# Supplementary material for: Transcriptional and Proteomic Profiling of Aspergillus flavipes in Response to Sulfur Starvation
Source: PLoS One. 2015 Dec 3;10(12):e0144304. doi: 10.1371/journal.pone.0144304 (PMC4669086; doi:10.1371/journal.pone.0144304)
Supplement: S1 Table — (XLSX) [file pone.0144304.s002.xlsx]

## Sheet: Table S1, A. fumigatus protein
Table S1: Coverage and annotations of the identified protein in the predicted proteome of Aspergillus fumigatus
N	Unused	Total	%Cov	%Cov (50)a	%Cov(95)a	Accession	Name	Species	Peptides(95%)	Involved in Sulfur metabolism
1	77.13	77.13	91.32	63.01	52.51	gi|70991443	enolase/allergen Asp F 22 [Aspergillus fumigatus Af293]	Aspergillus fumigatus Af293	147
2	40.03	40.03	57.4	48.65	48.43	gi|70995231	adenosylhomocysteinase [Aspergillus fumigatus Af293]	Aspergillus fumigatus Af293	54	yes
3	38.22	38.22	54.01	32.43	30.75	gi|70994626	cobalamin-independent methionine synthase MetH/D [Aspergillus fumigatus Af293]	Aspergillus fumigatus Af293	42	yes
4	31.26	31.26	61.22	36.61	32.87	gi|70991695	6-phosphogluconate dehydrogenase Gnd1 [Aspergillus fumigatus Af293]	Aspergillus fumigatus Af293	49
5	29	29.01	63.54	41.48	32.75	gi|70994774	Glutamate/Leucine/Phenylalanine/Valine dehydrogenase [Aspergillus fumigatus Af293]	Aspergillus fumigatus Af293	63
6	28.75	28.75	50.26	34.58	27.94	gi|71001164	antigenic mitochondrial protein HSP60 [Aspergillus fumigatus Af293]	Aspergillus fumigatus Af293	17
7	23.68	23.68	32.76	26.02	26.02	gi|70991282	molecular chaperone Hsp70 [Aspergillus fumigatus Af293]	Aspergillus fumigatus Af293	13
8	22	22	45.74	32.6	31.14	gi|70988974	formamidase FmdS [Aspergillus fumigatus Af293]	Aspergillus fumigatus Af293	21
9	19.45	19.45	53.18	28.18	28.18	gi|71000279	argininosuccinate lyase [Aspergillus fumigatus Af293]	Aspergillus fumigatus Af293	17
10	17.72	17.72	38.11	18.24	18.24	gi|70983346	Hsp70 chaperone (HscA) [Aspergillus fumigatus Af293]	Aspergillus fumigatus Af293	13
11	16.98	16.98	51.99	23.11	21.31	gi|71000100	glucose-6-phosphate 1-dehydrogenase [Aspergillus fumigatus Af293]	Aspergillus fumigatus Af293	9
12	16.38	16.38	51.27	20.74	20.74	gi|70982442	UTP-glucose-1-phosphate uridylyltransferase Ugp1 [Aspergillus fumigatus Af293]	Aspergillus fumigatus Af293	11
13	15.14	15.14	20.03	14.77	14.77	gi|70995930	transketolase TktA [Aspergillus fumigatus Af293]	Aspergillus fumigatus Af293	11
14	14.12	14.12	40.34	18.66	16.97	gi|70994557	phosphoribosylaminoimidazolecarboxamide formyltransferase/IMP cyclohydrolase [Aspergillus fumigatus Af293]	Aspergillus fumigatus Af293	7
15	13.91	13.91	56.14	29.24	27.49	gi|70988990	dihydrolipoamide dehydrogenase [Aspergillus fumigatus Af293]	Aspergillus fumigatus Af293	10
16	12.88	12.88	27.64	19.41	16.67	gi|70984828	citrate synthase (Cit1) [Aspergillus fumigatus Af293]	Aspergillus fumigatus Af293	8
17	12.7	12.7	25.92	14.73	11.47	gi|70984840	molecular chaperone and allergen Mod-E/Hsp90/Hsp1 [Aspergillus fumigatus Af293]	Aspergillus fumigatus Af293	6
18	12.5	12.5	40.22	24.22	18.22	gi|70994128	L-ornithine aminotransferase Car2 [Aspergillus fumigatus Af293]	Aspergillus fumigatus Af293	8
19	11.7	11.7	22.89	6.3	4.739	gi|70986490	fatty acid synthase alpha subunit FasA [Aspergillus fumigatus Af293]	Aspergillus fumigatus Af293	8
20	11.61	11.61	34.55	13.8	13.8	gi|71002728	cell division control protein Cdc48 [Aspergillus fumigatus Af293]	Aspergillus fumigatus Af293	8
21	11.12	11.12	34.56	26.96	19.12	gi|70984824	homocysteine synthase CysD [Aspergillus fumigatus Af293]	Aspergillus fumigatus Af293	5	yes
23	9.34	9.34	29.78	11.61	10.11	gi|70988765	myo-inositol-phosphate synthase [Aspergillus fumigatus Af293]	Aspergillus fumigatus Af293	7
24	9.29	9.29	40.74	14.81	14.81	gi|70992211	ATP citrate lyase subunit (Acl), putatibe [Aspergillus fumigatus Af293]	Aspergillus fumigatus Af293	6
25	9.13	9.13	29.24	10.47	10.47	gi|70993396	methylmalonate-semialdehyde dehydrogenase [Aspergillus fumigatus Af293]	Aspergillus fumigatus Af293	5
26	8.62	8.62	28.13	16.74	9.375	gi|70993726	kynurenine aminotransferase [Aspergillus fumigatus Af293]	Aspergillus fumigatus Af293	5
27	8.29	8.29	34.67	10.63	10.63	gi|71000539	ATP sulphurylase [Aspergillus fumigatus Af293]	Aspergillus fumigatus Af293	6	yes
28	8.09	8.09	27.14	17.76	15.51	gi|70989741	hexokinase Kxk [Aspergillus fumigatus Af293]	Aspergillus fumigatus Af293	6
29	7.97	7.97	39.24	18.92	11.95	gi|146324506	beta-alanine synthase [Aspergillus fumigatus Af293]	Aspergillus fumigatus Af293	5
30	7.09	7.09	32.6	11.6	9.208	gi|70999266	conserved hypothetical protein [Aspergillus fumigatus Af293]	Aspergillus fumigatus Af293	4
31	6.56	6.56	35.45	9.441	7.129	gi|70997705	ATP synthase F1, beta subunit [Aspergillus fumigatus Af293]	Aspergillus fumigatus Af293	3
32	6.44	6.44	24.11	10.58	6.532	gi|70996228	2-isopropylmalate synthase [Aspergillus fumigatus Af293]	Aspergillus fumigatus Af293	3
33	5.99	5.99	33.81	12.15	10.53	gi|146322501	translation elongation factor EF-1 alpha subunit [Aspergillus fumigatus Af293]	Aspergillus fumigatus Af293	4
34	5.61	5.61	19.53	3.745	3.745	gi|71000305	plasma membrane H+-ATPase Pma1 [Aspergillus fumigatus Af293]	Aspergillus fumigatus Af293	3
34	0	3.4	10.32	2.655	2.655	gi|70984966	plasma membrane H(+)ATPase [Aspergillus fumigatus Af293]	Aspergillus fumigatus Af293	2
35	5.53	5.53	22.06	3.651	3.651	gi|70983656	fumarate reductase Osm1 [Aspergillus fumigatus Af293]	Aspergillus fumigatus Af293	5
36	5.43	5.43	27.52	9.915	8.547	gi|70982436	heat shock protein (Sti1) [Aspergillus fumigatus Af293]	Aspergillus fumigatus Af293	6
37	5.06	5.06	9.847	8.322	8.322	gi|71001112	secreted dipeptidyl peptidase DppV [Aspergillus fumigatus Af293]	Aspergillus fumigatus Af293	4
38	5.05	5.05	34.59	9.73	7.568	gi|70991192	pyruvate dehydrogenase E1 component alpha subunit [Aspergillus fumigatus Af293]	Aspergillus fumigatus Af293	3
39	4.87	4.87	21.41	3.107	2.772	gi|70986492	fatty acid synthase beta subunit [Aspergillus fumigatus Af293]	Aspergillus fumigatus Af293	4
41	4.61	4.61	29.46	12.26	7.957	gi|70984410	citrate synthase Cit1 [Aspergillus fumigatus Af293]	Aspergillus fumigatus Af293	6
42	4.32	4.32	32.73	15.19	10.13	gi|71001262	glucose-6-phosphate isomerase [Aspergillus fumigatus Af293]	Aspergillus fumigatus Af293	4
43	4.02	4.02	19.48	4.558	4.558	gi|70992209	ATP citrate lyase, subunit 1 [Aspergillus fumigatus Af293]	Aspergillus fumigatus Af293	2
44	4.01	4.01	19.89	4.839	4.839	gi|70984382	2-methylcitrate dehydratase [Aspergillus fumigatus Af293]	Aspergillus fumigatus Af293	2
45	4	4	31.35	7.094	7.094	gi|70993876	aspartate aminotransferase [Aspergillus fumigatus Af293]	Aspergillus fumigatus Af293	2
46	4	4	23.4	5.911	5.911	gi|71000162	eukaryotic translation initiation factor 4 [Aspergillus fumigatus Af293]	Aspergillus fumigatus Af293	2
47	4	4	16.55	2.999	2.999	gi|70984808	aminopeptidase [Aspergillus fumigatus Af293]	Aspergillus fumigatus Af293	2
48	3.92	3.92	27.18	11.71	11.71	gi|71000136	aspartyl aminopeptidase [Aspergillus fumigatus Af293]	Aspergillus fumigatus Af293	5
49	3.89	3.89	6.089	3.096	3.096	gi|146324465	class V chitinase [Aspergillus fumigatus Af293]	Aspergillus fumigatus Af293	3
50	3.78	3.78	12.14	6.718	4.393	gi|70991164	conserved hypothetical protein [Aspergillus fumigatus Af293]	Aspergillus fumigatus Af293	2
51	3.74	3.74	30.51	10.47	6.236	gi|70989409	homogentisate 1,2-dioxygenase (HmgA) [Aspergillus fumigatus Af293]	Aspergillus fumigatus Af293	3
52	3.37	3.37	21.08	7.703	2.973	gi|70990208	eukaryotic translation initiation factor 3 subunit EifCb, putative [Aspergillus fumigatus Af293]	Aspergillus fumigatus Af293	2
53	3.25	3.25	23.56	5.036	5.036	gi|70983614	mitochondrial F1 ATPase subunit alpha [Aspergillus fumigatus Af293]	Aspergillus fumigatus Af293	2
54	3.23	3.23	28.39	12.08	10.38	gi|70996414	glutathione oxidoreductase Glr1 [Aspergillus fumigatus Af293]	Aspergillus fumigatus Af293	3
55	3.2	3.2	26.82	5.006	3.933	gi|71002010	translation elongation factor EF-2 subunit [Aspergillus fumigatus Af293]	Aspergillus fumigatus Af293	3
56	3.09	3.09	10.24	4.469	4.469	gi|71000870	cytosolic hydroxymethyltransferase [Aspergillus fumigatus Af293]	Aspergillus fumigatus Af293	2
57	3.07	3.07	32.86	11.09	4.637	gi|70993752	NADH-ubiquinone oxidoreductase, subunit F [Aspergillus fumigatus Af293]	Aspergillus fumigatus Af293	2
59	2.74	2.74	13.2	9.645	6.853	gi|70995164	GTP-binding protein YchF [Aspergillus fumigatus Af293]	Aspergillus fumigatus Af293	2
60	2.59	2.59	14.85	3.922	3.922	gi|70995752	Hsp70 chaperone Hsp88 [Aspergillus fumigatus Af293]	Aspergillus fumigatus Af293	2
61	2.32	2.32	24.12	5.088	3.319	gi|70988799	1,3-beta-glucanosyltransferase Gel1 [Aspergillus fumigatus Af293]	Aspergillus fumigatus Af293	1
62	2.27	2.27	38.83	16.32	9.107	gi|70984647	fumarate hydratase [Aspergillus fumigatus Af293]	Aspergillus fumigatus Af293	4
63	2.11	2.11	23.2	2.849	1.628	gi|70993228	threonyl-tRNA synthetase [Aspergillus fumigatus Af293]	Aspergillus fumigatus Af293	1
64	2.08	2.08	11.75	3.06	2.203	gi|70984172	bifunctional purine biosynthetic protein Ade1 [Aspergillus fumigatus Af293]	Aspergillus fumigatus Af293	1
65	2.07	2.07	20.28	5.66	2.594	gi|70984938	CRAL/TRIO domain protein [Aspergillus fumigatus Af293]	Aspergillus fumigatus Af293	1
66	2.01	2.01	23.08	6.452	6.452	gi|146324293	FMN dependent dehydrogenase [Aspergillus fumigatus Af293]	Aspergillus fumigatus Af293	2
67	2.01	2.01	18.27	5.048	5.048	gi|70989709	agmatinase [Aspergillus fumigatus Af293]	Aspergillus fumigatus Af293	1
68	2	2	15.11	3.14	3.14	gi|70991338	transcription elongation complex subunit (Cdc68) [Aspergillus fumigatus Af293]	Aspergillus fumigatus Af293	2
69	2	2	24.88	3.902	1.301	gi|71002158	actin-binding protein [Aspergillus fumigatus Af293]	Aspergillus fumigatus Af293	1
70	2	2	29.49	2.778	2.778	gi|70998522	acyl-CoA dehydrogenase family protein [Aspergillus fumigatus Af293]	Aspergillus fumigatus Af293	1
71	2	2	15.52	1.374	1.374	gi|70986104	mycelial catalase Cat1 [Aspergillus fumigatus Af293]	Aspergillus fumigatus Af293	1
72	2	2	16.36	2.899	2.899	gi|70987038	FAD dependent oxidoreductase [Aspergillus fumigatus Af293]	Aspergillus fumigatus Af293	2
73	2	2	8.342	1.373	1.373	gi|70996120	exo-beta-1,3-glucanase Exg0 [Aspergillus fumigatus Af293]	Aspergillus fumigatus Af293	1
74	2	2	10.9	1.538	1.538	gi|70994866	dipeptidyl peptidase [Aspergillus fumigatus Af293]	Aspergillus fumigatus Af293	1
75	2	2	13.4	1.914	1.914	gi|70996048	histidinol-phosphate aminotransferase [Aspergillus fumigatus Af293]	Aspergillus fumigatus Af293	1
76	2	2	8.654	3.365	3.365	gi|70999454	oxysterol binding protein (Osh5) [Aspergillus fumigatus Af293]	Aspergillus fumigatus Af293	1
77	2	2	9.939	2.294	2.294	gi|70998210	aminopeptidase P [Aspergillus fumigatus Af293]	Aspergillus fumigatus Af293	1
78	2	2	9.812	2.714	2.714	gi|70996070	mitochondrial processing peptidase beta subunit [Aspergillus fumigatus Af293]	Aspergillus fumigatus Af293	1
79	2	2	10.49	1.553	1.553	gi|70992753	glutamate decarboxylase [Aspergillus fumigatus Af293]	Aspergillus fumigatus Af293	1
80	2	2	12.25	2.227	2.227	gi|146322809	proline iminopeptidase [Aspergillus fumigatus Af293]	Aspergillus fumigatus Af293	1
81	2	2	12.39	5.275	5.275	gi|70985048	chromatin assembly factor 1 subunit C [Aspergillus fumigatus Af293]	Aspergillus fumigatus Af293	1
83	2	2	5.546	2.253	2.253	gi|70986833	siderochrome-iron transporter Sit1 [Aspergillus fumigatus Af293]	Aspergillus fumigatus Af293	1
84	1.74	1.74	8.804	2.709	2.709	gi|70989195	cell wall glucanase (Utr2) [Aspergillus fumigatus Af293]	Aspergillus fumigatus Af293	1
85	1.59	1.59	7.692	2.227	2.227	gi|70993932	alpha-amylase [Aspergillus fumigatus Af293]	Aspergillus fumigatus Af293	1
85	0	1.59	7.619	1.746	1.746	gi|70988703	alpha-amylase [Aspergillus fumigatus Af293]	Aspergillus fumigatus Af293	1
86	1.52	1.52	9.912	0.9912	0.9912	gi|70990710	urease Ure [Aspergillus fumigatus Af293]	Aspergillus fumigatus Af293	1
87	1.48	1.48	9.605	0.904	0.904	gi|70986578	alpha-1,3-glucanase [Aspergillus fumigatus Af293]	Aspergillus fumigatus Af293	1
88	1.47	1.48	24.22	4.933	4.933	gi|71001148	60S ribosomal protein L10 [Aspergillus fumigatus Af293]	Aspergillus fumigatus Af293	1
89	1.35	1.35	14.53	2.933	2.933	gi|70986860	metallopeptidase MepB [Aspergillus fumigatus Af293]	Aspergillus fumigatus Af293	2
90	1.28	1.28	8.812	4.598	4.598	gi|70997039	transcriptional regulator [Aspergillus fumigatus Af293]	Aspergillus fumigatus Af293	1
91	1.23	1.23	33.77	8.117	8.117	gi|70990878	mitochondrial ADP,ATP carrier protein (Ant) [Aspergillus fumigatus Af293]	Aspergillus fumigatus Af293	2
92	1.19	1.19	28.06	7.5	2.5	gi|70999466	fructose-bisphosphate aldolase, class II [Aspergillus fumigatus Af293]	Aspergillus fumigatus Af293	1
93	0.91	0.91	17.06	10.29	6.765	gi|70986899	malate dehydrogenase, NAD-dependent [Aspergillus fumigatus Af293]	Aspergillus fumigatus Af293	2
94	0.79	0.79	17.79	3.691	3.691	gi|71000259	cell surface spherulin 4-like protein [Aspergillus fumigatus Af293]	Aspergillus fumigatus Af293	1
95	0.76	0.76	9.128	2.231	2.231	gi|70984695	glucokinase GlkA [Aspergillus fumigatus Af293]	Aspergillus fumigatus Af293	1
96	0.65	0.65	18.38	3.419	3.419	gi|71000810	prolidase pepP [Aspergillus fumigatus Af293]	Aspergillus fumigatus Af293	1
97	0.62	0.62	14.42	2.404	2.404	gi|70981724	conserved hypothetical protein [Aspergillus fumigatus Af293]	Aspergillus fumigatus Af293	1
98	0.59	0.59	20.36	3.641	2.389	gi|146322636	glycogen phosphorylase GlpV/Gph1 [Aspergillus fumigatus Af293]	Aspergillus fumigatus Af293	2
99	0.54	0.54	2.06	2.06	2.06	gi|70989273	pheromone processing carboxypeptidase (Sxa2) [Aspergillus fumigatus Af293]	Aspergillus fumigatus Af293	1
100	0.49	0.49	4.894	1.305	1.305	gi|70998358	carboxypeptidase S1 [Aspergillus fumigatus Af293]	Aspergillus fumigatus Af293	1
101	0.48	0.48	22.86	2.35	2.35	gi|71001534	secretory pathway gdp dissociation inhibitor [Aspergillus fumigatus Af293]	Aspergillus fumigatus Af293	1
102	0.45	0.45	16.35	2.5	2.5	gi|70999946	phosphoglycerate mutase, 2,3-bisphosphoglycerate-independent [Aspergillus fumigatus Af293]	Aspergillus fumigatus Af293	1
103	0.45	0.45	9.005	2.607	2.607	gi|70986758	NADH-dependent flavin oxidoreductase [Aspergillus fumigatus Af293]	Aspergillus fumigatus Af293	1
104	0.38	0.38	9.592	2.158	2.158	gi|70995281	phosphoglycerate kinase PgkA [Aspergillus fumigatus Af293]	Aspergillus fumigatus Af293	1
105	0.32	0.32	11.26	5.437	1.748	gi|70992649	trehalose-phosphate synthase/phosphatase complex subunit Tps1, putative [Aspergillus fumigatus Af293]	Aspergillus fumigatus Af293	1
105	0	0.3	13.99	1.879	1.879	gi|70989367	alpha,alpha-trehalose-phosphate synthase subunit [Aspergillus fumigatus Af293]	Aspergillus fumigatus Af293	1
106	0.26	0.26	17.37	2.542	2.542	gi|70998716	D-3-phosphoglycerate dehydrogenase [Aspergillus fumigatus Af293]	Aspergillus fumigatus Af293	1
107	0.24	0.24	18.83	5.628	2.381	gi|70986332	siderophore biosynthesis acetylase AceI [Aspergillus fumigatus Af293]	Aspergillus fumigatus Af293	1
108	0.23	0.24	14.06	2.865	2.865	gi|70997199	CRAL/TRIO domain protein [Aspergillus fumigatus Af293]	Aspergillus fumigatus Af293	1
109	0.21	0.21	5.348	2.852	2.852	gi|70985811	alpha-amylase [Aspergillus fumigatus Af293]	Aspergillus fumigatus Af293	1
110	0.18	0.18	17.37	1.033	1.033	gi|70986914	translation elongation factor eEF-3 [Aspergillus fumigatus Af293]	Aspergillus fumigatus Af293	1
111	0.15	0.15	17.74	1.4	1.4	gi|70993704	vacuolar ATPase 98 kDa subunit [Aspergillus fumigatus Af293]	Aspergillus fumigatus Af293	1
112	0.14	0.15	12.49	1.259	1.259	gi|70994150	aminopeptidase [Aspergillus fumigatus Af293]	Aspergillus fumigatus Af293	1
113	0.12	0.12	14.66	2.473	0	gi|70991042	N-acetylglucosamine-phosphate mutase [Aspergillus fumigatus Af293]	Aspergillus fumigatus Af293	0
114	0.11	0.11	13.84	1.628	0	gi|70984322	chromosome segregation protein Cse1 [Aspergillus fumigatus Af293]	Aspergillus fumigatus Af293	0
115	0.1	0.11	12.31	2.513	0	gi|70983360	acetyl-CoA acetyltransferase [Aspergillus fumigatus Af293]	Aspergillus fumigatus Af293	0
116	0.1	0.1	11.69	5.844	0	gi|70999548	ubiquitin (UbiC) [Aspergillus fumigatus Af293]	Aspergillus fumigatus Af293	0
116	0	0.1	22.93	11.46	0	gi|70993888	polyubiquitin UbiD/Ubi4 [Aspergillus fumigatus Af293]	Aspergillus fumigatus Af293	0
116	0	0.1	12.68	6.338	0	gi|146322420	ubiquitin UbiA [Aspergillus fumigatus Af293]	Aspergillus fumigatus Af293	0
117	0.09	0.1	13.17	2.595	0	gi|70991639	alanine aminotransferase [Aspergillus fumigatus Af293]	Aspergillus fumigatus Af293	0
118	0.08	0.08	9.669	4.071	0	gi|70984170	actin Act1 [Aspergillus fumigatus Af293]	Aspergillus fumigatus Af293	0
119	0.07	0.07	18.92	2.703	0	gi|70996270	conserved hypothetical protein [Aspergillus fumigatus Af293]	Aspergillus fumigatus Af293	0
120	0.06	0.07	7.085	1.619	0	gi|70994712	methionine aminopeptidase, type II [Aspergillus fumigatus Af293]	Aspergillus fumigatus Af293	0
121	0.06	0.07	6.366	1.643	0	gi|146324699	F-box domain protein [Aspergillus fumigatus Af293]	Aspergillus fumigatus Af293	0
122	0.05	0.06	2.245	2.245	0	gi|70982432	nicotinate phosphoribosyltransferase [Aspergillus fumigatus Af293]	Aspergillus fumigatus Af293	0
123	0.05	0.05	9.412	1.765	0	gi|146324435	metallopeptidase family M24 [Aspergillus fumigatus Af293]	Aspergillus fumigatus Af293	0
124	0.05	0.05	8.251	2.554	0	gi|70982372	UDP-N-acetylglucosamine pyrophosphorylase [Aspergillus fumigatus Af293]	Aspergillus fumigatus Af293	0
% cov (50) & % cov (95) refers to percent coverages of the entire predicted A. fumigatus proteins with 50% & 95% similarity to the idenified peptide fragments in the this study
Protiens involved in S metablism are highlighted in purple
