# Supplementary material for: Transcriptional and Proteomic Profiling of Aspergillus flavipes in Response to Sulfur Starvation
Source: PLoS One. 2015 Dec 3;10(12):e0144304. doi: 10.1371/journal.pone.0144304 (PMC4669086; doi:10.1371/journal.pone.0144304)
Supplement: S2 Table — (XLSX) [file pone.0144304.s003.xlsx]

## Sheet: Table S2, A. fumigatus peptide
Table S2: Molecular details and annotations of each identified peptides
N	Unused	Total	%Cov	%Cov(50)	%Cov(95)	Accessions	Names	Used	Annotation	Contrib	Conf	Sequence	Modifications	Cleavages	dMass	Prec MW	Prec m/z	Theor MW	Theor m/z	Theor z	Sc	Spectrum	Specific	Time	PrecursorSignal	PrecursorElution
1	77.13	77.13	91.32	63.01	52.51	gi|70991443	enolase/allergen Asp F 22 [Aspergillus fumigatus Af293]			2	99	AGAAEKGVPLYAHISDLAGTK	Carbamidomethyl(K)@6	missed K-G@6	-0.000813999	2125.12	532.286	2125.12	532.286	4	18	1.1.1.2330.8	1	33.3446	1123.54	33.2773
1	77.13	77.13	91.32	63.01	52.51	gi|70991443	enolase/allergen Asp F 22 [Aspergillus fumigatus Af293]			2	99	AVKNVNETIGPALIK	Deamidated(N)@4	missed K-N@3	-0.0074422	1566.89	523.304	1566.9	523.307	3	15	1.1.1.2301.8	1	31.8333	1004.31	31.7656
1	77.13	77.13	91.32	63.01	52.51	gi|70991443	enolase/allergen Asp F 22 [Aspergillus fumigatus Af293]			2	99	DQSKVDEFLNK		missed K-V@4	-0.00108594	1321.65	661.832	1321.65	661.833	2	18	1.1.1.2229.36	1	28.1	30308	28.064
1	77.13	77.13	91.32	63.01	52.51	gi|70991443	enolase/allergen Asp F 22 [Aspergillus fumigatus Af293]			2	99	DQSKVDEFLNKLDGTANK	Delta:H(2)C(2)(K)@18	missed K-V@4; missed K-L@11	0.00042338	2047.02	683.348	2047.02	683.348	3	19	1.1.1.2386.20	1	36.282	3964	36.3101
1	77.13	77.13	91.32	63.01	52.51	gi|70991443	enolase/allergen Asp F 22 [Aspergillus fumigatus Af293]			2	99	DSYADNWGVMVSHR	Oxidation(M)@10		-0.00127659	1651.7	551.575	1651.7	551.576	3	18	1.1.1.2259.13	1	29.6413	108878	29.6746
1	77.13	77.13	91.32	63.01	52.51	gi|70991443	enolase/allergen Asp F 22 [Aspergillus fumigatus Af293]			2	99	ENIDVKDQSK		missed K-D@6	-0.000909699	1174.58	588.298	1174.58	588.299	2	16	1.1.1.1472.2	1	12.1632	1977.78	12.2529
1	77.13	77.13	91.32	63.01	52.51	gi|70991443	enolase/allergen Asp F 22 [Aspergillus fumigatus Af293]			2	99	GNPTVEVDVVTETGLHR			-0.00621357	1821.92	911.965	1821.92	911.968	2	18	1.1.1.2363.21	1	35.1001	1772.82	35.112
1	77.13	77.13	91.32	63.01	52.51	gi|70991443	enolase/allergen Asp F 22 [Aspergillus fumigatus Af293]			2	99	GVPLYAHISDLAGTK			-0.00166548	1540.82	771.419	1540.82	771.42	2	24	1.1.1.2369.32	1	35.4025	456670	35.0088
1	77.13	77.13	91.32	63.01	52.51	gi|70991443	enolase/allergen Asp F 22 [Aspergillus fumigatus Af293]			2	99	KPYVLPVPFQN		cleaved N-V@C-term	0.00175073	1300.72	651.367	1300.72	651.366	2	18	1.1.1.2433.6	1	38.7476	7099.88	38.8339
1	77.13	77.13	91.32	63.01	52.51	gi|70991443	enolase/allergen Asp F 22 [Aspergillus fumigatus Af293]			2	99	KPYVLPVPFQNVLNGGSHAGGR	Deamidated(N)@14		0.00350263	2307.22	1154.62	2307.21	1154.61	2	26	1.1.1.2432.22	1	38.7253	40995.3	38.7823
1	77.13	77.13	91.32	63.01	52.51	gi|70991443	enolase/allergen Asp F 22 [Aspergillus fumigatus Af293]			2	99	KYDLDFKNPESDPSK	Oxidation(P)@13; Carbamyl(K)@15	missed K-Y@1; missed K-N@7	0.00252553	1840.85	614.624	1840.85	614.623	3	19	1.1.1.2207.20	1	26.9593	5850.87	26.9794
1	77.13	77.13	91.32	63.01	52.51	gi|70991443	enolase/allergen Asp F 22 [Aspergillus fumigatus Af293]			2	99	LTYEQLADLYK		cleaved W-L@N-term	-0.00149627	1355.7	678.855	1355.7	678.856	2	16	1.1.1.2448.15	1	39.5274	1365.1	39.5591
1	77.13	77.13	91.32	63.01	52.51	gi|70991443	enolase/allergen Asp F 22 [Aspergillus fumigatus Af293]			2	99	NPESDPSKWLTYEQLADLYK	Carbamyl(K)@8; Trp->Kynurenin(W)@9	missed K-W@8	0.00323671	2443.16	815.393	2443.15	815.392	3	21	1.1.1.2460.13	1	40.1618	6532.78	40.0825
1	77.13	77.13	91.32	63.01	52.51	gi|70991443	enolase/allergen Asp F 22 [Aspergillus fumigatus Af293]			2	99	NVNETIGPALIK			-0.00428229	1267.71	423.577	1267.71	423.578	3	18	1.1.1.2314.2	1	32.5128	7071.72	32.5541
1	77.13	77.13	91.32	63.01	52.51	gi|70991443	enolase/allergen Asp F 22 [Aspergillus fumigatus Af293]			2	99	NVNETIGPALIKENIDVK		missed K-E@12	-0.00268378	1966.07	656.364	1966.07	656.365	3	18	1.1.1.2398.12	1	36.9079	2907.24	36.8899
1	77.13	77.13	91.32	63.01	52.51	gi|70991443	enolase/allergen Asp F 22 [Aspergillus fumigatus Af293]			2	99	PLYAHISDLAGTK		cleaved V-P@N-term	-0.00106205	1384.73	462.585	1384.74	462.586	3	18	1.1.1.2365.2	1	35.1739	43285	35.0088
1	77.13	77.13	91.32	63.01	52.51	gi|70991443	enolase/allergen Asp F 22 [Aspergillus fumigatus Af293]			2	99	PTVEVDVVTETGLHR		cleaved N-P@N-term	0.00116599	1650.86	826.437	1650.86	826.436	2	20	1.1.1.2320.26	1	32.8495	839.914	32.8121
1	77.13	77.13	91.32	63.01	52.51	gi|70991443	enolase/allergen Asp F 22 [Aspergillus fumigatus Af293]			2	99	QGAEVYQK	Gln->pyro-Glu@N-term		-0.000300516	904.429	453.222	904.429	453.222	2	12	1.1.1.2077.3	1	20.1436	2225.99	20.08
1	77.13	77.13	91.32	63.01	52.51	gi|70991443	enolase/allergen Asp F 22 [Aspergillus fumigatus Af293]			2	99	QIGTLTESIQAAK	Gln->pyro-Glu@N-term	cleaved N-Q@N-term	-0.000421513	1341.71	671.864	1341.71	671.864	2	14	1.1.1.2451.9	1	39.6788	729.171	39.6631
1	77.13	77.13	91.32	63.01	52.51	gi|70991443	enolase/allergen Asp F 22 [Aspergillus fumigatus Af293]			2	99	QNVLNGGSHAGGR	Gln->pyro-Glu@N-term; Deamidated(N)@5	cleaved F-Q@N-term	0.000468755	1249.58	625.798	1249.58	625.797	2	16	1.1.1.2104.19	1	21.5669	771.796	21.4835
1	77.13	77.13	91.32	63.01	52.51	gi|70991443	enolase/allergen Asp F 22 [Aspergillus fumigatus Af293]			2	99	SCNALLLK	Carbamidomethyl(C)@2; Deamidated(N)@3		0.000881945	918.485	460.25	918.484	460.25	2	13	1.1.1.2251.3	1	29.217	8741.09	29.0511
1	77.13	77.13	91.32	63.01	52.51	gi|70991443	enolase/allergen Asp F 22 [Aspergillus fumigatus Af293]			2	99	SCNALLLKVNQIGTLTESIQAAK	Carbamidomethyl(C)@2; Carbamidomethyl(K)@8	missed K-V@8	0.00313876	2528.37	843.796	2528.36	843.795	3	23	1.1.1.2522.29	1	43.4127	1845.13	43.4342
1	77.13	77.13	91.32	63.01	52.51	gi|70991443	enolase/allergen Asp F 22 [Aspergillus fumigatus Af293]			2	99	SGETEDVTIADIAVGLR			0.00348039	1744.89	873.451	1744.88	873.449	2	16	1.1.1.2410.24	1	37.5476	522.501	37.5187
1	77.13	77.13	91.32	63.01	52.51	gi|70991443	enolase/allergen Asp F 22 [Aspergillus fumigatus Af293]			2	99	TSDFQIVGDDLTVTNPGR	Carbamidomethyl(T)@14; Amidated@C-term		0.0234808	1990	664.34	1989.98	664.332	3	21	1.1.1.2516.6	1	43.0891	97870.3	42.8141
1	77.13	77.13	91.32	63.01	52.51	gi|70991443	enolase/allergen Asp F 22 [Aspergillus fumigatus Af293]			2	99	TSDFQIVGDDLTVTNPGRI		cleaved I-K@C-term; missed R-I@18	-0.00029956	2047.02	1024.52	2047.02	1024.52	2	25	1.1.1.2512.17	1	42.9095	23750.8	43.0715
1	77.13	77.13	91.32	63.01	52.51	gi|70991443	enolase/allergen Asp F 22 [Aspergillus fumigatus Af293]			2	99	VDEFLNK			0.00114416	863.44	432.727	863.439	432.727	2	11	1.1.1.2147.8	1	23.8172	58661.5	23.5958
1	77.13	77.13	91.32	63.01	52.51	gi|70991443	enolase/allergen Asp F 22 [Aspergillus fumigatus Af293]			2	99	VDEFLNKLDGTANK	Delta:H(2)C(2)(K)@14	missed K-L@7	0.0007913	1588.81	530.611	1588.81	530.611	3	19	1.1.1.2291.10	1	31.3121	36555	31.2433
1	77.13	77.13	91.32	63.01	52.51	gi|70991443	enolase/allergen Asp F 22 [Aspergillus fumigatus Af293]			2	99	VLPVPFQNVLNGGSHAGGR	Deamidated(N)@11	cleaved Y-V@N-term	0.00124552	1919	640.675	1919	640.674	3	20	1.1.1.2431.11	1	38.6444	20784.9	38.7307
1	77.13	77.13	91.32	63.01	52.51	gi|70991443	enolase/allergen Asp F 22 [Aspergillus fumigatus Af293]			2	99	VNETIGPALIK		cleaved N-V@N-term	-0.00222775	1153.67	577.841	1153.67	577.843	2	16	1.1.1.2304.20	1	32.0007	7350.6	32.0288
1	77.13	77.13	91.32	63.01	52.51	gi|70991443	enolase/allergen Asp F 22 [Aspergillus fumigatus Af293]			2	99	VNQIGTLTESIQAAK			-0.00669631	1571.85	786.93	1571.85	786.933	2	16	1.1.1.2404.26	1	37.2314	3796.79	36.8899
1	77.13	77.13	91.32	63.01	52.51	gi|70991443	enolase/allergen Asp F 22 [Aspergillus fumigatus Af293]			2	99	WLTYEQLADLYK			-0.00127496	1541.78	771.895	1541.78	771.896	2	18	1.1.1.2560.15	1	45.4084	416108	45.5971
1	77.13	77.13	91.32	63.01	52.51	gi|70991443	enolase/allergen Asp F 22 [Aspergillus fumigatus Af293]			2	99	WLTYEQLADLYKSLAAK	Carbamidomethyl(K)@12	missed K-S@12	0.000593994	2069.08	690.702	2069.08	690.702	3	18	1.1.1.2600.7	1	47.4773	721.604	47.4632
1	77.13	77.13	91.32	63.01	52.51	gi|70991443	enolase/allergen Asp F 22 [Aspergillus fumigatus Af293]			2	99	YAHISDLAGTK		cleaved L-Y@N-term	0.000680038	1174.6	588.307	1174.6	588.306	2	16	1.1.1.2155.27	1	24.2466	2079.79	24.2696
1	77.13	77.13	91.32	63.01	52.51	gi|70991443	enolase/allergen Asp F 22 [Aspergillus fumigatus Af293]			2	99	YVLPVPFQNVLNGGSHAGGR	Deamidated(N)@12	cleaved P-Y@N-term	-0.00152433	2082.06	695.028	2082.06	695.029	3	18	1.1.1.2522.12	1	43.4002	1890.61	43.4342
1	77.13	77.13	91.32	63.01	52.51	gi|70991443	enolase/allergen Asp F 22 [Aspergillus fumigatus Af293]			1.95861	99	KPYVLPVPFQNVLNGGSH	Deamidated(N)@14	cleaved H-A@C-term	0.00472024	1966.04	656.353	1966.03	656.351	3	16	1.1.1.2495.16	1	41.9986	1179.38	42.0829
1	77.13	77.13	91.32	63.01	52.51	gi|70991443	enolase/allergen Asp F 22 [Aspergillus fumigatus Af293]			1.56864	99	KPYVLPVPFQNVLN		cleaved N-G@C-term	-0.00287773	1626.91	814.462	1626.91	814.464	2	15	1.1.1.2561.23	1	45.4671	2785.54	45.4402
1	77.13	77.13	91.32	63.01	52.51	gi|70991443	enolase/allergen Asp F 22 [Aspergillus fumigatus Af293]			1.39794	99	TSDFQIVGDDLTVTN		cleaved N-P@C-term	0.00324332	1623.77	812.89	1623.76	812.889	2	15	1.1.1.2481.32	1	41.2648	2539.04	41.2305
1	77.13	77.13	91.32	63.01	52.51	gi|70991443	enolase/allergen Asp F 22 [Aspergillus fumigatus Af293]			1.39794	95.95	YDLDFK			-0.000727543	799.374	400.695	799.375	400.695	2	8	1.1.1.2288.2	1	31.1501	9494.55	30.984
1	77.13	77.13	91.32	63.01	52.51	gi|70991443	enolase/allergen Asp F 22 [Aspergillus fumigatus Af293]			0.89279	99	KPYVLPVPFQNV		cleaved V-L@C-term	0.000488694	1399.79	700.901	1399.79	700.9	2	15	1.1.1.2510.7	1	42.7809	2457.96	42.6585
1	77.13	77.13	91.32	63.01	52.51	gi|70991443	enolase/allergen Asp F 22 [Aspergillus fumigatus Af293]			0.879426	98.28	ISDLAGTK		cleaved H-I@N-term	0.000977241	803.44	402.727	803.439	402.727	2	9	1.1.1.1898.2	1	16.1928	962.502	16.2881
1	77.13	77.13	91.32	63.01	52.51	gi|70991443	enolase/allergen Asp F 22 [Aspergillus fumigatus Af293]			0.327902	99	VLNGGSHAGGR	Deamidated(N)@3	cleaved N-V@N-term	-0.00051968	1024.5	513.26	1024.51	513.26	2	10	1.1.1.559.2	1	4.8186	135.288	4.7723
1	77.13	77.13	91.32	63.01	52.51	gi|70991443	enolase/allergen Asp F 22 [Aspergillus fumigatus Af293]			0.282329	96.36	PYVLPVPFQNVLNGGSHAGGR	Deamidated(N)@13	cleaved K-P@N-term	-0.000505222	2179.12	727.38	2179.12	727.38	3	14	1.1.1.2508.15	1	42.6792	1080.65	42.6585
1	77.13	77.13	91.32	63.01	52.51	gi|70991443	enolase/allergen Asp F 22 [Aspergillus fumigatus Af293]			0.204815	89.37	KPYVLPVPF		cleaved F-Q@C-term	-0.00026973	1058.62	530.315	1058.62	530.315	2	11	1.1.1.2523.2	1	43.4453	24559.7	43.2265
1	77.13	77.13	91.32	63.01	52.51	gi|70991443	enolase/allergen Asp F 22 [Aspergillus fumigatus Af293]			0.0433514	86.97	ETIGPALIK		cleaved N-E@N-term	0.00103545	940.56	471.288	940.559	471.287	2	10	1.1.1.2279.3	1	30.6831	1554.73	30.7756
1	77.13	77.13	91.32	63.01	52.51	gi|70991443	enolase/allergen Asp F 22 [Aspergillus fumigatus Af293]			0.0390538	31.87	GVPLYAHISDLAGTKK		cleaved K-P@C-term; missed K-K@15	-0.00312816	1668.92	557.313	1668.92	557.314	3	10	1.1.1.2307.11	1	32.1532	1552.05	32.1349
1	77.13	77.13	91.32	63.01	52.51	gi|70991443	enolase/allergen Asp F 22 [Aspergillus fumigatus Af293]			0.0118872	37.28	KPYVLPVPFQNVL		cleaved L-N@C-term	-0.00426819	1512.87	757.44	1512.87	757.443	2	11	1.1.1.2598.18	1	47.3819	661.669	47.3075
1	77.13	77.13	91.32	63.01	52.51	gi|70991443	enolase/allergen Asp F 22 [Aspergillus fumigatus Af293]			0.0118872	94.9	KYDLDFK	Formyl@N-term	missed K-Y@1	-0.000145564	955.465	478.74	955.465	478.74	2	11	1.1.1.2302.5	1	31.8837	9786.84	31.6615
1	77.13	77.13	91.32	63.01	52.51	gi|70991443	enolase/allergen Asp F 22 [Aspergillus fumigatus Af293]			0.011441	94.77	LAKLNQILR	Formyl(K)@3	missed K-L@3	-0.00209159	1095.67	548.844	1095.68	548.846	2	11	1.1.1.2393.9	1	36.6463	501.929	36.5762
1	77.13	77.13	91.32	63.01	52.51	gi|70991443	enolase/allergen Asp F 22 [Aspergillus fumigatus Af293]			0.00966115	99	KYDLDFKNPESDPSKWLTYEQLADLYK	Carbamyl(K)@15; Trp->Kynurenin(W)@16	missed K-Y@1; missed K-N@7; missed K-W@15	0.00459354	3352.62	839.162	3352.61	839.161	4	17	1.1.1.2461.15	1	40.2162	2694.84	39.9772
1	77.13	77.13	91.32	63.01	52.51	gi|70991443	enolase/allergen Asp F 22 [Aspergillus fumigatus Af293]			0.00833099	38	AIVPSGASTGQ		cleaved Q-H@C-term	0.00309677	986.506	494.26	986.503	494.259	2	8	1.1.1.2132.12	1	23.0439	201.386	22.9151
1	77.13	77.13	91.32	63.01	52.51	gi|70991443	enolase/allergen Asp F 22 [Aspergillus fumigatus Af293]			0.0070049	37	DVASSEFYK		cleaved M-D@N-term	-0.000880827	1044.48	523.245	1044.48	523.245	2	9	1.1.1.2208.7	1	26.9933	1259.56	26.8762
1	77.13	77.13	91.32	63.01	52.51	gi|70991443	enolase/allergen Asp F 22 [Aspergillus fumigatus Af293]			0.00656377	38.8	VLPVPFQN		cleaved Y-V@N-term; cleaved N-V@C-term	-0.00360494	912.503	457.259	912.507	457.261	2	7	1.1.1.2419.4	1	38.0011	130.964	38.0409
1	77.13	77.13	91.32	63.01	52.51	gi|70991443	enolase/allergen Asp F 22 [Aspergillus fumigatus Af293]			0.00392635	26.12	YADNWGVMVSHR	Oxidation(M)@8	cleaved S-Y@N-term	-0.000289653	1449.65	725.83	1449.65	725.83	2	11	1.1.1.2260.18	1	29.7017	1126.3	29.6746
1	77.13	77.13	91.32	63.01	52.51	gi|70991443	enolase/allergen Asp F 22 [Aspergillus fumigatus Af293]			0.00261362	99	AIVPSGASTGQHEAHELR	Dehydrated(E)@13; Delta:H(2)C(2)(H)@15		0.0120497	1866.95	934.48	1866.93	934.474	2	14	1.1.1.2304.48	1	32.0212	1451.66	32.0819
1	77.13	77.13	91.32	63.01	52.51	gi|70991443	enolase/allergen Asp F 22 [Aspergillus fumigatus Af293]			0.00174066	71.59	AIELKSCNALLLK	Cation:K(E)@3; Carbamidomethyl(C)@7	missed K-S@5	0.0200183	1509.82	755.917	1509.8	755.907	2	12	1.1.1.2579.10	1	46.3873	827.526	46.4227
1	77.13	77.13	91.32	63.01	52.51	gi|70991443	enolase/allergen Asp F 22 [Aspergillus fumigatus Af293]			0.000869459	47.04	ADNWGVMVSHR	Dethiomethyl(M)@7	cleaved Y-A@N-term	0.00363385	1222.59	612.301	1222.58	612.299	2	11	1.1.1.2205.19	1	26.8518	590.094	26.8245
1	77.13	77.13	91.32	63.01	52.51	gi|70991443	enolase/allergen Asp F 22 [Aspergillus fumigatus Af293]			0.000869459	60.66	LAFQEFM	Dethiomethyl(M)@7	cleaved M-I@C-term	0.000594494	836.407	419.211	836.407	419.211	2	8	1.1.1.2479.2	1	41.1355	360.883	41.1768
1	77.13	77.13	91.32	63.01	52.51	gi|70991443	enolase/allergen Asp F 22 [Aspergillus fumigatus Af293]			0.000434512	90.68	LYAHISDLAGTK		cleaved P-L@N-term	-0.991801	1286.69	644.352	1287.68	644.848	2	14	1.1.1.2361.13	1	34.9799	534.269	34.9571
1	77.13	77.13	91.32	63.01	52.51	gi|70991443	enolase/allergen Asp F 22 [Aspergillus fumigatus Af293]			0	99	AGAAEKGVPLYAHISDLAGTK	Carbamidomethyl(K)@6	missed K-G@6	-0.000643892	2125.12	709.379	2125.12	709.38	3	24	1.1.1.2327.24	1	33.2039	4561.78	33.2773
1	77.13	77.13	91.32	63.01	52.51	gi|70991443	enolase/allergen Asp F 22 [Aspergillus fumigatus Af293]			0	99	AGAAEKGVPLYAHISDLAGTK	Carbamidomethyl(K)@6	missed K-G@6	-0.000643892	2125.12	709.379	2125.12	709.38	3	24	1.1.1.2329.22	1	33.3027	4561.78	33.2773
1	77.13	77.13	91.32	63.01	52.51	gi|70991443	enolase/allergen Asp F 22 [Aspergillus fumigatus Af293]			0	99	AGAAEKGVPLYAHISDLAGTK	Carbamidomethyl(K)@6	missed K-G@6	-0.000643892	2125.12	709.379	2125.12	709.38	3	17	1.1.1.2325.19	1	33.099	4561.78	33.2773
1	77.13	77.13	91.32	63.01	52.51	gi|70991443	enolase/allergen Asp F 22 [Aspergillus fumigatus Af293]			0	99	AGAAEKGVPLYAHISDLAGTK	Carbamidomethyl(K)@6	missed K-G@6	-0.000643892	2125.12	709.379	2125.12	709.38	3	15	1.1.1.2331.23	1	33.4079	4561.78	33.2773
1	77.13	77.13	91.32	63.01	52.51	gi|70991443	enolase/allergen Asp F 22 [Aspergillus fumigatus Af293]			0	15.37	AILGVSLAVAKAGAAEKGVPLYAHISDLAGTK	Cation:Na(E)@16	cleaved N-A@N-term; missed K-A@11; missed K-G@17	-0.0445011	3112.68	1038.57	3112.73	1038.58	3	14	1.1.1.2359.29	1	34.8928	19094.4	34.9571
1	77.13	77.13	91.32	63.01	52.51	gi|70991443	enolase/allergen Asp F 22 [Aspergillus fumigatus Af293]			0	15.03	AILGVSLAVAKAGAAEKGVPLYAHISDLAGTK	Cation:Na(E)@16	cleaved N-A@N-term; missed K-A@11; missed K-G@17	-0.0445011	3112.68	1038.57	3112.73	1038.58	3	14	1.1.1.2363.22	1	35.1023	19094.4	34.9571
1	77.13	77.13	91.32	63.01	52.51	gi|70991443	enolase/allergen Asp F 22 [Aspergillus fumigatus Af293]			0	89.46	AIVPSGASTGQHEAHELR	Dehydrated(E)@13; Delta:H(2)C(2)(H)@15		0.0126601	1866.95	934.48	1866.93	934.474	2	15	1.1.1.2282.39	1	30.8698	3698.93	30.8274
1	77.13	77.13	91.32	63.01	52.51	gi|70991443	enolase/allergen Asp F 22 [Aspergillus fumigatus Af293]			0	86.34	AIVPSGASTGQHEAHELR	Delta:H(2)C(2)(H)@12; Dehydrated(E)@13		0.0126601	1866.95	934.48	1866.93	934.474	2	15	1.1.1.2280.34	1	30.7644	3698.93	30.8274
1	77.13	77.13	91.32	63.01	52.51	gi|70991443	enolase/allergen Asp F 22 [Aspergillus fumigatus Af293]			0	65.75	AIVPSGASTGQHEAHELR	Delta:H(2)C(2)(H)@15; Dehydrated(E)@16		0.0126601	1866.95	934.48	1866.93	934.474	2	14	1.1.1.2286.20	1	31.0758	3698.93	30.8274
1	77.13	77.13	91.32	63.01	52.51	gi|70991443	enolase/allergen Asp F 22 [Aspergillus fumigatus Af293]			0	99	AVKNVNETIGPALIK	Carbamidomethyl(K)@3	missed K-N@3	0.00190887	1622.94	541.986	1622.94	541.986	3	17	1.1.1.2265.10	1	29.9489	3151.27	29.9326
1	77.13	77.13	91.32	63.01	52.51	gi|70991443	enolase/allergen Asp F 22 [Aspergillus fumigatus Af293]			0	96.3	AVKNVNETIGPALIK	Carbamidomethyl@N-term	missed K-N@3	0.00190887	1622.94	541.986	1622.94	541.986	3	13	1.1.1.2267.16	1	30.0577	3151.27	29.9326
1	77.13	77.13	91.32	63.01	52.51	gi|70991443	enolase/allergen Asp F 22 [Aspergillus fumigatus Af293]			0	25.33	AVKNVNETIGPALIK	Carbamidomethyl@N-term	missed K-N@3	0.00190887	1622.94	541.986	1622.94	541.986	3	11	1.1.1.2267.15	1	30.057	3151.27	29.9326
1	77.13	77.13	91.32	63.01	52.51	gi|70991443	enolase/allergen Asp F 22 [Aspergillus fumigatus Af293]			0	90.63	DGDKTQWGGK	Delta:H(2)C(2)(K)@4; Dehydrated(T)@5; Deamidated(Q)@6	missed K-T@4	0.0102169	1099.5	550.759	1099.49	550.754	2	12	1.1.1.563.2	1	4.9324	279.118	4.9895
1	77.13	77.13	91.32	63.01	52.51	gi|70991443	enolase/allergen Asp F 22 [Aspergillus fumigatus Af293]			0	39.26	DGTANKSNLGANAILGVSLAVAKAGAAEKGVPLYAHISDLAGTK		cleaved L-D@N-term; missed K-S@6; missed K-A@23; missed K-G@29	-7.00125	4226.27	1057.58	4233.28	1059.33	4	14	1.1.1.2363.24	1	35.1067	4391.09	35.112
1	77.13	77.13	91.32	63.01	52.51	gi|70991443	enolase/allergen Asp F 22 [Aspergillus fumigatus Af293]			0	37.37	DGTANKSNLGANAILGVSLAVAKAGAAEKGVPLYAHISDLAGTK		cleaved L-D@N-term; missed K-S@6; missed K-A@23; missed K-G@29	-7.00125	4226.27	1057.58	4233.28	1059.33	4	14	1.1.1.2361.29	1	35.0034	4391.09	35.112
1	77.13	77.13	91.32	63.01	52.51	gi|70991443	enolase/allergen Asp F 22 [Aspergillus fumigatus Af293]			0	99	DQSKVDEFLNK		missed K-V@4	-0.00108594	1321.65	661.832	1321.65	661.833	2	19	1.1.1.2227.34	1	27.994	30308	28.064
1	77.13	77.13	91.32	63.01	52.51	gi|70991443	enolase/allergen Asp F 22 [Aspergillus fumigatus Af293]			0	99	DQSKVDEFLNK		missed K-V@4	-0.00108594	1321.65	661.832	1321.65	661.833	2	17	1.1.1.2231.37	1	28.2059	30308	28.064
1	77.13	77.13	91.32	63.01	52.51	gi|70991443	enolase/allergen Asp F 22 [Aspergillus fumigatus Af293]			0	99	DQSKVDEFLNK	Carbamidomethyl@N-term	missed K-V@4	0.00201052	1378.67	690.345	1378.67	690.344	2	17	1.1.1.2240.13	1	28.6639	1667.57	28.6898
1	77.13	77.13	91.32	63.01	52.51	gi|70991443	enolase/allergen Asp F 22 [Aspergillus fumigatus Af293]			0	99	DQSKVDEFLNK	Carbamidomethyl(K)@11	missed K-V@4	0.000789808	1378.67	690.344	1378.67	690.344	2	14	1.1.1.2233.38	1	28.3119	1025.63	28.2743
1	77.13	77.13	91.32	63.01	52.51	gi|70991443	enolase/allergen Asp F 22 [Aspergillus fumigatus Af293]			0	99	DQSKVDEFLNK		missed K-V@4	-0.00108594	1321.65	661.832	1321.65	661.833	2	13	1.1.1.2233.34	1	28.309	30308	28.064
1	77.13	77.13	91.32	63.01	52.51	gi|70991443	enolase/allergen Asp F 22 [Aspergillus fumigatus Af293]			0	98.87	DQSKVDEFLNK		missed K-V@4	-0.00108594	1321.65	661.832	1321.65	661.833	2	11	1.1.1.2235.27	1	28.4088	30308	28.064
1	77.13	77.13	91.32	63.01	52.51	gi|70991443	enolase/allergen Asp F 22 [Aspergillus fumigatus Af293]			0	96.08	DQSKVDEFLNK	Carbamidomethyl(K)@4	missed K-V@4	0.000423593	1378.67	690.344	1378.67	690.344	2	13	1.1.1.2226.26	1	27.9427	2501.12	27.8566
1	77.13	77.13	91.32	63.01	52.51	gi|70991443	enolase/allergen Asp F 22 [Aspergillus fumigatus Af293]			0	92.14	DQSKVDEFLNK	Carbamidomethyl@N-term	missed K-V@4	0.00201052	1378.67	690.345	1378.67	690.344	2	13	1.1.1.2238.15	1	28.5592	1667.57	28.6898
1	77.13	77.13	91.32	63.01	52.51	gi|70991443	enolase/allergen Asp F 22 [Aspergillus fumigatus Af293]			0	85.51	DQSKVDEFLNK	Formyl@N-term	missed K-V@4	-0.00174615	1349.64	675.83	1349.65	675.83	2	13	1.1.1.2303.31	1	31.9557	1224.98	31.9757
1	77.13	77.13	91.32	63.01	52.51	gi|70991443	enolase/allergen Asp F 22 [Aspergillus fumigatus Af293]			0	96.9	DQSKVDEFLNKLDGTANK	Delta:H(2)C(2)(K)@18	missed K-V@4; missed K-L@11	0.00149725	2047.02	1024.52	2047.02	1024.52	2	13	1.1.1.2385.51	1	36.2515	1168.76	36.3101
1	77.13	77.13	91.32	63.01	52.51	gi|70991443	enolase/allergen Asp F 22 [Aspergillus fumigatus Af293]			0	15.66	DQSKVDEFLNKLDGTANK	Delta:H(2)C(2)(K)@18	missed K-V@4; missed K-L@11	0.00042338	2047.02	683.348	2047.02	683.348	3	12	1.1.1.2387.28	1	36.3411	3964	36.3101
1	77.13	77.13	91.32	63.01	52.51	gi|70991443	enolase/allergen Asp F 22 [Aspergillus fumigatus Af293]			0	25.88	DSYADNWGVM	Dethiomethyl(M)@10	cleaved M-V@C-term	0.00323856	1108.45	555.232	1108.45	555.23	2	11	1.1.1.2409.11	1	37.484	734.245	37.4657
1	77.13	77.13	91.32	63.01	52.51	gi|70991443	enolase/allergen Asp F 22 [Aspergillus fumigatus Af293]			0	15.59	DSYADNWGVM	Dethiomethyl(M)@10	cleaved M-V@C-term	0.00323856	1108.45	555.232	1108.45	555.23	2	9	1.1.1.2407.11	1	37.378	734.245	37.4657
1	77.13	77.13	91.32	63.01	52.51	gi|70991443	enolase/allergen Asp F 22 [Aspergillus fumigatus Af293]			0	99	DSYADNWGVMVSHR	Oxidation(M)@10		-0.000262237	1651.7	826.86	1651.7	826.86	2	18	1.1.1.2256.40	1	29.5037	84087.7	29.6746
1	77.13	77.13	91.32	63.01	52.51	gi|70991443	enolase/allergen Asp F 22 [Aspergillus fumigatus Af293]			0	99	DSYADNWGVMVSHR	Oxidation(M)@10		-0.000262237	1651.7	826.86	1651.7	826.86	2	24	1.1.1.2258.42	1	29.6099	84087.7	29.6746
1	77.13	77.13	91.32	63.01	52.51	gi|70991443	enolase/allergen Asp F 22 [Aspergillus fumigatus Af293]			0	99	DSYADNWGVMVSHR	Oxidation(M)@10		-0.000262237	1651.7	826.86	1651.7	826.86	2	25	1.1.1.2260.22	1	29.7075	84087.7	29.6746
1	77.13	77.13	91.32	63.01	52.51	gi|70991443	enolase/allergen Asp F 22 [Aspergillus fumigatus Af293]			0	99	DSYADNWGVMVSHR	Oxidation(M)@10		-0.00127659	1651.7	551.575	1651.7	551.576	3	18	1.1.1.2261.8	1	29.7444	108878	29.6746
1	77.13	77.13	91.32	63.01	52.51	gi|70991443	enolase/allergen Asp F 22 [Aspergillus fumigatus Af293]			0	99	DSYADNWGVMVSHR	Oxidation(M)@10		-0.000262237	1651.7	826.86	1651.7	826.86	2	24	1.1.1.2262.25	1	29.8151	84087.7	29.6746
1	77.13	77.13	91.32	63.01	52.51	gi|70991443	enolase/allergen Asp F 22 [Aspergillus fumigatus Af293]			0	99	DSYADNWGVMVSHR	Carbamidomethyl@N-term; Oxidation(M)@10		0.00276068	1708.73	855.372	1708.73	855.37	2	17	1.1.1.2268.47	1	30.1332	5086.81	30.1944
1	77.13	77.13	91.32	63.01	52.51	gi|70991443	enolase/allergen Asp F 22 [Aspergillus fumigatus Af293]			0	99	DSYADNWGVMVSHR	Carbamidomethyl@N-term; Oxidation(M)@10		0.00331175	1708.73	855.372	1708.73	855.37	2	18	1.1.1.2270.47	1	30.239	5087.7	30.1944
1	77.13	77.13	91.32	63.01	52.51	gi|70991443	enolase/allergen Asp F 22 [Aspergillus fumigatus Af293]			0	99	DSYADNWGVMVSHR	Carbamyl(M)@10		0.00502778	1678.72	840.368	1678.72	840.365	2	19	1.1.1.2276.47	1	30.5579	22423.7	30.6716
1	77.13	77.13	91.32	63.01	52.51	gi|70991443	enolase/allergen Asp F 22 [Aspergillus fumigatus Af293]			0	99	DSYADNWGVMVSHR	Carbamyl(M)@10		0.00364401	1678.72	560.58	1678.72	560.579	3	18	1.1.1.2278.11	1	30.6369	27413.8	30.6716
1	77.13	77.13	91.32	63.01	52.51	gi|70991443	enolase/allergen Asp F 22 [Aspergillus fumigatus Af293]			0	99	DSYADNWGVMVSHR	Formyl@N-term; Oxidation(M)@10		0.000396181	1679.7	840.857	1679.7	840.857	2	19	1.1.1.2331.42	1	33.4218	3952.72	33.4338
1	77.13	77.13	91.32	63.01	52.51	gi|70991443	enolase/allergen Asp F 22 [Aspergillus fumigatus Af293]			0	99	DSYADNWGVMVSHR			-0.00125117	1635.71	546.244	1635.71	546.244	3	16	1.1.1.2338.13	1	33.7714	8322.32	33.7517
1	77.13	77.13	91.32	63.01	52.51	gi|70991443	enolase/allergen Asp F 22 [Aspergillus fumigatus Af293]			0	99	DSYADNWGVMVSHR			-0.00125117	1635.71	546.244	1635.71	546.244	3	16	1.1.1.2340.15	1	33.8788	8322.32	33.7517
1	77.13	77.13	91.32	63.01	52.51	gi|70991443	enolase/allergen Asp F 22 [Aspergillus fumigatus Af293]			0	99	DSYADNWGVMVSHR	Oxidation(W)@7; Oxidation(M)@10		-0.00213053	1667.7	556.907	1667.7	556.907	3	15	1.1.1.2165.15	1	24.7558	2913.66	24.7355
1	77.13	77.13	91.32	63.01	52.51	gi|70991443	enolase/allergen Asp F 22 [Aspergillus fumigatus Af293]			0	99	DSYADNWGVMVSHR	Oxidation(M)@10		-0.0026275	1651.7	551.575	1651.7	551.576	3	15	1.1.1.2273.19	1	30.3778	28390.1	29.8293
1	77.13	77.13	91.32	63.01	52.51	gi|70991443	enolase/allergen Asp F 22 [Aspergillus fumigatus Af293]			0	99	DSYADNWGVMVSHR			-0.00125117	1635.71	546.244	1635.71	546.244	3	16	1.1.1.2336.14	1	33.6662	8322.32	33.7517
1	77.13	77.13	91.32	63.01	52.51	gi|70991443	enolase/allergen Asp F 22 [Aspergillus fumigatus Af293]			0	99	DSYADNWGVMVSHR	Oxidation(M)@10; Carbamidomethyl(H)@13		0.00422554	1708.73	855.373	1708.73	855.37	2	17	1.1.1.2248.23	1	29.09	5405.54	29.1026
1	77.13	77.13	91.32	63.01	52.51	gi|70991443	enolase/allergen Asp F 22 [Aspergillus fumigatus Af293]			0	99	DSYADNWGVMVSHR	Oxidation(M)@10		-0.000262237	1651.7	826.86	1651.7	826.86	2	15	1.1.1.2266.39	1	30.0222	84087.7	29.6746
1	77.13	77.13	91.32	63.01	52.51	gi|70991443	enolase/allergen Asp F 22 [Aspergillus fumigatus Af293]			0	99	DSYADNWGVMVSHR	Carbamyl(M)@10		0.00364401	1678.72	560.58	1678.72	560.579	3	17	1.1.1.2280.7	1	30.738	27413.8	30.6716
1	77.13	77.13	91.32	63.01	52.51	gi|70991443	enolase/allergen Asp F 22 [Aspergillus fumigatus Af293]			0	99	DSYADNWGVMVSHR	Oxidation(M)@10		-0.0026275	1651.7	551.575	1651.7	551.576	3	13	1.1.1.2271.18	1	30.2709	82728.3	29.7261
1	77.13	77.13	91.32	63.01	52.51	gi|70991443	enolase/allergen Asp F 22 [Aspergillus fumigatus Af293]			0	99	DSYADNWGVMVSHR	Oxidation(M)@10		-0.00127659	1651.7	551.575	1651.7	551.576	3	15	1.1.1.2257.14	1	29.5369	108878	29.6746
1	77.13	77.13	91.32	63.01	52.51	gi|70991443	enolase/allergen Asp F 22 [Aspergillus fumigatus Af293]			0	99	DSYADNWGVMVSHR	Oxidation(M)@10		-0.00127659	1651.7	551.575	1651.7	551.576	3	15	1.1.1.2263.9	1	29.8448	108878	29.6746
1	77.13	77.13	91.32	63.01	52.51	gi|70991443	enolase/allergen Asp F 22 [Aspergillus fumigatus Af293]			0	99	DSYADNWGVMVSHR	Oxidation(M)@10		-0.00127659	1651.7	551.575	1651.7	551.576	3	14	1.1.1.2269.16	1	30.1634	119412	29.6219
1	77.13	77.13	91.32	63.01	52.51	gi|70991443	enolase/allergen Asp F 22 [Aspergillus fumigatus Af293]			0	99	DSYADNWGVMVSHR	Carbamidomethyl@N-term; Oxidation(M)@10		0.00238441	1708.73	570.584	1708.73	570.583	3	15	1.1.1.2239.10	1	28.6027	2150	28.5866
1	77.13	77.13	91.32	63.01	52.51	gi|70991443	enolase/allergen Asp F 22 [Aspergillus fumigatus Af293]			0	99	DSYADNWGVMVSHR	Dioxidation(M)@10		0.00547566	1667.71	834.86	1667.7	834.857	2	15	1.1.1.2280.32	1	30.7614	2176.84	30.7756
1	77.13	77.13	91.32	63.01	52.51	gi|70991443	enolase/allergen Asp F 22 [Aspergillus fumigatus Af293]			0	99	DSYADNWGVMVSHR	Dethiomethyl(M)@10		-0.000171043	1587.71	794.861	1587.71	794.861	2	15	1.1.1.2205.26	1	26.862	1998.09	26.8245
1	77.13	77.13	91.32	63.01	52.51	gi|70991443	enolase/allergen Asp F 22 [Aspergillus fumigatus Af293]			0	99	DSYADNWGVMVSHR	Dethiomethyl(M)@10		0.00118077	1587.71	530.243	1587.71	530.243	3	15	1.1.1.2204.9	1	26.7883	16021.5	26.8245
1	77.13	77.13	91.32	63.01	52.51	gi|70991443	enolase/allergen Asp F 22 [Aspergillus fumigatus Af293]			0	99	DSYADNWGVMVSHR	Oxidation(M)@10		-0.00127659	1651.7	551.575	1651.7	551.576	3	14	1.1.1.2265.12	1	29.9504	108878	29.6746
1	77.13	77.13	91.32	63.01	52.51	gi|70991443	enolase/allergen Asp F 22 [Aspergillus fumigatus Af293]			0	99	DSYADNWGVMVSHR	Oxidation(M)@10		-0.000262237	1651.7	826.86	1651.7	826.86	2	14	1.1.1.2268.41	1	30.1288	84087.7	29.6746
1	77.13	77.13	91.32	63.01	52.51	gi|70991443	enolase/allergen Asp F 22 [Aspergillus fumigatus Af293]			0	99	DSYADNWGVMVSHR	Oxidation(W)@7; Oxidation(M)@10		0.000375311	1667.7	834.857	1667.7	834.857	2	14	1.1.1.2164.44	1	24.7258	897.089	24.6836
1	77.13	77.13	91.32	63.01	52.51	gi|70991443	enolase/allergen Asp F 22 [Aspergillus fumigatus Af293]			0	99	DSYADNWGVMVSHR	Dethiomethyl(M)@10		-0.000171043	1587.71	794.861	1587.71	794.861	2	14	1.1.1.2203.31	1	26.763	1998.09	26.8245
1	77.13	77.13	91.32	63.01	52.51	gi|70991443	enolase/allergen Asp F 22 [Aspergillus fumigatus Af293]			0	99	DSYADNWGVMVSHR	Dethiomethyl(M)@10; Oxidation(H)@13		0.00131866	1603.7	802.859	1603.7	802.858	2	16	1.1.1.2264.28	1	29.9125	6172.47	29.9326
1	77.13	77.13	91.32	63.01	52.51	gi|70991443	enolase/allergen Asp F 22 [Aspergillus fumigatus Af293]			0	99	DSYADNWGVMVSHR	Carbamyl(M)@10		0.00502778	1678.72	840.368	1678.72	840.365	2	14	1.1.1.2283.42	1	30.9198	22423.7	30.6716
1	77.13	77.13	91.32	63.01	52.51	gi|70991443	enolase/allergen Asp F 22 [Aspergillus fumigatus Af293]			0	99	DSYADNWGVMVSHR	Oxidation(W)@7; Oxidation(M)@10		0.00281337	1667.7	556.908	1667.7	556.907	3	14	1.1.1.2233.18	1	28.2973	1753.62	28.3794
1	77.13	77.13	91.32	63.01	52.51	gi|70991443	enolase/allergen Asp F 22 [Aspergillus fumigatus Af293]			0	99	DSYADNWGVMVSHR	Oxidation(W)@7; Oxidation(M)@10		0.00281337	1667.7	556.908	1667.7	556.907	3	13	1.1.1.2235.10	1	28.3964	1753.62	28.3794
1	77.13	77.13	91.32	63.01	52.51	gi|70991443	enolase/allergen Asp F 22 [Aspergillus fumigatus Af293]			0	99	DSYADNWGVMVSHR	Oxidation(M)@10; Carbamidomethyl(H)@13		0.00275062	1708.73	570.584	1708.73	570.583	3	15	1.1.1.2253.13	1	29.3279	6579.82	29.1543
1	77.13	77.13	91.32	63.01	52.51	gi|70991443	enolase/allergen Asp F 22 [Aspergillus fumigatus Af293]			0	98.78	DSYADNWGVMVSHR			-0.00125117	1635.71	546.244	1635.71	546.244	3	12	1.1.1.2342.17	1	33.9861	8322.32	33.7517
1	77.13	77.13	91.32	63.01	52.51	gi|70991443	enolase/allergen Asp F 22 [Aspergillus fumigatus Af293]			0	98.71	DSYADNWGVMVSHR	Carbamyl(M)@10		0.00364401	1678.72	560.58	1678.72	560.579	3	15	1.1.1.2277.25	1	30.595	27413.8	30.6716
1	77.13	77.13	91.32	63.01	52.51	gi|70991443	enolase/allergen Asp F 22 [Aspergillus fumigatus Af293]			0	98.34	DSYADNWGVMVSHR	Carbamyl(M)@10		0.00364401	1678.72	560.58	1678.72	560.579	3	15	1.1.1.2282.13	1	30.8463	27413.8	30.6716
1	77.13	77.13	91.32	63.01	52.51	gi|70991443	enolase/allergen Asp F 22 [Aspergillus fumigatus Af293]			0	98.17	DSYADNWGVMVSHR	Oxidation(M)@10; Carbamidomethyl(H)@13		0.00275062	1708.73	570.584	1708.73	570.583	3	15	1.1.1.2257.18	1	29.5398	7089.06	29.5694
1	77.13	77.13	91.32	63.01	52.51	gi|70991443	enolase/allergen Asp F 22 [Aspergillus fumigatus Af293]			0	97.37	DSYADNWGVMVSHR	Dioxidation(M)@10		0.00547566	1667.71	834.86	1667.7	834.857	2	14	1.1.1.2282.36	1	30.8654	2176.84	30.7756
1	77.13	77.13	91.32	63.01	52.51	gi|70991443	enolase/allergen Asp F 22 [Aspergillus fumigatus Af293]			0	96.92	DSYADNWGVMVSHR	Oxidation(M)@10		-0.00127659	1651.7	551.575	1651.7	551.576	3	13	1.1.1.2267.19	1	30.0599	108878	29.6746
1	77.13	77.13	91.32	63.01	52.51	gi|70991443	enolase/allergen Asp F 22 [Aspergillus fumigatus Af293]			0	96.85	DSYADNWGVMVSHR	Carbamidomethyl@N-term; Oxidation(M)@10		0.00520212	1708.73	855.373	1708.73	855.37	2	14	1.1.1.2238.24	1	28.5724	1934.93	28.5866
1	77.13	77.13	91.32	63.01	52.51	gi|70991443	enolase/allergen Asp F 22 [Aspergillus fumigatus Af293]			0	95.56	DSYADNWGVMVSHR	Carbamyl(M)@10		0.00364401	1678.72	560.58	1678.72	560.579	3	14	1.1.1.2275.24	1	30.4877	27413.8	30.6716
1	77.13	77.13	91.32	63.01	52.51	gi|70991443	enolase/allergen Asp F 22 [Aspergillus fumigatus Af293]			0	92.59	DSYADNWGVMVSHR	Carbamyl(M)@10		0.00502778	1678.72	840.368	1678.72	840.365	2	14	1.1.1.2286.18	1	31.0714	22423.7	30.6716
1	77.13	77.13	91.32	63.01	52.51	gi|70991443	enolase/allergen Asp F 22 [Aspergillus fumigatus Af293]			0	92.4	DSYADNWGVMVSHR	Oxidation(M)@10		0.000302226	1651.71	551.576	1651.7	551.576	3	12	1.1.1.2275.21	1	30.4856	9624.19	29.9326
1	77.13	77.13	91.32	63.01	52.51	gi|70991443	enolase/allergen Asp F 22 [Aspergillus fumigatus Af293]			0	92.22	DSYADNWGVMVSHR	Carbamyl(M)@10; Carbamidomethyl(H)@13		0.000452	1735.74	579.587	1735.74	579.586	3	15	1.1.1.2275.25	1	30.4885	2039.64	30.4595
1	77.13	77.13	91.32	63.01	52.51	gi|70991443	enolase/allergen Asp F 22 [Aspergillus fumigatus Af293]			0	91.07	DSYADNWGVMVSHR	Formyl@N-term; Oxidation(M)@10		0.000396181	1679.7	840.857	1679.7	840.857	2	13	1.1.1.2333.46	1	33.5302	3952.72	33.4338
1	77.13	77.13	91.32	63.01	52.51	gi|70991443	enolase/allergen Asp F 22 [Aspergillus fumigatus Af293]			0	89.26	DSYADNWGVMVSHR	Oxidation(W)@7; Oxidation(M)@10		0.00147396	1667.7	834.858	1667.7	834.857	2	12	1.1.1.2234.44	1	28.3688	1296.96	28.3794
1	77.13	77.13	91.32	63.01	52.51	gi|70991443	enolase/allergen Asp F 22 [Aspergillus fumigatus Af293]			0	87.74	DSYADNWGVMVSHR	Oxidation(M)@10; Carbamidomethyl(H)@13		0.00238441	1708.73	570.584	1708.73	570.583	3	14	1.1.1.2249.9	1	29.124	6608.46	29.1026
1	77.13	77.13	91.32	63.01	52.51	gi|70991443	enolase/allergen Asp F 22 [Aspergillus fumigatus Af293]			0	86.72	DSYADNWGVMVSHR	Oxidation(M)@10		0.000737592	1651.71	551.576	1651.7	551.576	3	11	1.1.1.2232.16	1	28.2432	1086.21	28.3269
1	77.13	77.13	91.32	63.01	52.51	gi|70991443	enolase/allergen Asp F 22 [Aspergillus fumigatus Af293]			0	86.35	DSYADNWGVMVSHR	Oxidation(M)@10; Carbamidomethyl(H)@13		0.00275062	1708.73	570.584	1708.73	570.583	3	14	1.1.1.2251.13	1	29.2244	6579.82	29.1543
1	77.13	77.13	91.32	63.01	52.51	gi|70991443	enolase/allergen Asp F 22 [Aspergillus fumigatus Af293]			0	85.35	DSYADNWGVMVSHR	Carbamyl(M)@10		0.00502778	1678.72	840.368	1678.72	840.365	2	13	1.1.1.2284.41	1	30.9713	22423.7	30.6716
1	77.13	77.13	91.32	63.01	52.51	gi|70991443	enolase/allergen Asp F 22 [Aspergillus fumigatus Af293]			0	81.39	DSYADNWGVMVSHR	Carbamidomethyl@N-term; Oxidation(M)@10		0.00201819	1708.73	570.583	1708.73	570.583	3	13	1.1.1.2267.28	1	30.0665	7922.22	30.1944
1	77.13	77.13	91.32	63.01	52.51	gi|70991443	enolase/allergen Asp F 22 [Aspergillus fumigatus Af293]			0	75.31	DSYADNWGVMVSHR	Dethiomethyl(M)@10		0.00118077	1587.71	530.243	1587.71	530.243	3	13	1.1.1.2204.10	1	26.789	16021.5	26.8245
1	77.13	77.13	91.32	63.01	52.51	gi|70991443	enolase/allergen Asp F 22 [Aspergillus fumigatus Af293]			0	72.28	DSYADNWGVMVSHR	Dethiomethyl(M)@10		0.00118077	1587.71	530.243	1587.71	530.243	3	12	1.1.1.2208.8	1	26.994	16021.5	26.8245
1	77.13	77.13	91.32	63.01	52.51	gi|70991443	enolase/allergen Asp F 22 [Aspergillus fumigatus Af293]			0	66.72	DSYADNWGVMVSHR	Carbamyl(M)@10; Carbamidomethyl(H)@13		0.000452	1735.74	579.587	1735.74	579.586	3	14	1.1.1.2273.24	1	30.3814	2039.64	30.4595
1	77.13	77.13	91.32	63.01	52.51	gi|70991443	enolase/allergen Asp F 22 [Aspergillus fumigatus Af293]			0	54.07	DSYADNWGVMVSHR	Carbamidomethyl(D)@5; Oxidation(M)@10		0.00275062	1708.73	570.584	1708.73	570.583	3	13	1.1.1.2245.5	1	28.9119	6579.82	29.1543
1	77.13	77.13	91.32	63.01	52.51	gi|70991443	enolase/allergen Asp F 22 [Aspergillus fumigatus Af293]			0	46.27	DSYADNWGVMVSHR	Oxidation(M)@10; Carbamidomethyl(H)@13		0.00275062	1708.73	570.584	1708.73	570.583	3	13	1.1.1.2255.16	1	29.434	7089.06	29.5694
1	77.13	77.13	91.32	63.01	52.51	gi|70991443	enolase/allergen Asp F 22 [Aspergillus fumigatus Af293]			0	46.17	DSYADNWGVMVSHR			0.000103675	1635.71	818.862	1635.71	818.862	2	10	1.1.1.2341.44	1	33.9529	6273.34	33.7517
1	77.13	77.13	91.32	63.01	52.51	gi|70991443	enolase/allergen Asp F 22 [Aspergillus fumigatus Af293]			0	43.47	DSYADNWGVMVSHR	Oxidation(W)@7; Oxidation(M)@10		-0.00213053	1667.7	556.907	1667.7	556.907	3	12	1.1.1.2163.14	1	24.6511	2913.66	24.7355
1	77.13	77.13	91.32	63.01	52.51	gi|70991443	enolase/allergen Asp F 22 [Aspergillus fumigatus Af293]			0	28.74	DSYADNWGVMVSHR	Dethiomethyl(M)@10		0.00118077	1587.71	530.243	1587.71	530.243	3	12	1.1.1.2206.10	1	26.8923	16021.5	26.8245
1	77.13	77.13	91.32	63.01	52.51	gi|70991443	enolase/allergen Asp F 22 [Aspergillus fumigatus Af293]			0	99	ENIDVKDQSK		missed K-D@6	-0.000909699	1174.58	588.298	1174.58	588.299	2	17	1.1.1.1479.2	1	12.2475	1987.28	12.2529
1	77.13	77.13	91.32	63.01	52.51	gi|70991443	enolase/allergen Asp F 22 [Aspergillus fumigatus Af293]			0	99	ENIDVKDQSK		missed K-D@6	-0.000909699	1174.58	588.298	1174.58	588.299	2	16	1.1.1.1483.2	1	12.3614	1987.28	12.2529
1	77.13	77.13	91.32	63.01	52.51	gi|70991443	enolase/allergen Asp F 22 [Aspergillus fumigatus Af293]			0	99	ENIDVKDQSK		missed K-D@6	-0.000543484	1174.58	588.298	1174.58	588.299	2	15	1.1.1.1490.2	1	12.4457	1914.71	12.2529
1	77.13	77.13	91.32	63.01	52.51	gi|70991443	enolase/allergen Asp F 22 [Aspergillus fumigatus Af293]			0	99	ENIDVKDQSK		missed K-D@6	-0.000665555	1174.58	588.298	1174.58	588.299	2	12	1.1.1.1465.2	1	12.0788	1404.03	12.1794
1	77.13	77.13	91.32	63.01	52.51	gi|70991443	enolase/allergen Asp F 22 [Aspergillus fumigatus Af293]			0	98.17	ENIDVKDQSK	Formyl@N-term	missed K-D@6	-0.000777013	1202.58	602.296	1202.58	602.296	2	14	1.1.1.2063.3	1	19.4474	146.196	19.4008
1	77.13	77.13	91.32	63.01	52.51	gi|70991443	enolase/allergen Asp F 22 [Aspergillus fumigatus Af293]			0	99	GNPTVEVDVVTETGLHR	Carbamidomethyl(H)@16		0.00127361	1878.94	627.322	1878.94	627.322	3	18	1.1.1.2309.20	1	32.2647	12731.6	32.2928
1	77.13	77.13	91.32	63.01	52.51	gi|70991443	enolase/allergen Asp F 22 [Aspergillus fumigatus Af293]			0	99	GNPTVEVDVVTETGLHR	Carbamidomethyl(H)@16		1.00618e-05	1878.94	940.479	1878.94	940.479	2	21	1.1.1.2310.48	1	32.3377	9375.54	32.8121
1	77.13	77.13	91.32	63.01	52.51	gi|70991443	enolase/allergen Asp F 22 [Aspergillus fumigatus Af293]			0	99	GNPTVEVDVVTETGLHR	Carbamidomethyl(H)@16		-0.000234082	1878.94	940.479	1878.94	940.479	2	19	1.1.1.2312.49	1	32.444	9444.28	32.8121
1	77.13	77.13	91.32	63.01	52.51	gi|70991443	enolase/allergen Asp F 22 [Aspergillus fumigatus Af293]			0	99	GNPTVEVDVVTETGLHR	Carbamidomethyl(H)@16		0.00127361	1878.94	627.322	1878.94	627.322	3	18	1.1.1.2313.9	1	32.4664	12731.6	32.2928
1	77.13	77.13	91.32	63.01	52.51	gi|70991443	enolase/allergen Asp F 22 [Aspergillus fumigatus Af293]			0	99	GNPTVEVDVVTETGLHR	Carbamidomethyl(H)@16		-0.000234082	1878.94	940.479	1878.94	940.479	2	25	1.1.1.2314.26	1	32.5472	9537.03	32.8121
1	77.13	77.13	91.32	63.01	52.51	gi|70991443	enolase/allergen Asp F 22 [Aspergillus fumigatus Af293]			0	99	GNPTVEVDVVTETGLHR	Carbamidomethyl(H)@16		-0.00348719	1878.94	627.321	1878.94	627.322	3	18	1.1.1.2315.7	1	32.5724	12965.6	32.6572
1	77.13	77.13	91.32	63.01	52.51	gi|70991443	enolase/allergen Asp F 22 [Aspergillus fumigatus Af293]			0	99	GNPTVEVDVVTETGLHR	Carbamidomethyl(H)@16		-0.000234082	1878.94	940.479	1878.94	940.479	2	22	1.1.1.2316.30	1	32.6489	9537.03	32.8121
1	77.13	77.13	91.32	63.01	52.51	gi|70991443	enolase/allergen Asp F 22 [Aspergillus fumigatus Af293]			0	99	GNPTVEVDVVTETGLHR	Carbamidomethyl(H)@16		-0.00348719	1878.94	627.321	1878.94	627.322	3	19	1.1.1.2317.9	1	32.6815	12965.6	32.6572
1	77.13	77.13	91.32	63.01	52.51	gi|70991443	enolase/allergen Asp F 22 [Aspergillus fumigatus Af293]			0	99	GNPTVEVDVVTETGLHR			-0.00120862	1821.92	911.968	1821.92	911.968	2	27	1.1.1.2317.19	1	32.7034	82627.1	32.8637
1	77.13	77.13	91.32	63.01	52.51	gi|70991443	enolase/allergen Asp F 22 [Aspergillus fumigatus Af293]			0	99	GNPTVEVDVVTETGLHR			-0.000503555	1821.92	608.314	1821.92	608.315	3	19	1.1.1.2318.10	1	32.725	124454	32.8637
1	77.13	77.13	91.32	63.01	52.51	gi|70991443	enolase/allergen Asp F 22 [Aspergillus fumigatus Af293]			0	99	GNPTVEVDVVTETGLHR	Carbamidomethyl@N-term		-0.000234082	1878.94	940.479	1878.94	940.479	2	21	1.1.1.2318.31	1	32.7521	9537.03	32.8121
1	77.13	77.13	91.32	63.01	52.51	gi|70991443	enolase/allergen Asp F 22 [Aspergillus fumigatus Af293]			0	99	GNPTVEVDVVTETGLHR	Carbamidomethyl@N-term		-0.00348719	1878.94	627.321	1878.94	627.322	3	19	1.1.1.2319.7	1	32.7788	12965.6	32.6572
1	77.13	77.13	91.32	63.01	52.51	gi|70991443	enolase/allergen Asp F 22 [Aspergillus fumigatus Af293]			0	99	GNPTVEVDVVTETGLHR			-0.00120862	1821.92	911.968	1821.92	911.968	2	28	1.1.1.2319.21	1	32.8023	82627.1	32.8637
1	77.13	77.13	91.32	63.01	52.51	gi|70991443	enolase/allergen Asp F 22 [Aspergillus fumigatus Af293]			0	99	GNPTVEVDVVTETGLHR			-0.000503555	1821.92	608.314	1821.92	608.315	3	19	1.1.1.2320.7	1	32.8261	124454	32.8637
1	77.13	77.13	91.32	63.01	52.51	gi|70991443	enolase/allergen Asp F 22 [Aspergillus fumigatus Af293]			0	99	GNPTVEVDVVTETGLHR	Carbamidomethyl@N-term		-0.000234082	1878.94	940.479	1878.94	940.479	2	22	1.1.1.2320.30	1	32.8554	9537.03	32.8121
1	77.13	77.13	91.32	63.01	52.51	gi|70991443	enolase/allergen Asp F 22 [Aspergillus fumigatus Af293]			0	99	GNPTVEVDVVTETGLHR	Carbamidomethyl@N-term		-0.00202233	1878.94	627.321	1878.94	627.322	3	19	1.1.1.2321.10	1	32.8865	13656.4	32.8121
1	77.13	77.13	91.32	63.01	52.51	gi|70991443	enolase/allergen Asp F 22 [Aspergillus fumigatus Af293]			0	99	GNPTVEVDVVTETGLHR			-0.000503555	1821.92	608.314	1821.92	608.315	3	20	1.1.1.2322.7	1	32.9323	124454	32.8637
1	77.13	77.13	91.32	63.01	52.51	gi|70991443	enolase/allergen Asp F 22 [Aspergillus fumigatus Af293]			0	99	GNPTVEVDVVTETGLHR	Carbamidomethyl@N-term		-0.00202233	1878.94	627.321	1878.94	627.322	3	19	1.1.1.2323.9	1	32.9883	13656.4	32.8121
1	77.13	77.13	91.32	63.01	52.51	gi|70991443	enolase/allergen Asp F 22 [Aspergillus fumigatus Af293]			0	99	GNPTVEVDVVTETGLHR			-0.00120862	1821.92	911.968	1821.92	911.968	2	26	1.1.1.2323.22	1	33.011	82627.1	32.8637
1	77.13	77.13	91.32	63.01	52.51	gi|70991443	enolase/allergen Asp F 22 [Aspergillus fumigatus Af293]			0	99	GNPTVEVDVVTETGLHR			-0.000503555	1821.92	608.314	1821.92	608.315	3	18	1.1.1.2324.8	1	33.0356	124454	32.8637
1	77.13	77.13	91.32	63.01	52.51	gi|70991443	enolase/allergen Asp F 22 [Aspergillus fumigatus Af293]			0	99	GNPTVEVDVVTETGLHR			-0.00120862	1821.92	911.968	1821.92	911.968	2	25	1.1.1.2324.23	1	33.0576	82627.1	32.8637
1	77.13	77.13	91.32	63.01	52.51	gi|70991443	enolase/allergen Asp F 22 [Aspergillus fumigatus Af293]			0	99	GNPTVEVDVVTETGLHR	Carbamidomethyl@N-term		-0.000234082	1878.94	940.479	1878.94	940.479	2	21	1.1.1.2324.26	1	33.062	9537.03	32.8121
1	77.13	77.13	91.32	63.01	52.51	gi|70991443	enolase/allergen Asp F 22 [Aspergillus fumigatus Af293]			0	99	GNPTVEVDVVTETGLHR			-0.00120862	1821.92	911.968	1821.92	911.968	2	24	1.1.1.2325.29	1	33.1137	82627.1	32.8637
1	77.13	77.13	91.32	63.01	52.51	gi|70991443	enolase/allergen Asp F 22 [Aspergillus fumigatus Af293]			0	99	GNPTVEVDVVTETGLHR			-0.000503555	1821.92	608.314	1821.92	608.315	3	17	1.1.1.2326.8	1	33.1419	124454	32.8637
1	77.13	77.13	91.32	63.01	52.51	gi|70991443	enolase/allergen Asp F 22 [Aspergillus fumigatus Af293]			0	99	GNPTVEVDVVTETGLHR	Carbamidomethyl@N-term		-0.000234082	1878.94	940.479	1878.94	940.479	2	20	1.1.1.2326.22	1	33.1624	9537.03	32.8121
1	77.13	77.13	91.32	63.01	52.51	gi|70991443	enolase/allergen Asp F 22 [Aspergillus fumigatus Af293]			0	99	GNPTVEVDVVTETGLHR	Carbamidomethyl@N-term		-0.00202233	1878.94	627.321	1878.94	627.322	3	17	1.1.1.2327.13	1	33.1922	13656.4	32.8121
1	77.13	77.13	91.32	63.01	52.51	gi|70991443	enolase/allergen Asp F 22 [Aspergillus fumigatus Af293]			0	99	GNPTVEVDVVTETGLHR			-0.00120862	1821.92	911.968	1821.92	911.968	2	23	1.1.1.2327.33	1	33.2171	82627.1	32.8637
1	77.13	77.13	91.32	63.01	52.51	gi|70991443	enolase/allergen Asp F 22 [Aspergillus fumigatus Af293]			0	99	GNPTVEVDVVTETGLHR			-0.000503555	1821.92	608.314	1821.92	608.315	3	19	1.1.1.2328.11	1	33.2426	124454	32.8637
1	77.13	77.13	91.32	63.01	52.51	gi|70991443	enolase/allergen Asp F 22 [Aspergillus fumigatus Af293]			0	99	GNPTVEVDVVTETGLHR			-0.00120862	1821.92	911.968	1821.92	911.968	2	21	1.1.1.2328.29	1	33.2661	82627.1	32.8637
1	77.13	77.13	91.32	63.01	52.51	gi|70991443	enolase/allergen Asp F 22 [Aspergillus fumigatus Af293]			0	99	GNPTVEVDVVTETGLHR			-0.00120862	1821.92	911.968	1821.92	911.968	2	22	1.1.1.2329.43	1	33.318	82627.1	32.8637
1	77.13	77.13	91.32	63.01	52.51	gi|70991443	enolase/allergen Asp F 22 [Aspergillus fumigatus Af293]			0	99	GNPTVEVDVVTETGLHR	Carbamidomethyl@N-term		1.00618e-05	1878.94	940.479	1878.94	940.479	2	19	1.1.1.2329.45	1	33.321	9785.31	32.7604
1	77.13	77.13	91.32	63.01	52.51	gi|70991443	enolase/allergen Asp F 22 [Aspergillus fumigatus Af293]			0	99	GNPTVEVDVVTETGLHR			-0.000137339	1821.92	608.315	1821.92	608.315	3	17	1.1.1.2330.18	1	33.3519	133127	32.8121
1	77.13	77.13	91.32	63.01	52.51	gi|70991443	enolase/allergen Asp F 22 [Aspergillus fumigatus Af293]			0	99	GNPTVEVDVVTETGLHR	Carbamidomethyl@N-term		-0.000356154	1878.94	940.479	1878.94	940.479	2	18	1.1.1.2330.48	1	33.3739	9431.37	32.8121
1	77.13	77.13	91.32	63.01	52.51	gi|70991443	enolase/allergen Asp F 22 [Aspergillus fumigatus Af293]			0	99	GNPTVEVDVVTETGLHR			-0.000686663	1821.92	608.314	1821.92	608.315	3	17	1.1.1.2332.22	1	33.4597	101668	32.9154
1	77.13	77.13	91.32	63.01	52.51	gi|70991443	enolase/allergen Asp F 22 [Aspergillus fumigatus Af293]			0	99	GNPTVEVDVVTETGLHR			-0.000686663	1821.92	608.314	1821.92	608.315	3	18	1.1.1.2334.21	1	33.5651	62490.7	33.0186
1	77.13	77.13	91.32	63.01	52.51	gi|70991443	enolase/allergen Asp F 22 [Aspergillus fumigatus Af293]			0	99	GNPTVEVDVVTETGLHR			-0.000964474	1821.92	911.968	1821.92	911.968	2	19	1.1.1.2335.47	1	33.6373	26906.4	33.0703
1	77.13	77.13	91.32	63.01	52.51	gi|70991443	enolase/allergen Asp F 22 [Aspergillus fumigatus Af293]			0	99	GNPTVEVDVVTETGLHR			-0.000137339	1821.92	608.315	1821.92	608.315	3	17	1.1.1.2336.20	1	33.6706	41202.2	33.122
1	77.13	77.13	91.32	63.01	52.51	gi|70991443	enolase/allergen Asp F 22 [Aspergillus fumigatus Af293]			0	99	GNPTVEVDVVTETGLHR			-0.000964474	1821.92	911.968	1821.92	911.968	2	18	1.1.1.2337.46	1	33.7427	17525.4	33.1737
1	77.13	77.13	91.32	63.01	52.51	gi|70991443	enolase/allergen Asp F 22 [Aspergillus fumigatus Af293]			0	99	GNPTVEVDVVTETGLHR			-0.00120862	1821.92	911.968	1821.92	911.968	2	19	1.1.1.2339.46	1	33.8485	13340.8	33.2773
1	77.13	77.13	91.32	63.01	52.51	gi|70991443	enolase/allergen Asp F 22 [Aspergillus fumigatus Af293]			0	99	GNPTVEVDVVTETGLHR			-0.000232042	1821.92	911.968	1821.92	911.968	2	18	1.1.1.2343.48	1	34.0617	7344.07	33.4864
1	77.13	77.13	91.32	63.01	52.51	gi|70991443	enolase/allergen Asp F 22 [Aspergillus fumigatus Af293]			0	99	GNPTVEVDVVTETGLHR			-0.000598258	1821.92	911.968	1821.92	911.968	2	16	1.1.1.2345.45	1	34.1644	6467.91	33.5925
1	77.13	77.13	91.32	63.01	52.51	gi|70991443	enolase/allergen Asp F 22 [Aspergillus fumigatus Af293]			0	99	GNPTVEVDVVTETGLHR			-0.000964474	1821.92	911.968	1821.92	911.968	2	15	1.1.1.2349.50	1	34.3777	2503.51	34.3838
1	77.13	77.13	91.32	63.01	52.51	gi|70991443	enolase/allergen Asp F 22 [Aspergillus fumigatus Af293]			0	99	GNPTVEVDVVTETGLHR			-0.000964474	1821.92	911.968	1821.92	911.968	2	17	1.1.1.2351.47	1	34.4811	2503.51	34.3838
1	77.13	77.13	91.32	63.01	52.51	gi|70991443	enolase/allergen Asp F 22 [Aspergillus fumigatus Af293]			0	99	GNPTVEVDVVTETGLHR			0.00318598	1821.93	911.97	1821.92	911.968	2	18	1.1.1.2358.16	1	34.8397	1694.39	34.7505
1	77.13	77.13	91.32	63.01	52.51	gi|70991443	enolase/allergen Asp F 22 [Aspergillus fumigatus Af293]			0	99	GNPTVEVDVVTETGLHR			-0.00120862	1821.92	911.968	1821.92	911.968	2	17	1.1.1.2360.18	1	34.9473	2509.28	34.3838
1	77.13	77.13	91.32	63.01	52.51	gi|70991443	enolase/allergen Asp F 22 [Aspergillus fumigatus Af293]			0	99	GNPTVEVDVVTETGLHR			-0.000686663	1821.92	608.314	1821.92	608.315	3	17	1.1.1.2368.7	1	35.3324	2109.03	35.3184
1	77.13	77.13	91.32	63.01	52.51	gi|70991443	enolase/allergen Asp F 22 [Aspergillus fumigatus Af293]			0	99	GNPTVEVDVVTETGLHR			-0.000686663	1821.92	608.314	1821.92	608.315	3	15	1.1.1.2369.14	1	35.3893	2109.03	35.3184
1	77.13	77.13	91.32	63.01	52.51	gi|70991443	enolase/allergen Asp F 22 [Aspergillus fumigatus Af293]			0	99	GNPTVEVDVVTETGLHR			-0.00560321	1821.92	911.966	1821.92	911.968	2	16	1.1.1.2379.30	1	35.9256	844.066	35.8879
1	77.13	77.13	91.32	63.01	52.51	gi|70991443	enolase/allergen Asp F 22 [Aspergillus fumigatus Af293]			0	99	GNPTVEVDVVTETGLHR	Formyl@N-term		0.00428425	1849.92	925.968	1849.92	925.966	2	20	1.1.1.2405.41	1	37.2946	7290.73	37.4657
1	77.13	77.13	91.32	63.01	52.51	gi|70991443	enolase/allergen Asp F 22 [Aspergillus fumigatus Af293]			0	99	GNPTVEVDVVTETGLHR	Formyl@N-term		0.00428425	1849.92	925.968	1849.92	925.966	2	23	1.1.1.2407.47	1	37.4043	7290.73	37.4657
1	77.13	77.13	91.32	63.01	52.51	gi|70991443	enolase/allergen Asp F 22 [Aspergillus fumigatus Af293]			0	99	GNPTVEVDVVTETGLHR	Formyl@N-term		0.00428425	1849.92	925.968	1849.92	925.966	2	21	1.1.1.2409.46	1	37.5096	7290.73	37.4657
1	77.13	77.13	91.32	63.01	52.51	gi|70991443	enolase/allergen Asp F 22 [Aspergillus fumigatus Af293]			0	99	GNPTVEVDVVTETGLHR	Formyl@N-term		0.00428425	1849.92	925.968	1849.92	925.966	2	21	1.1.1.2411.30	1	37.6111	7290.73	37.4657
1	77.13	77.13	91.32	63.01	52.51	gi|70991443	enolase/allergen Asp F 22 [Aspergillus fumigatus Af293]			0	99	GNPTVEVDVVTETGLHR			-0.000503555	1821.92	608.314	1821.92	608.315	3	16	1.1.1.2316.11	1	32.6225	124454	32.8637
1	77.13	77.13	91.32	63.01	52.51	gi|70991443	enolase/allergen Asp F 22 [Aspergillus fumigatus Af293]			0	99	GNPTVEVDVVTETGLHR	Carbamidomethyl@N-term		-0.000234082	1878.94	940.479	1878.94	940.479	2	17	1.1.1.2328.30	1	33.2675	9537.03	32.8121
1	77.13	77.13	91.32	63.01	52.51	gi|70991443	enolase/allergen Asp F 22 [Aspergillus fumigatus Af293]			0	99	GNPTVEVDVVTETGLHR	Carbamidomethyl@N-term		-0.00165611	1878.94	627.321	1878.94	627.322	3	17	1.1.1.2329.13	1	33.2961	13732.7	32.8121
1	77.13	77.13	91.32	63.01	52.51	gi|70991443	enolase/allergen Asp F 22 [Aspergillus fumigatus Af293]			0	99	GNPTVEVDVVTETGLHR	Carbamidomethyl@N-term		-0.000356154	1878.94	940.479	1878.94	940.479	2	16	1.1.1.2330.49	1	33.3746	9431.37	32.8121
1	77.13	77.13	91.32	63.01	52.51	gi|70991443	enolase/allergen Asp F 22 [Aspergillus fumigatus Af293]			0	99	GNPTVEVDVVTETGLHR			-0.000137339	1821.92	608.315	1821.92	608.315	3	16	1.1.1.2338.20	1	33.7765	30409	33.2254
1	77.13	77.13	91.32	63.01	52.51	gi|70991443	enolase/allergen Asp F 22 [Aspergillus fumigatus Af293]			0	99	GNPTVEVDVVTETGLHR			0.000228876	1821.92	608.315	1821.92	608.315	3	16	1.1.1.2340.20	1	33.8824	23252.4	33.3293
1	77.13	77.13	91.32	63.01	52.51	gi|70991443	enolase/allergen Asp F 22 [Aspergillus fumigatus Af293]			0	99	GNPTVEVDVVTETGLHR			-0.000964474	1821.92	911.968	1821.92	911.968	2	16	1.1.1.2341.48	1	33.9559	9493.27	33.3815
1	77.13	77.13	91.32	63.01	52.51	gi|70991443	enolase/allergen Asp F 22 [Aspergillus fumigatus Af293]			0	99	GNPTVEVDVVTETGLHR			0.00352482	1821.93	608.316	1821.92	608.315	3	16	1.1.1.2342.21	1	33.9891	17319.9	33.4338
1	77.13	77.13	91.32	63.01	52.51	gi|70991443	enolase/allergen Asp F 22 [Aspergillus fumigatus Af293]			0	99	GNPTVEVDVVTETGLHR			0.00407414	1821.93	608.316	1821.92	608.315	3	16	1.1.1.2344.18	1	34.0922	15522.3	33.5393
1	77.13	77.13	91.32	63.01	52.51	gi|70991443	enolase/allergen Asp F 22 [Aspergillus fumigatus Af293]			0	99	GNPTVEVDVVTETGLHR			-0.0016022	1821.92	608.314	1821.92	608.315	3	16	1.1.1.2361.10	1	34.9755	2242.69	35.0088
1	77.13	77.13	91.32	63.01	52.51	gi|70991443	enolase/allergen Asp F 22 [Aspergillus fumigatus Af293]			0	99	GNPTVEVDVVTETGLHR			-0.0016022	1821.92	608.314	1821.92	608.315	3	16	1.1.1.2362.7	1	35.0272	2242.69	35.0088
1	77.13	77.13	91.32	63.01	52.51	gi|70991443	enolase/allergen Asp F 22 [Aspergillus fumigatus Af293]			0	99	GNPTVEVDVVTETGLHR			-0.00621357	1821.92	911.965	1821.92	911.968	2	16	1.1.1.2367.30	1	35.31	1772.82	35.112
1	77.13	77.13	91.32	63.01	52.51	gi|70991443	enolase/allergen Asp F 22 [Aspergillus fumigatus Af293]			0	99	GNPTVEVDVVTETGLHR	Carbamidomethyl(H)@16		0.00127361	1878.94	627.322	1878.94	627.322	3	17	1.1.1.2311.25	1	32.3735	12731.6	32.2928
1	77.13	77.13	91.32	63.01	52.51	gi|70991443	enolase/allergen Asp F 22 [Aspergillus fumigatus Af293]			0	99	GNPTVEVDVVTETGLHR	Carbamidomethyl(H)@16		1.00618e-05	1878.94	940.479	1878.94	940.479	2	17	1.1.1.2308.49	1	32.2335	8681.57	32.6056
1	77.13	77.13	91.32	63.01	52.51	gi|70991443	enolase/allergen Asp F 22 [Aspergillus fumigatus Af293]			0	99	GNPTVEVDVVTETGLHR	Carbamidomethyl@N-term		-0.00202233	1878.94	627.321	1878.94	627.322	3	16	1.1.1.2325.11	1	33.0873	13656.4	32.8121
1	77.13	77.13	91.32	63.01	52.51	gi|70991443	enolase/allergen Asp F 22 [Aspergillus fumigatus Af293]			0	99	GNPTVEVDVVTETGLHR	Carbamidomethyl@N-term		-0.00202233	1878.94	627.321	1878.94	627.322	3	16	1.1.1.2331.13	1	33.4006	13021	32.8637
1	77.13	77.13	91.32	63.01	52.51	gi|70991443	enolase/allergen Asp F 22 [Aspergillus fumigatus Af293]			0	99	GNPTVEVDVVTETGLHR	Carbamidomethyl@N-term		-0.00293787	1878.94	627.321	1878.94	627.322	3	16	1.1.1.2333.20	1	33.5112	9905.78	32.967
1	77.13	77.13	91.32	63.01	52.51	gi|70991443	enolase/allergen Asp F 22 [Aspergillus fumigatus Af293]			0	99	GNPTVEVDVVTETGLHR			0.0007782	1821.92	608.315	1821.92	608.315	3	15	1.1.1.2359.10	1	34.8701	2817.12	34.8022
1	77.13	77.13	91.32	63.01	52.51	gi|70991443	enolase/allergen Asp F 22 [Aspergillus fumigatus Af293]			0	99	GNPTVEVDVVTETGLHR			0.00444035	1821.93	608.316	1821.92	608.315	3	15	1.1.1.2346.21	1	34.1992	12500.1	33.6456
1	77.13	77.13	91.32	63.01	52.51	gi|70991443	enolase/allergen Asp F 22 [Aspergillus fumigatus Af293]			0	99	GNPTVEVDVVTETGLHR			0.00407414	1821.93	608.316	1821.92	608.315	3	15	1.1.1.2348.23	1	34.3054	9265.12	33.7517
1	77.13	77.13	91.32	63.01	52.51	gi|70991443	enolase/allergen Asp F 22 [Aspergillus fumigatus Af293]			0	99	GNPTVEVDVVTETGLHR			-0.000964474	1821.92	911.968	1821.92	911.968	2	15	1.1.1.2355.27	1	34.686	2503.51	34.3838
1	77.13	77.13	91.32	63.01	52.51	gi|70991443	enolase/allergen Asp F 22 [Aspergillus fumigatus Af293]			0	99	GNPTVEVDVVTETGLHR			0.0007782	1821.92	608.315	1821.92	608.315	3	15	1.1.1.2356.7	1	34.7172	2817.12	34.8022
1	77.13	77.13	91.32	63.01	52.51	gi|70991443	enolase/allergen Asp F 22 [Aspergillus fumigatus Af293]			0	99	GNPTVEVDVVTETGLHR			-0.000137339	1821.92	608.315	1821.92	608.315	3	15	1.1.1.2350.21	1	34.4092	5090.34	34.3838
1	77.13	77.13	91.32	63.01	52.51	gi|70991443	enolase/allergen Asp F 22 [Aspergillus fumigatus Af293]			0	99	GNPTVEVDVVTETGLHR			-0.000137339	1821.92	608.315	1821.92	608.315	3	15	1.1.1.2352.18	1	34.5128	5090.34	34.3838
1	77.13	77.13	91.32	63.01	52.51	gi|70991443	enolase/allergen Asp F 22 [Aspergillus fumigatus Af293]			0	99	GNPTVEVDVVTETGLHR			-0.000137339	1821.92	608.315	1821.92	608.315	3	15	1.1.1.2354.11	1	34.6196	5090.34	34.3838
1	77.13	77.13	91.32	63.01	52.51	gi|70991443	enolase/allergen Asp F 22 [Aspergillus fumigatus Af293]			0	99	GNPTVEVDVVTETGLHR			-4.00078	1817.92	909.968	1821.92	911.968	2	15	1.1.1.2332.48	1	33.4788	9664	33.122
1	77.13	77.13	91.32	63.01	52.51	gi|70991443	enolase/allergen Asp F 22 [Aspergillus fumigatus Af293]			0	99	GNPTVEVDVVTETGLHR			0.00407414	1821.93	608.316	1821.92	608.315	3	15	1.1.1.2344.17	1	34.0914	15522.3	33.5393
1	77.13	77.13	91.32	63.01	52.51	gi|70991443	enolase/allergen Asp F 22 [Aspergillus fumigatus Af293]			0	99	GNPTVEVDVVTETGLHR			-0.00621357	1821.92	911.965	1821.92	911.968	2	15	1.1.1.2365.25	1	35.2025	1772.82	35.112
1	77.13	77.13	91.32	63.01	52.51	gi|70991443	enolase/allergen Asp F 22 [Aspergillus fumigatus Af293]			0	99	GNPTVEVDVVTETGLHR			-0.0021852	1821.92	911.967	1821.92	911.968	2	14	1.1.1.2377.22	1	35.825	1153.54	35.3184
1	77.13	77.13	91.32	63.01	52.51	gi|70991443	enolase/allergen Asp F 22 [Aspergillus fumigatus Af293]			0	99	GNPTVEVDVVTETGLHR	Carbamidomethyl@N-term		-0.000600299	1878.94	940.479	1878.94	940.479	2	15	1.1.1.2334.50	1	33.5864	4704.78	33.0186
1	77.13	77.13	91.32	63.01	52.51	gi|70991443	enolase/allergen Asp F 22 [Aspergillus fumigatus Af293]			0	99	GNPTVEVDVVTETGLHR			-0.000137339	1821.92	608.315	1821.92	608.315	3	14	1.1.1.2375.10	1	35.7041	2040.57	35.4737
1	77.13	77.13	91.32	63.01	52.51	gi|70991443	enolase/allergen Asp F 22 [Aspergillus fumigatus Af293]			0	99	GNPTVEVDVVTETGLHR			-0.00938745	1821.91	911.964	1821.92	911.968	2	14	1.1.1.2374.35	1	35.67	1828.82	35.112
1	77.13	77.13	91.32	63.01	52.51	gi|70991443	enolase/allergen Asp F 22 [Aspergillus fumigatus Af293]			0	99	GNPTVEVDVVTETGLHR			-0.0016022	1821.92	608.314	1821.92	608.315	3	14	1.1.1.2364.5	1	35.1245	2242.69	35.0088
1	77.13	77.13	91.32	63.01	52.51	gi|70991443	enolase/allergen Asp F 22 [Aspergillus fumigatus Af293]			0	99	GNPTVEVDVVTETGLHR			-0.000137339	1821.92	608.315	1821.92	608.315	3	14	1.1.1.2371.15	1	35.4939	2040.57	35.4737
1	77.13	77.13	91.32	63.01	52.51	gi|70991443	enolase/allergen Asp F 22 [Aspergillus fumigatus Af293]			0	99	GNPTVEVDVVTETGLHR	Carbamidomethyl@N-term		0.0010905	1878.94	627.322	1878.94	627.322	3	15	1.1.1.2335.18	1	33.6161	6986.91	33.0703
1	77.13	77.13	91.32	63.01	52.51	gi|70991443	enolase/allergen Asp F 22 [Aspergillus fumigatus Af293]			0	99	GNPTVEVDVVTETGLHR	Carbamidomethyl@N-term		0.00200604	1878.95	627.322	1878.94	627.322	3	14	1.1.1.2343.16	1	34.0383	2784.19	33.4864
1	77.13	77.13	91.32	63.01	52.51	gi|70991443	enolase/allergen Asp F 22 [Aspergillus fumigatus Af293]			0	99	GNPTVEVDVVTETGLHR			-0.000492511	1821.92	608.314	1821.92	608.315	3	14	1.1.1.2640.2	1	49.576	126.992	49.492
1	77.13	77.13	91.32	63.01	52.51	gi|70991443	enolase/allergen Asp F 22 [Aspergillus fumigatus Af293]			0	99	GNPTVEVDVVTETGLHR			0.000228876	1821.92	608.315	1821.92	608.315	3	14	1.1.1.2386.15	1	36.2784	1700.13	35.8363
1	77.13	77.13	91.32	63.01	52.51	gi|70991443	enolase/allergen Asp F 22 [Aspergillus fumigatus Af293]			0	99	GNPTVEVDVVTETGLHR	Carbamidomethyl(E)@6		-0.000234082	1878.94	940.479	1878.94	940.479	2	15	1.1.1.2304.49	1	32.022	6749.71	32.3453
1	77.13	77.13	91.32	63.01	52.51	gi|70991443	enolase/allergen Asp F 22 [Aspergillus fumigatus Af293]			0	98.87	GNPTVEVDVVTETGLHR	Carbamidomethyl@N-term		0.00257358	1878.95	940.48	1878.94	940.479	2	13	1.1.1.2336.48	1	33.6912	2629.41	33.122
1	77.13	77.13	91.32	63.01	52.51	gi|70991443	enolase/allergen Asp F 22 [Aspergillus fumigatus Af293]			0	98.37	GNPTVEVDVVTETGLHR			-0.00072033	1821.92	911.968	1821.92	911.968	2	13	1.1.1.2347.45	1	34.2691	5088.42	33.6987
1	77.13	77.13	91.32	63.01	52.51	gi|70991443	enolase/allergen Asp F 22 [Aspergillus fumigatus Af293]			0	98.36	GNPTVEVDVVTETGLHR	Carbamidomethyl(H)@16		0.00127361	1878.94	627.322	1878.94	627.322	3	15	1.1.1.2307.24	1	32.1627	12731.6	32.2928
1	77.13	77.13	91.32	63.01	52.51	gi|70991443	enolase/allergen Asp F 22 [Aspergillus fumigatus Af293]			0	98.16	GNPTVEVDVVTETGLHR	Carbamidomethyl(E)@6		0.00127361	1878.94	627.322	1878.94	627.322	3	14	1.1.1.2303.25	1	31.9513	12731.6	32.2928
1	77.13	77.13	91.32	63.01	52.51	gi|70991443	enolase/allergen Asp F 22 [Aspergillus fumigatus Af293]			0	98.04	GNPTVEVDVVTETGLHR	Carbamidomethyl(E)@6		0.000132134	1878.94	940.479	1878.94	940.479	2	14	1.1.1.2306.48	1	32.1273	8166.98	32.6056
1	77.13	77.13	91.32	63.01	52.51	gi|70991443	enolase/allergen Asp F 22 [Aspergillus fumigatus Af293]			0	97.96	GNPTVEVDVVTETGLHR	Carbamidomethyl@N-term		0.00200604	1878.95	627.322	1878.94	627.322	3	14	1.1.1.2337.17	1	33.7214	5128.98	33.1737
1	77.13	77.13	91.32	63.01	52.51	gi|70991443	enolase/allergen Asp F 22 [Aspergillus fumigatus Af293]			0	97.81	GNPTVEVDVVTETGLHR			-0.00621357	1821.92	911.965	1821.92	911.968	2	12	1.1.1.2372.36	1	35.5612	1772.82	35.112
1	77.13	77.13	91.32	63.01	52.51	gi|70991443	enolase/allergen Asp F 22 [Aspergillus fumigatus Af293]			0	97.73	GNPTVEVDVVTETGLHR	Propionamide@N-term; Pro->pyro-Glu(P)@3		0.00245489	1906.94	954.478	1906.94	954.477	2	16	1.1.1.2404.46	1	37.246	3246.25	37.2029
1	77.13	77.13	91.32	63.01	52.51	gi|70991443	enolase/allergen Asp F 22 [Aspergillus fumigatus Af293]			0	97.63	GNPTVEVDVVTETGLHR			-0.000137339	1821.92	608.315	1821.92	608.315	3	12	1.1.1.2406.11	1	37.3251	1006.35	37.046
1	77.13	77.13	91.32	63.01	52.51	gi|70991443	enolase/allergen Asp F 22 [Aspergillus fumigatus Af293]			0	96.44	GNPTVEVDVVTETGLHR			-0.00910962	1821.91	608.312	1821.92	608.315	3	12	1.1.1.2396.8	1	36.8013	972.531	36.7345
1	77.13	77.13	91.32	63.01	52.51	gi|70991443	enolase/allergen Asp F 22 [Aspergillus fumigatus Af293]			0	96.35	GNPTVEVDVVTETGLHR	Carbamidomethyl@N-term		-0.00202233	1878.94	627.321	1878.94	627.322	3	14	1.1.1.2327.12	1	33.1914	13656.4	32.8121
1	77.13	77.13	91.32	63.01	52.51	gi|70991443	enolase/allergen Asp F 22 [Aspergillus fumigatus Af293]			0	96.14	GNPTVEVDVVTETGLHR	Formyl@N-term; Carbamidomethyl(H)@16		0.00245489	1906.94	954.478	1906.94	954.477	2	15	1.1.1.2398.39	1	36.932	3246.25	37.2029
1	77.13	77.13	91.32	63.01	52.51	gi|70991443	enolase/allergen Asp F 22 [Aspergillus fumigatus Af293]			0	96.05	GNPTVEVDVVTETGLHR			-0.000858726	1821.92	608.314	1821.92	608.315	3	13	1.1.1.2651.2	1	50.1219	96.8678	50.0928
1	77.13	77.13	91.32	63.01	52.51	gi|70991443	enolase/allergen Asp F 22 [Aspergillus fumigatus Af293]			0	95.74	GNPTVEVDVVTETGLHR			-0.00580263	1821.92	608.313	1821.92	608.315	3	13	1.1.1.2625.2	1	48.8145	170.05	48.3544
1	77.13	77.13	91.32	63.01	52.51	gi|70991443	enolase/allergen Asp F 22 [Aspergillus fumigatus Af293]			0	95.54	GNPTVEVDVVTETGLHR	Carbamidomethyl@N-term; Carbamidomethyl(H)@16		0.00282326	1935.97	968.991	1935.96	968.99	2	13	1.1.1.2310.49	1	32.3385	790.839	32.398
1	77.13	77.13	91.32	63.01	52.51	gi|70991443	enolase/allergen Asp F 22 [Aspergillus fumigatus Af293]			0	95.32	GNPTVEVDVVTETGLHR			-0.00433777	1821.92	608.313	1821.92	608.315	3	13	1.1.1.2635.2	1	49.3	143.283	49.2224
1	77.13	77.13	91.32	63.01	52.51	gi|70991443	enolase/allergen Asp F 22 [Aspergillus fumigatus Af293]			0	91.4	GNPTVEVDVVTETGLHR	Carbamidomethyl(E)@6		0.00127361	1878.94	627.322	1878.94	627.322	3	14	1.1.1.2305.29	1	32.0604	12731.6	32.2928
1	77.13	77.13	91.32	63.01	52.51	gi|70991443	enolase/allergen Asp F 22 [Aspergillus fumigatus Af293]			0	90.09	GNPTVEVDVVTETGLHR			-0.0195468	1821.9	608.308	1821.92	608.315	3	10	1.1.1.2424.10	1	38.2706	1146.09	37.8301
1	77.13	77.13	91.32	63.01	52.51	gi|70991443	enolase/allergen Asp F 22 [Aspergillus fumigatus Af293]			0	90.01	GNPTVEVDVVTETGLHR			-0.000137339	1821.92	608.315	1821.92	608.315	3	12	1.1.1.2400.15	1	37.0142	1006.35	37.046
1	77.13	77.13	91.32	63.01	52.51	gi|70991443	enolase/allergen Asp F 22 [Aspergillus fumigatus Af293]			0	89.73	GNPTVEVDVVTETGLHR			-0.00682393	1821.92	911.965	1821.92	911.968	2	12	1.1.1.2376.28	1	35.7734	1370.45	35.2152
1	77.13	77.13	91.32	63.01	52.51	gi|70991443	enolase/allergen Asp F 22 [Aspergillus fumigatus Af293]			0	86.99	GNPTVEVDVVTETGLHR			-0.0016022	1821.92	608.314	1821.92	608.315	3	12	1.1.1.2394.8	1	36.6976	999.384	36.6294
1	77.13	77.13	91.32	63.01	52.51	gi|70991443	enolase/allergen Asp F 22 [Aspergillus fumigatus Af293]			0	86.64	GNPTVEVDVVTETGLHR			-0.0016022	1821.92	608.314	1821.92	608.315	3	12	1.1.1.2392.14	1	36.5969	999.384	36.6294
1	77.13	77.13	91.32	63.01	52.51	gi|70991443	enolase/allergen Asp F 22 [Aspergillus fumigatus Af293]			0	82.5	GNPTVEVDVVTETGLHR			-0.000858726	1821.92	608.314	1821.92	608.315	3	9	1.1.1.2591.4	1	47.0036	367.819	47.0954
1	77.13	77.13	91.32	63.01	52.51	gi|70991443	enolase/allergen Asp F 22 [Aspergillus fumigatus Af293]			0	80.96	GNPTVEVDVVTETGLHR	Carbamidomethyl@N-term; Carbamidomethyl(H)@16		-0.00133454	1935.96	646.328	1935.96	646.329	3	14	1.1.1.2309.23	1	32.2669	2198.05	32.1349
1	77.13	77.13	91.32	63.01	52.51	gi|70991443	enolase/allergen Asp F 22 [Aspergillus fumigatus Af293]			0	80.2	GNPTVEVDVVTETGLHR			-4.00078	1817.92	909.968	1821.92	911.968	2	14	1.1.1.2330.44	0	33.371	9664	33.122
1	77.13	77.13	91.32	63.01	52.51	gi|70991443	enolase/allergen Asp F 22 [Aspergillus fumigatus Af293]			0	78.2	GNPTVEVDVVTETGLHR	Carbamidomethyl@N-term		0.00218915	1878.95	627.322	1878.94	627.322	3	13	1.1.1.2339.15	1	33.8258	4123.68	33.2773
1	77.13	77.13	91.32	63.01	52.51	gi|70991443	enolase/allergen Asp F 22 [Aspergillus fumigatus Af293]			0	78.13	GNPTVEVDVVTETGLHR	Carbamidomethyl(E)@6		0.00200604	1878.95	627.322	1878.94	627.322	3	13	1.1.1.2341.17	1	33.9331	3293.1	33.3815
1	77.13	77.13	91.32	63.01	52.51	gi|70991443	enolase/allergen Asp F 22 [Aspergillus fumigatus Af293]			0	77.12	GNPTVEVDVVTETGLHR			-0.000137339	1821.92	608.315	1821.92	608.315	3	12	1.1.1.2373.15	1	35.5977	2040.57	35.4737
1	77.13	77.13	91.32	63.01	52.51	gi|70991443	enolase/allergen Asp F 22 [Aspergillus fumigatus Af293]			0	76.13	GNPTVEVDVVTETGLHR			0.0031586	1821.93	608.316	1821.92	608.315	3	10	1.1.1.2411.8	1	37.5855	1029.36	37.046
1	77.13	77.13	91.32	63.01	52.51	gi|70991443	enolase/allergen Asp F 22 [Aspergillus fumigatus Af293]			0	75.98	GNPTVEVDVVTETGLHR			-0.000126296	1821.92	608.315	1821.92	608.315	3	12	1.1.1.2642.2	1	49.677	111.847	49.7073
1	77.13	77.13	91.32	63.01	52.51	gi|70991443	enolase/allergen Asp F 22 [Aspergillus fumigatus Af293]			0	75.32	GNPTVEVDVVTETGLHR			-0.00488709	1821.92	608.313	1821.92	608.315	3	12	1.1.1.2627.2	1	48.9221	171.107	48.3544
1	77.13	77.13	91.32	63.01	52.51	gi|70991443	enolase/allergen Asp F 22 [Aspergillus fumigatus Af293]			0	73.29	GNPTVEVDVVTETGLHR			0.0007782	1821.92	608.315	1821.92	608.315	3	12	1.1.1.2388.13	1	36.3834	1658.95	35.8363
1	77.13	77.13	91.32	63.01	52.51	gi|70991443	enolase/allergen Asp F 22 [Aspergillus fumigatus Af293]			0	72.68	GNPTVEVDVVTETGLHR	Formyl@N-term; Carbamidomethyl(T)@4		0.00245489	1906.94	954.478	1906.94	954.477	2	15	1.1.1.2402.46	1	37.1416	3246.25	37.2029
1	77.13	77.13	91.32	63.01	52.51	gi|70991443	enolase/allergen Asp F 22 [Aspergillus fumigatus Af293]			0	72.41	GNPTVEVDVVTETGLHR			-0.0195468	1821.9	608.308	1821.92	608.315	3	9	1.1.1.2422.13	1	38.1663	1146.09	37.8301
1	77.13	77.13	91.32	63.01	52.51	gi|70991443	enolase/allergen Asp F 22 [Aspergillus fumigatus Af293]			0	66.61	GNPTVEVDVVTETGLHR	Carbamidomethyl@N-term		-0.000356154	1878.94	940.479	1878.94	940.479	2	12	1.1.1.2332.50	1	33.4802	7299.45	32.9154
1	77.13	77.13	91.32	63.01	52.51	gi|70991443	enolase/allergen Asp F 22 [Aspergillus fumigatus Af293]			0	50.48	GNPTVEVDVVTETGLHR			-0.00580263	1821.92	608.313	1821.92	608.315	3	11	1.1.1.2617.5	1	48.3803	170.05	48.3544
1	77.13	77.13	91.32	63.01	52.51	gi|70991443	enolase/allergen Asp F 22 [Aspergillus fumigatus Af293]			0	38.89	GNPTVEVDVVTETGLHR	Dicarbamidomethyl(D)@8		-0.00133454	1935.96	646.328	1935.96	646.329	3	13	1.1.1.2307.27	1	32.1649	2198.05	32.1349
1	77.13	77.13	91.32	63.01	52.51	gi|70991443	enolase/allergen Asp F 22 [Aspergillus fumigatus Af293]			0	38.85	GNPTVEVDVVTETGLHR	Dicarbamidomethyl(D)@8		-0.00133454	1935.96	646.328	1935.96	646.329	3	13	1.1.1.2305.32	1	32.0626	2198.05	32.1349
1	77.13	77.13	91.32	63.01	52.51	gi|70991443	enolase/allergen Asp F 22 [Aspergillus fumigatus Af293]			0	38.49	GNPTVEVDVVTETGLHR	Carbamidomethyl@N-term; Carbamidomethyl(T)@13		-0.000785213	1935.96	646.329	1935.96	646.329	3	14	1.1.1.2313.12	1	32.4708	1886.6	32.3453
1	77.13	77.13	91.32	63.01	52.51	gi|70991443	enolase/allergen Asp F 22 [Aspergillus fumigatus Af293]			0	38.3	GNPTVEVDVVTETGLHR			-0.00560321	1821.92	911.966	1821.92	911.968	2	10	1.1.1.2382.47	1	36.0889	844.066	35.8879
1	77.13	77.13	91.32	63.01	52.51	gi|70991443	enolase/allergen Asp F 22 [Aspergillus fumigatus Af293]			0	36.48	GNPTVEVDVVTETGLHR			-0.000137339	1821.92	608.315	1821.92	608.315	3	10	1.1.1.2408.15	1	37.4339	1006.35	37.046
1	77.13	77.13	91.32	63.01	52.51	gi|70991443	enolase/allergen Asp F 22 [Aspergillus fumigatus Af293]			0	36.18	GNPTVEVDVVTETGLHR			-0.0016022	1821.92	608.314	1821.92	608.315	3	10	1.1.1.2398.8	1	36.9049	999.384	36.6294
1	77.13	77.13	91.32	63.01	52.51	gi|70991443	enolase/allergen Asp F 22 [Aspergillus fumigatus Af293]			0	33.71	GNPTVEVDVVTETGLHR			-0.00415466	1821.92	608.313	1821.92	608.315	3	11	1.1.1.2629.2	1	49.0297	159.034	48.4614
1	77.13	77.13	91.32	63.01	52.51	gi|70991443	enolase/allergen Asp F 22 [Aspergillus fumigatus Af293]			0	33.58	GNPTVEVDVVTETGLHR	Carbamidomethyl@N-term		0.00163983	1878.95	627.322	1878.94	627.322	3	12	1.1.1.2345.14	1	34.1417	2325.59	33.5925
1	77.13	77.13	91.32	63.01	52.51	gi|70991443	enolase/allergen Asp F 22 [Aspergillus fumigatus Af293]			0	31.95	GNPTVEVDVVTETGLHR			5.68113e-05	1821.92	608.315	1821.92	608.315	3	11	1.1.1.2663.2	1	50.5765	83.0997	50.6068
1	77.13	77.13	91.32	63.01	52.51	gi|70991443	enolase/allergen Asp F 22 [Aspergillus fumigatus Af293]			0	29.58	GNPTVEVDVVTETGLHR			5.68113e-05	1821.92	608.315	1821.92	608.315	3	11	1.1.1.2665.2	1	50.6915	83.0997	50.6068
1	77.13	77.13	91.32	63.01	52.51	gi|70991443	enolase/allergen Asp F 22 [Aspergillus fumigatus Af293]			0	26.74	GNPTVEVDVVTETGLHR	Carbamidomethyl@N-term		-0.000234082	1878.94	940.479	1878.94	940.479	2	11	1.1.1.2342.49	1	34.0096	678.677	34.0164
1	77.13	77.13	91.32	63.01	52.51	gi|70991443	enolase/allergen Asp F 22 [Aspergillus fumigatus Af293]			0	24.52	GNPTVEVDVVTETGLHR			-0.00378844	1821.92	608.313	1821.92	608.315	3	8	1.1.1.2452.10	1	39.7317	381.284	39.6631
1	77.13	77.13	91.32	63.01	52.51	gi|70991443	enolase/allergen Asp F 22 [Aspergillus fumigatus Af293]			0	23.4	GNPTVEVDVVTETGLHR	Carbamidomethyl@N-term; Carbamidomethyl(H)@16		-0.000838905	1935.96	968.989	1935.96	968.99	2	13	1.1.1.2316.31	1	32.6504	827.46	32.6056
1	77.13	77.13	91.32	63.01	52.51	gi|70991443	enolase/allergen Asp F 22 [Aspergillus fumigatus Af293]			0	20.99	GNPTVEVDVVTETGLHR			0.0159872	1821.94	608.32	1821.92	608.315	3	8	1.1.1.2458.8	1	40.0456	218.355	40.0825
1	77.13	77.13	91.32	63.01	52.51	gi|70991443	enolase/allergen Asp F 22 [Aspergillus fumigatus Af293]			0	19.88	GNPTVEVDVVTETGLHR	Carbamidomethyl@N-term		-0.000600299	1878.94	940.479	1878.94	940.479	2	11	1.1.1.2333.51	1	33.5339	5982.09	32.967
1	77.13	77.13	91.32	63.01	52.51	gi|70991443	enolase/allergen Asp F 22 [Aspergillus fumigatus Af293]			0	99	GVPLYAHISDLAGTK	Carbamidomethyl(H)@7		-0.000856174	1597.85	799.93	1597.85	799.93	2	17	1.1.1.2339.40	1	33.8441	12523.9	34.0164
1	77.13	77.13	91.32	63.01	52.51	gi|70991443	enolase/allergen Asp F 22 [Aspergillus fumigatus Af293]			0	99	GVPLYAHISDLAGTK	Carbamidomethyl(H)@7		-0.000856174	1597.85	799.93	1597.85	799.93	2	24	1.1.1.2341.42	1	33.9515	12523.9	34.0164
1	77.13	77.13	91.32	63.01	52.51	gi|70991443	enolase/allergen Asp F 22 [Aspergillus fumigatus Af293]			0	99	GVPLYAHISDLAGTK	Carbamidomethyl(H)@7		-0.000856174	1597.85	799.93	1597.85	799.93	2	24	1.1.1.2343.42	1	34.0573	12523.9	34.0164
1	77.13	77.13	91.32	63.01	52.51	gi|70991443	enolase/allergen Asp F 22 [Aspergillus fumigatus Af293]			0	99	GVPLYAHISDLAGTK	Carbamidomethyl(H)@7		-0.000856174	1597.85	799.93	1597.85	799.93	2	18	1.1.1.2345.38	1	34.1592	12523.9	34.0164
1	77.13	77.13	91.32	63.01	52.51	gi|70991443	enolase/allergen Asp F 22 [Aspergillus fumigatus Af293]			0	99	GVPLYAHISDLAGTK	Carbamidomethyl(H)@7; Carbamidomethyl(K)@15		-0.000525496	1654.87	828.441	1654.87	828.441	2	20	1.1.1.2348.44	1	34.3208	4541.32	34.4366
1	77.13	77.13	91.32	63.01	52.51	gi|70991443	enolase/allergen Asp F 22 [Aspergillus fumigatus Af293]			0	99	GVPLYAHISDLAGTK	Carbamidomethyl(H)@7		-0.000489958	1597.85	799.93	1597.85	799.93	2	26	1.1.1.2349.41	1	34.3711	50635.9	34.4366
1	77.13	77.13	91.32	63.01	52.51	gi|70991443	enolase/allergen Asp F 22 [Aspergillus fumigatus Af293]			0	99	GVPLYAHISDLAGTK			-0.00142134	1540.82	771.419	1540.82	771.42	2	16	1.1.1.2351.33	1	34.4708	315333	34.9571
1	77.13	77.13	91.32	63.01	52.51	gi|70991443	enolase/allergen Asp F 22 [Aspergillus fumigatus Af293]			0	99	GVPLYAHISDLAGTK	Carbamidomethyl(D)@10		-0.000489958	1597.85	799.93	1597.85	799.93	2	26	1.1.1.2351.36	1	34.473	50635.9	34.4366
1	77.13	77.13	91.32	63.01	52.51	gi|70991443	enolase/allergen Asp F 22 [Aspergillus fumigatus Af293]			0	99	GVPLYAHISDLAGTK			-0.00166548	1540.82	771.419	1540.82	771.42	2	24	1.1.1.2353.30	1	34.5744	475994	35.0604
1	77.13	77.13	91.32	63.01	52.51	gi|70991443	enolase/allergen Asp F 22 [Aspergillus fumigatus Af293]			0	99	GVPLYAHISDLAGTK	Carbamidomethyl(D)@10		-0.000489958	1597.85	799.93	1597.85	799.93	2	26	1.1.1.2353.33	1	34.5766	50635.9	34.4366
1	77.13	77.13	91.32	63.01	52.51	gi|70991443	enolase/allergen Asp F 22 [Aspergillus fumigatus Af293]			0	99	GVPLYAHISDLAGTK			-0.00166548	1540.82	771.419	1540.82	771.42	2	26	1.1.1.2355.19	1	34.6743	456670	35.0088
1	77.13	77.13	91.32	63.01	52.51	gi|70991443	enolase/allergen Asp F 22 [Aspergillus fumigatus Af293]			0	99	GVPLYAHISDLAGTK	Carbamidomethyl(T)@14		-0.000489958	1597.85	799.93	1597.85	799.93	2	23	1.1.1.2355.23	1	34.6801	50635.9	34.4366
1	77.13	77.13	91.32	63.01	52.51	gi|70991443	enolase/allergen Asp F 22 [Aspergillus fumigatus Af293]			0	99	GVPLYAHISDLAGTK			-0.00166548	1540.82	771.419	1540.82	771.42	2	26	1.1.1.2357.20	1	34.7821	456670	35.0088
1	77.13	77.13	91.32	63.01	52.51	gi|70991443	enolase/allergen Asp F 22 [Aspergillus fumigatus Af293]			0	99	GVPLYAHISDLAGTK	Carbamidomethyl(K)@15		0.00170734	1597.85	799.931	1597.85	799.93	2	27	1.1.1.2357.21	1	34.7836	38931.4	34.9571
1	77.13	77.13	91.32	63.01	52.51	gi|70991443	enolase/allergen Asp F 22 [Aspergillus fumigatus Af293]			0	99	GVPLYAHISDLAGTK			-0.00166548	1540.82	771.419	1540.82	771.42	2	26	1.1.1.2359.23	1	34.884	456670	35.0088
1	77.13	77.13	91.32	63.01	52.51	gi|70991443	enolase/allergen Asp F 22 [Aspergillus fumigatus Af293]			0	99	GVPLYAHISDLAGTK	Carbamidomethyl(K)@15		0.00170734	1597.85	799.931	1597.85	799.93	2	27	1.1.1.2359.24	1	34.8855	38931.4	34.9571
1	77.13	77.13	91.32	63.01	52.51	gi|70991443	enolase/allergen Asp F 22 [Aspergillus fumigatus Af293]			0	99	GVPLYAHISDLAGTK			-0.00165789	1540.82	514.615	1540.82	514.616	3	18	1.1.1.2360.2	1	34.9165	271198	35.0088
1	77.13	77.13	91.32	63.01	52.51	gi|70991443	enolase/allergen Asp F 22 [Aspergillus fumigatus Af293]			0	99	GVPLYAHISDLAGTK	Carbamidomethyl@N-term; Carbamidomethyl(K)@15		-0.000403424	1654.87	828.441	1654.87	828.441	2	18	1.1.1.2360.15	1	34.9407	1929.67	34.8022
1	77.13	77.13	91.32	63.01	52.51	gi|70991443	enolase/allergen Asp F 22 [Aspergillus fumigatus Af293]			0	99	GVPLYAHISDLAGTK			-0.00166548	1540.82	771.419	1540.82	771.42	2	26	1.1.1.2361.20	1	34.9902	456670	35.0088
1	77.13	77.13	91.32	63.01	52.51	gi|70991443	enolase/allergen Asp F 22 [Aspergillus fumigatus Af293]			0	99	GVPLYAHISDLAGTK	Carbamidomethyl@N-term		0.00170734	1597.85	799.931	1597.85	799.93	2	20	1.1.1.2361.21	1	34.9917	38931.4	34.9571
1	77.13	77.13	91.32	63.01	52.51	gi|70991443	enolase/allergen Asp F 22 [Aspergillus fumigatus Af293]			0	99	GVPLYAHISDLAGTK			-0.00166548	1540.82	771.419	1540.82	771.42	2	26	1.1.1.2363.16	1	35.092	456670	35.0088
1	77.13	77.13	91.32	63.01	52.51	gi|70991443	enolase/allergen Asp F 22 [Aspergillus fumigatus Af293]			0	99	GVPLYAHISDLAGTK	Carbamidomethyl@N-term		0.00170734	1597.85	799.931	1597.85	799.93	2	25	1.1.1.2363.17	1	35.0935	38931.4	34.9571
1	77.13	77.13	91.32	63.01	52.51	gi|70991443	enolase/allergen Asp F 22 [Aspergillus fumigatus Af293]			0	99	GVPLYAHISDLAGTK			-0.00166548	1540.82	771.419	1540.82	771.42	2	26	1.1.1.2365.20	1	35.1952	456670	35.0088
1	77.13	77.13	91.32	63.01	52.51	gi|70991443	enolase/allergen Asp F 22 [Aspergillus fumigatus Af293]			0	99	GVPLYAHISDLAGTK	Carbamidomethyl@N-term		0.00170734	1597.85	799.931	1597.85	799.93	2	22	1.1.1.2365.21	1	35.1966	38931.4	34.9571
1	77.13	77.13	91.32	63.01	52.51	gi|70991443	enolase/allergen Asp F 22 [Aspergillus fumigatus Af293]			0	99	GVPLYAHISDLAGTK			-0.00166548	1540.82	771.419	1540.82	771.42	2	26	1.1.1.2367.23	1	35.2998	456670	35.0088
1	77.13	77.13	91.32	63.01	52.51	gi|70991443	enolase/allergen Asp F 22 [Aspergillus fumigatus Af293]			0	99	GVPLYAHISDLAGTK			0.00138632	1540.83	771.42	1540.82	771.42	2	17	1.1.1.2377.16	1	35.8162	47569.6	35.2668
1	77.13	77.13	91.32	63.01	52.51	gi|70991443	enolase/allergen Asp F 22 [Aspergillus fumigatus Af293]			0	99	GVPLYAHISDLAGTK			0.0010201	1540.83	771.42	1540.82	771.42	2	18	1.1.1.2379.23	1	35.9153	15331.4	35.37
1	77.13	77.13	91.32	63.01	52.51	gi|70991443	enolase/allergen Asp F 22 [Aspergillus fumigatus Af293]			0	99	GVPLYAHISDLAGTK	Propionamide@N-term; Pro->pyro-Glu(P)@3		-0.00238102	1625.84	813.927	1625.84	813.928	2	21	1.1.1.2460.12	1	40.1603	5389.56	40.0825
1	77.13	77.13	91.32	63.01	52.51	gi|70991443	enolase/allergen Asp F 22 [Aspergillus fumigatus Af293]			0	99	GVPLYAHISDLAGTK	Formyl@N-term; Carbamidomethyl(H)@7		-0.00238102	1625.84	813.927	1625.84	813.928	2	19	1.1.1.2462.15	1	40.2678	5389.56	40.0825
1	77.13	77.13	91.32	63.01	52.51	gi|70991443	enolase/allergen Asp F 22 [Aspergillus fumigatus Af293]			0	99	GVPLYAHISDLAGTK	Formyl@N-term; Carbamidomethyl(D)@10		0.00323428	1625.84	813.93	1625.84	813.928	2	21	1.1.1.2464.22	1	40.3712	8258.57	40.4963
1	77.13	77.13	91.32	63.01	52.51	gi|70991443	enolase/allergen Asp F 22 [Aspergillus fumigatus Af293]			0	99	GVPLYAHISDLAGTK	Formyl@N-term; Carbamidomethyl(D)@10		0.00323428	1625.84	813.93	1625.84	813.928	2	23	1.1.1.2464.23	1	40.3726	8258.57	40.4963
1	77.13	77.13	91.32	63.01	52.51	gi|70991443	enolase/allergen Asp F 22 [Aspergillus fumigatus Af293]			0	99	GVPLYAHISDLAGTK	Formyl@N-term		0.000948249	1568.82	785.418	1568.82	785.417	2	22	1.1.1.2466.18	1	40.4704	35950.2	40.6514
1	77.13	77.13	91.32	63.01	52.51	gi|70991443	enolase/allergen Asp F 22 [Aspergillus fumigatus Af293]			0	99	GVPLYAHISDLAGTK	Formyl@N-term; Carbamidomethyl(K)@15		0.00323428	1625.84	813.93	1625.84	813.928	2	23	1.1.1.2466.25	1	40.4807	8258.57	40.4963
1	77.13	77.13	91.32	63.01	52.51	gi|70991443	enolase/allergen Asp F 22 [Aspergillus fumigatus Af293]			0	99	GVPLYAHISDLAGTK	Formyl@N-term		0.000948249	1568.82	785.418	1568.82	785.417	2	26	1.1.1.2468.13	1	40.579	35950.2	40.6514
1	77.13	77.13	91.32	63.01	52.51	gi|70991443	enolase/allergen Asp F 22 [Aspergillus fumigatus Af293]			0	99	GVPLYAHISDLAGTK	Formyl@N-term; Carbamidomethyl(H)@7		0.00323428	1625.84	813.93	1625.84	813.928	2	23	1.1.1.2468.16	1	40.5856	8258.57	40.4963
1	77.13	77.13	91.32	63.01	52.51	gi|70991443	enolase/allergen Asp F 22 [Aspergillus fumigatus Af293]			0	99	GVPLYAHISDLAGTK	Formyl@N-term		0.000948249	1568.82	785.418	1568.82	785.417	2	26	1.1.1.2470.12	1	40.6758	35950.2	40.6514
1	77.13	77.13	91.32	63.01	52.51	gi|70991443	enolase/allergen Asp F 22 [Aspergillus fumigatus Af293]			0	99	GVPLYAHISDLAGTK	Propionamide@N-term; Pro->pyro-Glu(P)@3		0.00323428	1625.84	813.93	1625.84	813.928	2	19	1.1.1.2470.15	1	40.6802	8258.57	40.4963
1	77.13	77.13	91.32	63.01	52.51	gi|70991443	enolase/allergen Asp F 22 [Aspergillus fumigatus Af293]			0	99	GVPLYAHISDLAGTK	Formyl@N-term		0.000948249	1568.82	785.418	1568.82	785.417	2	26	1.1.1.2472.18	1	40.7772	35950.2	40.6514
1	77.13	77.13	91.32	63.01	52.51	gi|70991443	enolase/allergen Asp F 22 [Aspergillus fumigatus Af293]			0	99	GVPLYAHISDLAGTK	Formyl@N-term		0.000948249	1568.82	785.418	1568.82	785.417	2	23	1.1.1.2474.25	1	40.8867	35950.2	40.6514
1	77.13	77.13	91.32	63.01	52.51	gi|70991443	enolase/allergen Asp F 22 [Aspergillus fumigatus Af293]			0	99	GVPLYAHISDLAGTK	Carbamidomethyl(K)@15		-0.000849074	1597.85	533.622	1597.85	533.623	3	17	1.1.1.2356.4	1	34.7128	27446.5	34.9055
1	77.13	77.13	91.32	63.01	52.51	gi|70991443	enolase/allergen Asp F 22 [Aspergillus fumigatus Af293]			0	99	GVPLYAHISDLAGTK			-0.00165789	1540.82	514.615	1540.82	514.616	3	16	1.1.1.2358.3	1	34.8148	271198	35.0088
1	77.13	77.13	91.32	63.01	52.51	gi|70991443	enolase/allergen Asp F 22 [Aspergillus fumigatus Af293]			0	99	GVPLYAHISDLAGTK			-0.00165789	1540.82	514.615	1540.82	514.616	3	16	1.1.1.2362.4	1	35.0228	271198	35.0088
1	77.13	77.13	91.32	63.01	52.51	gi|70991443	enolase/allergen Asp F 22 [Aspergillus fumigatus Af293]			0	99	GVPLYAHISDLAGTK			-0.00165789	1540.82	514.615	1540.82	514.616	3	16	1.1.1.2366.2	1	35.2262	271198	35.0088
1	77.13	77.13	91.32	63.01	52.51	gi|70991443	enolase/allergen Asp F 22 [Aspergillus fumigatus Af293]			0	99	GVPLYAHISDLAGTK	Propionamide@N-term; Pro->pyro-Glu(P)@3		-0.00238102	1625.84	813.927	1625.84	813.928	2	18	1.1.1.2462.14	1	40.2664	5389.56	40.0825
1	77.13	77.13	91.32	63.01	52.51	gi|70991443	enolase/allergen Asp F 22 [Aspergillus fumigatus Af293]			0	99	GVPLYAHISDLAGTK	Formyl@N-term		0.000948249	1568.82	785.418	1568.82	785.417	2	17	1.1.1.2476.29	1	40.9951	35950.2	40.6514
1	77.13	77.13	91.32	63.01	52.51	gi|70991443	enolase/allergen Asp F 22 [Aspergillus fumigatus Af293]			0	99	GVPLYAHISDLAGTK			-0.000200617	1540.82	771.42	1540.82	771.42	2	14	1.1.1.2333.37	1	33.5236	1031.05	33.4864
1	77.13	77.13	91.32	63.01	52.51	gi|70991443	enolase/allergen Asp F 22 [Aspergillus fumigatus Af293]			0	99	GVPLYAHISDLAGTK	Carbamidomethyl(H)@7; Carbamidomethyl(K)@15		-0.000525496	1654.87	828.441	1654.87	828.441	2	18	1.1.1.2346.44	1	34.216	4541.32	34.4366
1	77.13	77.13	91.32	63.01	52.51	gi|70991443	enolase/allergen Asp F 22 [Aspergillus fumigatus Af293]			0	99	GVPLYAHISDLAGTK	Propionamide@N-term; Pro->pyro-Glu(P)@3		-0.00238102	1625.84	813.927	1625.84	813.928	2	18	1.1.1.2458.30	1	40.0617	5389.56	40.0825
1	77.13	77.13	91.32	63.01	52.51	gi|70991443	enolase/allergen Asp F 22 [Aspergillus fumigatus Af293]			0	99	GVPLYAHISDLAGTK			-0.00165789	1540.82	514.615	1540.82	514.616	3	15	1.1.1.2356.3	1	34.7114	271198	35.0088
1	77.13	77.13	91.32	63.01	52.51	gi|70991443	enolase/allergen Asp F 22 [Aspergillus fumigatus Af293]			0	99	GVPLYAHISDLAGTK	Carbamidomethyl@N-term		0.00170734	1597.85	799.931	1597.85	799.93	2	16	1.1.1.2367.24	1	35.3012	38931.4	34.9571
1	77.13	77.13	91.32	63.01	52.51	gi|70991443	enolase/allergen Asp F 22 [Aspergillus fumigatus Af293]			0	99	GVPLYAHISDLAGTK			-0.00165789	1540.82	514.615	1540.82	514.616	3	15	1.1.1.2368.3	1	35.3295	271198	35.0088
1	77.13	77.13	91.32	63.01	52.51	gi|70991443	enolase/allergen Asp F 22 [Aspergillus fumigatus Af293]			0	99	GVPLYAHISDLAGTK	Carbamidomethyl(D)@10		-0.000116644	1597.85	533.623	1597.85	533.623	3	16	1.1.1.2354.6	1	34.6123	36826.6	34.4366
1	77.13	77.13	91.32	63.01	52.51	gi|70991443	enolase/allergen Asp F 22 [Aspergillus fumigatus Af293]			0	99	GVPLYAHISDLAGTK			-0.00276413	1540.82	771.418	1540.82	771.42	2	13	1.1.1.2325.23	1	33.1049	1399.97	33.1737
1	77.13	77.13	91.32	63.01	52.51	gi|70991443	enolase/allergen Asp F 22 [Aspergillus fumigatus Af293]			0	99	GVPLYAHISDLAGTK	Carbamidomethyl@N-term; Carbamidomethyl(K)@15		-0.000525496	1654.87	828.441	1654.87	828.441	2	16	1.1.1.2356.16	1	34.7319	4541.32	34.4366
1	77.13	77.13	91.32	63.01	52.51	gi|70991443	enolase/allergen Asp F 22 [Aspergillus fumigatus Af293]			0	99	GVPLYAHISDLAGTK			-0.00165789	1540.82	514.615	1540.82	514.616	3	14	1.1.1.2370.4	1	35.4339	271198	35.0088
1	77.13	77.13	91.32	63.01	52.51	gi|70991443	enolase/allergen Asp F 22 [Aspergillus fumigatus Af293]			0	99	GVPLYAHISDLAGTK	Carbamidomethyl@N-term; Carbamidomethyl(K)@15		-0.000403424	1654.87	828.441	1654.87	828.441	2	16	1.1.1.2358.15	1	34.8375	1929.67	34.8022
1	77.13	77.13	91.32	63.01	52.51	gi|70991443	enolase/allergen Asp F 22 [Aspergillus fumigatus Af293]			0	99	GVPLYAHISDLAGTK	Carbamidomethyl@N-term		-0.000482859	1597.85	533.623	1597.85	533.623	3	15	1.1.1.2369.3	1	35.3812	28213.2	34.8539
1	77.13	77.13	91.32	63.01	52.51	gi|70991443	enolase/allergen Asp F 22 [Aspergillus fumigatus Af293]			0	99	GVPLYAHISDLAGTK	Carbamidomethyl@N-term		-0.000849074	1597.85	533.622	1597.85	533.623	3	15	1.1.1.2364.4	1	35.1238	27446.5	34.9055
1	77.13	77.13	91.32	63.01	52.51	gi|70991443	enolase/allergen Asp F 22 [Aspergillus fumigatus Af293]			0	99	GVPLYAHISDLAGTK	Formyl@N-term; Carbamidomethyl(Y)@5		-0.00238102	1625.84	813.927	1625.84	813.928	2	17	1.1.1.2456.29	1	39.9557	5389.56	40.0825
1	77.13	77.13	91.32	63.01	52.51	gi|70991443	enolase/allergen Asp F 22 [Aspergillus fumigatus Af293]			0	99	GVPLYAHISDLAGTK	Carbamidomethyl(K)@15		-0.000849074	1597.85	533.622	1597.85	533.623	3	15	1.1.1.2358.4	1	34.8162	27446.5	34.9055
1	77.13	77.13	91.32	63.01	52.51	gi|70991443	enolase/allergen Asp F 22 [Aspergillus fumigatus Af293]			0	99	GVPLYAHISDLAGTK	Dicarbamidomethyl(D)@10		-0.000403424	1654.87	828.441	1654.87	828.441	2	15	1.1.1.2335.41	1	33.6329	3109.39	33.6456
1	77.13	77.13	91.32	63.01	52.51	gi|70991443	enolase/allergen Asp F 22 [Aspergillus fumigatus Af293]			0	98.87	GVPLYAHISDLAGTK			-0.00129168	1540.82	514.615	1540.82	514.616	3	13	1.1.1.2352.9	1	34.5062	259673	35.0088
1	77.13	77.13	91.32	63.01	52.51	gi|70991443	enolase/allergen Asp F 22 [Aspergillus fumigatus Af293]			0	96.63	GVPLYAHISDLAGTK	Carbamidomethyl@N-term		-0.000849074	1597.85	533.622	1597.85	533.623	3	14	1.1.1.2368.5	1	35.331	27446.5	34.9055
1	77.13	77.13	91.32	63.01	52.51	gi|70991443	enolase/allergen Asp F 22 [Aspergillus fumigatus Af293]			0	94.65	GVPLYAHISDLAGTK	Carbamidomethyl(S)@9		-0.000482859	1597.85	533.623	1597.85	533.623	3	14	1.1.1.2346.11	1	34.1918	8761.54	34.0164
1	77.13	77.13	91.32	63.01	52.51	gi|70991443	enolase/allergen Asp F 22 [Aspergillus fumigatus Af293]			0	90.35	GVPLYAHISDLAGTK	Carbamidomethyl@N-term; Carbamidomethyl(H)@7		-0.000525496	1654.87	828.441	1654.87	828.441	2	15	1.1.1.2350.41	1	34.4239	4541.32	34.4366
1	77.13	77.13	91.32	63.01	52.51	gi|70991443	enolase/allergen Asp F 22 [Aspergillus fumigatus Af293]			0	89.94	GVPLYAHISDLAGTK	Carbamidomethyl(D)@10		-0.000116644	1597.85	533.623	1597.85	533.623	3	14	1.1.1.2348.13	1	34.298	36826.6	34.4366
1	77.13	77.13	91.32	63.01	52.51	gi|70991443	enolase/allergen Asp F 22 [Aspergillus fumigatus Af293]			0	88.73	GVPLYAHISDLAGTK	Carbamidomethyl(H)@7		-0.000482859	1597.85	533.623	1597.85	533.623	3	14	1.1.1.2342.13	1	33.9832	8761.54	34.0164
1	77.13	77.13	91.32	63.01	52.51	gi|70991443	enolase/allergen Asp F 22 [Aspergillus fumigatus Af293]			0	87.34	GVPLYAHISDLAGTK			-0.00165789	1540.82	514.615	1540.82	514.616	3	12	1.1.1.2327.2	1	33.1841	1224.06	33.1737
1	77.13	77.13	91.32	63.01	52.51	gi|70991443	enolase/allergen Asp F 22 [Aspergillus fumigatus Af293]			0	86.4	GVPLYAHISDLAGTK	Carbamidomethyl(H)@7		-0.000482859	1597.85	533.623	1597.85	533.623	3	14	1.1.1.2344.11	1	34.087	8761.54	34.0164
1	77.13	77.13	91.32	63.01	52.51	gi|70991443	enolase/allergen Asp F 22 [Aspergillus fumigatus Af293]			0	82.03	GVPLYAHISDLAGTK			0.00328601	1540.83	514.617	1540.82	514.616	3	9	1.1.1.2382.11	1	36.0625	3427.68	35.5257
1	77.13	77.13	91.32	63.01	52.51	gi|70991443	enolase/allergen Asp F 22 [Aspergillus fumigatus Af293]			0	57.85	GVPLYAHISDLAGTK	Formyl(K)@15		-0.00058867	1568.82	785.417	1568.82	785.417	2	13	1.1.1.2398.22	1	36.9152	6511.87	36.8899
1	77.13	77.13	91.32	63.01	52.51	gi|70991443	enolase/allergen Asp F 22 [Aspergillus fumigatus Af293]			0	53.73	GVPLYAHISDLAGTK	Iodo(Y)@5		-0.001051	1666.72	834.368	1666.72	834.368	2	13	1.1.1.2439.24	1	39.0719	1190.05	39.1436
1	77.13	77.13	91.32	63.01	52.51	gi|70991443	enolase/allergen Asp F 22 [Aspergillus fumigatus Af293]			0	51.06	GVPLYAHISDLAGTK	Carbamidomethyl@N-term; Carbamidomethyl(D)@10		-0.000525496	1654.87	828.441	1654.87	828.441	2	14	1.1.1.2352.40	1	34.5289	4541.32	34.4366
1	77.13	77.13	91.32	63.01	52.51	gi|70991443	enolase/allergen Asp F 22 [Aspergillus fumigatus Af293]			0	48.53	GVPLYAHISDLAGTK	Carbamidomethyl@N-term; Carbamidomethyl(Y)@5		0.00193582	1654.87	828.442	1654.87	828.441	2	14	1.1.1.2451.20	1	39.6869	14352.5	39.6631
1	77.13	77.13	91.32	63.01	52.51	gi|70991443	enolase/allergen Asp F 22 [Aspergillus fumigatus Af293]			0	38.87	GVPLYAHISDLAGTK			-0.0113034	1540.81	771.414	1540.82	771.42	2	11	1.1.1.2654.3	1	50.2553	150.469	50.2079
1	77.13	77.13	91.32	63.01	52.51	gi|70991443	enolase/allergen Asp F 22 [Aspergillus fumigatus Af293]			0	23.38	GVPLYAHISDLAGTK	Oxidation(H)@7		0.00107667	1556.82	779.418	1556.82	779.417	2	11	1.1.1.2353.31	1	34.5752	578.865	34.647
1	77.13	77.13	91.32	63.01	52.51	gi|70991443	enolase/allergen Asp F 22 [Aspergillus fumigatus Af293]			0	20.06	GVPLYAHISDLAGTK	Dicarbamidomethyl(D)@10		-0.000403424	1654.87	828.441	1654.87	828.441	2	12	1.1.1.2336.40	1	33.6853	3109.39	33.6456
1	77.13	77.13	91.32	63.01	52.51	gi|70991443	enolase/allergen Asp F 22 [Aspergillus fumigatus Af293]			0	17.16	GVPLYAHISDLAGTK	Formyl(K)@15		-0.00058867	1568.82	785.417	1568.82	785.417	2	12	1.1.1.2396.21	1	36.8108	6511.87	36.8899
1	77.13	77.13	91.32	63.01	52.51	gi|70991443	enolase/allergen Asp F 22 [Aspergillus fumigatus Af293]			0	16.87	GVPLYAHISDLAGTK	Formyl(K)@15		-0.00058867	1568.82	785.417	1568.82	785.417	2	12	1.1.1.2400.28	1	37.0238	6511.87	36.8899
1	77.13	77.13	91.32	63.01	52.51	gi|70991443	enolase/allergen Asp F 22 [Aspergillus fumigatus Af293]			0	15.09	GVPLYAHISDLAGTK			-0.000742355	1540.82	514.615	1540.82	514.616	3	8	1.1.1.2380.7	1	35.9543	6415.8	35.4217
1	77.13	77.13	91.32	63.01	52.51	gi|70991443	enolase/allergen Asp F 22 [Aspergillus fumigatus Af293]			0	28.85	GVPLYAHISDLAGTKK		cleaved K-P@C-term; missed K-K@15	-0.00578028	1668.91	418.236	1668.92	418.237	4	7	1.1.1.2307.2	1	32.1466	274.397	32.1879
1	77.13	77.13	91.32	63.01	52.51	gi|70991443	enolase/allergen Asp F 22 [Aspergillus fumigatus Af293]			0	18.06	GVPLYAHISDLAGTKKPYVLPVPFQNVL	Formyl(K)@16; Oxidation(P)@23; Deamidated(Q)@25; Deamidated(N)@26	cleaved L-N@C-term; missed K-K@15	0.0104676	3081.65	1028.22	3081.64	1028.22	3	15	1.1.1.2360.20	1	34.9517	26382.5	35.0088
1	77.13	77.13	91.32	63.01	52.51	gi|70991443	enolase/allergen Asp F 22 [Aspergillus fumigatus Af293]			0	98.06	ISDLAGTK		cleaved H-I@N-term	0.000977241	803.44	402.727	803.439	402.727	2	10	1.1.1.1912.2	1	16.3615	986.959	16.2881
1	77.13	77.13	91.32	63.01	52.51	gi|70991443	enolase/allergen Asp F 22 [Aspergillus fumigatus Af293]			0	95.99	ISDLAGTK		cleaved H-I@N-term	0.000977241	803.44	402.727	803.439	402.727	2	10	1.1.1.1905.2	1	16.2772	987.117	16.2881
1	77.13	77.13	91.32	63.01	52.51	gi|70991443	enolase/allergen Asp F 22 [Aspergillus fumigatus Af293]			0	70.3	KPYVLPVPF		cleaved F-Q@C-term	-0.00026973	1058.62	530.315	1058.62	530.315	2	11	1.1.1.2515.2	1	43.031	24559.7	43.2265
1	77.13	77.13	91.32	63.01	52.51	gi|70991443	enolase/allergen Asp F 22 [Aspergillus fumigatus Af293]			0	67.07	KPYVLPVPF		cleaved F-Q@C-term	-0.00026973	1058.62	530.315	1058.62	530.315	2	12	1.1.1.2517.2	1	43.1342	24559.7	43.2265
1	77.13	77.13	91.32	63.01	52.51	gi|70991443	enolase/allergen Asp F 22 [Aspergillus fumigatus Af293]			0	63.46	KPYVLPVPF		cleaved F-Q@C-term	-0.00026973	1058.62	530.315	1058.62	530.315	2	11	1.1.1.2521.2	1	43.3408	24559.7	43.2265
1	77.13	77.13	91.32	63.01	52.51	gi|70991443	enolase/allergen Asp F 22 [Aspergillus fumigatus Af293]			0	52.89	KPYVLPVPF		cleaved F-Q@C-term	-0.000513873	1058.62	530.315	1058.62	530.315	2	8	1.1.1.2529.4	1	43.7637	25439.2	43.2265
1	77.13	77.13	91.32	63.01	52.51	gi|70991443	enolase/allergen Asp F 22 [Aspergillus fumigatus Af293]			0	44.22	KPYVLPVPF		cleaved F-Q@C-term	-0.00026973	1058.62	530.315	1058.62	530.315	2	8	1.1.1.2513.2	1	42.9279	24559.7	43.2265
1	77.13	77.13	91.32	63.01	52.51	gi|70991443	enolase/allergen Asp F 22 [Aspergillus fumigatus Af293]			0	26.06	KPYVLPVPF		cleaved F-Q@C-term	-0.00026973	1058.62	530.315	1058.62	530.315	2	11	1.1.1.2519.2	1	43.237	24559.7	43.2265
1	77.13	77.13	91.32	63.01	52.51	gi|70991443	enolase/allergen Asp F 22 [Aspergillus fumigatus Af293]			0	19.12	KPYVLPVPF		cleaved F-Q@C-term	-0.00026973	1058.62	530.315	1058.62	530.315	2	9	1.1.1.2525.3	1	43.5517	24559.7	43.2265
1	77.13	77.13	91.32	63.01	52.51	gi|70991443	enolase/allergen Asp F 22 [Aspergillus fumigatus Af293]			0	15.61	KPYVLPVPF	Carbamidomethyl@N-term	cleaved F-Q@C-term	-0.000396058	1115.64	558.826	1115.64	558.826	2	11	1.1.1.2517.3	1	43.1356	3558.7	43.1231
1	77.13	77.13	91.32	63.01	52.51	gi|70991443	enolase/allergen Asp F 22 [Aspergillus fumigatus Af293]			0	99	KPYVLPVPFQN		cleaved N-V@C-term	0.00175073	1300.72	651.367	1300.72	651.366	2	18	1.1.1.2435.6	1	38.8507	7099.88	38.8339
1	77.13	77.13	91.32	63.01	52.51	gi|70991443	enolase/allergen Asp F 22 [Aspergillus fumigatus Af293]			0	99	KPYVLPVPFQN		cleaved N-V@C-term	0.00175073	1300.72	651.367	1300.72	651.366	2	15	1.1.1.2437.6	1	38.9525	7099.88	38.8339
1	77.13	77.13	91.32	63.01	52.51	gi|70991443	enolase/allergen Asp F 22 [Aspergillus fumigatus Af293]			0	99	KPYVLPVPFQN		cleaved N-V@C-term	0.00175073	1300.72	651.367	1300.72	651.366	2	15	1.1.1.2441.7	1	39.162	7099.88	38.8339
1	77.13	77.13	91.32	63.01	52.51	gi|70991443	enolase/allergen Asp F 22 [Aspergillus fumigatus Af293]			0	99	KPYVLPVPFQN		cleaved N-V@C-term	0.00175073	1300.72	651.367	1300.72	651.366	2	14	1.1.1.2443.4	1	39.261	7099.88	38.8339
1	77.13	77.13	91.32	63.01	52.51	gi|70991443	enolase/allergen Asp F 22 [Aspergillus fumigatus Af293]			0	99	KPYVLPVPFQN		cleaved N-V@C-term	0.00153118	1300.72	651.367	1300.72	651.366	2	12	1.1.1.2431.13	1	38.6459	7130.34	38.8339
1	77.13	77.13	91.32	63.01	52.51	gi|70991443	enolase/allergen Asp F 22 [Aspergillus fumigatus Af293]			0	97.4	KPYVLPVPFQN		cleaved N-V@C-term	0.00175073	1300.72	651.367	1300.72	651.366	2	13	1.1.1.2439.8	1	39.0551	7099.88	38.8339
1	77.13	77.13	91.32	63.01	52.51	gi|70991443	enolase/allergen Asp F 22 [Aspergillus fumigatus Af293]			0	92.82	KPYVLPVPFQNV		cleaved V-L@C-term	-0.0017086	1399.78	700.9	1399.79	700.9	2	13	1.1.1.2506.13	1	42.5723	2457.96	42.6585
1	77.13	77.13	91.32	63.01	52.51	gi|70991443	enolase/allergen Asp F 22 [Aspergillus fumigatus Af293]			0	88.66	KPYVLPVPFQNV		cleaved V-L@C-term	0.000488694	1399.79	700.901	1399.79	700.9	2	13	1.1.1.2512.5	1	42.8831	2457.96	42.6585
1	77.13	77.13	91.32	63.01	52.51	gi|70991443	enolase/allergen Asp F 22 [Aspergillus fumigatus Af293]			0	88.57	KPYVLPVPFQNV		cleaved V-L@C-term	-0.0017086	1399.78	700.9	1399.79	700.9	2	13	1.1.1.2514.6	1	42.986	2457.96	42.6585
1	77.13	77.13	91.32	63.01	52.51	gi|70991443	enolase/allergen Asp F 22 [Aspergillus fumigatus Af293]			0	84.49	KPYVLPVPFQNV		cleaved V-L@C-term	-0.0017086	1399.78	700.9	1399.79	700.9	2	13	1.1.1.2508.12	1	42.677	2457.96	42.6585
1	77.13	77.13	91.32	63.01	52.51	gi|70991443	enolase/allergen Asp F 22 [Aspergillus fumigatus Af293]			0	45.07	KPYVLPVPFQNV		cleaved V-L@C-term	-0.0017086	1399.78	700.9	1399.79	700.9	2	12	1.1.1.2516.8	1	43.0935	2457.96	42.6585
1	77.13	77.13	91.32	63.01	52.51	gi|70991443	enolase/allergen Asp F 22 [Aspergillus fumigatus Af293]			0	99	KPYVLPVPFQNVLN		cleaved N-G@C-term	-0.00287773	1626.91	814.462	1626.91	814.464	2	15	1.1.1.2559.27	1	45.3643	2785.54	45.4402
1	77.13	77.13	91.32	63.01	52.51	gi|70991443	enolase/allergen Asp F 22 [Aspergillus fumigatus Af293]			0	46.05	KPYVLPVPFQNVLN	Deamidated(N)@14	cleaved N-G@C-term	-6.50849e-05	1627.9	814.956	1627.9	814.956	2	12	1.1.1.2581.12	1	46.4998	554.391	46.5257
1	77.13	77.13	91.32	63.01	52.51	gi|70991443	enolase/allergen Asp F 22 [Aspergillus fumigatus Af293]			0	33.15	KPYVLPVPFQNVLNGGSH	Deamidated(N)@14	cleaved H-A@C-term	0.00472024	1966.04	656.353	1966.03	656.351	3	12	1.1.1.2497.14	1	42.1038	1179.38	42.0829
1	77.13	77.13	91.32	63.01	52.51	gi|70991443	enolase/allergen Asp F 22 [Aspergillus fumigatus Af293]			0	99	KPYVLPVPFQNVLNGGSHAGGR	Deamidated(N)@14; Carbamidomethyl(H)@18		0.00495792	2364.24	789.087	2364.23	789.085	3	21	1.1.1.2420.31	1	38.0735	10901.8	38.1995
1	77.13	77.13	91.32	63.01	52.51	gi|70991443	enolase/allergen Asp F 22 [Aspergillus fumigatus Af293]			0	99	KPYVLPVPFQNVLNGGSHAGGR	Deamidated(N)@14; Carbamidomethyl(H)@18		0.0046085	2364.24	592.067	2364.23	592.066	4	21	1.1.1.2421.12	1	38.1125	4176.19	38.1995
1	77.13	77.13	91.32	63.01	52.51	gi|70991443	enolase/allergen Asp F 22 [Aspergillus fumigatus Af293]			0	99	KPYVLPVPFQNVLNGGSHAGGR	Deamidated(N)@14; Carbamidomethyl(H)@18		0.00495792	2364.24	789.087	2364.23	789.085	3	23	1.1.1.2422.32	1	38.1802	10901.8	38.1995
1	77.13	77.13	91.32	63.01	52.51	gi|70991443	enolase/allergen Asp F 22 [Aspergillus fumigatus Af293]			0	99	KPYVLPVPFQNVLNGGSHAGGR	Deamidated(N)@14; Carbamidomethyl(H)@18		0.0046085	2364.24	592.067	2364.23	592.066	4	22	1.1.1.2423.7	1	38.2151	4176.19	38.1995
1	77.13	77.13	91.32	63.01	52.51	gi|70991443	enolase/allergen Asp F 22 [Aspergillus fumigatus Af293]			0	99	KPYVLPVPFQNVLNGGSHAGGR	Deamidated(N)@14; Carbamidomethyl(H)@18		0.00495792	2364.24	789.087	2364.23	789.085	3	24	1.1.1.2424.28	1	38.2838	10901.8	38.1995
1	77.13	77.13	91.32	63.01	52.51	gi|70991443	enolase/allergen Asp F 22 [Aspergillus fumigatus Af293]			0	99	KPYVLPVPFQNVLNGGSHAGGR	Deamidated(N)@14; Carbamidomethyl(H)@18		0.00495792	2364.24	789.087	2364.23	789.085	3	19	1.1.1.2426.36	1	38.3964	10901.8	38.1995
1	77.13	77.13	91.32	63.01	52.51	gi|70991443	enolase/allergen Asp F 22 [Aspergillus fumigatus Af293]			0	99	KPYVLPVPFQNVLNGGSHAGGR	Deamidated(N)@14; Carbamidomethyl(S)@17		0.00459171	2364.24	789.087	2364.23	789.085	3	27	1.1.1.2428.32	1	38.4999	55659.7	38.7307
1	77.13	77.13	91.32	63.01	52.51	gi|70991443	enolase/allergen Asp F 22 [Aspergillus fumigatus Af293]			0	99	KPYVLPVPFQNVLNGGSHAGGR	Carbamidomethyl(Y)@3; Deamidated(N)@14; Carbamidomethyl(H)@18		0.00406268	2421.26	808.094	2421.26	808.092	3	22	1.1.1.2428.36	1	38.5028	7600.18	38.5727
1	77.13	77.13	91.32	63.01	52.51	gi|70991443	enolase/allergen Asp F 22 [Aspergillus fumigatus Af293]			0	99	KPYVLPVPFQNVLNGGSHAGGR	Deamidated(N)@14; Carbamidomethyl(H)@18		0.00412022	2364.24	592.067	2364.23	592.066	4	22	1.1.1.2429.12	1	38.5387	21545	38.6791
1	77.13	77.13	91.32	63.01	52.51	gi|70991443	enolase/allergen Asp F 22 [Aspergillus fumigatus Af293]			0	99	KPYVLPVPFQNVLNGGSHAGGR	Deamidated(N)@14		0.00366245	2307.22	770.079	2307.21	770.078	3	23	1.1.1.2429.30	1	38.5519	169778	38.7823
1	77.13	77.13	91.32	63.01	52.51	gi|70991443	enolase/allergen Asp F 22 [Aspergillus fumigatus Af293]			0	99	KPYVLPVPFQNVLNGGSHAGGR	Deamidated(N)@14		0.00608331	2307.22	577.812	2307.21	577.81	4	25	1.1.1.2430.10	1	38.5906	95195.9	38.8339
1	77.13	77.13	91.32	63.01	52.51	gi|70991443	enolase/allergen Asp F 22 [Aspergillus fumigatus Af293]			0	99	KPYVLPVPFQNVLNGGSHAGGR	Deamidated(N)@14; Carbamidomethyl(S)@17		0.00459171	2364.24	789.087	2364.23	789.085	3	27	1.1.1.2430.32	1	38.6068	55659.7	38.7307
1	77.13	77.13	91.32	63.01	52.51	gi|70991443	enolase/allergen Asp F 22 [Aspergillus fumigatus Af293]			0	99	KPYVLPVPFQNVLNGGSHAGGR	Carbamidomethyl@N-term; Deamidated(N)@14		0.00412022	2364.24	592.067	2364.23	592.066	4	20	1.1.1.2431.10	1	38.6437	21545	38.6791
1	77.13	77.13	91.32	63.01	52.51	gi|70991443	enolase/allergen Asp F 22 [Aspergillus fumigatus Af293]			0	99	KPYVLPVPFQNVLNGGSHAGGR	Deamidated(N)@14		0.00366245	2307.22	770.079	2307.21	770.078	3	29	1.1.1.2431.27	1	38.6562	169778	38.7823
1	77.13	77.13	91.32	63.01	52.51	gi|70991443	enolase/allergen Asp F 22 [Aspergillus fumigatus Af293]			0	99	KPYVLPVPFQNVLNGGSHAGGR	Deamidated(N)@14; Carbamidomethyl(S)@17		0.00459171	2364.24	789.087	2364.23	789.085	3	27	1.1.1.2432.12	1	38.7047	55659.7	38.7307
1	77.13	77.13	91.32	63.01	52.51	gi|70991443	enolase/allergen Asp F 22 [Aspergillus fumigatus Af293]			0	99	KPYVLPVPFQNVLNGGSHAGGR	Carbamidomethyl@N-term; Deamidated(N)@14; Carbamidomethyl(H)@18		0.00406268	2421.26	808.094	2421.26	808.092	3	20	1.1.1.2432.15	1	38.7099	7600.18	38.5727
1	77.13	77.13	91.32	63.01	52.51	gi|70991443	enolase/allergen Asp F 22 [Aspergillus fumigatus Af293]			0	99	KPYVLPVPFQNVLNGGSHAGGR	Carbamidomethyl@N-term; Deamidated(N)@14		0.00498045	2364.24	592.067	2364.23	592.066	4	24	1.1.1.2433.2	1	38.7417	21605.9	38.6791
1	77.13	77.13	91.32	63.01	52.51	gi|70991443	enolase/allergen Asp F 22 [Aspergillus fumigatus Af293]			0	99	KPYVLPVPFQNVLNGGSHAGGR	Deamidated(N)@14		0.00331286	2307.22	770.079	2307.21	770.078	3	30	1.1.1.2433.15	1	38.7608	169778	38.7823
1	77.13	77.13	91.32	63.01	52.51	gi|70991443	enolase/allergen Asp F 22 [Aspergillus fumigatus Af293]			0	99	KPYVLPVPFQNVLNGGSHAGGR	Deamidated(N)@14		0.0070412	2307.22	577.812	2307.21	577.81	4	27	1.1.1.2434.4	1	38.7962	95195.9	38.8339
1	77.13	77.13	91.32	63.01	52.51	gi|70991443	enolase/allergen Asp F 22 [Aspergillus fumigatus Af293]			0	99	KPYVLPVPFQNVLNGGSHAGGR	Carbamidomethyl@N-term; Deamidated(N)@14		0.00412842	2364.24	789.087	2364.23	789.085	3	27	1.1.1.2434.15	1	38.8123	55661.7	38.7307
1	77.13	77.13	91.32	63.01	52.51	gi|70991443	enolase/allergen Asp F 22 [Aspergillus fumigatus Af293]			0	99	KPYVLPVPFQNVLNGGSHAGGR	Carbamidomethyl@N-term; Deamidated(N)@14		0.00498045	2364.24	592.067	2364.23	592.066	4	21	1.1.1.2435.2	1	38.8448	21605.9	38.6791
1	77.13	77.13	91.32	63.01	52.51	gi|70991443	enolase/allergen Asp F 22 [Aspergillus fumigatus Af293]			0	99	KPYVLPVPFQNVLNGGSHAGGR	Deamidated(N)@14		0.00331286	2307.22	770.079	2307.21	770.078	3	30	1.1.1.2435.14	1	38.8624	169778	38.7823
1	77.13	77.13	91.32	63.01	52.51	gi|70991443	enolase/allergen Asp F 22 [Aspergillus fumigatus Af293]			0	99	KPYVLPVPFQNVLNGGSHAGGR	Deamidated(N)@14		0.0070412	2307.22	577.812	2307.21	577.81	4	27	1.1.1.2436.4	1	38.8994	95195.9	38.8339
1	77.13	77.13	91.32	63.01	52.51	gi|70991443	enolase/allergen Asp F 22 [Aspergillus fumigatus Af293]			0	99	KPYVLPVPFQNVLNGGSHAGGR	Carbamidomethyl@N-term; Deamidated(N)@14		0.00412842	2364.24	789.087	2364.23	789.085	3	29	1.1.1.2436.14	1	38.9162	55661.7	38.7307
1	77.13	77.13	91.32	63.01	52.51	gi|70991443	enolase/allergen Asp F 22 [Aspergillus fumigatus Af293]			0	99	KPYVLPVPFQNVLNGGSHAGGR	Carbamidomethyl@N-term; Deamidated(N)@14		0.00498045	2364.24	592.067	2364.23	592.066	4	18	1.1.1.2437.3	1	38.9481	21605.9	38.6791
1	77.13	77.13	91.32	63.01	52.51	gi|70991443	enolase/allergen Asp F 22 [Aspergillus fumigatus Af293]			0	99	KPYVLPVPFQNVLNGGSHAGGR	Deamidated(N)@14		0.00331286	2307.22	770.079	2307.21	770.078	3	29	1.1.1.2437.15	1	38.9657	169778	38.7823
1	77.13	77.13	91.32	63.01	52.51	gi|70991443	enolase/allergen Asp F 22 [Aspergillus fumigatus Af293]			0	99	KPYVLPVPFQNVLNGGSHAGGR	Deamidated(N)@14		0.0070412	2307.22	577.812	2307.21	577.81	4	25	1.1.1.2438.3	1	39.0012	95195.9	38.8339
1	77.13	77.13	91.32	63.01	52.51	gi|70991443	enolase/allergen Asp F 22 [Aspergillus fumigatus Af293]			0	99	KPYVLPVPFQNVLNGGSHAGGR	Carbamidomethyl@N-term; Deamidated(N)@14		0.00412842	2364.24	789.087	2364.23	789.085	3	21	1.1.1.2438.11	1	39.0129	55661.7	38.7307
1	77.13	77.13	91.32	63.01	52.51	gi|70991443	enolase/allergen Asp F 22 [Aspergillus fumigatus Af293]			0	99	KPYVLPVPFQNVLNGGSHAGGR	Carbamidomethyl@N-term; Deamidated(N)@14		0.00498045	2364.24	592.067	2364.23	592.066	4	18	1.1.1.2439.6	1	39.0536	21605.9	38.6791
1	77.13	77.13	91.32	63.01	52.51	gi|70991443	enolase/allergen Asp F 22 [Aspergillus fumigatus Af293]			0	99	KPYVLPVPFQNVLNGGSHAGGR	Deamidated(N)@14		0.00331286	2307.22	770.079	2307.21	770.078	3	28	1.1.1.2439.17	1	39.0617	169778	38.7823
1	77.13	77.13	91.32	63.01	52.51	gi|70991443	enolase/allergen Asp F 22 [Aspergillus fumigatus Af293]			0	99	KPYVLPVPFQNVLNGGSHAGGR	Deamidated(N)@14		0.0070412	2307.22	577.812	2307.21	577.81	4	25	1.1.1.2440.3	1	39.1045	95195.9	38.8339
1	77.13	77.13	91.32	63.01	52.51	gi|70991443	enolase/allergen Asp F 22 [Aspergillus fumigatus Af293]			0	99	KPYVLPVPFQNVLNGGSHAGGR	Carbamidomethyl@N-term; Deamidated(N)@14		0.00412842	2364.24	789.087	2364.23	789.085	3	22	1.1.1.2440.11	1	39.1163	55661.7	38.7307
1	77.13	77.13	91.32	63.01	52.51	gi|70991443	enolase/allergen Asp F 22 [Aspergillus fumigatus Af293]			0	99	KPYVLPVPFQNVLNGGSHAGGR	Deamidated(N)@14		0.0070412	2307.22	577.812	2307.21	577.81	4	25	1.1.1.2441.3	1	39.1562	95195.9	38.8339
1	77.13	77.13	91.32	63.01	52.51	gi|70991443	enolase/allergen Asp F 22 [Aspergillus fumigatus Af293]			0	99	KPYVLPVPFQNVLNGGSHAGGR	Carbamidomethyl@N-term; Deamidated(N)@14		0.00498045	2364.24	592.067	2364.23	592.066	4	18	1.1.1.2441.5	1	39.1591	22674.6	38.6261
1	77.13	77.13	91.32	63.01	52.51	gi|70991443	enolase/allergen Asp F 22 [Aspergillus fumigatus Af293]			0	99	KPYVLPVPFQNVLNGGSHAGGR	Deamidated(N)@14; Carbamidomethyl(S)@17		0.00412842	2364.24	789.087	2364.23	789.085	3	23	1.1.1.2442.12	1	39.2196	59401	38.6791
1	77.13	77.13	91.32	63.01	52.51	gi|70991443	enolase/allergen Asp F 22 [Aspergillus fumigatus Af293]			0	99	KPYVLPVPFQNVLNGGSHAGGR	Deamidated(N)@14		0.00367907	2307.22	770.079	2307.21	770.078	3	24	1.1.1.2443.10	1	39.2698	173986	38.7307
1	77.13	77.13	91.32	63.01	52.51	gi|70991443	enolase/allergen Asp F 22 [Aspergillus fumigatus Af293]			0	99	KPYVLPVPFQNVLNGGSHAGGR	Deamidated(N)@14		0.0070412	2307.22	577.812	2307.21	577.81	4	21	1.1.1.2444.3	1	39.3099	96937.8	38.7823
1	77.13	77.13	91.32	63.01	52.51	gi|70991443	enolase/allergen Asp F 22 [Aspergillus fumigatus Af293]			0	99	KPYVLPVPFQNVLNGGSHAGGR	Deamidated(N)@14; Carbamidomethyl(H)@18		0.00412842	2364.24	789.087	2364.23	789.085	3	24	1.1.1.2444.15	1	39.3231	14694.9	39.5069
1	77.13	77.13	91.32	63.01	52.51	gi|70991443	enolase/allergen Asp F 22 [Aspergillus fumigatus Af293]			0	99	KPYVLPVPFQNVLNGGSHAGGR	Deamidated(N)@14		0.00312975	2307.22	770.079	2307.21	770.078	3	21	1.1.1.2445.18	1	39.3729	166003	38.8339
1	77.13	77.13	91.32	63.01	52.51	gi|70991443	enolase/allergen Asp F 22 [Aspergillus fumigatus Af293]			0	99	KPYVLPVPFQNVLNGGSHAGGR	Deamidated(N)@14		0.00240248	2307.21	577.811	2307.21	577.81	4	21	1.1.1.2446.6	1	39.4163	16194.1	39.5591
1	77.13	77.13	91.32	63.01	52.51	gi|70991443	enolase/allergen Asp F 22 [Aspergillus fumigatus Af293]			0	99	KPYVLPVPFQNVLNGGSHAGGR	Deamidated(N)@14; Carbamidomethyl(H)@18		0.00412842	2364.24	789.087	2364.23	789.085	3	23	1.1.1.2446.30	1	39.4339	14694.9	39.5069
1	77.13	77.13	91.32	63.01	52.51	gi|70991443	enolase/allergen Asp F 22 [Aspergillus fumigatus Af293]			0	99	KPYVLPVPFQNVLNGGSHAGGR	Deamidated(N)@14		0.00276354	2307.22	770.079	2307.21	770.078	3	28	1.1.1.2447.20	1	39.4788	39841.3	39.5591
1	77.13	77.13	91.32	63.01	52.51	gi|70991443	enolase/allergen Asp F 22 [Aspergillus fumigatus Af293]			0	99	KPYVLPVPFQNVLNGGSHAGGR	Deamidated(N)@14		0.00240248	2307.21	577.811	2307.21	577.81	4	24	1.1.1.2448.6	1	39.5208	16194.1	39.5591
1	77.13	77.13	91.32	63.01	52.51	gi|70991443	enolase/allergen Asp F 22 [Aspergillus fumigatus Af293]			0	99	KPYVLPVPFQNVLNGGSHAGGR	Deamidated(N)@14; Carbamidomethyl(S)@17		0.00412842	2364.24	789.087	2364.23	789.085	3	23	1.1.1.2448.26	1	39.5354	14694.9	39.5069
1	77.13	77.13	91.32	63.01	52.51	gi|70991443	enolase/allergen Asp F 22 [Aspergillus fumigatus Af293]			0	99	KPYVLPVPFQNVLNGGSHAGGR	Deamidated(N)@14; Carbamidomethyl(S)@17		0.00412842	2364.24	789.087	2364.23	789.085	3	24	1.1.1.2448.27	1	39.5361	14694.9	39.5069
1	77.13	77.13	91.32	63.01	52.51	gi|70991443	enolase/allergen Asp F 22 [Aspergillus fumigatus Af293]			0	99	KPYVLPVPFQNVLNGGSHAGGR	Deamidated(N)@14		0.00276354	2307.22	770.079	2307.21	770.078	3	28	1.1.1.2449.13	1	39.5779	39841.3	39.5591
1	77.13	77.13	91.32	63.01	52.51	gi|70991443	enolase/allergen Asp F 22 [Aspergillus fumigatus Af293]			0	99	KPYVLPVPFQNVLNGGSHAGGR	Deamidated(N)@14		0.00240248	2307.21	577.811	2307.21	577.81	4	22	1.1.1.2450.8	1	39.6262	16194.1	39.5591
1	77.13	77.13	91.32	63.01	52.51	gi|70991443	enolase/allergen Asp F 22 [Aspergillus fumigatus Af293]			0	99	KPYVLPVPFQNVLNGGSHAGGR	Deamidated(N)@14; Carbamidomethyl(H)@18		0.00412842	2364.24	789.087	2364.23	789.085	3	20	1.1.1.2450.24	1	39.6379	14694.9	39.5069
1	77.13	77.13	91.32	63.01	52.51	gi|70991443	enolase/allergen Asp F 22 [Aspergillus fumigatus Af293]			0	99	KPYVLPVPFQNVLNGGSHAGGR	Carbamidomethyl@N-term; Deamidated(N)@14		0.00412842	2364.24	789.087	2364.23	789.085	3	20	1.1.1.2450.25	1	39.6386	14694.9	39.5069
1	77.13	77.13	91.32	63.01	52.51	gi|70991443	enolase/allergen Asp F 22 [Aspergillus fumigatus Af293]			0	99	KPYVLPVPFQNVLNGGSHAGGR	Deamidated(N)@14; Carbamidomethyl(S)@17		0.00498045	2364.24	592.067	2364.23	592.066	4	18	1.1.1.2451.4	1	39.6752	4128.2	39.5069
1	77.13	77.13	91.32	63.01	52.51	gi|70991443	enolase/allergen Asp F 22 [Aspergillus fumigatus Af293]			0	99	KPYVLPVPFQNVLNGGSHAGGR	Deamidated(N)@14		0.00276354	2307.22	770.079	2307.21	770.078	3	29	1.1.1.2451.13	1	39.6818	39841.3	39.5591
1	77.13	77.13	91.32	63.01	52.51	gi|70991443	enolase/allergen Asp F 22 [Aspergillus fumigatus Af293]			0	99	KPYVLPVPFQNVLNGGSHAGGR	Deamidated(N)@14		0.00240248	2307.21	577.811	2307.21	577.81	4	24	1.1.1.2452.9	1	39.731	16194.1	39.5591
1	77.13	77.13	91.32	63.01	52.51	gi|70991443	enolase/allergen Asp F 22 [Aspergillus fumigatus Af293]			0	99	KPYVLPVPFQNVLNGGSHAGGR	Deamidated(N)@14; Carbamidomethyl(H)@18		0.00412842	2364.24	789.087	2364.23	789.085	3	21	1.1.1.2452.27	1	39.7442	14694.9	39.5069
1	77.13	77.13	91.32	63.01	52.51	gi|70991443	enolase/allergen Asp F 22 [Aspergillus fumigatus Af293]			0	99	KPYVLPVPFQNVLNGGSHAGGR	Deamidated(N)@14		0.00276354	2307.22	770.079	2307.21	770.078	3	25	1.1.1.2453.32	1	39.8	39841.3	39.5591
1	77.13	77.13	91.32	63.01	52.51	gi|70991443	enolase/allergen Asp F 22 [Aspergillus fumigatus Af293]			0	99	KPYVLPVPFQNVLNGGSHAGGR	Ammonia-loss(N)@14		0.00105888	2289.2	573.308	2289.2	573.308	4	20	1.1.1.2454.7	1	39.8341	1600.92	39.8718
1	77.13	77.13	91.32	63.01	52.51	gi|70991443	enolase/allergen Asp F 22 [Aspergillus fumigatus Af293]			0	99	KPYVLPVPFQNVLNGGSHAGGR	Deamidated(N)@14		0.00240248	2307.21	577.811	2307.21	577.81	4	19	1.1.1.2454.8	1	39.8349	16194.1	39.5591
1	77.13	77.13	91.32	63.01	52.51	gi|70991443	enolase/allergen Asp F 22 [Aspergillus fumigatus Af293]			0	99	KPYVLPVPFQNVLNGGSHAGGR	Deamidated(N)@14; Carbamidomethyl(H)@18		0.00449463	2364.24	789.087	2364.23	789.085	3	23	1.1.1.2454.21	1	39.8444	19852.5	39.9772
1	77.13	77.13	91.32	63.01	52.51	gi|70991443	enolase/allergen Asp F 22 [Aspergillus fumigatus Af293]			0	99	KPYVLPVPFQNVLNGGSHAGGR	Deamidated(N)@14		0.00258043	2307.21	770.079	2307.21	770.078	3	28	1.1.1.2455.28	1	39.9022	87735.3	40.1347
1	77.13	77.13	91.32	63.01	52.51	gi|70991443	enolase/allergen Asp F 22 [Aspergillus fumigatus Af293]			0	99	KPYVLPVPFQNVLNGGSHAGGR	Deamidated(Q)@10; Deamidated(N)@14		0.0238257	2308.22	770.414	2308.2	770.406	3	20	1.1.1.2455.29	1	39.9029	43725.3	40.0825
1	77.13	77.13	91.32	63.01	52.51	gi|70991443	enolase/allergen Asp F 22 [Aspergillus fumigatus Af293]			0	99	KPYVLPVPFQNVLNGGSHAGGR	Deamidated(N)@14		0.00679706	2307.22	577.812	2307.21	577.81	4	24	1.1.1.2456.4	1	39.9374	39443.8	40.0825
1	77.13	77.13	91.32	63.01	52.51	gi|70991443	enolase/allergen Asp F 22 [Aspergillus fumigatus Af293]			0	99	KPYVLPVPFQNVLNGGSHAGGR	Ammonia-loss(N)@14		0.000482534	2289.2	764.075	2289.2	764.075	3	18	1.1.1.2456.20	1	39.9491	5195.79	39.8718
1	77.13	77.13	91.32	63.01	52.51	gi|70991443	enolase/allergen Asp F 22 [Aspergillus fumigatus Af293]			0	99	KPYVLPVPFQNVLNGGSHAGGR	Carbamidomethyl@N-term; Deamidated(N)@14		0.00449463	2364.24	789.087	2364.23	789.085	3	25	1.1.1.2456.23	1	39.9513	19852.5	39.9772
1	77.13	77.13	91.32	63.01	52.51	gi|70991443	enolase/allergen Asp F 22 [Aspergillus fumigatus Af293]			0	99	KPYVLPVPFQNVLNGGSHAGGR	Carbamidomethyl@N-term; Deamidated(N)@14		0.00449463	2364.24	789.087	2364.23	789.085	3	23	1.1.1.2456.24	1	39.9521	19852.5	39.9772
1	77.13	77.13	91.32	63.01	52.51	gi|70991443	enolase/allergen Asp F 22 [Aspergillus fumigatus Af293]			0	99	KPYVLPVPFQNVLNGGSHAGGR	Carbamidomethyl@N-term; Deamidated(N)@14		0.00107415	2364.23	592.066	2364.23	592.066	4	18	1.1.1.2457.10	1	39.9945	5703.99	39.9772
1	77.13	77.13	91.32	63.01	52.51	gi|70991443	enolase/allergen Asp F 22 [Aspergillus fumigatus Af293]			0	99	KPYVLPVPFQNVLNGGSHAGGR	Deamidated(N)@14		0.00160243	2307.21	1154.61	2307.21	1154.61	2	18	1.1.1.2457.48	1	40.0224	12639.3	40.0825
1	77.13	77.13	91.32	63.01	52.51	gi|70991443	enolase/allergen Asp F 22 [Aspergillus fumigatus Af293]			0	99	KPYVLPVPFQNVLNGGSHAGGR	Carbamidomethyl@N-term; Deamidated(N)@14		0.00449463	2364.24	789.087	2364.23	789.085	3	25	1.1.1.2458.24	1	40.0573	19852.5	39.9772
1	77.13	77.13	91.32	63.01	52.51	gi|70991443	enolase/allergen Asp F 22 [Aspergillus fumigatus Af293]			0	99	KPYVLPVPFQNVLNGGSHAGGR	Carbamidomethyl@N-term; Deamidated(N)@14		0.00449463	2364.24	789.087	2364.23	789.085	3	26	1.1.1.2458.25	1	40.058	19852.5	39.9772
1	77.13	77.13	91.32	63.01	52.51	gi|70991443	enolase/allergen Asp F 22 [Aspergillus fumigatus Af293]			0	99	KPYVLPVPFQNVLNGGSHAGGR	Carbamidomethyl@N-term; Deamidated(N)@14		0.00107415	2364.23	592.066	2364.23	592.066	4	19	1.1.1.2459.8	1	40.0978	5703.99	39.9772
1	77.13	77.13	91.32	63.01	52.51	gi|70991443	enolase/allergen Asp F 22 [Aspergillus fumigatus Af293]			0	99	KPYVLPVPFQNVLNGGSHAGGR	Deamidated(N)@14		0.00160243	2307.21	1154.61	2307.21	1154.61	2	18	1.1.1.2459.47	1	40.1264	12639.3	40.0825
1	77.13	77.13	91.32	63.01	52.51	gi|70991443	enolase/allergen Asp F 22 [Aspergillus fumigatus Af293]			0	99	KPYVLPVPFQNVLNGGSHAGGR	Deamidated(N)@14		0.00258043	2307.21	770.079	2307.21	770.078	3	33	1.1.1.2460.8	1	40.1544	87735.3	40.1347
1	77.13	77.13	91.32	63.01	52.51	gi|70991443	enolase/allergen Asp F 22 [Aspergillus fumigatus Af293]			0	99	KPYVLPVPFQNVLNGGSHAGGR	Carbamidomethyl@N-term; Deamidated(N)@14		0.00449463	2364.24	789.087	2364.23	789.085	3	22	1.1.1.2460.10	1	40.1574	19852.5	39.9772
1	77.13	77.13	91.32	63.01	52.51	gi|70991443	enolase/allergen Asp F 22 [Aspergillus fumigatus Af293]			0	99	KPYVLPVPFQNVLNGGSHAGGR	Deamidated(N)@14		0.00258043	2307.21	770.079	2307.21	770.078	3	31	1.1.1.2461.12	1	40.2118	87735.3	40.1347
1	77.13	77.13	91.32	63.01	52.51	gi|70991443	enolase/allergen Asp F 22 [Aspergillus fumigatus Af293]			0	99	KPYVLPVPFQNVLNGGSHAGGR	Deamidated(N)@14		0.00679706	2307.22	577.812	2307.21	577.81	4	25	1.1.1.2462.3	1	40.2503	39443.8	40.0825
1	77.13	77.13	91.32	63.01	52.51	gi|70991443	enolase/allergen Asp F 22 [Aspergillus fumigatus Af293]			0	99	KPYVLPVPFQNVLNGGSHAGGR	Deamidated(N)@14		0.00258043	2307.21	770.079	2307.21	770.078	3	29	1.1.1.2463.8	1	40.3078	87735.3	40.1347
1	77.13	77.13	91.32	63.01	52.51	gi|70991443	enolase/allergen Asp F 22 [Aspergillus fumigatus Af293]			0	99	KPYVLPVPFQNVLNGGSHAGGR	Deamidated(N)@14		0.00679706	2307.22	577.812	2307.21	577.81	4	18	1.1.1.2464.4	1	40.3528	39443.8	40.0825
1	77.13	77.13	91.32	63.01	52.51	gi|70991443	enolase/allergen Asp F 22 [Aspergillus fumigatus Af293]			0	99	KPYVLPVPFQNVLNGGSHAGGR	Deamidated(N)@14		0.00258043	2307.21	770.079	2307.21	770.078	3	24	1.1.1.2465.14	1	40.412	87735.3	40.1347
1	77.13	77.13	91.32	63.01	52.51	gi|70991443	enolase/allergen Asp F 22 [Aspergillus fumigatus Af293]			0	99	KPYVLPVPFQNVLNGGSHAGGR	Deamidated(N)@14		0.00258043	2307.21	770.079	2307.21	770.078	3	19	1.1.1.2467.11	1	40.5208	87735.3	40.1347
1	77.13	77.13	91.32	63.01	52.51	gi|70991443	enolase/allergen Asp F 22 [Aspergillus fumigatus Af293]			0	99	KPYVLPVPFQNVLNGGSHAGGR	Deamidated(N)@14		0.00258043	2307.21	770.079	2307.21	770.078	3	19	1.1.1.2469.14	1	40.6284	95116.2	40.0825
1	77.13	77.13	91.32	63.01	52.51	gi|70991443	enolase/allergen Asp F 22 [Aspergillus fumigatus Af293]			0	99	KPYVLPVPFQNVLNGGSHAGGR	Deamidated(N)@14		0.00276354	2307.22	770.079	2307.21	770.078	3	17	1.1.1.2471.15	1	40.7304	69544.1	40.1862
1	77.13	77.13	91.32	63.01	52.51	gi|70991443	enolase/allergen Asp F 22 [Aspergillus fumigatus Af293]			0	99	KPYVLPVPFQNVLNGGSHAGGR	Formyl@N-term; Deamidated(N)@14		0.00152572	2335.21	779.41	2335.21	779.41	3	23	1.1.1.2500.20	1	42.2714	14445.2	42.3967
1	77.13	77.13	91.32	63.01	52.51	gi|70991443	enolase/allergen Asp F 22 [Aspergillus fumigatus Af293]			0	99	KPYVLPVPFQNVLNGGSHAGGR	Formyl@N-term; Deamidated(N)@14		0.00152572	2335.21	779.41	2335.21	779.41	3	24	1.1.1.2502.19	1	42.3679	14445.2	42.3967
1	77.13	77.13	91.32	63.01	52.51	gi|70991443	enolase/allergen Asp F 22 [Aspergillus fumigatus Af293]			0	99	KPYVLPVPFQNVLNGGSHAGGR	Formyl@N-term; Deamidated(N)@14		0.00152572	2335.21	779.41	2335.21	779.41	3	26	1.1.1.2503.9	1	42.4125	14445.2	42.3967
1	77.13	77.13	91.32	63.01	52.51	gi|70991443	enolase/allergen Asp F 22 [Aspergillus fumigatus Af293]			0	99	KPYVLPVPFQNVLNGGSHAGGR	Formyl@N-term; Deamidated(N)@14		0.00152572	2335.21	779.41	2335.21	779.41	3	25	1.1.1.2505.11	1	42.5184	14445.2	42.3967
1	77.13	77.13	91.32	63.01	52.51	gi|70991443	enolase/allergen Asp F 22 [Aspergillus fumigatus Af293]			0	99	KPYVLPVPFQNVLNGGSHAGGR	Formyl@N-term; Deamidated(N)@14		0.00152572	2335.21	779.41	2335.21	779.41	3	23	1.1.1.2507.17	1	42.6282	14445.2	42.3967
1	77.13	77.13	91.32	63.01	52.51	gi|70991443	enolase/allergen Asp F 22 [Aspergillus fumigatus Af293]			0	99	KPYVLPVPFQNVLNGGSHAGGR	Formyl@N-term; Deamidated(N)@14		-0.00396751	2335.2	779.408	2335.21	779.41	3	22	1.1.1.2515.10	1	43.0427	1516.09	43.0199
1	77.13	77.13	91.32	63.01	52.51	gi|70991443	enolase/allergen Asp F 22 [Aspergillus fumigatus Af293]			0	99	KPYVLPVPFQNVLNGGSHAGGR	Formyl@N-term; Deamidated(N)@14		-0.00396751	2335.2	779.408	2335.21	779.41	3	19	1.1.1.2517.9	1	43.1444	1516.09	43.0199
1	77.13	77.13	91.32	63.01	52.51	gi|70991443	enolase/allergen Asp F 22 [Aspergillus fumigatus Af293]			0	99	KPYVLPVPFQNVLNGGSHAGGR	Formyl@N-term; Deamidated(N)@14		0.0011595	2335.21	779.41	2335.21	779.41	3	23	1.1.1.2527.19	1	43.669	4592.36	43.7506
1	77.13	77.13	91.32	63.01	52.51	gi|70991443	enolase/allergen Asp F 22 [Aspergillus fumigatus Af293]			0	99	KPYVLPVPFQNVLNGGSHAGGR	Formyl@N-term; Deamidated(N)@14		0.0011595	2335.21	779.41	2335.21	779.41	3	25	1.1.1.2529.18	1	43.774	4592.36	43.7506
1	77.13	77.13	91.32	63.01	52.51	gi|70991443	enolase/allergen Asp F 22 [Aspergillus fumigatus Af293]			0	99	KPYVLPVPFQNVLNGGSHAGGR	Deamidated(N)@14; Carbamidomethyl(H)@18		0.00412842	2364.24	789.087	2364.23	789.085	3	18	1.1.1.2442.13	1	39.221	59401	38.6791
1	77.13	77.13	91.32	63.01	52.51	gi|70991443	enolase/allergen Asp F 22 [Aspergillus fumigatus Af293]			0	99	KPYVLPVPFQNVLNGGSHAGGR	Deamidated(N)@14; Carbamidomethyl(H)@18		0.00498045	2364.24	592.067	2364.23	592.066	4	18	1.1.1.2447.4	1	39.4671	4128.2	39.5069
1	77.13	77.13	91.32	63.01	52.51	gi|70991443	enolase/allergen Asp F 22 [Aspergillus fumigatus Af293]			0	99	KPYVLPVPFQNVLNGGSHAGGR	Deamidated(N)@14; Carbamidomethyl(S)@17		0.00498045	2364.24	592.067	2364.23	592.066	4	17	1.1.1.2453.10	1	39.7839	4128.2	39.5069
1	77.13	77.13	91.32	63.01	52.51	gi|70991443	enolase/allergen Asp F 22 [Aspergillus fumigatus Af293]			0	99	KPYVLPVPFQNVLNGGSHAGGR	Deamidated(N)@14; Carbamidomethyl(H)@18		0.00107415	2364.23	592.066	2364.23	592.066	4	18	1.1.1.2455.7	1	39.8868	5703.99	39.9772
1	77.13	77.13	91.32	63.01	52.51	gi|70991443	enolase/allergen Asp F 22 [Aspergillus fumigatus Af293]			0	99	KPYVLPVPFQNVLNGGSHAGGR	Deamidated(N)@14		0.00258043	2307.21	770.079	2307.21	770.078	3	16	1.1.1.2473.15	1	40.8271	23569.7	40.2893
1	77.13	77.13	91.32	63.01	52.51	gi|70991443	enolase/allergen Asp F 22 [Aspergillus fumigatus Af293]			0	99	KPYVLPVPFQNVLNGGSHAGGR	Formyl@N-term; Deamidated(N)@14		-0.00396751	2335.2	779.408	2335.21	779.41	3	18	1.1.1.2513.13	1	42.9455	1516.09	43.0199
1	77.13	77.13	91.32	63.01	52.51	gi|70991443	enolase/allergen Asp F 22 [Aspergillus fumigatus Af293]			0	99	KPYVLPVPFQNVLNGGSHAGGR	Carbamidomethyl@N-term; Deamidated(N)@14		0.00107415	2364.23	592.066	2364.23	592.066	4	17	1.1.1.2461.4	1	40.2001	5703.99	39.9772
1	77.13	77.13	91.32	63.01	52.51	gi|70991443	enolase/allergen Asp F 22 [Aspergillus fumigatus Af293]			0	99	KPYVLPVPFQNVLNGGSHAGGR	Carbamidomethyl@N-term; Deamidated(N)@14		0.00449463	2364.24	789.087	2364.23	789.085	3	17	1.1.1.2462.12	1	40.2634	19852.5	39.9772
1	77.13	77.13	91.32	63.01	52.51	gi|70991443	enolase/allergen Asp F 22 [Aspergillus fumigatus Af293]			0	99	KPYVLPVPFQNVLNGGSHAGGR	Formyl@N-term; Deamidated(N)@14		0.00152572	2335.21	779.41	2335.21	779.41	3	17	1.1.1.2510.12	1	42.7882	14445.2	42.3967
1	77.13	77.13	91.32	63.01	52.51	gi|70991443	enolase/allergen Asp F 22 [Aspergillus fumigatus Af293]			0	99	KPYVLPVPFQNVLNGGSHAGGR	Iodo(Y)@3; Deamidated(N)@14		0.00334185	2433.11	609.285	2433.11	609.285	4	16	1.1.1.2495.10	1	41.9942	1051.36	41.9232
1	77.13	77.13	91.32	63.01	52.51	gi|70991443	enolase/allergen Asp F 22 [Aspergillus fumigatus Af293]			0	99	KPYVLPVPFQNVLNGGSHAGGR	Deamidated(N)@14; Carbamidomethyl(H)@18		0.0046085	2364.24	592.067	2364.23	592.066	4	17	1.1.1.2425.10	1	38.324	4176.19	38.1995
1	77.13	77.13	91.32	63.01	52.51	gi|70991443	enolase/allergen Asp F 22 [Aspergillus fumigatus Af293]			0	99	KPYVLPVPFQNVLNGGSHAGGR	Deamidated(N)@14		0.00276354	2307.22	770.079	2307.21	770.078	3	15	1.1.1.2475.23	1	40.9394	6366.42	40.3927
1	77.13	77.13	91.32	63.01	52.51	gi|70991443	enolase/allergen Asp F 22 [Aspergillus fumigatus Af293]			0	99	KPYVLPVPFQNVLNGGSHAGGR	Carbamidomethyl@N-term; Deamidated(N)@14		0.00449463	2364.24	789.087	2364.23	789.085	3	16	1.1.1.2462.11	1	40.262	19852.5	39.9772
1	77.13	77.13	91.32	63.01	52.51	gi|70991443	enolase/allergen Asp F 22 [Aspergillus fumigatus Af293]			0	99	KPYVLPVPFQNVLNGGSHAGGR	Carbamidomethyl@N-term; Deamidated(N)@14		0.00449463	2364.24	789.087	2364.23	789.085	3	16	1.1.1.2464.17	1	40.3638	19852.5	39.9772
1	77.13	77.13	91.32	63.01	52.51	gi|70991443	enolase/allergen Asp F 22 [Aspergillus fumigatus Af293]			0	99	KPYVLPVPFQNVLNGGSHAGGR	Formyl(K)@1; Deamidated(N)@14; Carbamidomethyl(H)@18		-0.00479728	2392.22	798.415	2392.23	798.417	3	18	1.1.1.2501.10	1	42.3116	2173.38	42.2929
1	77.13	77.13	91.32	63.01	52.51	gi|70991443	enolase/allergen Asp F 22 [Aspergillus fumigatus Af293]			0	99	KPYVLPVPFQNVLNGGSHAGGR	Formyl@N-term; Deamidated(N)@14		0.00266308	2335.21	1168.61	2335.21	1168.61	2	16	1.1.1.2501.27	1	42.3366	1686.19	42.3449
1	77.13	77.13	91.32	63.01	52.51	gi|70991443	enolase/allergen Asp F 22 [Aspergillus fumigatus Af293]			0	99	KPYVLPVPFQNVLNGGSHAGGR	Formyl@N-term; Deamidated(N)@14		-0.00396751	2335.2	779.408	2335.21	779.41	3	16	1.1.1.2519.10	1	43.248	1516.09	43.0199
1	77.13	77.13	91.32	63.01	52.51	gi|70991443	enolase/allergen Asp F 22 [Aspergillus fumigatus Af293]			0	99	KPYVLPVPFQNVLNGGSHAGGR	Carbamidomethyl@N-term; Deamidated(N)@14; Carbamidomethyl(H)@18		0.00406268	2421.26	808.094	2421.26	808.092	3	17	1.1.1.2430.38	1	38.6112	7600.18	38.5727
1	77.13	77.13	91.32	63.01	52.51	gi|70991443	enolase/allergen Asp F 22 [Aspergillus fumigatus Af293]			0	99	KPYVLPVPFQNVLNGGSHAGGR	Iodo(Y)@3; Deamidated(N)@14		-0.00133462	2433.11	812.043	2433.11	812.044	3	16	1.1.1.2514.10	1	42.9948	744.192	43.1231
1	77.13	77.13	91.32	63.01	52.51	gi|70991443	enolase/allergen Asp F 22 [Aspergillus fumigatus Af293]			0	99	KPYVLPVPFQNVLNGGSHAGGR	Deamidated(N)@14; Carbamidomethyl(H)@18		0.00449463	2364.24	789.087	2364.23	789.085	3	16	1.1.1.2454.22	1	39.8451	19852.5	39.9772
1	77.13	77.13	91.32	63.01	52.51	gi|70991443	enolase/allergen Asp F 22 [Aspergillus fumigatus Af293]			0	99	KPYVLPVPFQNVLNGGSHAGGR	Iodo(Y)@3; Deamidated(N)@14		0.00324307	2433.11	812.045	2433.11	812.044	3	16	1.1.1.2496.32	1	42.0636	3152.33	41.9232
1	77.13	77.13	91.32	63.01	52.51	gi|70991443	enolase/allergen Asp F 22 [Aspergillus fumigatus Af293]			0	98.59	KPYVLPVPFQNVLNGGSHAGGR	Deamidated(N)@14		0.00160243	2307.21	1154.61	2307.21	1154.61	2	14	1.1.1.2442.26	1	39.2401	41001.6	38.7823
1	77.13	77.13	91.32	63.01	52.51	gi|70991443	enolase/allergen Asp F 22 [Aspergillus fumigatus Af293]			0	97.74	KPYVLPVPFQNVLNGGSHAGGR	Formyl@N-term; Deamidated(N)@14		0.0011595	2335.21	779.41	2335.21	779.41	3	13	1.1.1.2525.20	1	43.5641	4592.36	43.7506
1	77.13	77.13	91.32	63.01	52.51	gi|70991443	enolase/allergen Asp F 22 [Aspergillus fumigatus Af293]			0	96.84	KPYVLPVPFQNVLNGGSHAGGR	Deamidated(N)@14; Carbamidomethyl(H)@18; Arg->GluSA(R)@22		0.0128021	2321.19	774.738	2321.18	774.734	3	17	1.1.1.2481.29	1	41.2626	2673.64	41.284
1	77.13	77.13	91.32	63.01	52.51	gi|70991443	enolase/allergen Asp F 22 [Aspergillus fumigatus Af293]			0	96.44	KPYVLPVPFQNVLNGGSHAGGR	Ammonia-loss(N)@14		0.000482534	2289.2	764.075	2289.2	764.075	3	14	1.1.1.2458.18	1	40.0529	5195.79	39.8718
1	77.13	77.13	91.32	63.01	52.51	gi|70991443	enolase/allergen Asp F 22 [Aspergillus fumigatus Af293]			0	95.75	KPYVLPVPFQNVLNGGSHAGGR	Carbamidomethyl@N-term; Deamidated(N)@14; Carbamidomethyl(S)@17		0.00348444	2421.26	808.094	2421.26	808.092	3	16	1.1.1.2434.16	1	38.8138	7611.52	38.5727
1	77.13	77.13	91.32	63.01	52.51	gi|70991443	enolase/allergen Asp F 22 [Aspergillus fumigatus Af293]			0	95.02	KPYVLPVPFQNVLNGGSHAGGR	Carbamidomethyl@N-term; Deamidated(N)@14; Carbamidomethyl(H)@18		0.00387957	2421.26	808.094	2421.26	808.092	3	16	1.1.1.2420.39	1	38.0794	2613.52	38.1465
1	77.13	77.13	91.32	63.01	52.51	gi|70991443	enolase/allergen Asp F 22 [Aspergillus fumigatus Af293]			0	94.41	KPYVLPVPFQNVLNGGSHAGGR	Formyl@N-term; Deamidated(N)@14		0.0011595	2335.21	779.41	2335.21	779.41	3	15	1.1.1.2531.18	1	43.8805	4592.36	43.7506
1	77.13	77.13	91.32	63.01	52.51	gi|70991443	enolase/allergen Asp F 22 [Aspergillus fumigatus Af293]			0	94.09	KPYVLPVPFQNVLNGGSHAGGR	Ammonia-loss(N)@14		0.00105888	2289.2	573.308	2289.2	573.308	4	14	1.1.1.2452.8	1	39.7303	1600.92	39.8718
1	77.13	77.13	91.32	63.01	52.51	gi|70991443	enolase/allergen Asp F 22 [Aspergillus fumigatus Af293]			0	76.57	KPYVLPVPFQNVLNGGSHAGGR	Deamidated(N)@14; Carbamidomethyl(H)@18; Arg->GluSA(R)@22		0.0128021	2321.19	774.738	2321.18	774.734	3	16	1.1.1.2483.28	1	41.369	2673.64	41.284
1	77.13	77.13	91.32	63.01	52.51	gi|70991443	enolase/allergen Asp F 22 [Aspergillus fumigatus Af293]			0	67.26	KPYVLPVPFQNVLNGGSHAGGR	Carbamidomethyl@N-term; Deamidated(N)@14; Carbamidomethyl(H)@18		0.0023858	2421.26	808.093	2421.26	808.092	3	15	1.1.1.2455.33	1	39.9059	2368.94	39.8718
1	77.13	77.13	91.32	63.01	52.51	gi|70991443	enolase/allergen Asp F 22 [Aspergillus fumigatus Af293]			0	63.82	KPYVLPVPFQNVLNGGSHAGGR	Formyl@N-term; Deamidated(N)@14		0.00266308	2335.21	1168.61	2335.21	1168.61	2	13	1.1.1.2504.45	1	42.4938	1686.19	42.3449
1	77.13	77.13	91.32	63.01	52.51	gi|70991443	enolase/allergen Asp F 22 [Aspergillus fumigatus Af293]			0	63.79	KPYVLPVPFQNVLNGGSHAGGR	Carbamidomethyl@N-term; Carbamidomethyl(Y)@3; Deamidated(N)@14		0.0023858	2421.26	808.093	2421.26	808.092	3	15	1.1.1.2461.13	1	40.2133	2368.94	39.8718
1	77.13	77.13	91.32	63.01	52.51	gi|70991443	enolase/allergen Asp F 22 [Aspergillus fumigatus Af293]			0	57.02	KPYVLPVPFQNVLNGGSHAGGR	Carbamidomethyl@N-term; Deamidated(N)@14		0.00498045	2364.24	592.067	2364.23	592.066	4	13	1.1.1.2449.2	1	39.5698	4128.2	39.5069
1	77.13	77.13	91.32	63.01	52.51	gi|70991443	enolase/allergen Asp F 22 [Aspergillus fumigatus Af293]			0	51.3	KPYVLPVPFQNVLNGGSHAGGR	Carbamidomethyl@N-term; Ammonia-loss(N)@14		-0.00437996	2346.22	783.08	2346.22	783.082	3	14	1.1.1.2454.20	1	39.8437	1057.66	39.7672
1	77.13	77.13	91.32	63.01	52.51	gi|70991443	enolase/allergen Asp F 22 [Aspergillus fumigatus Af293]			0	50.59	KPYVLPVPFQNVLNGGSHAGGR	Carbamidomethyl@N-term; Iodo(Y)@3; Deamidated(N)@14		0.00461946	2490.14	831.052	2490.13	831.051	3	13	1.1.1.2492.33	1	41.8514	767.948	41.8699
1	77.13	77.13	91.32	63.01	52.51	gi|70991443	enolase/allergen Asp F 22 [Aspergillus fumigatus Af293]			0	43.73	KPYVLPVPFQNVLNGGSHAGGR	Deamidated(N)@14; Delta:H(4)C(2)(H)@18		-0.0357753	2335.21	779.41	2335.24	779.422	3	14	1.1.1.2441.15	1	39.1738	4020.88	39.1952
1	77.13	77.13	91.32	63.01	52.51	gi|70991443	enolase/allergen Asp F 22 [Aspergillus fumigatus Af293]			0	40.46	KPYVLPVPFQNVLNGGSHAGGR	Deamidated(N)@14; Delta:H(4)C(2)(H)@18		-0.0354091	2335.21	779.41	2335.24	779.422	3	14	1.1.1.2468.11	1	40.5746	1501.89	40.5998
1	77.13	77.13	91.32	63.01	52.51	gi|70991443	enolase/allergen Asp F 22 [Aspergillus fumigatus Af293]			0	40.2	KPYVLPVPFQNVLNGGSHAGGR	Deamidated(N)@14; Delta:H(4)C(2)(H)@18		-0.0357753	2335.21	779.41	2335.24	779.422	3	14	1.1.1.2442.10	1	39.2166	4020.88	39.1952
1	77.13	77.13	91.32	63.01	52.51	gi|70991443	enolase/allergen Asp F 22 [Aspergillus fumigatus Af293]			0	35.44	KPYVLPVPFQNVLNGGSHAGGR	Deamidated(Q)@10; Carbamidomethyl(H)@18		0.0046085	2364.24	592.067	2364.23	592.066	4	12	1.1.1.2419.12	1	38.0069	4176.19	38.1995
1	77.13	77.13	91.32	63.01	52.51	gi|70991443	enolase/allergen Asp F 22 [Aspergillus fumigatus Af293]			0	31.21	KPYVLPVPFQNVLNGGSHAGGR	Formyl@N-term; Deamidated(N)@14		-0.00396751	2335.2	779.408	2335.21	779.41	3	12	1.1.1.2521.12	1	43.3481	1516.09	43.0199
1	77.13	77.13	91.32	63.01	52.51	gi|70991443	enolase/allergen Asp F 22 [Aspergillus fumigatus Af293]			0	88.54	KYDLDFK	Formyl@N-term	missed K-Y@1	-0.000145564	955.465	478.74	955.465	478.74	2	10	1.1.1.2304.5	1	31.9897	9786.84	31.6615
1	77.13	77.13	91.32	63.01	52.51	gi|70991443	enolase/allergen Asp F 22 [Aspergillus fumigatus Af293]			0	77.16	KYDLDFK		missed K-Y@1	0.000587897	927.471	464.743	927.47	464.742	2	11	1.1.1.2208.5	1	26.9918	154067	26.8762
1	77.13	77.13	91.32	63.01	52.51	gi|70991443	enolase/allergen Asp F 22 [Aspergillus fumigatus Af293]			0	73.14	KYDLDFK		missed K-Y@1	0.000587897	927.471	464.743	927.47	464.742	2	11	1.1.1.2210.5	1	27.0978	154067	26.8762
1	77.13	77.13	91.32	63.01	52.51	gi|70991443	enolase/allergen Asp F 22 [Aspergillus fumigatus Af293]			0	73.06	KYDLDFK		missed K-Y@1	0.000587897	927.471	464.743	927.47	464.742	2	11	1.1.1.2206.4	1	26.8879	154067	26.8762
1	77.13	77.13	91.32	63.01	52.51	gi|70991443	enolase/allergen Asp F 22 [Aspergillus fumigatus Af293]			0	70.88	KYDLDFK		missed K-Y@1	0.000587897	927.471	464.743	927.47	464.742	2	11	1.1.1.2204.5	1	26.7854	154067	26.8762
1	77.13	77.13	91.32	63.01	52.51	gi|70991443	enolase/allergen Asp F 22 [Aspergillus fumigatus Af293]			0	69.24	KYDLDFK		missed K-Y@1	0.000587897	927.471	464.743	927.47	464.742	2	11	1.1.1.2212.4	1	27.1993	154067	26.8762
1	77.13	77.13	91.32	63.01	52.51	gi|70991443	enolase/allergen Asp F 22 [Aspergillus fumigatus Af293]			0	63.91	KYDLDFK	Formyl@N-term	missed K-Y@1	-0.000145564	955.465	478.74	955.465	478.74	2	11	1.1.1.2300.4	1	31.7779	9786.84	31.6615
1	77.13	77.13	91.32	63.01	52.51	gi|70991443	enolase/allergen Asp F 22 [Aspergillus fumigatus Af293]			0	63.61	KYDLDFK		missed K-Y@1	0.00040479	927.471	464.743	927.47	464.742	2	9	1.1.1.2188.7	1	25.9569	484.426	25.9945
1	77.13	77.13	91.32	63.01	52.51	gi|70991443	enolase/allergen Asp F 22 [Aspergillus fumigatus Af293]			0	45.16	KYDLDFK		missed K-Y@1	0.000587897	927.471	464.743	927.47	464.742	2	10	1.1.1.2202.7	1	26.6836	154067	26.8762
1	77.13	77.13	91.32	63.01	52.51	gi|70991443	enolase/allergen Asp F 22 [Aspergillus fumigatus Af293]			0	41.65	KYDLDFK	Formyl@N-term	missed K-Y@1	-0.000145564	955.465	478.74	955.465	478.74	2	11	1.1.1.2296.4	1	31.5693	9786.84	31.6615
1	77.13	77.13	91.32	63.01	52.51	gi|70991443	enolase/allergen Asp F 22 [Aspergillus fumigatus Af293]			0	29.17	KYDLDFK	Carbamidomethyl@N-term	missed K-Y@1	-0.0031178	984.488	493.252	984.492	493.253	2	11	1.1.1.2223.4	1	27.7674	17745	27.6498
1	77.13	77.13	91.32	63.01	52.51	gi|70991443	enolase/allergen Asp F 22 [Aspergillus fumigatus Af293]			0	26.9	KYDLDFK	Carbamidomethyl@N-term	missed K-Y@1	-0.0031178	984.488	493.252	984.492	493.253	2	11	1.1.1.2221.8	1	27.6648	17745	27.6498
1	77.13	77.13	91.32	63.01	52.51	gi|70991443	enolase/allergen Asp F 22 [Aspergillus fumigatus Af293]			0	99	KYDLDFKNPESDPSK	Oxidation(P)@13; Carbamyl(K)@15	missed K-Y@1; missed K-N@7	0.00378595	1840.85	921.433	1840.85	921.431	2	17	1.1.1.2206.34	1	26.9209	2388.48	26.9794
1	77.13	77.13	91.32	63.01	52.51	gi|70991443	enolase/allergen Asp F 22 [Aspergillus fumigatus Af293]			0	99	KYDLDFKNPESDPSK	Oxidation(P)@13; Carbamyl(K)@15	missed K-Y@1; missed K-N@7	0.00252553	1840.85	614.624	1840.85	614.623	3	16	1.1.1.2210.11	1	27.1066	5850.87	26.9794
1	77.13	77.13	91.32	63.01	52.51	gi|70991443	enolase/allergen Asp F 22 [Aspergillus fumigatus Af293]			0	77.94	KYDLDFKNPESDPSK	Oxidation(P)@9; Oxidation(P)@13; Amidated@C-term	missed K-Y@1; missed K-N@7	0.00507545	1812.86	605.293	1812.85	605.292	3	15	1.1.1.2203.23	1	26.7513	189699	26.4633
1	77.13	77.13	91.32	63.01	52.51	gi|70991443	enolase/allergen Asp F 22 [Aspergillus fumigatus Af293]			0	73.21	KYDLDFKNPESDPSK	Oxidation(P)@9; Oxidation(P)@13; Amidated@C-term	missed K-Y@1; missed K-N@7	0.00507545	1812.86	605.293	1812.85	605.292	3	15	1.1.1.2201.12	1	26.6437	189699	26.4633
1	77.13	77.13	91.32	63.01	52.51	gi|70991443	enolase/allergen Asp F 22 [Aspergillus fumigatus Af293]			0	73.1	KYDLDFKNPESDPSK	Oxidation(P)@9; Oxidation(P)@13; Amidated@C-term	missed K-Y@1; missed K-N@7	0.00153064	1812.85	907.435	1812.85	907.434	2	15	1.1.1.2200.26	1	26.6068	87466.6	26.4633
1	77.13	77.13	91.32	63.01	52.51	gi|70991443	enolase/allergen Asp F 22 [Aspergillus fumigatus Af293]			0	73.05	KYDLDFKNPESDPSK	Oxidation(P)@9; Oxidation(P)@13; Amidated@C-term	missed K-Y@1; missed K-N@7	0.00507545	1812.86	605.293	1812.85	605.292	3	15	1.1.1.2205.17	1	26.8488	189699	26.4633
1	77.13	77.13	91.32	63.01	52.51	gi|70991443	enolase/allergen Asp F 22 [Aspergillus fumigatus Af293]			0	72.89	KYDLDFKNPESDPSK	Oxidation(P)@9; Oxidation(P)@13; Amidated@C-term	missed K-Y@1; missed K-N@7	0.00153064	1812.85	907.435	1812.85	907.434	2	15	1.1.1.2194.39	1	26.301	87466.6	26.4633
1	77.13	77.13	91.32	63.01	52.51	gi|70991443	enolase/allergen Asp F 22 [Aspergillus fumigatus Af293]			0	72.84	KYDLDFKNPESDPSK	Oxidation(P)@9; Oxidation(P)@13; Amidated@C-term	missed K-Y@1; missed K-N@7	0.00507545	1812.86	605.293	1812.85	605.292	3	15	1.1.1.2199.11	1	26.5391	189699	26.4633
1	77.13	77.13	91.32	63.01	52.51	gi|70991443	enolase/allergen Asp F 22 [Aspergillus fumigatus Af293]			0	72.8	KYDLDFKNPESDPSK	Oxidation(P)@9; Oxidation(P)@13; Amidated@C-term	missed K-Y@1; missed K-N@7	0.00507545	1812.86	605.293	1812.85	605.292	3	15	1.1.1.2195.18	1	26.3302	189699	26.4633
1	77.13	77.13	91.32	63.01	52.51	gi|70991443	enolase/allergen Asp F 22 [Aspergillus fumigatus Af293]			0	72.6	KYDLDFKNPESDPSK	Oxidation(P)@9; Oxidation(P)@13; Amidated@C-term	missed K-Y@1; missed K-N@7	0.00507545	1812.86	605.293	1812.85	605.292	3	15	1.1.1.2197.11	1	26.436	189699	26.4633
1	77.13	77.13	91.32	63.01	52.51	gi|70991443	enolase/allergen Asp F 22 [Aspergillus fumigatus Af293]			0	72.17	KYDLDFKNPESDPSK	Oxidation(P)@9; Oxidation(P)@13; Amidated@C-term	missed K-Y@1; missed K-N@7	0.00153064	1812.85	907.435	1812.85	907.434	2	15	1.1.1.2198.31	1	26.5037	87466.6	26.4633
1	77.13	77.13	91.32	63.01	52.51	gi|70991443	enolase/allergen Asp F 22 [Aspergillus fumigatus Af293]			0	70.07	KYDLDFKNPESDPSK	Oxidation(P)@9; Oxidation(P)@13; Amidated@C-term	missed K-Y@1; missed K-N@7	0.00470924	1812.86	605.293	1812.85	605.292	3	15	1.1.1.2209.17	1	27.0683	138300	26.5149
1	77.13	77.13	91.32	63.01	52.51	gi|70991443	enolase/allergen Asp F 22 [Aspergillus fumigatus Af293]			0	69.34	KYDLDFKNPESDPSK	Oxidation(P)@9; Oxidation(P)@13; Amidated@C-term	missed K-Y@1; missed K-N@7	0.00153064	1812.85	907.435	1812.85	907.434	2	15	1.1.1.2196.38	1	26.4006	87466.6	26.4633
1	77.13	77.13	91.32	63.01	52.51	gi|70991443	enolase/allergen Asp F 22 [Aspergillus fumigatus Af293]			0	28.86	KYDLDFKNPESDPSK	Carbamidomethyl@N-term; Oxidation(P)@9; Oxidation(P)@13; Amidated@C-term	missed K-Y@1; missed K-N@7	5.57077e-05	1869.87	935.944	1869.87	935.945	2	15	1.1.1.2205.29	1	26.8664	6061.31	26.9278
1	77.13	77.13	91.32	63.01	52.51	gi|70991443	enolase/allergen Asp F 22 [Aspergillus fumigatus Af293]			0	28.68	KYDLDFKNPESDPSK	Carbamidomethyl@N-term; Oxidation(P)@9; Oxidation(P)@13; Amidated@C-term	missed K-Y@1; missed K-N@7	5.57077e-05	1869.87	935.944	1869.87	935.945	2	15	1.1.1.2207.28	1	26.9711	6061.31	26.9278
1	77.13	77.13	91.32	63.01	52.51	gi|70991443	enolase/allergen Asp F 22 [Aspergillus fumigatus Af293]			0	27.31	KYDLDFKNPESDPSK	Carbamidomethyl@N-term; Oxidation(P)@9; Oxidation(P)@13; Amidated@C-term	missed K-Y@1; missed K-N@7	0.00271692	1869.88	624.3	1869.87	624.299	3	15	1.1.1.2208.13	1	26.9992	15781.2	26.9278
1	77.13	77.13	91.32	63.01	52.51	gi|70991443	enolase/allergen Asp F 22 [Aspergillus fumigatus Af293]			0	24.99	KYDLDFKNPESDPSK	Oxidation(P)@9; Oxidation(P)@13; Amidated@C-term	missed K-Y@1; missed K-N@7	0.00507545	1812.86	605.293	1812.85	605.292	3	14	1.1.1.2193.22	1	26.2294	189699	26.4633
1	77.13	77.13	91.32	63.01	52.51	gi|70991443	enolase/allergen Asp F 22 [Aspergillus fumigatus Af293]			0	22.96	KYDLDFKNPESDPSK	Oxidation(P)@9; Oxidation(P)@13; Amidated@C-term	missed K-Y@1; missed K-N@7	0.00153064	1812.85	907.435	1812.85	907.434	2	14	1.1.1.2192.36	1	26.1973	87466.6	26.4633
1	77.13	77.13	91.32	63.01	52.51	gi|70991443	enolase/allergen Asp F 22 [Aspergillus fumigatus Af293]			0	22.59	KYDLDFKNPESDPSK	Oxidation(P)@9; Oxidation(P)@13; Amidated@C-term	missed K-Y@1; missed K-N@7	0.00153064	1812.85	907.435	1812.85	907.434	2	14	1.1.1.2202.32	1	26.7158	87466.6	26.4633
1	77.13	77.13	91.32	63.01	52.51	gi|70991443	enolase/allergen Asp F 22 [Aspergillus fumigatus Af293]			0	91.27	LAKLNQILR	Carbamidomethyl(K)@3	missed K-L@3	0.00113227	1124.7	563.359	1124.7	563.359	2	13	1.1.1.2269.19	1	30.1656	4201.42	30.0888
1	77.13	77.13	91.32	63.01	52.51	gi|70991443	enolase/allergen Asp F 22 [Aspergillus fumigatus Af293]			0	62.66	LAKLNQILR	Carbamidomethyl(K)@3	missed K-L@3	0.00113227	1124.7	563.359	1124.7	563.359	2	12	1.1.1.2267.25	1	30.0643	4201.42	30.0888
1	77.13	77.13	91.32	63.01	52.51	gi|70991443	enolase/allergen Asp F 22 [Aspergillus fumigatus Af293]			0	44.34	LAKLNQILR	Formyl(K)@3	missed K-L@3	-0.00209159	1095.67	548.844	1095.68	548.846	2	10	1.1.1.2391.10	1	36.5408	501.929	36.5762
1	77.13	77.13	91.32	63.01	52.51	gi|70991443	enolase/allergen Asp F 22 [Aspergillus fumigatus Af293]			0	36.68	LTYEQLADLYK		cleaved W-L@N-term	-0.00149627	1355.7	678.855	1355.7	678.856	2	10	1.1.1.2450.13	1	39.6299	1365.1	39.5591
1	77.13	77.13	91.32	63.01	52.51	gi|70991443	enolase/allergen Asp F 22 [Aspergillus fumigatus Af293]			0	73.35	MPISKIHARSVYDSRGNPTVEVDVVTETGLHR	Carbamyl(K)@5; Cation:K(D)@13	missed K-I@5; missed R-S@9; missed R-G@15	0.052609	3643.85	1215.62	3643.79	1215.6	3	16	1.1.1.2319.22	1	32.8045	3739.87	32.8121
1	77.13	77.13	91.32	63.01	52.51	gi|70991443	enolase/allergen Asp F 22 [Aspergillus fumigatus Af293]			0	22.24	MPISKIHARSVYDSRGNPTVEVDVVTETGLHR	Carbamyl(K)@5; Cation:K(D)@13	missed K-I@5; missed R-S@9; missed R-G@15	0.052609	3643.85	1215.62	3643.79	1215.6	3	15	1.1.1.2321.23	1	32.9078	3739.87	32.8121
1	77.13	77.13	91.32	63.01	52.51	gi|70991443	enolase/allergen Asp F 22 [Aspergillus fumigatus Af293]			0	99	NPESDPSKWLTYEQLADLYK	Carbamyl(K)@8; Trp->Kynurenin(W)@9	missed K-W@8	0.00323671	2443.16	815.393	2443.15	815.392	3	18	1.1.1.2456.30	1	39.9565	6532.78	40.0825
1	77.13	77.13	91.32	63.01	52.51	gi|70991443	enolase/allergen Asp F 22 [Aspergillus fumigatus Af293]			0	98.94	NPESDPSKWLTYEQLADLYK	Deamidated(N)@1; Oxidation(P)@6; Propionamide(K)@8	missed K-W@8	0.017039	2484.19	829.069	2484.17	829.064	3	16	1.1.1.2480.23	1	41.2046	1811.2	41.1768
1	77.13	77.13	91.32	63.01	52.51	gi|70991443	enolase/allergen Asp F 22 [Aspergillus fumigatus Af293]			0	98.79	NPESDPSKWLTYEQLADLYK	Carbamyl(K)@8; Trp->Kynurenin(W)@9	missed K-W@8	0.00323671	2443.16	815.393	2443.15	815.392	3	16	1.1.1.2462.16	1	40.2693	6532.78	40.0825
1	77.13	77.13	91.32	63.01	52.51	gi|70991443	enolase/allergen Asp F 22 [Aspergillus fumigatus Af293]			0	98.78	NPESDPSKWLTYEQLADLYK	Carbamyl(K)@8; Trp->Kynurenin(W)@9	missed K-W@8	0.00323671	2443.16	815.393	2443.15	815.392	3	16	1.1.1.2458.31	1	40.0624	6532.78	40.0825
1	77.13	77.13	91.32	63.01	52.51	gi|70991443	enolase/allergen Asp F 22 [Aspergillus fumigatus Af293]			0	21.88	NPESDPSKWLTYEQLADLYK		missed K-W@8	-4.00324	2392.15	798.391	2396.15	799.725	3	10	1.1.1.2610.18	1	48.0076	2765.31	48.2484
1	77.13	77.13	91.32	63.01	52.51	gi|70991443	enolase/allergen Asp F 22 [Aspergillus fumigatus Af293]			0	16.36	NPESDPSKWLTYEQLADLYK		missed K-W@8	-4.00324	2392.15	798.391	2396.15	799.725	3	12	1.1.1.2614.16	1	48.2298	2765.31	48.2484
1	77.13	77.13	91.32	63.01	52.51	gi|70991443	enolase/allergen Asp F 22 [Aspergillus fumigatus Af293]			0	99	NVNETIGPALIK	Carbamidomethyl(E)@4		-0.00183702	1324.73	663.374	1324.74	663.375	2	18	1.1.1.2308.30	1	32.2196	26456	32.3453
1	77.13	77.13	91.32	63.01	52.51	gi|70991443	enolase/allergen Asp F 22 [Aspergillus fumigatus Af293]			0	99	NVNETIGPALIK	Carbamidomethyl(E)@4		-0.00183702	1324.73	663.374	1324.74	663.375	2	18	1.1.1.2310.27	1	32.3223	26456	32.3453
1	77.13	77.13	91.32	63.01	52.51	gi|70991443	enolase/allergen Asp F 22 [Aspergillus fumigatus Af293]			0	99	NVNETIGPALIK			-0.00307989	1267.71	634.862	1267.71	634.864	2	19	1.1.1.2311.26	1	32.3743	654086	32.5541
1	77.13	77.13	91.32	63.01	52.51	gi|70991443	enolase/allergen Asp F 22 [Aspergillus fumigatus Af293]			0	99	NVNETIGPALIK			-0.00428229	1267.71	423.577	1267.71	423.578	3	15	1.1.1.2312.2	1	32.4095	7071.72	32.5541
1	77.13	77.13	91.32	63.01	52.51	gi|70991443	enolase/allergen Asp F 22 [Aspergillus fumigatus Af293]			0	99	NVNETIGPALIK			-0.00307989	1267.71	634.862	1267.71	634.864	2	19	1.1.1.2313.11	1	32.4693	654086	32.5541
1	77.13	77.13	91.32	63.01	52.51	gi|70991443	enolase/allergen Asp F 22 [Aspergillus fumigatus Af293]			0	99	NVNETIGPALIK	Carbamidomethyl(K)@12		-0.00183702	1324.73	663.374	1324.74	663.375	2	17	1.1.1.2314.16	1	32.5326	26456	32.3453
1	77.13	77.13	91.32	63.01	52.51	gi|70991443	enolase/allergen Asp F 22 [Aspergillus fumigatus Af293]			0	99	NVNETIGPALIK			-0.00307989	1267.71	634.862	1267.71	634.864	2	19	1.1.1.2315.9	1	32.5753	654086	32.5541
1	77.13	77.13	91.32	63.01	52.51	gi|70991443	enolase/allergen Asp F 22 [Aspergillus fumigatus Af293]			0	99	NVNETIGPALIK			-0.00428229	1267.71	423.577	1267.71	423.578	3	17	1.1.1.2316.2	1	32.6159	7071.72	32.5541
1	77.13	77.13	91.32	63.01	52.51	gi|70991443	enolase/allergen Asp F 22 [Aspergillus fumigatus Af293]			0	99	NVNETIGPALIK			-0.00307989	1267.71	634.862	1267.71	634.864	2	19	1.1.1.2317.11	1	32.6859	654086	32.5541
1	77.13	77.13	91.32	63.01	52.51	gi|70991443	enolase/allergen Asp F 22 [Aspergillus fumigatus Af293]			0	99	NVNETIGPALIK			-0.00428229	1267.71	423.577	1267.71	423.578	3	17	1.1.1.2318.2	1	32.7192	7071.72	32.5541
1	77.13	77.13	91.32	63.01	52.51	gi|70991443	enolase/allergen Asp F 22 [Aspergillus fumigatus Af293]			0	99	NVNETIGPALIK			-0.00307989	1267.71	634.862	1267.71	634.864	2	19	1.1.1.2319.11	1	32.7847	654086	32.5541
1	77.13	77.13	91.32	63.01	52.51	gi|70991443	enolase/allergen Asp F 22 [Aspergillus fumigatus Af293]			0	99	NVNETIGPALIK	Carbamidomethyl@N-term		-0.00220324	1324.73	663.374	1324.74	663.375	2	19	1.1.1.2320.13	1	32.8305	67935.1	32.967
1	77.13	77.13	91.32	63.01	52.51	gi|70991443	enolase/allergen Asp F 22 [Aspergillus fumigatus Af293]			0	99	NVNETIGPALIK			-0.00307989	1267.71	634.862	1267.71	634.864	2	19	1.1.1.2321.13	1	32.8909	654086	32.5541
1	77.13	77.13	91.32	63.01	52.51	gi|70991443	enolase/allergen Asp F 22 [Aspergillus fumigatus Af293]			0	99	NVNETIGPALIK	Carbamidomethyl@N-term		-0.00220324	1324.73	663.374	1324.74	663.375	2	19	1.1.1.2322.10	1	32.9367	67935.1	32.967
1	77.13	77.13	91.32	63.01	52.51	gi|70991443	enolase/allergen Asp F 22 [Aspergillus fumigatus Af293]			0	99	NVNETIGPALIK			-0.00307989	1267.71	634.862	1267.71	634.864	2	19	1.1.1.2323.11	1	32.9912	654086	32.5541
1	77.13	77.13	91.32	63.01	52.51	gi|70991443	enolase/allergen Asp F 22 [Aspergillus fumigatus Af293]			0	99	NVNETIGPALIK	Carbamidomethyl@N-term		-0.00220324	1324.73	663.374	1324.74	663.375	2	19	1.1.1.2324.10	1	33.0385	67935.1	32.967
1	77.13	77.13	91.32	63.01	52.51	gi|70991443	enolase/allergen Asp F 22 [Aspergillus fumigatus Af293]			0	99	NVNETIGPALIK	Deamidated(N)@3		-0.00087683	1268.7	635.356	1268.7	635.356	2	17	1.1.1.2325.13	1	33.0902	39238.5	33.1737
1	77.13	77.13	91.32	63.01	52.51	gi|70991443	enolase/allergen Asp F 22 [Aspergillus fumigatus Af293]			0	99	NVNETIGPALIK	Carbamidomethyl@N-term		-0.00220324	1324.73	663.374	1324.74	663.375	2	19	1.1.1.2326.12	1	33.1478	67935.1	32.967
1	77.13	77.13	91.32	63.01	52.51	gi|70991443	enolase/allergen Asp F 22 [Aspergillus fumigatus Af293]			0	99	NVNETIGPALIK	Deamidated(N)@3		-0.00087683	1268.7	635.356	1268.7	635.356	2	17	1.1.1.2327.15	1	33.1936	39238.5	33.1737
1	77.13	77.13	91.32	63.01	52.51	gi|70991443	enolase/allergen Asp F 22 [Aspergillus fumigatus Af293]			0	99	NVNETIGPALIK	Deamidated(N)@3		-0.00087683	1268.7	635.356	1268.7	635.356	2	17	1.1.1.2329.15	1	33.2975	39238.5	33.1737
1	77.13	77.13	91.32	63.01	52.51	gi|70991443	enolase/allergen Asp F 22 [Aspergillus fumigatus Af293]			0	99	NVNETIGPALIK	Deamidated(N)@3		-0.00112097	1268.7	635.356	1268.7	635.356	2	18	1.1.1.2333.22	1	33.5126	16109.9	33.6987
1	77.13	77.13	91.32	63.01	52.51	gi|70991443	enolase/allergen Asp F 22 [Aspergillus fumigatus Af293]			0	99	NVNETIGPALIK	Deamidated(N)@3		-0.00112097	1268.7	635.356	1268.7	635.356	2	18	1.1.1.2335.20	1	33.6175	16109.9	33.6987
1	77.13	77.13	91.32	63.01	52.51	gi|70991443	enolase/allergen Asp F 22 [Aspergillus fumigatus Af293]			0	99	NVNETIGPALIK	Deamidated(N)@3		-0.00112097	1268.7	635.356	1268.7	635.356	2	18	1.1.1.2337.19	1	33.7229	16109.9	33.6987
1	77.13	77.13	91.32	63.01	52.51	gi|70991443	enolase/allergen Asp F 22 [Aspergillus fumigatus Af293]			0	99	NVNETIGPALIK	Deamidated(N)@3		-0.00112097	1268.7	635.356	1268.7	635.356	2	18	1.1.1.2339.18	1	33.828	16109.9	33.6987
1	77.13	77.13	91.32	63.01	52.51	gi|70991443	enolase/allergen Asp F 22 [Aspergillus fumigatus Af293]			0	99	NVNETIGPALIK	Deamidated(N)@3		-0.00112097	1268.7	635.356	1268.7	635.356	2	16	1.1.1.2341.20	1	33.9353	16109.9	33.6987
1	77.13	77.13	91.32	63.01	52.51	gi|70991443	enolase/allergen Asp F 22 [Aspergillus fumigatus Af293]			0	99	NVNETIGPALIK	Deamidated(N)@3		-0.000754758	1268.7	635.356	1268.7	635.356	2	16	1.1.1.2343.18	1	34.0397	3723.52	34.0693
1	77.13	77.13	91.32	63.01	52.51	gi|70991443	enolase/allergen Asp F 22 [Aspergillus fumigatus Af293]			0	99	NVNETIGPALIK	Deamidated(N)@1		-0.000754758	1268.7	635.356	1268.7	635.356	2	16	1.1.1.2345.15	1	34.1424	3723.52	34.0693
1	77.13	77.13	91.32	63.01	52.51	gi|70991443	enolase/allergen Asp F 22 [Aspergillus fumigatus Af293]			0	99	NVNETIGPALIK	Deamidated(N)@1		0.00168668	1268.7	635.357	1268.7	635.356	2	16	1.1.1.2379.12	1	35.9058	6495.71	36.0972
1	77.13	77.13	91.32	63.01	52.51	gi|70991443	enolase/allergen Asp F 22 [Aspergillus fumigatus Af293]			0	99	NVNETIGPALIK	Deamidated(N)@3		0.00168668	1268.7	635.357	1268.7	635.356	2	18	1.1.1.2381.17	1	36.0141	6495.71	36.0972
1	77.13	77.13	91.32	63.01	52.51	gi|70991443	enolase/allergen Asp F 22 [Aspergillus fumigatus Af293]			0	99	NVNETIGPALIK	Deamidated(N)@1		0.00168668	1268.7	635.357	1268.7	635.356	2	18	1.1.1.2383.18	1	36.1209	6495.71	36.0972
1	77.13	77.13	91.32	63.01	52.51	gi|70991443	enolase/allergen Asp F 22 [Aspergillus fumigatus Af293]			0	99	NVNETIGPALIK	Deamidated(N)@1		0.00168668	1268.7	635.357	1268.7	635.356	2	19	1.1.1.2385.22	1	36.2303	6495.71	36.0972
1	77.13	77.13	91.32	63.01	52.51	gi|70991443	enolase/allergen Asp F 22 [Aspergillus fumigatus Af293]			0	99	NVNETIGPALIK	Formyl@N-term		-0.00105378	1295.71	648.861	1295.71	648.862	2	18	1.1.1.2423.8	1	38.2158	32682.8	38.306
1	77.13	77.13	91.32	63.01	52.51	gi|70991443	enolase/allergen Asp F 22 [Aspergillus fumigatus Af293]			0	99	NVNETIGPALIK	Formyl@N-term		-0.00105378	1295.71	648.861	1295.71	648.862	2	20	1.1.1.2425.12	1	38.3255	32682.8	38.306
1	77.13	77.13	91.32	63.01	52.51	gi|70991443	enolase/allergen Asp F 22 [Aspergillus fumigatus Af293]			0	99	NVNETIGPALIK	Formyl@N-term		-0.00105378	1295.71	648.861	1295.71	648.862	2	18	1.1.1.2427.13	1	38.4327	32682.8	38.306
1	77.13	77.13	91.32	63.01	52.51	gi|70991443	enolase/allergen Asp F 22 [Aspergillus fumigatus Af293]			0	99	NVNETIGPALIK	Formyl@N-term		-0.00105378	1295.71	648.861	1295.71	648.862	2	17	1.1.1.2429.14	1	38.5402	32682.8	38.306
1	77.13	77.13	91.32	63.01	52.51	gi|70991443	enolase/allergen Asp F 22 [Aspergillus fumigatus Af293]			0	99	NVNETIGPALIK	Carbamidomethyl(E)@4		-0.00183702	1324.73	663.374	1324.74	663.375	2	17	1.1.1.2312.29	1	32.4293	26456	32.3453
1	77.13	77.13	91.32	63.01	52.51	gi|70991443	enolase/allergen Asp F 22 [Aspergillus fumigatus Af293]			0	99	NVNETIGPALIK	Carbamidomethyl(K)@12		-0.00183702	1324.73	663.374	1324.74	663.375	2	17	1.1.1.2316.17	1	32.6299	26456	32.3453
1	77.13	77.13	91.32	63.01	52.51	gi|70991443	enolase/allergen Asp F 22 [Aspergillus fumigatus Af293]			0	99	NVNETIGPALIK	Carbamidomethyl(K)@12		-0.00220324	1324.73	663.374	1324.74	663.375	2	17	1.1.1.2318.15	1	32.7287	67935.1	32.967
1	77.13	77.13	91.32	63.01	52.51	gi|70991443	enolase/allergen Asp F 22 [Aspergillus fumigatus Af293]			0	99	NVNETIGPALIK	Deamidated(N)@3		-0.00087683	1268.7	635.356	1268.7	635.356	2	16	1.1.1.2331.15	1	33.4021	39238.5	33.1737
1	77.13	77.13	91.32	63.01	52.51	gi|70991443	enolase/allergen Asp F 22 [Aspergillus fumigatus Af293]			0	99	NVNETIGPALIK	Formyl@N-term		-0.00105378	1295.71	648.861	1295.71	648.862	2	17	1.1.1.2421.14	1	38.114	32682.8	38.306
1	77.13	77.13	91.32	63.01	52.51	gi|70991443	enolase/allergen Asp F 22 [Aspergillus fumigatus Af293]			0	99	NVNETIGPALIK	Cation:Na(E)@4		-0.00415239	1289.69	645.853	1289.7	645.855	2	16	1.1.1.2315.10	1	32.5768	1940.43	32.5541
1	77.13	77.13	91.32	63.01	52.51	gi|70991443	enolase/allergen Asp F 22 [Aspergillus fumigatus Af293]			0	99	NVNETIGPALIK	Formyl(K)@12		0.0025929	1295.71	648.863	1295.71	648.862	2	16	1.1.1.2435.5	1	38.8492	2068.25	38.7307
1	77.13	77.13	91.32	63.01	52.51	gi|70991443	enolase/allergen Asp F 22 [Aspergillus fumigatus Af293]			0	99	NVNETIGPALIK			-0.00255645	1267.71	634.863	1267.71	634.864	2	14	1.1.1.2646.2	1	49.9177	173.961	49.9231
1	77.13	77.13	91.32	63.01	52.51	gi|70991443	enolase/allergen Asp F 22 [Aspergillus fumigatus Af293]			0	99	NVNETIGPALIK			-0.00307989	1267.71	634.862	1267.71	634.864	2	14	1.1.1.2309.22	1	32.2662	654086	32.5541
1	77.13	77.13	91.32	63.01	52.51	gi|70991443	enolase/allergen Asp F 22 [Aspergillus fumigatus Af293]			0	99	NVNETIGPALIK	Cation:Na(E)@4		-0.00415239	1289.69	645.853	1289.7	645.855	2	15	1.1.1.2317.12	1	32.6881	1940.43	32.5541
1	77.13	77.13	91.32	63.01	52.51	gi|70991443	enolase/allergen Asp F 22 [Aspergillus fumigatus Af293]			0	99	NVNETIGPALIK			-0.00255645	1267.71	634.863	1267.71	634.864	2	14	1.1.1.2654.2	1	50.237	142.357	50.2079
1	77.13	77.13	91.32	63.01	52.51	gi|70991443	enolase/allergen Asp F 22 [Aspergillus fumigatus Af293]			0	99	NVNETIGPALIK	Formyl(K)@12		0.0025929	1295.71	648.863	1295.71	648.862	2	15	1.1.1.2433.5	1	38.7461	2068.25	38.7307
1	77.13	77.13	91.32	63.01	52.51	gi|70991443	enolase/allergen Asp F 22 [Aspergillus fumigatus Af293]			0	99	NVNETIGPALIK	Carbamidomethyl@N-term		-0.00220324	1324.73	663.374	1324.74	663.375	2	14	1.1.1.2328.14	1	33.2448	67935.1	32.967
1	77.13	77.13	91.32	63.01	52.51	gi|70991443	enolase/allergen Asp F 22 [Aspergillus fumigatus Af293]			0	98.84	NVNETIGPALIK			-0.000882594	1267.71	634.864	1267.71	634.864	2	12	1.1.1.2303.28	1	31.9535	1512.31	32.0288
1	77.13	77.13	91.32	63.01	52.51	gi|70991443	enolase/allergen Asp F 22 [Aspergillus fumigatus Af293]			0	97.34	NVNETIGPALIK	Formyl@N-term; Carbamidomethyl(K)@12		0.00324726	1352.73	677.374	1352.73	677.372	2	15	1.1.1.2428.19	1	38.4904	1347.16	38.4127
1	77.13	77.13	91.32	63.01	52.51	gi|70991443	enolase/allergen Asp F 22 [Aspergillus fumigatus Af293]			0	92.73	NVNETIGPALIK	Carbamidomethyl@N-term		-0.00220324	1324.73	663.374	1324.74	663.375	2	13	1.1.1.2330.23	1	33.3556	67935.1	32.967
1	77.13	77.13	91.32	63.01	52.51	gi|70991443	enolase/allergen Asp F 22 [Aspergillus fumigatus Af293]			0	89.12	NVNETIGPALIK			-0.00255645	1267.71	634.863	1267.71	634.864	2	11	1.1.1.2648.2	1	50.0256	173.961	49.9231
1	77.13	77.13	91.32	63.01	52.51	gi|70991443	enolase/allergen Asp F 22 [Aspergillus fumigatus Af293]			0	80.26	NVNETIGPALIK	Carbamidomethyl@N-term; Deamidated(N)@3		-0.000610314	1325.72	663.866	1325.72	663.867	2	13	1.1.1.2332.29	1	33.4648	4671.71	33.3815
1	77.13	77.13	91.32	63.01	52.51	gi|70991443	enolase/allergen Asp F 22 [Aspergillus fumigatus Af293]			0	74.87	NVNETIGPALIK			-0.00255645	1267.71	634.863	1267.71	634.864	2	11	1.1.1.2689.6	1	51.8391	124.724	51.7376
1	77.13	77.13	91.32	63.01	52.51	gi|70991443	enolase/allergen Asp F 22 [Aspergillus fumigatus Af293]			0	74.37	NVNETIGPALIK	Formyl@N-term		-0.00105378	1295.71	648.861	1295.71	648.862	2	13	1.1.1.2431.12	1	38.6452	32682.8	38.306
1	77.13	77.13	91.32	63.01	52.51	gi|70991443	enolase/allergen Asp F 22 [Aspergillus fumigatus Af293]			0	65.04	NVNETIGPALIK	Carbamidomethyl@N-term; Carbamidomethyl(K)@12		-0.000947588	1381.76	691.885	1381.76	691.886	2	13	1.1.1.2324.13	1	33.0429	2346.38	32.7604
1	77.13	77.13	91.32	63.01	52.51	gi|70991443	enolase/allergen Asp F 22 [Aspergillus fumigatus Af293]			0	61.83	NVNETIGPALIK			-0.00063845	1267.71	634.864	1267.71	634.864	2	11	1.1.1.2305.31	1	32.0618	1542.49	32.0819
1	77.13	77.13	91.32	63.01	52.51	gi|70991443	enolase/allergen Asp F 22 [Aspergillus fumigatus Af293]			0	61.18	NVNETIGPALIK			-0.00063845	1267.71	634.864	1267.71	634.864	2	10	1.1.1.2307.26	1	32.1641	1542.49	32.0819
1	77.13	77.13	91.32	63.01	52.51	gi|70991443	enolase/allergen Asp F 22 [Aspergillus fumigatus Af293]			0	59.92	NVNETIGPALIK	Formyl@N-term; Carbamidomethyl(K)@12		0.00324726	1352.73	677.374	1352.73	677.372	2	14	1.1.1.2426.22	1	38.3861	1347.16	38.4127
1	77.13	77.13	91.32	63.01	52.51	gi|70991443	enolase/allergen Asp F 22 [Aspergillus fumigatus Af293]			0	59.73	NVNETIGPALIK			-0.00219024	1267.71	634.863	1267.71	634.864	2	10	1.1.1.2641.5	1	49.6349	173.474	49.5997
1	77.13	77.13	91.32	63.01	52.51	gi|70991443	enolase/allergen Asp F 22 [Aspergillus fumigatus Af293]			0	59.11	NVNETIGPALIK	Carbamidomethyl(E)@4; Carbamidomethyl(K)@12		-0.00155795	1381.76	691.885	1381.76	691.886	2	13	1.1.1.2312.31	1	32.4308	2314.88	32.7089
1	77.13	77.13	91.32	63.01	52.51	gi|70991443	enolase/allergen Asp F 22 [Aspergillus fumigatus Af293]			0	54.25	NVNETIGPALIK	Deamidated(N)@3		-0.000754758	1268.7	635.356	1268.7	635.356	2	10	1.1.1.2349.20	1	34.3557	3723.52	34.0693
1	77.13	77.13	91.32	63.01	52.51	gi|70991443	enolase/allergen Asp F 22 [Aspergillus fumigatus Af293]			0	52.16	NVNETIGPALIK	Carbamidomethyl@N-term; Carbamidomethyl(K)@12		-0.000947588	1381.76	691.885	1381.76	691.886	2	13	1.1.1.2320.16	1	32.8349	2346.38	32.7604
1	77.13	77.13	91.32	63.01	52.51	gi|70991443	enolase/allergen Asp F 22 [Aspergillus fumigatus Af293]			0	45.6	NVNETIGPALIK			-0.00524203	1267.71	634.861	1267.71	634.864	2	11	1.1.1.2672.3	1	51.0757	143.059	50.9859
1	77.13	77.13	91.32	63.01	52.51	gi|70991443	enolase/allergen Asp F 22 [Aspergillus fumigatus Af293]			0	35.68	NVNETIGPALIK	Carbamidomethyl@N-term; Carbamidomethyl(K)@12		-0.00229038	1381.75	691.884	1381.76	691.886	2	13	1.1.1.2326.14	1	33.1507	1614.43	33.2254
1	77.13	77.13	91.32	63.01	52.51	gi|70991443	enolase/allergen Asp F 22 [Aspergillus fumigatus Af293]			0	22.58	NVNETIGPALIK	Carbamidomethyl@N-term; Carbamidomethyl(K)@12		-0.00229038	1381.75	691.884	1381.76	691.886	2	12	1.1.1.2328.15	1	33.2455	1614.43	33.2254
1	77.13	77.13	91.32	63.01	52.51	gi|70991443	enolase/allergen Asp F 22 [Aspergillus fumigatus Af293]			0	21.77	NVNETIGPALIK	Carbamidomethyl@N-term; Carbamidomethyl(K)@12		-0.000947588	1381.76	691.885	1381.76	691.886	2	12	1.1.1.2322.14	1	32.9425	2346.38	32.7604
1	77.13	77.13	91.32	63.01	52.51	gi|70991443	enolase/allergen Asp F 22 [Aspergillus fumigatus Af293]			0	18.42	NVNETIGPALIK	Formyl@N-term; Deamidated(N)@3		0.00101005	1296.69	649.354	1296.69	649.354	2	11	1.1.1.2450.12	1	39.6291	639.57	39.715
1	77.13	77.13	91.32	63.01	52.51	gi|70991443	enolase/allergen Asp F 22 [Aspergillus fumigatus Af293]			0	99	NVNETIGPALIKENIDVK	Deamidated(N)@14	missed K-E@12	0.00416445	1967.06	984.538	1967.06	984.536	2	16	1.1.1.2375.23	1	35.7254	622.414	35.7329
1	77.13	77.13	91.32	63.01	52.51	gi|70991443	enolase/allergen Asp F 22 [Aspergillus fumigatus Af293]			0	99	NVNETIGPALIKENIDVK		missed K-E@12	-0.000848328	1966.07	984.044	1966.07	984.044	2	14	1.1.1.2397.32	1	36.8831	1376.48	36.8899
1	77.13	77.13	91.32	63.01	52.51	gi|70991443	enolase/allergen Asp F 22 [Aspergillus fumigatus Af293]			0	99	NVNETIGPALIKENIDVK	Carbamidomethyl(K)@12	missed K-E@12	-0.00491234	2023.09	675.371	2023.09	675.372	3	15	1.1.1.2395.17	1	36.756	1937.61	36.7863
1	77.13	77.13	91.32	63.01	52.51	gi|70991443	enolase/allergen Asp F 22 [Aspergillus fumigatus Af293]			0	99	NVNETIGPALIKENIDVK		missed K-E@12	-0.00268378	1966.07	656.364	1966.07	656.365	3	14	1.1.1.2400.20	1	37.0179	2907.24	36.8899
1	77.13	77.13	91.32	63.01	52.51	gi|70991443	enolase/allergen Asp F 22 [Aspergillus fumigatus Af293]			0	92.13	NVNETIGPALIKENIDVK	Carbamidomethyl(K)@12	missed K-E@12	-0.00491234	2023.09	675.371	2023.09	675.372	3	14	1.1.1.2397.13	1	36.8567	1937.61	36.7863
1	77.13	77.13	91.32	63.01	52.51	gi|70991443	enolase/allergen Asp F 22 [Aspergillus fumigatus Af293]			0	86.48	NVNETIGPALIKENIDVK	Oxidation(P)@8	missed K-E@12	0.00163224	1982.07	661.697	1982.07	661.697	3	13	1.1.1.2384.21	1	36.1763	556.805	36.1505
1	77.13	77.13	91.32	63.01	52.51	gi|70991443	enolase/allergen Asp F 22 [Aspergillus fumigatus Af293]			0	80.63	NVNETIGPALIKENIDVK		missed K-E@12	-0.00268378	1966.07	656.364	1966.07	656.365	3	12	1.1.1.2396.12	1	36.8042	2907.24	36.8899
1	77.13	77.13	91.32	63.01	52.51	gi|70991443	enolase/allergen Asp F 22 [Aspergillus fumigatus Af293]			0	19.64	NVNETIGPALIKENIDVK		missed K-E@12	-0.00268378	1966.07	656.364	1966.07	656.365	3	10	1.1.1.2402.21	1	37.1233	2907.24	36.8899
1	77.13	77.13	91.32	63.01	52.51	gi|70991443	enolase/allergen Asp F 22 [Aspergillus fumigatus Af293]			0	99	PLYAHISDLAGTK		cleaved V-P@N-term	0.000535967	1384.74	693.375	1384.74	693.375	2	15	1.1.1.2355.15	1	34.6684	18892	35.0088
1	77.13	77.13	91.32	63.01	52.51	gi|70991443	enolase/allergen Asp F 22 [Aspergillus fumigatus Af293]			0	99	PLYAHISDLAGTK		cleaved V-P@N-term	-0.00106205	1384.73	462.585	1384.74	462.586	3	17	1.1.1.2359.2	1	34.8642	43285	35.0088
1	77.13	77.13	91.32	63.01	52.51	gi|70991443	enolase/allergen Asp F 22 [Aspergillus fumigatus Af293]			0	99	PLYAHISDLAGTK		cleaved V-P@N-term	-0.00106205	1384.73	462.585	1384.74	462.586	3	20	1.1.1.2361.2	1	34.9675	43285	35.0088
1	77.13	77.13	91.32	63.01	52.51	gi|70991443	enolase/allergen Asp F 22 [Aspergillus fumigatus Af293]			0	99	PLYAHISDLAGTK		cleaved V-P@N-term	-0.00106205	1384.73	462.585	1384.74	462.586	3	21	1.1.1.2363.2	1	35.0715	43285	35.0088
1	77.13	77.13	91.32	63.01	52.51	gi|70991443	enolase/allergen Asp F 22 [Aspergillus fumigatus Af293]			0	99	PLYAHISDLAGTK		cleaved V-P@N-term	0.000535967	1384.74	693.375	1384.74	693.375	2	22	1.1.1.2364.9	1	35.1275	18892	35.0088
1	77.13	77.13	91.32	63.01	52.51	gi|70991443	enolase/allergen Asp F 22 [Aspergillus fumigatus Af293]			0	99	PLYAHISDLAGTK		cleaved V-P@N-term	0.000535967	1384.74	693.375	1384.74	693.375	2	19	1.1.1.2366.4	1	35.2291	18892	35.0088
1	77.13	77.13	91.32	63.01	52.51	gi|70991443	enolase/allergen Asp F 22 [Aspergillus fumigatus Af293]			0	99	PLYAHISDLAGTK		cleaved V-P@N-term	-0.00106205	1384.73	462.585	1384.74	462.586	3	10	1.1.1.2357.2	1	34.7609	43285	35.0088
1	77.13	77.13	91.32	63.01	52.51	gi|70991443	enolase/allergen Asp F 22 [Aspergillus fumigatus Af293]			0	99	PLYAHISDLAGTK	Carbamidomethyl(S)@7	cleaved V-P@N-term	-0.0041773	1441.75	721.883	1441.76	721.886	2	16	1.1.1.2351.27	1	34.4665	2343.41	34.4894
1	77.13	77.13	91.32	63.01	52.51	gi|70991443	enolase/allergen Asp F 22 [Aspergillus fumigatus Af293]			0	99	PLYAHISDLAGTK		cleaved V-P@N-term	0.000535967	1384.74	693.375	1384.74	693.375	2	13	1.1.1.2368.8	1	35.3332	18892	35.0088
1	77.13	77.13	91.32	63.01	52.51	gi|70991443	enolase/allergen Asp F 22 [Aspergillus fumigatus Af293]			0	91.93	PLYAHISDLAGTK		cleaved V-P@N-term	-0.00106205	1384.73	462.585	1384.74	462.586	3	9	1.1.1.2367.2	1	35.2771	43285	35.0088
1	77.13	77.13	91.32	63.01	52.51	gi|70991443	enolase/allergen Asp F 22 [Aspergillus fumigatus Af293]			0	99	PTVEVDVVTETGLHR		cleaved N-P@N-term	0.000799772	1650.86	826.437	1650.86	826.436	2	14	1.1.1.2325.24	1	33.1063	897.728	32.8637
1	77.13	77.13	91.32	63.01	52.51	gi|70991443	enolase/allergen Asp F 22 [Aspergillus fumigatus Af293]			0	98.23	PTVEVDVVTETGLHR		cleaved N-P@N-term	0.000799772	1650.86	826.437	1650.86	826.436	2	14	1.1.1.2323.18	1	33.0022	897.728	32.8637
1	77.13	77.13	91.32	63.01	52.51	gi|70991443	enolase/allergen Asp F 22 [Aspergillus fumigatus Af293]			0	98.08	PTVEVDVVTETGLHR		cleaved N-P@N-term	0.00209869	1650.86	551.294	1650.86	551.293	3	14	1.1.1.2321.6	1	32.8807	1240.91	32.8637
1	77.13	77.13	91.32	63.01	52.51	gi|70991443	enolase/allergen Asp F 22 [Aspergillus fumigatus Af293]			0	30.88	PYVLPVPFQNVLNGGSHAGGR	Deamidated(N)@13	cleaved K-P@N-term	-0.000505222	2179.12	727.38	2179.12	727.38	3	12	1.1.1.2510.8	1	42.7823	1080.65	42.6585
1	77.13	77.13	91.32	63.01	52.51	gi|70991443	enolase/allergen Asp F 22 [Aspergillus fumigatus Af293]			0	99	QGAEVYQK	Formyl@N-term		-0.00132032	949.449	475.732	949.451	475.733	2	13	1.1.1.2059.7	1	19.2397	166.033	19.1932
1	77.13	77.13	91.32	63.01	52.51	gi|70991443	enolase/allergen Asp F 22 [Aspergillus fumigatus Af293]			0	99	QGAEVYQK	Gln->pyro-Glu@N-term		-0.000300516	904.429	453.222	904.429	453.222	2	12	1.1.1.2075.4	1	20.0438	2225.99	20.08
1	77.13	77.13	91.32	63.01	52.51	gi|70991443	enolase/allergen Asp F 22 [Aspergillus fumigatus Af293]			0	98.56	QGAEVYQK			-0.000872527	921.455	461.735	921.456	461.735	2	12	1.1.1.819.2	1	7.606	4435.16	7.405
1	77.13	77.13	91.32	63.01	52.51	gi|70991443	enolase/allergen Asp F 22 [Aspergillus fumigatus Af293]			0	97.36	QGAEVYQK			-0.00245946	921.453	461.734	921.456	461.735	2	12	1.1.1.828.2	1	7.7757	2647.42	7.5082
1	77.13	77.13	91.32	63.01	52.51	gi|70991443	enolase/allergen Asp F 22 [Aspergillus fumigatus Af293]			0	96.24	QGAEVYQK			-0.000872527	921.455	461.735	921.456	461.735	2	12	1.1.1.815.3	1	7.3996	4435.16	7.405
1	77.13	77.13	91.32	63.01	52.51	gi|70991443	enolase/allergen Asp F 22 [Aspergillus fumigatus Af293]			0	95.54	QGAEVYQK			-0.000872527	921.455	461.735	921.456	461.735	2	12	1.1.1.817.3	1	7.5028	4435.16	7.405
1	77.13	77.13	91.32	63.01	52.51	gi|70991443	enolase/allergen Asp F 22 [Aspergillus fumigatus Af293]			0	94.52	QGAEVYQK			-0.000872527	921.455	461.735	921.456	461.735	2	12	1.1.1.821.2	1	7.6908	4435.16	7.405
1	77.13	77.13	91.32	63.01	52.51	gi|70991443	enolase/allergen Asp F 22 [Aspergillus fumigatus Af293]			0	93.9	QGAEVYQK			-0.000872527	921.455	461.735	921.456	461.735	2	11	1.1.1.813.2	1	7.2965	4435.16	7.405
1	77.13	77.13	91.32	63.01	52.51	gi|70991443	enolase/allergen Asp F 22 [Aspergillus fumigatus Af293]			0	54.9	QGAEVYQK			-0.00068942	921.455	461.735	921.456	461.735	2	8	1.1.1.728.2	1	6.5006	156.838	6.4029
1	77.13	77.13	91.32	63.01	52.51	gi|70991443	enolase/allergen Asp F 22 [Aspergillus fumigatus Af293]			0	35.62	QGAEVYQK			-0.00068942	921.455	461.735	921.456	461.735	2	9	1.1.1.726.3	1	6.3976	156.838	6.4029
1	77.13	77.13	91.32	63.01	52.51	gi|70991443	enolase/allergen Asp F 22 [Aspergillus fumigatus Af293]			0	15.31	QGAEVYQK	Gln->pyro-Glu@N-term; Carbamidomethyl(E)@4		0.000991889	961.451	481.733	961.451	481.733	2	10	1.1.1.2074.3	1	19.9928	124.078	19.975
1	77.13	77.13	91.32	63.01	52.51	gi|70991443	enolase/allergen Asp F 22 [Aspergillus fumigatus Af293]			0	93.52	QIGTLTESIQAAK		cleaved N-Q@N-term	0.00252696	1358.74	680.379	1358.74	680.378	2	13	1.1.1.2281.22	1	30.8008	3070.77	30.8274
1	77.13	77.13	91.32	63.01	52.51	gi|70991443	enolase/allergen Asp F 22 [Aspergillus fumigatus Af293]			0	53.78	QIGTLTESIQAAK		cleaved N-Q@N-term	0.00252696	1358.74	680.379	1358.74	680.378	2	12	1.1.1.2283.26	1	30.9081	3070.77	30.8274
1	77.13	77.13	91.32	63.01	52.51	gi|70991443	enolase/allergen Asp F 22 [Aspergillus fumigatus Af293]			0	33.81	QIGTLTESIQAAK	Gln->pyro-Glu@N-term	cleaved N-Q@N-term	-0.000421513	1341.71	671.864	1341.71	671.864	2	9	1.1.1.2453.19	1	39.7905	729.171	39.6631
1	77.13	77.13	91.32	63.01	52.51	gi|70991443	enolase/allergen Asp F 22 [Aspergillus fumigatus Af293]			0	99	QNVLNGGSHAGGR	Gln->pyro-Glu@N-term; Deamidated(N)@5	cleaved F-Q@N-term	0.000468755	1249.58	625.798	1249.58	625.797	2	15	1.1.1.2102.15	1	21.462	771.796	21.4835
1	77.13	77.13	91.32	63.01	52.51	gi|70991443	enolase/allergen Asp F 22 [Aspergillus fumigatus Af293]			0	99	QNVLNGGSHAGGR	Gln->pyro-Glu@N-term; Deamidated(N)@5	cleaved F-Q@N-term	0.000468755	1249.58	625.798	1249.58	625.797	2	13	1.1.1.2106.19	1	21.6726	771.796	21.4835
1	77.13	77.13	91.32	63.01	52.51	gi|70991443	enolase/allergen Asp F 22 [Aspergillus fumigatus Af293]			0	83.69	QNVLNGGSHAGGR	Deamidated(N)@5	cleaved F-Q@N-term	0.00374293	1266.61	423.211	1266.61	423.209	3	12	1.1.1.1639.4	1	13.6284	176.089	13.6557
1	77.13	77.13	91.32	63.01	52.51	gi|70991443	enolase/allergen Asp F 22 [Aspergillus fumigatus Af293]			0	71.73	QNVLNGGSHAGGR	Deamidated(N)@5	cleaved F-Q@N-term	0.00374293	1266.61	423.211	1266.61	423.209	3	11	1.1.1.1646.5	1	13.7127	176.089	13.6557
1	77.13	77.13	91.32	63.01	52.51	gi|70991443	enolase/allergen Asp F 22 [Aspergillus fumigatus Af293]			0	99	SCNALLLK	Carbamidomethyl(C)@2		-0.000951568	917.499	459.757	917.5	459.758	2	12	1.1.1.2198.3	1	26.4744	128120	26.9794
1	77.13	77.13	91.32	63.01	52.51	gi|70991443	enolase/allergen Asp F 22 [Aspergillus fumigatus Af293]			0	99	SCNALLLK	Formyl@N-term; Carbamidomethyl(C)@2; Deamidated(N)@3		0.00428361	946.484	474.249	946.479	474.247	2	12	1.1.1.2382.4	1	36.0574	369.288	36.0972
1	77.13	77.13	91.32	63.01	52.51	gi|70991443	enolase/allergen Asp F 22 [Aspergillus fumigatus Af293]			0	99	SCNALLLK	Carbamidomethyl(C)@2		0.000635361	917.501	459.758	917.5	459.758	2	13	1.1.1.2202.5	1	26.6821	371878	27.1855
1	77.13	77.13	91.32	63.01	52.51	gi|70991443	enolase/allergen Asp F 22 [Aspergillus fumigatus Af293]			0	99	SCNALLLK	Formyl@N-term; Carbamidomethyl(C)@2; Deamidated(N)@3		0.00428361	946.484	474.249	946.479	474.247	2	11	1.1.1.2384.5	1	36.1645	369.288	36.0972
1	77.13	77.13	91.32	63.01	52.51	gi|70991443	enolase/allergen Asp F 22 [Aspergillus fumigatus Af293]			0	99	SCNALLLK	Carbamidomethyl(C)@2		0.000635361	917.501	459.758	917.5	459.758	2	13	1.1.1.2220.4	1	27.61	378488	27.0825
1	77.13	77.13	91.32	63.01	52.51	gi|70991443	enolase/allergen Asp F 22 [Aspergillus fumigatus Af293]			0	99	SCNALLLK	Carbamidomethyl(C)@2; Deamidated(N)@3		0.000637802	918.485	460.25	918.484	460.25	2	13	1.1.1.2232.4	1	28.2344	31037.9	28.064
1	77.13	77.13	91.32	63.01	52.51	gi|70991443	enolase/allergen Asp F 22 [Aspergillus fumigatus Af293]			0	99	SCNALLLK	Carbamidomethyl(C)@2		0.000635361	917.501	459.758	917.5	459.758	2	13	1.1.1.2216.3	1	27.4022	355835	27.134
1	77.13	77.13	91.32	63.01	52.51	gi|70991443	enolase/allergen Asp F 22 [Aspergillus fumigatus Af293]			0	99	SCNALLLK	Carbamidomethyl(C)@2		0.000635361	917.501	459.758	917.5	459.758	2	13	1.1.1.2218.3	1	27.5055	355835	27.134
1	77.13	77.13	91.32	63.01	52.51	gi|70991443	enolase/allergen Asp F 22 [Aspergillus fumigatus Af293]			0	99	SCNALLLK	Carbamidomethyl(C)@2		0.000635361	917.501	459.758	917.5	459.758	2	13	1.1.1.2214.3	1	27.2992	355835	27.134
1	77.13	77.13	91.32	63.01	52.51	gi|70991443	enolase/allergen Asp F 22 [Aspergillus fumigatus Af293]			0	99	SCNALLLK	Carbamidomethyl(C)@2		0.000635361	917.501	459.758	917.5	459.758	2	13	1.1.1.2204.3	1	26.7839	355835	27.134
1	77.13	77.13	91.32	63.01	52.51	gi|70991443	enolase/allergen Asp F 22 [Aspergillus fumigatus Af293]			0	99	SCNALLLK	Carbamidomethyl(C)@2		0.000635361	917.501	459.758	917.5	459.758	2	13	1.1.1.2206.3	1	26.8872	355835	27.134
1	77.13	77.13	91.32	63.01	52.51	gi|70991443	enolase/allergen Asp F 22 [Aspergillus fumigatus Af293]			0	99	SCNALLLK	Carbamidomethyl(C)@2		0.000635361	917.501	459.758	917.5	459.758	2	13	1.1.1.2208.4	1	26.9911	355835	27.134
1	77.13	77.13	91.32	63.01	52.51	gi|70991443	enolase/allergen Asp F 22 [Aspergillus fumigatus Af293]			0	99	SCNALLLK	Carbamidomethyl(C)@2		0.000635361	917.501	459.758	917.5	459.758	2	13	1.1.1.2210.4	1	27.0963	355835	27.134
1	77.13	77.13	91.32	63.01	52.51	gi|70991443	enolase/allergen Asp F 22 [Aspergillus fumigatus Af293]			0	98.99	SCNALLLK	Carbamidomethyl(C)@2		0.000635361	917.501	459.758	917.5	459.758	2	13	1.1.1.2212.3	1	27.1978	355835	27.134
1	77.13	77.13	91.32	63.01	52.51	gi|70991443	enolase/allergen Asp F 22 [Aspergillus fumigatus Af293]			0	98.89	SCNALLLK	Carbamidomethyl(C)@2; Carbamidomethyl(K)@8		0.000527848	974.522	488.269	974.522	488.268	2	13	1.1.1.2206.6	1	26.8894	22337.5	27.3912
1	77.13	77.13	91.32	63.01	52.51	gi|70991443	enolase/allergen Asp F 22 [Aspergillus fumigatus Af293]			0	98.84	SCNALLLK	Carbamidomethyl(C)@2; Deamidated(N)@3		0.000881945	918.485	460.25	918.484	460.25	2	13	1.1.1.2245.3	1	28.9089	8741.09	29.0511
1	77.13	77.13	91.32	63.01	52.51	gi|70991443	enolase/allergen Asp F 22 [Aspergillus fumigatus Af293]			0	98.66	SCNALLLK	Carbamidomethyl(C)@2; Deamidated(N)@3		0.000881945	918.485	460.25	918.484	460.25	2	13	1.1.1.2249.3	1	29.1152	8741.09	29.0511
1	77.13	77.13	91.32	63.01	52.51	gi|70991443	enolase/allergen Asp F 22 [Aspergillus fumigatus Af293]			0	98.39	SCNALLLK	Carbamidomethyl(C)@2; Deamidated(N)@3		0.000881945	918.485	460.25	918.484	460.25	2	13	1.1.1.2247.3	1	29.0121	8741.09	29.0511
1	77.13	77.13	91.32	63.01	52.51	gi|70991443	enolase/allergen Asp F 22 [Aspergillus fumigatus Af293]			0	95.11	SCNALLLK	Formyl@N-term; Carbamidomethyl(C)@2		0.000312173	945.496	473.755	945.495	473.755	2	13	1.1.1.2354.2	1	34.6064	15880	34.4366
1	77.13	77.13	91.32	63.01	52.51	gi|70991443	enolase/allergen Asp F 22 [Aspergillus fumigatus Af293]			0	94.98	SCNALLLK	Formyl@N-term; Carbamidomethyl(C)@2		0.000312173	945.496	473.755	945.495	473.755	2	12	1.1.1.2356.2	1	34.7099	15880	34.4366
1	77.13	77.13	91.32	63.01	52.51	gi|70991443	enolase/allergen Asp F 22 [Aspergillus fumigatus Af293]			0	93.2	SCNALLLK	Carbamidomethyl(C)@2; Deamidated(N)@3		0.000881945	918.485	460.25	918.484	460.25	2	11	1.1.1.2243.2	1	28.8042	8741.09	29.0511
1	77.13	77.13	91.32	63.01	52.51	gi|70991443	enolase/allergen Asp F 22 [Aspergillus fumigatus Af293]			0	92.27	SCNALLLK	Carbamidomethyl@N-term; Carbamidomethyl(C)@2		0.000161633	974.522	488.268	974.522	488.268	2	13	1.1.1.2214.6	1	27.3036	36039.5	27.4944
1	77.13	77.13	91.32	63.01	52.51	gi|70991443	enolase/allergen Asp F 22 [Aspergillus fumigatus Af293]			0	92.11	SCNALLLK	Carbamidomethyl@N-term; Carbamidomethyl(C)@2		0.000161633	974.522	488.268	974.522	488.268	2	13	1.1.1.2216.6	1	27.4044	36039.5	27.4944
1	77.13	77.13	91.32	63.01	52.51	gi|70991443	enolase/allergen Asp F 22 [Aspergillus fumigatus Af293]			0	92.07	SCNALLLK	Carbamidomethyl@N-term; Carbamidomethyl(C)@2		0.000161633	974.522	488.268	974.522	488.268	2	13	1.1.1.2212.7	1	27.2037	36039.5	27.4944
1	77.13	77.13	91.32	63.01	52.51	gi|70991443	enolase/allergen Asp F 22 [Aspergillus fumigatus Af293]			0	91.22	SCNALLLK	Carbamidomethyl(C)@2; Carbamidomethyl(K)@8		0.000344741	974.522	488.268	974.522	488.268	2	13	1.1.1.2208.6	1	26.9926	37127.4	27.4944
1	77.13	77.13	91.32	63.01	52.51	gi|70991443	enolase/allergen Asp F 22 [Aspergillus fumigatus Af293]			0	91.19	SCNALLLK	Carbamidomethyl@N-term; Carbamidomethyl(C)@2		0.000161633	974.522	488.268	974.522	488.268	2	13	1.1.1.2220.9	1	27.6137	36039.5	27.4944
1	77.13	77.13	91.32	63.01	52.51	gi|70991443	enolase/allergen Asp F 22 [Aspergillus fumigatus Af293]			0	90.96	SCNALLLK	Carbamidomethyl@N-term; Carbamidomethyl(C)@2		0.000161633	974.522	488.268	974.522	488.268	2	13	1.1.1.2218.6	1	27.5077	36039.5	27.4944
1	77.13	77.13	91.32	63.01	52.51	gi|70991443	enolase/allergen Asp F 22 [Aspergillus fumigatus Af293]			0	90.52	SCNALLLK	Carbamidomethyl(C)@2; Formyl(K)@8		-0.00127476	945.494	473.754	945.495	473.755	2	10	1.1.1.2392.2	1	36.5881	590.126	36.5231
1	77.13	77.13	91.32	63.01	52.51	gi|70991443	enolase/allergen Asp F 22 [Aspergillus fumigatus Af293]			0	90.16	SCNALLLK	Carbamidomethyl(C)@2; Deamidated(N)@3		0.000637802	918.485	460.25	918.484	460.25	2	12	1.1.1.2228.5	1	28.0249	31037.9	28.064
1	77.13	77.13	91.32	63.01	52.51	gi|70991443	enolase/allergen Asp F 22 [Aspergillus fumigatus Af293]			0	89.75	SCNALLLK	Carbamidomethyl(C)@2; Deamidated(N)@3		0.000637802	918.485	460.25	918.484	460.25	2	12	1.1.1.2230.5	1	28.1299	31037.9	28.064
1	77.13	77.13	91.32	63.01	52.51	gi|70991443	enolase/allergen Asp F 22 [Aspergillus fumigatus Af293]			0	87.45	SCNALLLK	Carbamidomethyl(C)@2; Deamidated(N)@3		0.000881945	918.485	460.25	918.484	460.25	2	10	1.1.1.2253.3	1	29.3205	8741.09	29.0511
1	77.13	77.13	91.32	63.01	52.51	gi|70991443	enolase/allergen Asp F 22 [Aspergillus fumigatus Af293]			0	86.08	SCNALLLK	Formyl@N-term; Carbamidomethyl(C)@2		0.000312173	945.496	473.755	945.495	473.755	2	13	1.1.1.2352.7	1	34.5047	15880	34.4366
1	77.13	77.13	91.32	63.01	52.51	gi|70991443	enolase/allergen Asp F 22 [Aspergillus fumigatus Af293]			0	84.81	SCNALLLK	Carbamidomethyl(C)@2; Carbamidomethyl(K)@8		0.000161633	974.522	488.268	974.522	488.268	2	13	1.1.1.2210.7	1	27.1007	36197.7	27.4944
1	77.13	77.13	91.32	63.01	52.51	gi|70991443	enolase/allergen Asp F 22 [Aspergillus fumigatus Af293]			0	83.12	SCNALLLK	Carbamidomethyl(C)@2		-0.000951568	917.499	459.757	917.5	459.758	2	10	1.1.1.2222.3	1	27.713	288553	27.1855
1	77.13	77.13	91.32	63.01	52.51	gi|70991443	enolase/allergen Asp F 22 [Aspergillus fumigatus Af293]			0	82.47	SCNALLLK	Formyl@N-term; Carbamidomethyl(C)@2		0.000312173	945.496	473.755	945.495	473.755	2	13	1.1.1.2350.7	1	34.3989	15880	34.4366
1	77.13	77.13	91.32	63.01	52.51	gi|70991443	enolase/allergen Asp F 22 [Aspergillus fumigatus Af293]			0	76.78	SCNALLLK	Carbamidomethyl(C)@2; Deamidated(N)@3		0.000637802	918.485	460.25	918.484	460.25	2	11	1.1.1.2234.7	1	28.3417	31037.9	28.064
1	77.13	77.13	91.32	63.01	52.51	gi|70991443	enolase/allergen Asp F 22 [Aspergillus fumigatus Af293]			0	71.49	SCNALLLK	Carbamidomethyl@N-term; Carbamidomethyl(C)@2		0.000161633	974.522	488.268	974.522	488.268	2	12	1.1.1.2222.7	1	27.7159	36039.5	27.4944
1	77.13	77.13	91.32	63.01	52.51	gi|70991443	enolase/allergen Asp F 22 [Aspergillus fumigatus Af293]			0	67.58	SCNALLLK	Carbamidomethyl@N-term; Carbamidomethyl(C)@2; Deamidated(N)@3		-0.000445993	975.505	488.76	975.506	488.76	2	11	1.1.1.2233.10	1	28.2914	2846.35	28.2743
1	77.13	77.13	91.32	63.01	52.51	gi|70991443	enolase/allergen Asp F 22 [Aspergillus fumigatus Af293]			0	63.77	SCNALLLK	Carbamidomethyl(C)@2; Carbamidomethyl(K)@8		0.000527848	974.522	488.269	974.522	488.268	2	10	1.1.1.2204.6	1	26.7861	12231.9	27.2883
1	77.13	77.13	91.32	63.01	52.51	gi|70991443	enolase/allergen Asp F 22 [Aspergillus fumigatus Af293]			0	62.39	SCNALLLK	Propionamide@N-term; No Carbamidomethyl(C)@2		0.0013526	931.517	466.766	931.516	466.765	2	13	1.1.1.2218.5	1	27.507	23108	27.7017
1	77.13	77.13	91.32	63.01	52.51	gi|70991443	enolase/allergen Asp F 22 [Aspergillus fumigatus Af293]			0	62.13	SCNALLLK	Carbamidomethyl(C)@2; Deamidated(N)@3		0.000637802	918.485	460.25	918.484	460.25	2	11	1.1.1.2226.3	1	27.9193	31037.9	28.064
1	77.13	77.13	91.32	63.01	52.51	gi|70991443	enolase/allergen Asp F 22 [Aspergillus fumigatus Af293]			0	60.88	SCNALLLK	Formyl@N-term; Carbamidomethyl(C)@2		0.000312173	945.496	473.755	945.495	473.755	2	12	1.1.1.2348.8	1	34.2944	15880	34.4366
1	77.13	77.13	91.32	63.01	52.51	gi|70991443	enolase/allergen Asp F 22 [Aspergillus fumigatus Af293]			0	44.92	SCNALLLK	Formyl@N-term; Carbamidomethyl(C)@2		0.000312173	945.496	473.755	945.495	473.755	2	9	1.1.1.2346.5	1	34.1874	15880	34.4366
1	77.13	77.13	91.32	63.01	52.51	gi|70991443	enolase/allergen Asp F 22 [Aspergillus fumigatus Af293]			0	42.89	SCNALLLK	Carbamidomethyl@N-term; Carbamidomethyl(C)@2; Deamidated(N)@3		-0.000700982	975.505	488.76	975.506	488.76	2	10	1.1.1.2299.4	1	31.7258	3222.56	31.7135
1	77.13	77.13	91.32	63.01	52.51	gi|70991443	enolase/allergen Asp F 22 [Aspergillus fumigatus Af293]			0	35.87	SCNALLLK	Carbamidomethyl(C)@2		-0.00131778	917.499	459.757	917.5	459.758	2	8	1.1.1.2196.5	1	26.3727	37482.7	26.8762
1	77.13	77.13	91.32	63.01	52.51	gi|70991443	enolase/allergen Asp F 22 [Aspergillus fumigatus Af293]			0	30.1	SCNALLLK	Carbamidomethyl@N-term; Carbamidomethyl(C)@2; Deamidated(N)@3		-0.000700982	975.505	488.76	975.506	488.76	2	10	1.1.1.2297.7	1	31.6239	3222.56	31.7135
1	77.13	77.13	91.32	63.01	52.51	gi|70991443	enolase/allergen Asp F 22 [Aspergillus fumigatus Af293]			0	28.08	SCNALLLK	Carbamidomethyl@N-term; Carbamidomethyl(C)@2; Carbamidomethyl(K)@8		9.21601e-06	1031.54	516.779	1031.54	516.779	2	10	1.1.1.2221.11	1	27.667	1735.62	27.4944
1	77.13	77.13	91.32	63.01	52.51	gi|70991443	enolase/allergen Asp F 22 [Aspergillus fumigatus Af293]			0	22.87	SCNALLLK	Carbamidomethyl(C)@2; Formyl(K)@8		-0.00127476	945.494	473.754	945.495	473.755	2	9	1.1.1.2390.3	1	36.4825	590.126	36.5231
1	77.13	77.13	91.32	63.01	52.51	gi|70991443	enolase/allergen Asp F 22 [Aspergillus fumigatus Af293]			0	16.92	SCNALLLK	Propionamide@N-term; Carbamidomethyl(C)@2		-0.00137535	988.536	495.275	988.538	495.276	2	10	1.1.1.2229.13	1	28.0831	2227.82	28.064
1	77.13	77.13	91.32	63.01	52.51	gi|70991443	enolase/allergen Asp F 22 [Aspergillus fumigatus Af293]			0	15.8	SCNALLLK	Carbamidomethyl(C)@2; Deamidated(N)@3		0.000637802	918.485	460.25	918.484	460.25	2	10	1.1.1.2224.3	1	27.816	31037.9	28.064
1	77.13	77.13	91.32	63.01	52.51	gi|70991443	enolase/allergen Asp F 22 [Aspergillus fumigatus Af293]			0	88.64	SCNALLLKVNQIGTLTESIQAAK	Carbamidomethyl(C)@2; Carbamidomethyl(K)@8	missed K-V@8	0.00313876	2528.37	843.796	2528.36	843.795	3	14	1.1.1.2524.26	1	43.5156	1845.13	43.4342
1	77.13	77.13	91.32	63.01	52.51	gi|70991443	enolase/allergen Asp F 22 [Aspergillus fumigatus Af293]			0	99	SGETEDVTIADIAVGLR	Carbamidomethyl(D)@11		-0.00450984	1801.9	901.958	1801.91	901.96	2	22	1.1.1.2496.44	1	42.0724	2389.57	42.0829
1	77.13	77.13	91.32	63.01	52.51	gi|70991443	enolase/allergen Asp F 22 [Aspergillus fumigatus Af293]			0	99	SGETEDVTIADIAVGLR	Carbamidomethyl(E)@5		-0.00292291	1801.9	901.959	1801.91	901.96	2	23	1.1.1.2500.26	1	42.2802	10484.7	42.3967
1	77.13	77.13	91.32	63.01	52.51	gi|70991443	enolase/allergen Asp F 22 [Aspergillus fumigatus Af293]			0	99	SGETEDVTIADIAVGLR	Carbamidomethyl(E)@5		0.000169287	1801.91	601.643	1801.91	601.643	3	17	1.1.1.2501.3	1	42.3043	1985.29	42.3967
1	77.13	77.13	91.32	63.01	52.51	gi|70991443	enolase/allergen Asp F 22 [Aspergillus fumigatus Af293]			0	99	SGETEDVTIADIAVGLR	Carbamidomethyl(E)@5		-0.00292291	1801.9	901.959	1801.91	901.96	2	27	1.1.1.2502.30	1	42.3782	10484.7	42.3967
1	77.13	77.13	91.32	63.01	52.51	gi|70991443	enolase/allergen Asp F 22 [Aspergillus fumigatus Af293]			0	99	SGETEDVTIADIAVGLR	Carbamidomethyl(E)@5		0.000169287	1801.91	601.643	1801.91	601.643	3	21	1.1.1.2503.3	1	42.4081	1985.29	42.3967
1	77.13	77.13	91.32	63.01	52.51	gi|70991443	enolase/allergen Asp F 22 [Aspergillus fumigatus Af293]			0	99	SGETEDVTIADIAVGLR	Carbamidomethyl@N-term		-0.00292291	1801.9	901.959	1801.91	901.96	2	20	1.1.1.2504.40	1	42.4872	10484.7	42.3967
1	77.13	77.13	91.32	63.01	52.51	gi|70991443	enolase/allergen Asp F 22 [Aspergillus fumigatus Af293]			0	99	SGETEDVTIADIAVGLR	Carbamidomethyl@N-term		0.000169287	1801.91	601.643	1801.91	601.643	3	14	1.1.1.2505.4	1	42.5133	1985.29	42.3967
1	77.13	77.13	91.32	63.01	52.51	gi|70991443	enolase/allergen Asp F 22 [Aspergillus fumigatus Af293]			0	99	SGETEDVTIADIAVGLR			-0.000214511	1744.88	582.635	1744.88	582.635	3	21	1.1.1.2506.3	1	42.5649	20495.2	42.7109
1	77.13	77.13	91.32	63.01	52.51	gi|70991443	enolase/allergen Asp F 22 [Aspergillus fumigatus Af293]			0	99	SGETEDVTIADIAVGLR	Carbamidomethyl@N-term		-0.00292291	1801.9	901.959	1801.91	901.96	2	17	1.1.1.2506.46	1	42.5964	10484.7	42.3967
1	77.13	77.13	91.32	63.01	52.51	gi|70991443	enolase/allergen Asp F 22 [Aspergillus fumigatus Af293]			0	99	SGETEDVTIADIAVGLR			-0.00120291	1744.88	873.449	1744.88	873.449	2	29	1.1.1.2507.23	1	42.6326	102953	42.7109
1	77.13	77.13	91.32	63.01	52.51	gi|70991443	enolase/allergen Asp F 22 [Aspergillus fumigatus Af293]			0	99	SGETEDVTIADIAVGLR			-0.000214511	1744.88	582.635	1744.88	582.635	3	25	1.1.1.2508.3	1	42.6704	20495.2	42.7109
1	77.13	77.13	91.32	63.01	52.51	gi|70991443	enolase/allergen Asp F 22 [Aspergillus fumigatus Af293]			0	99	SGETEDVTIADIAVGLR	Carbamidomethyl@N-term		0.000250959	1801.91	901.96	1801.91	901.96	2	24	1.1.1.2508.36	1	42.6945	6463.57	42.7626
1	77.13	77.13	91.32	63.01	52.51	gi|70991443	enolase/allergen Asp F 22 [Aspergillus fumigatus Af293]			0	99	SGETEDVTIADIAVGLR	Carbamidomethyl@N-term		0.00438076	1801.91	601.644	1801.91	601.643	3	21	1.1.1.2509.3	1	42.7235	1538.96	42.8141
1	77.13	77.13	91.32	63.01	52.51	gi|70991443	enolase/allergen Asp F 22 [Aspergillus fumigatus Af293]			0	99	SGETEDVTIADIAVGLR			-0.00120291	1744.88	873.449	1744.88	873.449	2	29	1.1.1.2509.9	1	42.7352	102953	42.7109
1	77.13	77.13	91.32	63.01	52.51	gi|70991443	enolase/allergen Asp F 22 [Aspergillus fumigatus Af293]			0	99	SGETEDVTIADIAVGLR			-0.00120291	1744.88	873.449	1744.88	873.449	2	28	1.1.1.2510.18	1	42.797	102953	42.7109
1	77.13	77.13	91.32	63.01	52.51	gi|70991443	enolase/allergen Asp F 22 [Aspergillus fumigatus Af293]			0	99	SGETEDVTIADIAVGLR	Carbamidomethyl@N-term		0.000250959	1801.91	901.96	1801.91	901.96	2	22	1.1.1.2510.20	1	42.7999	6463.57	42.7626
1	77.13	77.13	91.32	63.01	52.51	gi|70991443	enolase/allergen Asp F 22 [Aspergillus fumigatus Af293]			0	99	SGETEDVTIADIAVGLR			-0.000214511	1744.88	582.635	1744.88	582.635	3	26	1.1.1.2511.3	1	42.828	20495.2	42.7109
1	77.13	77.13	91.32	63.01	52.51	gi|70991443	enolase/allergen Asp F 22 [Aspergillus fumigatus Af293]			0	99	SGETEDVTIADIAVGLR			-0.00120291	1744.88	873.449	1744.88	873.449	2	28	1.1.1.2512.10	1	42.8941	102953	42.7109
1	77.13	77.13	91.32	63.01	52.51	gi|70991443	enolase/allergen Asp F 22 [Aspergillus fumigatus Af293]			0	99	SGETEDVTIADIAVGLR	Carbamidomethyl@N-term		0.000250959	1801.91	901.96	1801.91	901.96	2	23	1.1.1.2512.12	1	42.8985	6463.57	42.7626
1	77.13	77.13	91.32	63.01	52.51	gi|70991443	enolase/allergen Asp F 22 [Aspergillus fumigatus Af293]			0	99	SGETEDVTIADIAVGLR			-0.000214511	1744.88	582.635	1744.88	582.635	3	24	1.1.1.2513.4	1	42.9309	20495.2	42.7109
1	77.13	77.13	91.32	63.01	52.51	gi|70991443	enolase/allergen Asp F 22 [Aspergillus fumigatus Af293]			0	99	SGETEDVTIADIAVGLR			-0.00120291	1744.88	873.449	1744.88	873.449	2	28	1.1.1.2514.11	1	42.997	102953	42.7109
1	77.13	77.13	91.32	63.01	52.51	gi|70991443	enolase/allergen Asp F 22 [Aspergillus fumigatus Af293]			0	99	SGETEDVTIADIAVGLR	Carbamidomethyl@N-term		0.000250959	1801.91	901.96	1801.91	901.96	2	21	1.1.1.2514.13	1	43.0014	6463.57	42.7626
1	77.13	77.13	91.32	63.01	52.51	gi|70991443	enolase/allergen Asp F 22 [Aspergillus fumigatus Af293]			0	99	SGETEDVTIADIAVGLR			-0.000214511	1744.88	582.635	1744.88	582.635	3	22	1.1.1.2515.4	1	43.0339	20495.2	42.7109
1	77.13	77.13	91.32	63.01	52.51	gi|70991443	enolase/allergen Asp F 22 [Aspergillus fumigatus Af293]			0	99	SGETEDVTIADIAVGLR			-0.00120291	1744.88	873.449	1744.88	873.449	2	26	1.1.1.2516.14	1	43.1067	102953	42.7109
1	77.13	77.13	91.32	63.01	52.51	gi|70991443	enolase/allergen Asp F 22 [Aspergillus fumigatus Af293]			0	99	SGETEDVTIADIAVGLR	Carbamidomethyl@N-term		0.000250959	1801.91	901.96	1801.91	901.96	2	17	1.1.1.2516.15	1	43.1089	6463.57	42.7626
1	77.13	77.13	91.32	63.01	52.51	gi|70991443	enolase/allergen Asp F 22 [Aspergillus fumigatus Af293]			0	99	SGETEDVTIADIAVGLR			-0.000214511	1744.88	582.635	1744.88	582.635	3	20	1.1.1.2517.4	1	43.1371	20495.2	42.7109
1	77.13	77.13	91.32	63.01	52.51	gi|70991443	enolase/allergen Asp F 22 [Aspergillus fumigatus Af293]			0	99	SGETEDVTIADIAVGLR			-0.00120291	1744.88	873.449	1744.88	873.449	2	25	1.1.1.2518.22	1	43.2064	114774	42.6585
1	77.13	77.13	91.32	63.01	52.51	gi|70991443	enolase/allergen Asp F 22 [Aspergillus fumigatus Af293]			0	99	SGETEDVTIADIAVGLR			-0.00120291	1744.88	873.449	1744.88	873.449	2	23	1.1.1.2520.27	1	43.3072	74098.2	42.7626
1	77.13	77.13	91.32	63.01	52.51	gi|70991443	enolase/allergen Asp F 22 [Aspergillus fumigatus Af293]			0	99	SGETEDVTIADIAVGLR			-0.000958766	1744.88	873.449	1744.88	873.449	2	21	1.1.1.2522.31	1	43.4142	28309	42.8656
1	77.13	77.13	91.32	63.01	52.51	gi|70991443	enolase/allergen Asp F 22 [Aspergillus fumigatus Af293]			0	99	SGETEDVTIADIAVGLR			-0.00181327	1744.88	873.448	1744.88	873.449	2	20	1.1.1.2524.28	1	43.517	14132.9	42.9684
1	77.13	77.13	91.32	63.01	52.51	gi|70991443	enolase/allergen Asp F 22 [Aspergillus fumigatus Af293]			0	99	SGETEDVTIADIAVGLR			-0.000714622	1744.88	873.449	1744.88	873.449	2	17	1.1.1.2526.31	1	43.6251	7389.3	43.0715
1	77.13	77.13	91.32	63.01	52.51	gi|70991443	enolase/allergen Asp F 22 [Aspergillus fumigatus Af293]			0	99	SGETEDVTIADIAVGLR			1.78087e-05	1744.88	873.449	1744.88	873.449	2	16	1.1.1.2528.36	1	43.7342	4601.64	43.1747
1	77.13	77.13	91.32	63.01	52.51	gi|70991443	enolase/allergen Asp F 22 [Aspergillus fumigatus Af293]			0	99	SGETEDVTIADIAVGLR			0.00258132	1744.89	873.451	1744.88	873.449	2	17	1.1.1.2530.34	1	43.839	3414.8	43.2782
1	77.13	77.13	91.32	63.01	52.51	gi|70991443	enolase/allergen Asp F 22 [Aspergillus fumigatus Af293]			0	99	SGETEDVTIADIAVGLR			0.0030696	1744.89	873.451	1744.88	873.449	2	16	1.1.1.2532.36	1	43.9469	2556.55	43.3821
1	77.13	77.13	91.32	63.01	52.51	gi|70991443	enolase/allergen Asp F 22 [Aspergillus fumigatus Af293]			0	99	SGETEDVTIADIAVGLR			-0.00120291	1744.88	873.449	1744.88	873.449	2	17	1.1.1.2536.22	1	44.1518	1249.16	43.5923
1	77.13	77.13	91.32	63.01	52.51	gi|70991443	enolase/allergen Asp F 22 [Aspergillus fumigatus Af293]			0	99	SGETEDVTIADIAVGLR	Formyl@N-term; Carbamidomethyl(D)@6		-5.45071e-05	1829.9	915.958	1829.9	915.958	2	17	1.1.1.2592.32	1	47.0769	520.78	47.0434
1	77.13	77.13	91.32	63.01	52.51	gi|70991443	enolase/allergen Asp F 22 [Aspergillus fumigatus Af293]			0	99	SGETEDVTIADIAVGLR	Formyl@N-term		-0.00114541	1772.88	887.446	1772.88	887.447	2	25	1.1.1.2595.29	1	47.2325	5833.73	47.2541
1	77.13	77.13	91.32	63.01	52.51	gi|70991443	enolase/allergen Asp F 22 [Aspergillus fumigatus Af293]			0	99	SGETEDVTIADIAVGLR	Carbamidomethyl@N-term		0.00438076	1801.91	601.644	1801.91	601.643	3	13	1.1.1.2507.7	1	42.6209	1538.96	42.8141
1	77.13	77.13	91.32	63.01	52.51	gi|70991443	enolase/allergen Asp F 22 [Aspergillus fumigatus Af293]			0	99	SGETEDVTIADIAVGLR	Formyl@N-term; Carbamidomethyl(D)@6		-5.45071e-05	1829.9	915.958	1829.9	915.958	2	17	1.1.1.2590.21	1	46.9759	520.78	47.0434
1	77.13	77.13	91.32	63.01	52.51	gi|70991443	enolase/allergen Asp F 22 [Aspergillus fumigatus Af293]			0	99	SGETEDVTIADIAVGLR	Carbamidomethyl@N-term; Carbamidomethyl(D)@11		-0.0036598	1858.92	930.469	1858.93	930.471	2	14	1.1.1.2496.46	1	42.0739	393.443	42.0829
1	77.13	77.13	91.32	63.01	52.51	gi|70991443	enolase/allergen Asp F 22 [Aspergillus fumigatus Af293]			0	99	SGETEDVTIADIAVGLR			-0.000214511	1744.88	582.635	1744.88	582.635	3	10	1.1.1.2530.6	1	43.8184	651.609	43.2782
1	77.13	77.13	91.32	63.01	52.51	gi|70991443	enolase/allergen Asp F 22 [Aspergillus fumigatus Af293]			0	99	SGETEDVTIADIAVGLR			-0.000214511	1744.88	582.635	1744.88	582.635	3	11	1.1.1.2523.5	1	43.4475	4013.95	42.917
1	77.13	77.13	91.32	63.01	52.51	gi|70991443	enolase/allergen Asp F 22 [Aspergillus fumigatus Af293]			0	99	SGETEDVTIADIAVGLR	Carbamidomethyl(D)@11		-0.00450984	1801.9	901.958	1801.91	901.96	2	14	1.1.1.2498.41	1	42.1768	2389.57	42.0829
1	77.13	77.13	91.32	63.01	52.51	gi|70991443	enolase/allergen Asp F 22 [Aspergillus fumigatus Af293]			0	99	SGETEDVTIADIAVGLR			-0.000214511	1744.88	582.635	1744.88	582.635	3	10	1.1.1.2525.6	1	43.5539	2178.45	43.0199
1	77.13	77.13	91.32	63.01	52.51	gi|70991443	enolase/allergen Asp F 22 [Aspergillus fumigatus Af293]			0	99	SGETEDVTIADIAVGLR	Carbamidomethyl@N-term; Carbamidomethyl(E)@5		-0.00732195	1858.92	930.467	1858.93	930.471	2	14	1.1.1.2502.31	1	42.3796	940.05	42.4487
1	77.13	77.13	91.32	63.01	52.51	gi|70991443	enolase/allergen Asp F 22 [Aspergillus fumigatus Af293]			0	99	SGETEDVTIADIAVGLR			0.00348039	1744.89	873.451	1744.88	873.449	2	11	1.1.1.2408.42	1	37.4537	522.501	37.5187
1	77.13	77.13	91.32	63.01	52.51	gi|70991443	enolase/allergen Asp F 22 [Aspergillus fumigatus Af293]			0	99	SGETEDVTIADIAVGLR	Carbamidomethyl(D)@11		-0.00312665	1801.9	601.641	1801.91	601.643	3	12	1.1.1.2497.8	1	42.0994	456.553	42.0829
1	77.13	77.13	91.32	63.01	52.51	gi|70991443	enolase/allergen Asp F 22 [Aspergillus fumigatus Af293]			0	98.72	SGETEDVTIADIAVGLR			0.00184889	1744.89	873.45	1744.88	873.449	2	12	1.1.1.2534.28	1	44.0474	1672.36	43.4866
1	77.13	77.13	91.32	63.01	52.51	gi|70991443	enolase/allergen Asp F 22 [Aspergillus fumigatus Af293]			0	96.68	SGETEDVTIADIAVGLR			0.00184889	1744.89	873.45	1744.88	873.449	2	13	1.1.1.2499.7	1	42.2124	309.575	42.2412
1	77.13	77.13	91.32	63.01	52.51	gi|70991443	enolase/allergen Asp F 22 [Aspergillus fumigatus Af293]			0	94.14	SGETEDVTIADIAVGLR	Carbamidomethyl@N-term		0.000250959	1801.91	901.96	1801.91	901.96	2	13	1.1.1.2518.23	1	43.2079	6463.57	42.7626
1	77.13	77.13	91.32	63.01	52.51	gi|70991443	enolase/allergen Asp F 22 [Aspergillus fumigatus Af293]			0	91.44	SGETEDVTIADIAVGLR	Carbamidomethyl(D)@11		-0.00312665	1801.9	601.641	1801.91	601.643	3	11	1.1.1.2495.9	1	41.9935	456.553	42.0829
1	77.13	77.13	91.32	63.01	52.51	gi|70991443	enolase/allergen Asp F 22 [Aspergillus fumigatus Af293]			0	73.88	SGETEDVTIADIAVGLR			0.00282546	1744.89	873.451	1744.88	873.449	2	11	1.1.1.2538.30	1	44.2591	570.784	44.383
1	77.13	77.13	91.32	63.01	52.51	gi|70991443	enolase/allergen Asp F 22 [Aspergillus fumigatus Af293]			0	69.23	SGETEDVTIADIAVGLR			0.0222349	1744.91	873.461	1744.88	873.449	2	11	1.1.1.2608.27	1	47.9117	731.9	47.775
1	77.13	77.13	91.32	63.01	52.51	gi|70991443	enolase/allergen Asp F 22 [Aspergillus fumigatus Af293]			0	63.56	SGETEDVTIADIAVGLR			-4.01822	1740.87	871.44	1744.88	873.449	2	12	1.1.1.2520.26	1	43.3064	355.669	43.4866
1	77.13	77.13	91.32	63.01	52.51	gi|70991443	enolase/allergen Asp F 22 [Aspergillus fumigatus Af293]			0	53.11	SGETEDVTIADIAVGLR	Formyl@N-term; Carbamidomethyl(E)@5		-5.45071e-05	1829.9	915.958	1829.9	915.958	2	13	1.1.1.2587.16	1	46.8117	520.78	47.0434
1	77.13	77.13	91.32	63.01	52.51	gi|70991443	enolase/allergen Asp F 22 [Aspergillus fumigatus Af293]			0	43.25	SGETEDVTIADIAVGLR	Carbamidomethyl@N-term		0.000250959	1801.91	901.96	1801.91	901.96	2	10	1.1.1.2520.28	1	43.3079	6805.88	42.7626
1	77.13	77.13	91.32	63.01	52.51	gi|70991443	enolase/allergen Asp F 22 [Aspergillus fumigatus Af293]			0	41.79	SGETEDVTIADIAVGLR			0.00282546	1744.89	873.451	1744.88	873.449	2	9	1.1.1.2544.33	1	44.5725	570.784	44.383
1	77.13	77.13	91.32	63.01	52.51	gi|70991443	enolase/allergen Asp F 22 [Aspergillus fumigatus Af293]			0	40.16	SGETEDVTIADIAVGLR	Carbamidomethyl@N-term; Carbamidomethyl(D)@11		-0.00732195	1858.92	930.467	1858.93	930.471	2	14	1.1.1.2504.42	1	42.4894	940.05	42.4487
1	77.13	77.13	91.32	63.01	52.51	gi|70991443	enolase/allergen Asp F 22 [Aspergillus fumigatus Af293]			0	26.73	TSDFQIVGDDLTVTN	Dehydrated(T)@14	cleaved N-P@C-term	0.00480391	1605.76	803.886	1605.75	803.883	2	13	1.1.1.2503.12	1	42.4154	781.108	42.3967
1	77.13	77.13	91.32	63.01	52.51	gi|70991443	enolase/allergen Asp F 22 [Aspergillus fumigatus Af293]			0	99	TSDFQIVGDDLTVTNPGR	Carbamidomethyl(T)@14; Amidated@C-term		0.0239829	1990	996.007	1989.98	995.995	2	24	1.1.1.2507.33	1	42.6399	321562	42.8141
1	77.13	77.13	91.32	63.01	52.51	gi|70991443	enolase/allergen Asp F 22 [Aspergillus fumigatus Af293]			0	99	TSDFQIVGDDLTVTNPGR	Carbamidomethyl(T)@14; Amidated@C-term		0.0239829	1990	996.007	1989.98	995.995	2	23	1.1.1.2509.12	1	42.7418	321562	42.8141
1	77.13	77.13	91.32	63.01	52.51	gi|70991443	enolase/allergen Asp F 22 [Aspergillus fumigatus Af293]			0	99	TSDFQIVGDDLTVTNPGR	Carbamidomethyl(T)@14; Amidated@C-term		0.0234808	1990	664.34	1989.98	664.332	3	20	1.1.1.2510.4	1	42.7765	97870.3	42.8141
1	77.13	77.13	91.32	63.01	52.51	gi|70991443	enolase/allergen Asp F 22 [Aspergillus fumigatus Af293]			0	99	TSDFQIVGDDLTVTNPGR	Carbamidomethyl(T)@14; Amidated@C-term		0.0239829	1990	996.007	1989.98	995.995	2	23	1.1.1.2511.10	1	42.8485	321562	42.8141
1	77.13	77.13	91.32	63.01	52.51	gi|70991443	enolase/allergen Asp F 22 [Aspergillus fumigatus Af293]			0	99	TSDFQIVGDDLTVTNPGR	Carbamidomethyl(T)@14; Amidated@C-term		0.0239829	1990	996.007	1989.98	995.995	2	23	1.1.1.2513.20	1	42.9609	321562	42.8141
1	77.13	77.13	91.32	63.01	52.51	gi|70991443	enolase/allergen Asp F 22 [Aspergillus fumigatus Af293]			0	99	TSDFQIVGDDLTVTNPGR	Carbamidomethyl(T)@14; Amidated@C-term		0.0234808	1990	664.34	1989.98	664.332	3	20	1.1.1.2514.4	1	42.9823	97870.3	42.8141
1	77.13	77.13	91.32	63.01	52.51	gi|70991443	enolase/allergen Asp F 22 [Aspergillus fumigatus Af293]			0	99	TSDFQIVGDDLTVTNPGR	Carbamidomethyl(T)@14; Amidated@C-term		0.0239829	1990	996.007	1989.98	995.995	2	22	1.1.1.2515.20	1	43.0596	321562	42.8141
1	77.13	77.13	91.32	63.01	52.51	gi|70991443	enolase/allergen Asp F 22 [Aspergillus fumigatus Af293]			0	99	TSDFQIVGDDLTVTNPGR	Carbamidomethyl(T)@14; Amidated@C-term		0.0239829	1990	996.007	1989.98	995.995	2	22	1.1.1.2517.19	1	43.1627	321562	42.8141
1	77.13	77.13	91.32	63.01	52.51	gi|70991443	enolase/allergen Asp F 22 [Aspergillus fumigatus Af293]			0	99	TSDFQIVGDDLTVTNPGR	Carbamidomethyl(T)@14; Amidated@C-term		0.0234808	1990	664.34	1989.98	664.332	3	18	1.1.1.2508.8	1	42.674	97870.3	42.8141
1	77.13	77.13	91.32	63.01	52.51	gi|70991443	enolase/allergen Asp F 22 [Aspergillus fumigatus Af293]			0	99	TSDFQIVGDDLTVTNPGR	Carbamidomethyl(T)@14; Amidated@C-term		0.0239829	1990	996.007	1989.98	995.995	2	18	1.1.1.2521.28	1	43.3621	324107	42.8141
1	77.13	77.13	91.32	63.01	52.51	gi|70991443	enolase/allergen Asp F 22 [Aspergillus fumigatus Af293]			0	99	TSDFQIVGDDLTVTNPGR	Carbamidomethyl(T)@14; Amidated@C-term		0.0234808	1990	664.34	1989.98	664.332	3	17	1.1.1.2506.10	1	42.5701	97870.3	42.8141
1	77.13	77.13	91.32	63.01	52.51	gi|70991443	enolase/allergen Asp F 22 [Aspergillus fumigatus Af293]			0	99	TSDFQIVGDDLTVTNPGR	Carbamidomethyl(T)@14; Amidated@C-term		0.0239829	1990	996.007	1989.98	995.995	2	17	1.1.1.2519.23	1	43.267	321562	42.8141
1	77.13	77.13	91.32	63.01	52.51	gi|70991443	enolase/allergen Asp F 22 [Aspergillus fumigatus Af293]			0	98.62	TSDFQIVGDDLTVTNPGR	Carbamidomethyl(T)@14; Amidated@C-term		0.0248374	1990	996.008	1989.98	995.995	2	16	1.1.1.2492.49	1	41.8631	3015.74	41.9232
1	77.13	77.13	91.32	63.01	52.51	gi|70991443	enolase/allergen Asp F 22 [Aspergillus fumigatus Af293]			0	76.12	TSDFQIVGDDLTVTNPGR	Carbamidomethyl(T)@14; Amidated@C-term		0.0248374	1990	996.008	1989.98	995.995	2	15	1.1.1.2482.32	1	41.3235	2736.04	41.3913
1	77.13	77.13	91.32	63.01	52.51	gi|70991443	enolase/allergen Asp F 22 [Aspergillus fumigatus Af293]			0	58.16	TSDFQIVGDDLTVTNPGR	Carbamidomethyl(T)@14; Amidated@C-term		0.0234808	1990	664.34	1989.98	664.332	3	15	1.1.1.2512.3	1	42.8787	97870.3	42.8141
1	77.13	77.13	91.32	63.01	52.51	gi|70991443	enolase/allergen Asp F 22 [Aspergillus fumigatus Af293]			0	50.64	TSDFQIVGDDLTVTNPGR	Carbamidomethyl(T)@14; Amidated@C-term		0.0248374	1990	996.008	1989.98	995.995	2	15	1.1.1.2484.36	1	41.4292	2736.04	41.3913
1	77.13	77.13	91.32	63.01	52.51	gi|70991443	enolase/allergen Asp F 22 [Aspergillus fumigatus Af293]			0	99	TSDFQIVGDDLTVTNPGRI	Carbamidomethyl@N-term	cleaved I-K@C-term; missed R-I@18	0.000697513	2104.04	1053.03	2104.04	1053.03	2	18	1.1.1.2502.37	1	42.3884	2092.61	42.3967
1	77.13	77.13	91.32	63.01	52.51	gi|70991443	enolase/allergen Asp F 22 [Aspergillus fumigatus Af293]			0	99	TSDFQIVGDDLTVTNPGRI		cleaved I-K@C-term; missed R-I@18	-0.00029956	2047.02	1024.52	2047.02	1024.52	2	17	1.1.1.2510.23	1	42.8043	23750.8	43.0715
1	77.13	77.13	91.32	63.01	52.51	gi|70991443	enolase/allergen Asp F 22 [Aspergillus fumigatus Af293]			0	99	TSDFQIVGDDLTVTNPGRI		cleaved I-K@C-term; missed R-I@18	0.000392397	2047.02	683.348	2047.02	683.348	3	24	1.1.1.2513.11	1	42.9411	11706	43.0715
1	77.13	77.13	91.32	63.01	52.51	gi|70991443	enolase/allergen Asp F 22 [Aspergillus fumigatus Af293]			0	99	TSDFQIVGDDLTVTNPGRI		cleaved I-K@C-term; missed R-I@18	-0.00029956	2047.02	1024.52	2047.02	1024.52	2	22	1.1.1.2514.19	1	43.0145	23750.8	43.0715
1	77.13	77.13	91.32	63.01	52.51	gi|70991443	enolase/allergen Asp F 22 [Aspergillus fumigatus Af293]			0	99	TSDFQIVGDDLTVTNPGRI		cleaved I-K@C-term; missed R-I@18	0.000392397	2047.02	683.348	2047.02	683.348	3	19	1.1.1.2515.8	1	43.0398	11706	43.0715
1	77.13	77.13	91.32	63.01	52.51	gi|70991443	enolase/allergen Asp F 22 [Aspergillus fumigatus Af293]			0	99	TSDFQIVGDDLTVTNPGRI		cleaved I-K@C-term; missed R-I@18	-0.00029956	2047.02	1024.52	2047.02	1024.52	2	18	1.1.1.2516.19	1	43.1177	23750.8	43.0715
1	77.13	77.13	91.32	63.01	52.51	gi|70991443	enolase/allergen Asp F 22 [Aspergillus fumigatus Af293]			0	99	TSDFQIVGDDLTVTNPGRI	Carbamidomethyl@N-term	cleaved I-K@C-term; missed R-I@18	-0.00149978	2104.04	1053.03	2104.04	1053.03	2	18	1.1.1.2518.30	1	43.2182	657.361	43.2782
1	77.13	77.13	91.32	63.01	52.51	gi|70991443	enolase/allergen Asp F 22 [Aspergillus fumigatus Af293]			0	99	TSDFQIVGDDLTVTNPGRI	Carbamidomethyl@N-term	cleaved I-K@C-term; missed R-I@18	-0.00149978	2104.04	1053.03	2104.04	1053.03	2	19	1.1.1.2520.34	1	43.3159	657.361	43.2782
1	77.13	77.13	91.32	63.01	52.51	gi|70991443	enolase/allergen Asp F 22 [Aspergillus fumigatus Af293]			0	99	TSDFQIVGDDLTVTNPGRI		cleaved I-K@C-term; missed R-I@18	-0.00029956	2047.02	1024.52	2047.02	1024.52	2	16	1.1.1.2518.27	1	43.2138	23750.8	43.0715
1	77.13	77.13	91.32	63.01	52.51	gi|70991443	enolase/allergen Asp F 22 [Aspergillus fumigatus Af293]			0	99	TSDFQIVGDDLTVTNPGRI	Carbamidomethyl@N-term	cleaved I-K@C-term; missed R-I@18	-0.00156566	2104.04	702.355	2104.04	702.355	3	16	1.1.1.2501.8	1	42.3087	1592.41	42.3967
1	77.13	77.13	91.32	63.01	52.51	gi|70991443	enolase/allergen Asp F 22 [Aspergillus fumigatus Af293]			0	96.65	TSDFQIVGDDLTVTNPGRI		cleaved I-K@C-term; missed R-I@18	-0.00418529	2047.02	683.347	2047.02	683.348	3	14	1.1.1.2498.13	1	42.1562	15408.4	42.2412
1	77.13	77.13	91.32	63.01	52.51	gi|70991443	enolase/allergen Asp F 22 [Aspergillus fumigatus Af293]			0	96.32	TSDFQIVGDDLTVTNPGRI		cleaved I-K@C-term; missed R-I@18	-0.000543704	2047.02	1024.52	2047.02	1024.52	2	14	1.1.1.2499.13	1	42.227	29708.8	42.1895
1	77.13	77.13	91.32	63.01	52.51	gi|70991443	enolase/allergen Asp F 22 [Aspergillus fumigatus Af293]			0	96.26	TSDFQIVGDDLTVTNPGRI		cleaved I-K@C-term; missed R-I@18	-0.00029956	2047.02	1024.52	2047.02	1024.52	2	14	1.1.1.2520.33	1	43.3145	23750.8	43.0715
1	77.13	77.13	91.32	63.01	52.51	gi|70991443	enolase/allergen Asp F 22 [Aspergillus fumigatus Af293]			0	79.63	TSDFQIVGDDLTVTNPGRI		cleaved I-K@C-term; missed R-I@18	0.000392397	2047.02	683.348	2047.02	683.348	3	13	1.1.1.2517.7	1	43.1415	11706	43.0715
1	77.13	77.13	91.32	63.01	52.51	gi|70991443	enolase/allergen Asp F 22 [Aspergillus fumigatus Af293]			0	76.58	TSDFQIVGDDLTVTNPGRI		cleaved I-K@C-term; missed R-I@18	-0.000543704	2047.02	1024.52	2047.02	1024.52	2	13	1.1.1.2501.22	1	42.3292	29708.8	42.1895
1	77.13	77.13	91.32	63.01	52.51	gi|70991443	enolase/allergen Asp F 22 [Aspergillus fumigatus Af293]			0	32.71	TSDFQIVGDDLTVTNPGRI		cleaved I-K@C-term; missed R-I@18	-0.000543704	2047.02	1024.52	2047.02	1024.52	2	12	1.1.1.2503.25	1	42.4345	29708.8	42.1895
1	77.13	77.13	91.32	63.01	52.51	gi|70991443	enolase/allergen Asp F 22 [Aspergillus fumigatus Af293]			0	31.02	TSDFQIVGDDLTVTNPGRI		cleaved I-K@C-term; missed R-I@18	-0.000543704	2047.02	1024.52	2047.02	1024.52	2	12	1.1.1.2497.39	1	42.1236	29708.8	42.1895
1	77.13	77.13	91.32	63.01	52.51	gi|70991443	enolase/allergen Asp F 22 [Aspergillus fumigatus Af293]			0	27.43	TSDFQIVGDDLTVTNPGRI	Carbamidomethyl@N-term	cleaved I-K@C-term; missed R-I@18	-0.00156566	2104.04	702.355	2104.04	702.355	3	13	1.1.1.2504.12	1	42.4667	1592.41	42.3967
1	77.13	77.13	91.32	63.01	52.51	gi|70991443	enolase/allergen Asp F 22 [Aspergillus fumigatus Af293]			0	94.9	VDEFLNK			0.00114416	863.44	432.727	863.439	432.727	2	11	1.1.1.2141.5	1	23.5046	58661.5	23.5958
1	77.13	77.13	91.32	63.01	52.51	gi|70991443	enolase/allergen Asp F 22 [Aspergillus fumigatus Af293]			0	84.38	VDEFLNK	Formyl@N-term		-0.000306784	891.433	446.724	891.434	446.724	2	11	1.1.1.2419.2	1	37.9996	5099.61	37.8301
1	77.13	77.13	91.32	63.01	52.51	gi|70991443	enolase/allergen Asp F 22 [Aspergillus fumigatus Af293]			0	76.05	VDEFLNK			0.00114416	863.44	432.727	863.439	432.727	2	11	1.1.1.2145.6	1	23.7123	58661.5	23.5958
1	77.13	77.13	91.32	63.01	52.51	gi|70991443	enolase/allergen Asp F 22 [Aspergillus fumigatus Af293]			0	74.7	VDEFLNK	Carbamidomethyl@N-term		0.00156927	920.462	461.238	920.46	461.237	2	11	1.1.1.2160.8	1	24.4915	17839.7	24.1656
1	77.13	77.13	91.32	63.01	52.51	gi|70991443	enolase/allergen Asp F 22 [Aspergillus fumigatus Af293]			0	73.64	VDEFLNK			0.00114416	863.44	432.727	863.439	432.727	2	11	1.1.1.2143.4	1	23.6076	58661.5	23.5958
1	77.13	77.13	91.32	63.01	52.51	gi|70991443	enolase/allergen Asp F 22 [Aspergillus fumigatus Af293]			0	71.92	VDEFLNK	Formyl@N-term		-0.000306784	891.433	446.724	891.434	446.724	2	11	1.1.1.2413.3	1	37.6855	5099.61	37.8301
1	77.13	77.13	91.32	63.01	52.51	gi|70991443	enolase/allergen Asp F 22 [Aspergillus fumigatus Af293]			0	68.51	VDEFLNK			0.00114416	863.44	432.727	863.439	432.727	2	9	1.1.1.2149.6	1	23.9193	58661.5	23.5958
1	77.13	77.13	91.32	63.01	52.51	gi|70991443	enolase/allergen Asp F 22 [Aspergillus fumigatus Af293]			0	65.57	VDEFLNK	Formyl@N-term		-0.000306784	891.433	446.724	891.434	446.724	2	11	1.1.1.2415.4	1	37.7903	5099.61	37.8301
1	77.13	77.13	91.32	63.01	52.51	gi|70991443	enolase/allergen Asp F 22 [Aspergillus fumigatus Af293]			0	64.06	VDEFLNK	Carbamidomethyl@N-term		0.00175238	920.462	461.238	920.46	461.237	2	10	1.1.1.2130.8	1	22.9317	5337.55	23.0203
1	77.13	77.13	91.32	63.01	52.51	gi|70991443	enolase/allergen Asp F 22 [Aspergillus fumigatus Af293]			0	62.79	VDEFLNK	Formyl@N-term		-0.000306784	891.433	446.724	891.434	446.724	2	11	1.1.1.2417.3	1	37.8944	5099.61	37.8301
1	77.13	77.13	91.32	63.01	52.51	gi|70991443	enolase/allergen Asp F 22 [Aspergillus fumigatus Af293]			0	56.32	VDEFLNK	Carbamidomethyl(K)@7		0.00120305	920.461	461.238	920.46	461.237	2	10	1.1.1.2138.12	1	23.3523	11505.9	23.8541
1	77.13	77.13	91.32	63.01	52.51	gi|70991443	enolase/allergen Asp F 22 [Aspergillus fumigatus Af293]			0	44.74	VDEFLNK	Carbamidomethyl@N-term		0.00156927	920.462	461.238	920.46	461.237	2	11	1.1.1.2156.6	1	24.2831	17839.7	24.1656
1	77.13	77.13	91.32	63.01	52.51	gi|70991443	enolase/allergen Asp F 22 [Aspergillus fumigatus Af293]			0	44.2	VDEFLNK	Carbamidomethyl@N-term		0.00175238	920.462	461.238	920.46	461.237	2	10	1.1.1.2134.5	1	23.1378	5337.55	23.0203
1	77.13	77.13	91.32	63.01	52.51	gi|70991443	enolase/allergen Asp F 22 [Aspergillus fumigatus Af293]			0	39.64	VDEFLNK	Carbamidomethyl@N-term		0.00156927	920.462	461.238	920.46	461.237	2	9	1.1.1.2162.7	1	24.5942	17839.7	24.1656
1	77.13	77.13	91.32	63.01	52.51	gi|70991443	enolase/allergen Asp F 22 [Aspergillus fumigatus Af293]			0	34.42	VDEFLNK	Carbamidomethyl@N-term		0.00156927	920.462	461.238	920.46	461.237	2	11	1.1.1.2152.11	1	24.0802	17839.7	24.1656
1	77.13	77.13	91.32	63.01	52.51	gi|70991443	enolase/allergen Asp F 22 [Aspergillus fumigatus Af293]			0	29.62	VDEFLNK	Dicarbamidomethyl(D)@2		0.00103538	977.483	489.749	977.482	489.748	2	10	1.1.1.2147.11	1	23.8194	1467.97	23.9058
1	77.13	77.13	91.32	63.01	52.51	gi|70991443	enolase/allergen Asp F 22 [Aspergillus fumigatus Af293]			0	25.04	VDEFLNK	Formyl@N-term; Carbamidomethyl(D)@2		0.00180044	948.457	475.236	948.455	475.235	2	9	1.1.1.2406.4	1	37.32	385.422	37.4657
1	77.13	77.13	91.32	63.01	52.51	gi|70991443	enolase/allergen Asp F 22 [Aspergillus fumigatus Af293]			0	24.09	VDEFLNK	Carbamidomethyl@N-term		0.00156927	920.462	461.238	920.46	461.237	2	11	1.1.1.2154.9	1	24.1815	17839.7	24.1656
1	77.13	77.13	91.32	63.01	52.51	gi|70991443	enolase/allergen Asp F 22 [Aspergillus fumigatus Af293]			0	20.27	VDEFLNK	Carbamidomethyl(E)@3		0.000958911	920.461	461.238	920.46	461.237	2	11	1.1.1.2142.7	1	23.5582	13237.9	23.9058
1	77.13	77.13	91.32	63.01	52.51	gi|70991443	enolase/allergen Asp F 22 [Aspergillus fumigatus Af293]			0	18.89	VDEFLNK	Carbamidomethyl@N-term		0.00156927	920.462	461.238	920.46	461.237	2	10	1.1.1.2158.8	1	24.388	17839.7	24.1656
1	77.13	77.13	91.32	63.01	52.51	gi|70991443	enolase/allergen Asp F 22 [Aspergillus fumigatus Af293]			0	99	VDEFLNKLDGTANK	Delta:H(2)C(2)(K)@14	missed K-L@7	0.00107011	1588.81	795.413	1588.81	795.412	2	19	1.1.1.2288.20	1	31.1757	37111	31.2433
1	77.13	77.13	91.32	63.01	52.51	gi|70991443	enolase/allergen Asp F 22 [Aspergillus fumigatus Af293]			0	99	VDEFLNKLDGTANK	Delta:H(2)C(2)(K)@14	missed K-L@7	0.0007913	1588.81	530.611	1588.81	530.611	3	19	1.1.1.2289.13	1	31.2101	36555	31.2433
1	77.13	77.13	91.32	63.01	52.51	gi|70991443	enolase/allergen Asp F 22 [Aspergillus fumigatus Af293]			0	99	VDEFLNKLDGTANK	Delta:H(2)C(2)(K)@14	missed K-L@7	0.00107011	1588.81	795.413	1588.81	795.412	2	20	1.1.1.2290.28	1	31.2732	37111	31.2433
1	77.13	77.13	91.32	63.01	52.51	gi|70991443	enolase/allergen Asp F 22 [Aspergillus fumigatus Af293]			0	99	VDEFLNKLDGTANK	Delta:H(2)C(2)(K)@14	missed K-L@7	0.00107011	1588.81	795.413	1588.81	795.412	2	19	1.1.1.2292.32	1	31.3805	37111	31.2433
1	77.13	77.13	91.32	63.01	52.51	gi|70991443	enolase/allergen Asp F 22 [Aspergillus fumigatus Af293]			0	99	VDEFLNKLDGTANK	Deamidated(N)@6; Delta:H(2)C(2)(K)@14	missed K-L@7	-0.000509947	1589.79	795.904	1589.79	795.904	2	19	1.1.1.2315.15	1	32.5871	3053.7	32.5025
1	77.13	77.13	91.32	63.01	52.51	gi|70991443	enolase/allergen Asp F 22 [Aspergillus fumigatus Af293]			0	99	VDEFLNKLDGTANK	Carbamidomethyl(K)@7; Delta:H(2)C(2)(K)@14	missed K-L@7	0.0039905	1645.84	549.619	1645.83	549.618	3	18	1.1.1.2287.14	1	31.107	4724.51	31.1395
1	77.13	77.13	91.32	63.01	52.51	gi|70991443	enolase/allergen Asp F 22 [Aspergillus fumigatus Af293]			0	99	VDEFLNKLDGTANK	Deamidated(N)@6; Delta:H(2)C(2)(K)@14	missed K-L@7	-0.000509947	1589.79	795.904	1589.79	795.904	2	17	1.1.1.2313.20	1	32.4825	3053.7	32.5025
1	77.13	77.13	91.32	63.01	52.51	gi|70991443	enolase/allergen Asp F 22 [Aspergillus fumigatus Af293]			0	99	VDEFLNKLDGTANK	Deamidated(N)@6; Delta:H(2)C(2)(K)@14	missed K-L@7	-0.000193999	1589.79	795.904	1589.79	795.904	2	16	1.1.1.2254.36	1	29.3966	2784.32	29.3093
1	77.13	77.13	91.32	63.01	52.51	gi|70991443	enolase/allergen Asp F 22 [Aspergillus fumigatus Af293]			0	99	VDEFLNKLDGTANK	Delta:H(2)C(2)(K)@14	missed K-L@7	0.00107011	1588.81	795.413	1588.81	795.412	2	16	1.1.1.2293.43	1	31.4409	37111	31.2433
1	77.13	77.13	91.32	63.01	52.51	gi|70991443	enolase/allergen Asp F 22 [Aspergillus fumigatus Af293]			0	99	VDEFLNKLDGTANK	Deamidated(N)@6; Delta:H(2)C(2)(K)@14	missed K-L@7	0.0020698	1589.8	530.939	1589.79	530.939	3	15	1.1.1.2255.6	1	29.4267	4167.22	29.3093
1	77.13	77.13	91.32	63.01	52.51	gi|70991443	enolase/allergen Asp F 22 [Aspergillus fumigatus Af293]			0	99	VDEFLNKLDGTANK	Delta:H(2)C(2)(K)@14	missed K-L@7	0.0007913	1588.81	530.611	1588.81	530.611	3	15	1.1.1.2287.11	1	31.1048	36555	31.2433
1	77.13	77.13	91.32	63.01	52.51	gi|70991443	enolase/allergen Asp F 22 [Aspergillus fumigatus Af293]			0	99	VDEFLNKLDGTANK	Delta:H(2)C(2)(K)@14	missed K-L@7	0.000968034	1588.81	530.611	1588.81	530.611	3	15	1.1.1.2259.7	1	29.6369	1557.08	29.6219
1	77.13	77.13	91.32	63.01	52.51	gi|70991443	enolase/allergen Asp F 22 [Aspergillus fumigatus Af293]			0	99	VDEFLNKLDGTANK	Delta:H(2)C(2)(K)@14	missed K-L@7	-0.00459337	1588.81	795.41	1588.81	795.412	2	15	1.1.1.2259.38	1	29.6597	1022.69	29.6219
1	77.13	77.13	91.32	63.01	52.51	gi|70991443	enolase/allergen Asp F 22 [Aspergillus fumigatus Af293]			0	99	VDEFLNKLDGTANK	Carbamidomethyl(K)@7; Delta:H(2)C(2)(K)@14	missed K-L@7	0.00518352	1645.84	823.925	1645.83	823.923	2	16	1.1.1.2285.42	1	31.0242	4609.49	31.0878
1	77.13	77.13	91.32	63.01	52.51	gi|70991443	enolase/allergen Asp F 22 [Aspergillus fumigatus Af293]			0	99	VDEFLNKLDGTANK	Deamidated(N)@6; Delta:H(2)C(2)(K)@14	missed K-L@7	0.0020698	1589.8	530.939	1589.79	530.939	3	15	1.1.1.2253.4	1	29.3213	4167.22	29.3093
1	77.13	77.13	91.32	63.01	52.51	gi|70991443	enolase/allergen Asp F 22 [Aspergillus fumigatus Af293]			0	97.71	VDEFLNKLDGTANK	Deamidated(N)@6; Delta:H(2)C(2)(K)@14	missed K-L@7	-0.000193999	1589.79	795.904	1589.79	795.904	2	14	1.1.1.2252.25	1	29.2849	2784.32	29.3093
1	77.13	77.13	91.32	63.01	52.51	gi|70991443	enolase/allergen Asp F 22 [Aspergillus fumigatus Af293]			0	96.93	VDEFLNKLDGTANK	Carbamidomethyl@N-term; Delta:H(2)C(2)(K)@14	missed K-L@7	-0.000920078	1645.83	823.922	1645.83	823.923	2	15	1.1.1.2300.45	1	31.808	2322.44	31.7656
1	77.13	77.13	91.32	63.01	52.51	gi|70991443	enolase/allergen Asp F 22 [Aspergillus fumigatus Af293]			0	96.09	VDEFLNKLDGTANK	Delta:H(2)C(2)(K)@14	missed K-L@7	0.0007913	1588.81	530.611	1588.81	530.611	3	14	1.1.1.2296.9	1	31.573	36555	31.2433
1	77.13	77.13	91.32	63.01	52.51	gi|70991443	enolase/allergen Asp F 22 [Aspergillus fumigatus Af293]			0	93.62	VDEFLNKLDGTANK	Carbamidomethyl(T)@11; Delta:H(2)C(2)(K)@14	missed K-L@7	0.0039905	1645.84	549.619	1645.83	549.618	3	15	1.1.1.2289.16	1	31.2123	4724.51	31.1395
1	77.13	77.13	91.32	63.01	52.51	gi|70991443	enolase/allergen Asp F 22 [Aspergillus fumigatus Af293]			0	73.78	VDEFLNKLDGTANK	Carbamidomethyl@N-term; Delta:H(2)C(2)(K)@14	missed K-L@7	-0.000770295	1645.83	549.617	1645.83	549.618	3	13	1.1.1.2301.12	1	31.8362	2468.88	31.7656
1	77.13	77.13	91.32	63.01	52.51	gi|70991443	enolase/allergen Asp F 22 [Aspergillus fumigatus Af293]			0	67.1	VDEFLNKLDGTANK	Deamidated(N)@6; Delta:H(2)C(2)(K)@14	missed K-L@7	0.0020698	1589.8	530.939	1589.79	530.939	3	13	1.1.1.2251.6	1	29.2192	4167.22	29.3093
1	77.13	77.13	91.32	63.01	52.51	gi|70991443	enolase/allergen Asp F 22 [Aspergillus fumigatus Af293]			0	66.9	VDEFLNKLDGTANK	Carbamidomethyl(D)@9; Delta:H(2)C(2)(K)@14	missed K-L@7	0.00252564	1645.83	549.619	1645.83	549.618	3	14	1.1.1.2293.16	1	31.4212	1478.84	31.3998
1	77.13	77.13	91.32	63.01	52.51	gi|70991443	enolase/allergen Asp F 22 [Aspergillus fumigatus Af293]			0	52.28	VDEFLNKLDGTANK	Carbamidomethyl@N-term; Delta:H(2)C(2)(K)@14	missed K-L@7	0.00147325	1645.83	823.924	1645.83	823.923	2	12	1.1.1.2269.41	1	30.1817	1072.2	30.1944
1	77.13	77.13	91.32	63.01	52.51	gi|70991443	enolase/allergen Asp F 22 [Aspergillus fumigatus Af293]			0	47.78	VDEFLNKLDGTANK	Formyl@N-term; Delta:H(2)C(2)(K)@14	missed K-L@7	-0.00397722	1616.8	809.408	1616.8	809.41	2	14	1.1.1.2514.9	1	42.9926	1353.22	43.0715
1	77.13	77.13	91.32	63.01	52.51	gi|70991443	enolase/allergen Asp F 22 [Aspergillus fumigatus Af293]			0	35.83	VDEFLNKLDGTANK	Formyl@N-term; Delta:H(2)C(2)(K)@14	missed K-L@7	-0.00397722	1616.8	809.408	1616.8	809.41	2	14	1.1.1.2516.12	1	43.1023	1353.22	43.0715
1	77.13	77.13	91.32	63.01	52.51	gi|70991443	enolase/allergen Asp F 22 [Aspergillus fumigatus Af293]			0	99	VLPVPFQNVLNGGSHAGGR	Deamidated(N)@11	cleaved Y-V@N-term	0.00274585	1919	960.509	1919	960.508	2	19	1.1.1.2430.47	1	38.6178	6496.21	38.7307
1	77.13	77.13	91.32	63.01	52.51	gi|70991443	enolase/allergen Asp F 22 [Aspergillus fumigatus Af293]			0	99	VLPVPFQNVLNGGSHAGGR	Deamidated(N)@11	cleaved Y-V@N-term	0.00274585	1919	960.509	1919	960.508	2	24	1.1.1.2432.19	1	38.7187	6496.21	38.7307
1	77.13	77.13	91.32	63.01	52.51	gi|70991443	enolase/allergen Asp F 22 [Aspergillus fumigatus Af293]			0	99	VLPVPFQNVLNGGSHAGGR	Deamidated(N)@11	cleaved Y-V@N-term	0.00163305	1919	640.675	1919	640.674	3	22	1.1.1.2433.4	1	38.7446	20789.2	38.7307
1	77.13	77.13	91.32	63.01	52.51	gi|70991443	enolase/allergen Asp F 22 [Aspergillus fumigatus Af293]			0	99	VLPVPFQNVLNGGSHAGGR	Deamidated(N)@11	cleaved Y-V@N-term	0.0017191	1919	960.509	1919	960.508	2	21	1.1.1.2434.18	1	38.8175	6548.27	38.7307
1	77.13	77.13	91.32	63.01	52.51	gi|70991443	enolase/allergen Asp F 22 [Aspergillus fumigatus Af293]			0	99	VLPVPFQNVLNGGSHAGGR	Deamidated(N)@11	cleaved Y-V@N-term	0.00163305	1919	640.675	1919	640.674	3	22	1.1.1.2435.4	1	38.8478	20789.2	38.7307
1	77.13	77.13	91.32	63.01	52.51	gi|70991443	enolase/allergen Asp F 22 [Aspergillus fumigatus Af293]			0	99	VLPVPFQNVLNGGSHAGGR	Deamidated(N)@11	cleaved Y-V@N-term	0.0017191	1919	960.509	1919	960.508	2	19	1.1.1.2436.19	1	38.9272	6548.27	38.7307
1	77.13	77.13	91.32	63.01	52.51	gi|70991443	enolase/allergen Asp F 22 [Aspergillus fumigatus Af293]			0	99	VLPVPFQNVLNGGSHAGGR	Deamidated(N)@11	cleaved Y-V@N-term	0.00163305	1919	640.675	1919	640.674	3	20	1.1.1.2437.5	1	38.951	20789.2	38.7307
1	77.13	77.13	91.32	63.01	52.51	gi|70991443	enolase/allergen Asp F 22 [Aspergillus fumigatus Af293]			0	99	VLPVPFQNVLNGGSHAGGR	Deamidated(N)@11	cleaved Y-V@N-term	0.0017191	1919	960.509	1919	960.508	2	19	1.1.1.2438.17	1	39.0261	6548.27	38.7307
1	77.13	77.13	91.32	63.01	52.51	gi|70991443	enolase/allergen Asp F 22 [Aspergillus fumigatus Af293]			0	99	VLPVPFQNVLNGGSHAGGR	Deamidated(N)@11	cleaved Y-V@N-term	0.00218237	1919	640.675	1919	640.674	3	19	1.1.1.2458.13	1	40.0492	6985.94	40.1347
1	77.13	77.13	91.32	63.01	52.51	gi|70991443	enolase/allergen Asp F 22 [Aspergillus fumigatus Af293]			0	99	VLPVPFQNVLNGGSHAGGR	Deamidated(N)@11	cleaved Y-V@N-term	0.00218237	1919	640.675	1919	640.674	3	19	1.1.1.2460.6	1	40.1515	6985.94	40.1347
1	77.13	77.13	91.32	63.01	52.51	gi|70991443	enolase/allergen Asp F 22 [Aspergillus fumigatus Af293]			0	99	VLPVPFQNVLNGGSHAGGR	Deamidated(N)@11	cleaved Y-V@N-term	0.00218237	1919	640.675	1919	640.674	3	21	1.1.1.2461.5	1	40.2016	6985.94	40.1347
1	77.13	77.13	91.32	63.01	52.51	gi|70991443	enolase/allergen Asp F 22 [Aspergillus fumigatus Af293]			0	99	VLPVPFQNVLNGGSHAGGR	Deamidated(N)@11	cleaved Y-V@N-term	0.00218237	1919	640.675	1919	640.674	3	20	1.1.1.2463.5	1	40.3034	6985.94	40.1347
1	77.13	77.13	91.32	63.01	52.51	gi|70991443	enolase/allergen Asp F 22 [Aspergillus fumigatus Af293]			0	99	VLPVPFQNVLNGGSHAGGR	Deamidated(N)@11	cleaved Y-V@N-term	0.00124552	1919	640.675	1919	640.674	3	17	1.1.1.2429.13	1	38.5395	20784.9	38.7307
1	77.13	77.13	91.32	63.01	52.51	gi|70991443	enolase/allergen Asp F 22 [Aspergillus fumigatus Af293]			0	99	VLPVPFQNVLNGGSHAGGR	Deamidated(N)@11	cleaved Y-V@N-term	0.000742523	1919	960.508	1919	960.508	2	15	1.1.1.2462.22	1	40.2781	1842.41	40.1347
1	77.13	77.13	91.32	63.01	52.51	gi|70991443	enolase/allergen Asp F 22 [Aspergillus fumigatus Af293]			0	99	VLPVPFQNVLNGGSHAGGR	Deamidated(N)@11	cleaved Y-V@N-term	0.0017191	1919	960.509	1919	960.508	2	16	1.1.1.2441.24	1	39.1877	6548.27	38.7307
1	77.13	77.13	91.32	63.01	52.51	gi|70991443	enolase/allergen Asp F 22 [Aspergillus fumigatus Af293]			0	99	VLPVPFQNVLNGGSHAGGR	Deamidated(N)@11	cleaved Y-V@N-term	0.000742523	1919	960.508	1919	960.508	2	15	1.1.1.2459.40	1	40.1213	1842.41	40.1347
1	77.13	77.13	91.32	63.01	52.51	gi|70991443	enolase/allergen Asp F 22 [Aspergillus fumigatus Af293]			0	98.68	VLPVPFQNVLNGGSHAGGR	Deamidated(N)@11	cleaved Y-V@N-term	0.00163305	1919	640.675	1919	640.674	3	14	1.1.1.2444.9	1	39.3143	16471	38.7823
1	77.13	77.13	91.32	63.01	52.51	gi|70991443	enolase/allergen Asp F 22 [Aspergillus fumigatus Af293]			0	94.95	VLPVPFQNVLNGGSHAGGR	Deamidated(N)@11	cleaved Y-V@N-term	0.0017191	1919	960.509	1919	960.508	2	14	1.1.1.2439.30	1	39.0807	6548.27	38.7307
1	77.13	77.13	91.32	63.01	52.51	gi|70991443	enolase/allergen Asp F 22 [Aspergillus fumigatus Af293]			0	92.82	VLPVPFQNVLNGGSHAGGR	Deamidated(N)@8	cleaved Y-V@N-term	0.00163305	1919	640.675	1919	640.674	3	14	1.1.1.2442.4	1	39.2079	22238	38.6791
1	77.13	77.13	91.32	63.01	52.51	gi|70991443	enolase/allergen Asp F 22 [Aspergillus fumigatus Af293]			0	92.65	VLPVPFQNVLNGGSHAGGR	Deamidated(N)@11	cleaved Y-V@N-term	0.000742523	1919	960.508	1919	960.508	2	12	1.1.1.2457.41	1	40.0173	1842.41	40.1347
1	77.13	77.13	91.32	63.01	52.51	gi|70991443	enolase/allergen Asp F 22 [Aspergillus fumigatus Af293]			0	80.8	VLPVPFQNVLNGGSHAGGR	Deamidated(N)@11	cleaved Y-V@N-term	0.000742523	1919	960.508	1919	960.508	2	13	1.1.1.2464.31	1	40.3844	1842.41	40.1347
1	77.13	77.13	91.32	63.01	52.51	gi|70991443	enolase/allergen Asp F 22 [Aspergillus fumigatus Af293]			0	80.61	VLPVPFQNVLNGGSHAGGR	Deamidated(N)@11; Carbamidomethyl(S)@14	cleaved Y-V@N-term	-0.00125578	1976.02	659.681	1976.02	659.682	3	15	1.1.1.2435.9	1	38.8551	2405.87	38.6791
1	77.13	77.13	91.32	63.01	52.51	gi|70991443	enolase/allergen Asp F 22 [Aspergillus fumigatus Af293]			0	75.13	VLPVPFQNVLNGGSHAGGR	Deamidated(N)@11	cleaved Y-V@N-term	0.00218237	1919	640.675	1919	640.674	3	12	1.1.1.2465.10	1	40.4091	6985.94	40.1347
1	77.13	77.13	91.32	63.01	52.51	gi|70991443	enolase/allergen Asp F 22 [Aspergillus fumigatus Af293]			0	62.78	VLPVPFQNVLNGGSHAGGR	Deamidated(N)@11	cleaved Y-V@N-term	0.000717508	1919	640.675	1919	640.674	3	13	1.1.1.2450.11	1	39.6284	3166.92	39.5069
1	77.13	77.13	91.32	63.01	52.51	gi|70991443	enolase/allergen Asp F 22 [Aspergillus fumigatus Af293]			0	53.74	VLPVPFQNVLNGGSHAGGR	Deamidated(N)@11	cleaved Y-V@N-term	0.000717508	1919	640.675	1919	640.674	3	10	1.1.1.2452.13	1	39.7339	3166.92	39.5069
1	77.13	77.13	91.32	63.01	52.51	gi|70991443	enolase/allergen Asp F 22 [Aspergillus fumigatus Af293]			0	31.94	VLPVPFQNVLNGGSHAGGR	Deamidated(N)@11	cleaved Y-V@N-term	0.000717508	1919	640.675	1919	640.674	3	12	1.1.1.2446.18	1	39.4251	3166.92	39.5069
1	77.13	77.13	91.32	63.01	52.51	gi|70991443	enolase/allergen Asp F 22 [Aspergillus fumigatus Af293]			0	99	VNETIGPALIK		cleaved N-V@N-term	-0.00222775	1153.67	577.841	1153.67	577.843	2	16	1.1.1.2306.17	1	32.1046	7350.6	32.0288
1	77.13	77.13	91.32	63.01	52.51	gi|70991443	enolase/allergen Asp F 22 [Aspergillus fumigatus Af293]			0	99	VNETIGPALIK		cleaved N-V@N-term	-0.00222775	1153.67	577.841	1153.67	577.843	2	15	1.1.1.2302.15	1	31.8911	7350.6	32.0288
1	77.13	77.13	91.32	63.01	52.51	gi|70991443	enolase/allergen Asp F 22 [Aspergillus fumigatus Af293]			0	99	VNETIGPALIK		cleaved N-V@N-term	-0.00222775	1153.67	577.841	1153.67	577.843	2	14	1.1.1.2308.19	1	32.2116	7350.6	32.0288
1	77.13	77.13	91.32	63.01	52.51	gi|70991443	enolase/allergen Asp F 22 [Aspergillus fumigatus Af293]			0	99	VNQIGTLTESIQAAK			0.0011163	1571.85	786.934	1571.85	786.933	2	20	1.1.1.2307.38	1	32.1729	1716.44	32.1349
1	77.13	77.13	91.32	63.01	52.51	gi|70991443	enolase/allergen Asp F 22 [Aspergillus fumigatus Af293]			0	99	VNQIGTLTESIQAAK			0.00148252	1571.85	786.934	1571.85	786.933	2	17	1.1.1.2335.37	1	33.63	1247.94	33.6456
1	77.13	77.13	91.32	63.01	52.51	gi|70991443	enolase/allergen Asp F 22 [Aspergillus fumigatus Af293]			0	99	VNQIGTLTESIQAAK	Carbamidomethyl(E)@9		-0.000386083	1628.87	543.965	1628.87	543.965	3	22	1.1.1.2350.15	1	34.4048	14045.5	34.5423
1	77.13	77.13	91.32	63.01	52.51	gi|70991443	enolase/allergen Asp F 22 [Aspergillus fumigatus Af293]			0	99	VNQIGTLTESIQAAK			0.000263455	1571.85	524.958	1571.85	524.958	3	24	1.1.1.2352.12	1	34.5084	148702	34.647
1	77.13	77.13	91.32	63.01	52.51	gi|70991443	enolase/allergen Asp F 22 [Aspergillus fumigatus Af293]			0	99	VNQIGTLTESIQAAK	Carbamidomethyl(K)@15		0.00363993	1628.88	815.446	1628.87	815.444	2	21	1.1.1.2352.38	1	34.5274	39517.7	34.5952
1	77.13	77.13	91.32	63.01	52.51	gi|70991443	enolase/allergen Asp F 22 [Aspergillus fumigatus Af293]			0	99	VNQIGTLTESIQAAK	Carbamidomethyl@N-term		-0.000386083	1628.87	543.965	1628.87	543.965	3	22	1.1.1.2353.4	1	34.5554	14045.5	34.5423
1	77.13	77.13	91.32	63.01	52.51	gi|70991443	enolase/allergen Asp F 22 [Aspergillus fumigatus Af293]			0	99	VNQIGTLTESIQAAK			0.000263455	1571.85	524.958	1571.85	524.958	3	24	1.1.1.2354.4	1	34.6093	148702	34.647
1	77.13	77.13	91.32	63.01	52.51	gi|70991443	enolase/allergen Asp F 22 [Aspergillus fumigatus Af293]			0	99	VNQIGTLTESIQAAK	Carbamidomethyl@N-term		0.00363993	1628.88	815.446	1628.87	815.444	2	22	1.1.1.2354.18	1	34.6299	39517.7	34.5952
1	77.13	77.13	91.32	63.01	52.51	gi|70991443	enolase/allergen Asp F 22 [Aspergillus fumigatus Af293]			0	99	VNQIGTLTESIQAAK	Carbamidomethyl@N-term		-0.000386083	1628.87	543.965	1628.87	543.965	3	20	1.1.1.2355.5	1	34.6596	14045.5	34.5423
1	77.13	77.13	91.32	63.01	52.51	gi|70991443	enolase/allergen Asp F 22 [Aspergillus fumigatus Af293]			0	99	VNQIGTLTESIQAAK			0.00184873	1571.85	786.934	1571.85	786.933	2	26	1.1.1.2355.21	1	34.6772	596137	34.647
1	77.13	77.13	91.32	63.01	52.51	gi|70991443	enolase/allergen Asp F 22 [Aspergillus fumigatus Af293]			0	99	VNQIGTLTESIQAAK			0.00184873	1571.85	786.934	1571.85	786.933	2	26	1.1.1.2356.12	1	34.7245	596137	34.647
1	77.13	77.13	91.32	63.01	52.51	gi|70991443	enolase/allergen Asp F 22 [Aspergillus fumigatus Af293]			0	99	VNQIGTLTESIQAAK	Carbamidomethyl@N-term		0.00363993	1628.88	815.446	1628.87	815.444	2	25	1.1.1.2356.15	1	34.7297	39517.7	34.5952
1	77.13	77.13	91.32	63.01	52.51	gi|70991443	enolase/allergen Asp F 22 [Aspergillus fumigatus Af293]			0	99	VNQIGTLTESIQAAK			0.000263455	1571.85	524.958	1571.85	524.958	3	25	1.1.1.2357.4	1	34.7623	148702	34.647
1	77.13	77.13	91.32	63.01	52.51	gi|70991443	enolase/allergen Asp F 22 [Aspergillus fumigatus Af293]			0	99	VNQIGTLTESIQAAK	Carbamidomethyl@N-term		-0.000386083	1628.87	543.965	1628.87	543.965	3	19	1.1.1.2357.7	1	34.7645	14045.5	34.5423
1	77.13	77.13	91.32	63.01	52.51	gi|70991443	enolase/allergen Asp F 22 [Aspergillus fumigatus Af293]			0	99	VNQIGTLTESIQAAK			0.00184873	1571.85	786.934	1571.85	786.933	2	26	1.1.1.2358.11	1	34.8287	596137	34.647
1	77.13	77.13	91.32	63.01	52.51	gi|70991443	enolase/allergen Asp F 22 [Aspergillus fumigatus Af293]			0	99	VNQIGTLTESIQAAK	Carbamidomethyl@N-term		0.00363993	1628.88	815.446	1628.87	815.444	2	23	1.1.1.2358.14	1	34.8353	39517.7	34.5952
1	77.13	77.13	91.32	63.01	52.51	gi|70991443	enolase/allergen Asp F 22 [Aspergillus fumigatus Af293]			0	99	VNQIGTLTESIQAAK			0.000263455	1571.85	524.958	1571.85	524.958	3	23	1.1.1.2359.4	1	34.8657	148702	34.647
1	77.13	77.13	91.32	63.01	52.51	gi|70991443	enolase/allergen Asp F 22 [Aspergillus fumigatus Af293]			0	99	VNQIGTLTESIQAAK	Carbamidomethyl@N-term		-0.000386083	1628.87	543.965	1628.87	543.965	3	19	1.1.1.2359.8	1	34.8686	14045.5	34.5423
1	77.13	77.13	91.32	63.01	52.51	gi|70991443	enolase/allergen Asp F 22 [Aspergillus fumigatus Af293]			0	99	VNQIGTLTESIQAAK			0.00184873	1571.85	786.934	1571.85	786.933	2	26	1.1.1.2360.11	1	34.9319	596137	34.647
1	77.13	77.13	91.32	63.01	52.51	gi|70991443	enolase/allergen Asp F 22 [Aspergillus fumigatus Af293]			0	99	VNQIGTLTESIQAAK	Carbamidomethyl@N-term		0.00363993	1628.88	815.446	1628.87	815.444	2	20	1.1.1.2360.14	1	34.9385	39517.7	34.5952
1	77.13	77.13	91.32	63.01	52.51	gi|70991443	enolase/allergen Asp F 22 [Aspergillus fumigatus Af293]			0	99	VNQIGTLTESIQAAK			0.00184873	1571.85	786.934	1571.85	786.933	2	25	1.1.1.2362.15	1	35.0389	596137	34.647
1	77.13	77.13	91.32	63.01	52.51	gi|70991443	enolase/allergen Asp F 22 [Aspergillus fumigatus Af293]			0	99	VNQIGTLTESIQAAK	Carbamidomethyl(K)@15		0.000466061	1628.87	815.444	1628.87	815.444	2	21	1.1.1.2362.19	1	35.0448	24082.9	35.1636
1	77.13	77.13	91.32	63.01	52.51	gi|70991443	enolase/allergen Asp F 22 [Aspergillus fumigatus Af293]			0	99	VNQIGTLTESIQAAK			0.000263455	1571.85	524.958	1571.85	524.958	3	22	1.1.1.2363.5	1	35.0759	148702	34.647
1	77.13	77.13	91.32	63.01	52.51	gi|70991443	enolase/allergen Asp F 22 [Aspergillus fumigatus Af293]			0	99	VNQIGTLTESIQAAK	Carbamidomethyl(T)@6		-0.00166784	1628.87	543.965	1628.87	543.965	3	20	1.1.1.2363.8	1	35.0803	3005.72	35.1636
1	77.13	77.13	91.32	63.01	52.51	gi|70991443	enolase/allergen Asp F 22 [Aspergillus fumigatus Af293]			0	99	VNQIGTLTESIQAAK			0.00184873	1571.85	786.934	1571.85	786.933	2	24	1.1.1.2364.18	1	35.1392	652025	34.5952
1	77.13	77.13	91.32	63.01	52.51	gi|70991443	enolase/allergen Asp F 22 [Aspergillus fumigatus Af293]			0	99	VNQIGTLTESIQAAK	Carbamidomethyl(K)@15		0.000466061	1628.87	815.444	1628.87	815.444	2	25	1.1.1.2364.22	1	35.1451	24082.9	35.1636
1	77.13	77.13	91.32	63.01	52.51	gi|70991443	enolase/allergen Asp F 22 [Aspergillus fumigatus Af293]			0	99	VNQIGTLTESIQAAK	Carbamidomethyl(K)@15		-0.00166784	1628.87	543.965	1628.87	543.965	3	20	1.1.1.2365.8	1	35.1783	3005.72	35.1636
1	77.13	77.13	91.32	63.01	52.51	gi|70991443	enolase/allergen Asp F 22 [Aspergillus fumigatus Af293]			0	99	VNQIGTLTESIQAAK			0.00172666	1571.85	786.934	1571.85	786.933	2	26	1.1.1.2366.9	1	35.2364	466471	34.6987
1	77.13	77.13	91.32	63.01	52.51	gi|70991443	enolase/allergen Asp F 22 [Aspergillus fumigatus Af293]			0	99	VNQIGTLTESIQAAK	Carbamidomethyl(K)@15		0.000466061	1628.87	815.444	1628.87	815.444	2	25	1.1.1.2366.13	1	35.2423	24082.9	35.1636
1	77.13	77.13	91.32	63.01	52.51	gi|70991443	enolase/allergen Asp F 22 [Aspergillus fumigatus Af293]			0	99	VNQIGTLTESIQAAK			0.00123837	1571.85	786.934	1571.85	786.933	2	24	1.1.1.2368.13	1	35.3397	235541	34.8022
1	77.13	77.13	91.32	63.01	52.51	gi|70991443	enolase/allergen Asp F 22 [Aspergillus fumigatus Af293]			0	99	VNQIGTLTESIQAAK	Carbamidomethyl(K)@15		0.000466061	1628.87	815.444	1628.87	815.444	2	21	1.1.1.2368.16	1	35.3441	24082.9	35.1636
1	77.13	77.13	91.32	63.01	52.51	gi|70991443	enolase/allergen Asp F 22 [Aspergillus fumigatus Af293]			0	99	VNQIGTLTESIQAAK			0.0011163	1571.85	786.934	1571.85	786.933	2	19	1.1.1.2370.22	1	35.4471	124271	34.9055
1	77.13	77.13	91.32	63.01	52.51	gi|70991443	enolase/allergen Asp F 22 [Aspergillus fumigatus Af293]			0	99	VNQIGTLTESIQAAK			0.00148252	1571.85	786.934	1571.85	786.933	2	18	1.1.1.2372.22	1	35.5509	82402.6	35.0088
1	77.13	77.13	91.32	63.01	52.51	gi|70991443	enolase/allergen Asp F 22 [Aspergillus fumigatus Af293]			0	99	VNQIGTLTESIQAAK			0.00184873	1571.85	786.934	1571.85	786.933	2	23	1.1.1.2374.22	1	35.6546	59641.3	35.112
1	77.13	77.13	91.32	63.01	52.51	gi|70991443	enolase/allergen Asp F 22 [Aspergillus fumigatus Af293]			0	99	VNQIGTLTESIQAAK			0.00245909	1571.85	786.934	1571.85	786.933	2	24	1.1.1.2376.18	1	35.7587	43583.7	35.2152
1	77.13	77.13	91.32	63.01	52.51	gi|70991443	enolase/allergen Asp F 22 [Aspergillus fumigatus Af293]			0	99	VNQIGTLTESIQAAK			0.000812778	1571.85	524.958	1571.85	524.958	3	20	1.1.1.2377.2	1	35.7957	9098.75	35.2668
1	77.13	77.13	91.32	63.01	52.51	gi|70991443	enolase/allergen Asp F 22 [Aspergillus fumigatus Af293]			0	99	VNQIGTLTESIQAAK			0.00245909	1571.85	786.934	1571.85	786.933	2	22	1.1.1.2378.18	1	35.8591	30084.8	35.3184
1	77.13	77.13	91.32	63.01	52.51	gi|70991443	enolase/allergen Asp F 22 [Aspergillus fumigatus Af293]			0	99	VNQIGTLTESIQAAK			0.00184873	1571.85	786.934	1571.85	786.933	2	20	1.1.1.2380.28	1	35.9696	23582.7	35.4217
1	77.13	77.13	91.32	63.01	52.51	gi|70991443	enolase/allergen Asp F 22 [Aspergillus fumigatus Af293]			0	99	VNQIGTLTESIQAAK			0.00184873	1571.85	786.934	1571.85	786.933	2	18	1.1.1.2382.29	1	36.0757	20096.5	35.5257
1	77.13	77.13	91.32	63.01	52.51	gi|70991443	enolase/allergen Asp F 22 [Aspergillus fumigatus Af293]			0	99	VNQIGTLTESIQAAK			0.00184873	1571.85	786.934	1571.85	786.933	2	21	1.1.1.2384.27	1	36.1807	15639.2	35.6295
1	77.13	77.13	91.32	63.01	52.51	gi|70991443	enolase/allergen Asp F 22 [Aspergillus fumigatus Af293]			0	99	VNQIGTLTESIQAAK			-0.00010276	1571.85	524.958	1571.85	524.958	3	16	1.1.1.2385.6	1	36.2186	3482.36	35.6813
1	77.13	77.13	91.32	63.01	52.51	gi|70991443	enolase/allergen Asp F 22 [Aspergillus fumigatus Af293]			0	99	VNQIGTLTESIQAAK			0.00123837	1571.85	786.934	1571.85	786.933	2	19	1.1.1.2386.24	1	36.285	12692.4	35.7329
1	77.13	77.13	91.32	63.01	52.51	gi|70991443	enolase/allergen Asp F 22 [Aspergillus fumigatus Af293]			0	99	VNQIGTLTESIQAAK			0.00148252	1571.85	786.934	1571.85	786.933	2	18	1.1.1.2388.26	1	36.3929	10432.3	35.8363
1	77.13	77.13	91.32	63.01	52.51	gi|70991443	enolase/allergen Asp F 22 [Aspergillus fumigatus Af293]			0	99	VNQIGTLTESIQAAK			0.00184873	1571.85	786.934	1571.85	786.933	2	18	1.1.1.2390.24	1	36.4979	8931.7	35.9398
1	77.13	77.13	91.32	63.01	52.51	gi|70991443	enolase/allergen Asp F 22 [Aspergillus fumigatus Af293]			0	99	VNQIGTLTESIQAAK			0.00172666	1571.85	786.934	1571.85	786.933	2	20	1.1.1.2392.31	1	36.6093	7705.4	36.0444
1	77.13	77.13	91.32	63.01	52.51	gi|70991443	enolase/allergen Asp F 22 [Aspergillus fumigatus Af293]			0	99	VNQIGTLTESIQAAK			0.00172666	1571.85	786.934	1571.85	786.933	2	21	1.1.1.2394.19	1	36.7056	6923	36.1505
1	77.13	77.13	91.32	63.01	52.51	gi|70991443	enolase/allergen Asp F 22 [Aspergillus fumigatus Af293]			0	99	VNQIGTLTESIQAAK			0.00245909	1571.85	786.934	1571.85	786.933	2	16	1.1.1.2406.28	1	37.3376	2049.2	37.4127
1	77.13	77.13	91.32	63.01	52.51	gi|70991443	enolase/allergen Asp F 22 [Aspergillus fumigatus Af293]			0	99	VNQIGTLTESIQAAK			0.00245909	1571.85	786.934	1571.85	786.933	2	16	1.1.1.2408.34	1	37.4478	2049.2	37.4127
1	77.13	77.13	91.32	63.01	52.51	gi|70991443	enolase/allergen Asp F 22 [Aspergillus fumigatus Af293]			0	99	VNQIGTLTESIQAAK			0.00123837	1571.85	786.934	1571.85	786.933	2	16	1.1.1.2414.26	1	37.7544	1588.4	37.7261
1	77.13	77.13	91.32	63.01	52.51	gi|70991443	enolase/allergen Asp F 22 [Aspergillus fumigatus Af293]			0	99	VNQIGTLTESIQAAK			0.0011163	1571.85	786.934	1571.85	786.933	2	16	1.1.1.2416.29	1	37.8609	1629.42	37.778
1	77.13	77.13	91.32	63.01	52.51	gi|70991443	enolase/allergen Asp F 22 [Aspergillus fumigatus Af293]			0	99	VNQIGTLTESIQAAK			0.0011163	1571.85	786.934	1571.85	786.933	2	14	1.1.1.2418.32	1	37.9686	1629.42	37.778
1	77.13	77.13	91.32	63.01	52.51	gi|70991443	enolase/allergen Asp F 22 [Aspergillus fumigatus Af293]			0	99	VNQIGTLTESIQAAK	Formyl@N-term		-0.00023598	1599.85	800.931	1599.85	800.931	2	22	1.1.1.2497.26	1	42.1126	26289.4	42.2929
1	77.13	77.13	91.32	63.01	52.51	gi|70991443	enolase/allergen Asp F 22 [Aspergillus fumigatus Af293]			0	99	VNQIGTLTESIQAAK	Formyl@N-term		-0.00023598	1599.85	800.931	1599.85	800.931	2	23	1.1.1.2499.5	1	42.208	26289.4	42.2929
1	77.13	77.13	91.32	63.01	52.51	gi|70991443	enolase/allergen Asp F 22 [Aspergillus fumigatus Af293]			0	99	VNQIGTLTESIQAAK	Ammonia-loss(N)@2		-0.00213291	1554.82	778.419	1554.83	778.42	2	20	1.1.1.2500.19	1	42.27	4721.51	42.2412
1	77.13	77.13	91.32	63.01	52.51	gi|70991443	enolase/allergen Asp F 22 [Aspergillus fumigatus Af293]			0	99	VNQIGTLTESIQAAK	Formyl@N-term		-0.00023598	1599.85	800.931	1599.85	800.931	2	25	1.1.1.2501.11	1	42.3131	26289.4	42.2929
1	77.13	77.13	91.32	63.01	52.51	gi|70991443	enolase/allergen Asp F 22 [Aspergillus fumigatus Af293]			0	99	VNQIGTLTESIQAAK	Formyl@N-term		-0.00023598	1599.85	800.931	1599.85	800.931	2	22	1.1.1.2503.11	1	42.414	26289.4	42.2929
1	77.13	77.13	91.32	63.01	52.51	gi|70991443	enolase/allergen Asp F 22 [Aspergillus fumigatus Af293]			0	99	VNQIGTLTESIQAAK	Formyl@N-term		-0.00023598	1599.85	800.931	1599.85	800.931	2	20	1.1.1.2505.12	1	42.5191	26289.4	42.2929
1	77.13	77.13	91.32	63.01	52.51	gi|70991443	enolase/allergen Asp F 22 [Aspergillus fumigatus Af293]			0	99	VNQIGTLTESIQAAK			-3.84345e-05	1571.85	786.933	1571.85	786.933	2	18	1.1.1.2630.3	1	49.1019	266.85	49.438
1	77.13	77.13	91.32	63.01	52.51	gi|70991443	enolase/allergen Asp F 22 [Aspergillus fumigatus Af293]			0	99	VNQIGTLTESIQAAK			-0.00223573	1571.85	786.932	1571.85	786.933	2	17	1.1.1.2639.5	1	49.5405	271.403	49.492
1	77.13	77.13	91.32	63.01	52.51	gi|70991443	enolase/allergen Asp F 22 [Aspergillus fumigatus Af293]			0	99	VNQIGTLTESIQAAK			0.000816068	1571.85	786.934	1571.85	786.933	2	17	1.1.1.2645.4	1	49.8544	253.778	49.7614
1	77.13	77.13	91.32	63.01	52.51	gi|70991443	enolase/allergen Asp F 22 [Aspergillus fumigatus Af293]			0	99	VNQIGTLTESIQAAK			0.000816068	1571.85	786.934	1571.85	786.933	2	18	1.1.1.2647.3	1	49.9715	253.778	49.7614
1	77.13	77.13	91.32	63.01	52.51	gi|70991443	enolase/allergen Asp F 22 [Aspergillus fumigatus Af293]			0	99	VNQIGTLTESIQAAK			-0.00260194	1571.85	786.932	1571.85	786.933	2	16	1.1.1.2652.3	1	50.1945	236.2	50.0309
1	77.13	77.13	91.32	63.01	52.51	gi|70991443	enolase/allergen Asp F 22 [Aspergillus fumigatus Af293]			0	99	VNQIGTLTESIQAAK	Carbamidomethyl@N-term; Deamidated(N)@2		0.000228914	1629.86	815.936	1629.86	815.936	2	17	1.1.1.2338.36	1	33.7883	1337.66	33.7517
1	77.13	77.13	91.32	63.01	52.51	gi|70991443	enolase/allergen Asp F 22 [Aspergillus fumigatus Af293]			0	99	VNQIGTLTESIQAAK	Cation:Na(E)@9		0.000189441	1593.83	797.924	1593.83	797.924	2	17	1.1.1.2355.22	1	34.6787	1160.68	34.647
1	77.13	77.13	91.32	63.01	52.51	gi|70991443	enolase/allergen Asp F 22 [Aspergillus fumigatus Af293]			0	99	VNQIGTLTESIQAAK			0.00245909	1571.85	786.934	1571.85	786.933	2	14	1.1.1.2412.22	1	37.6476	2049.2	37.4127
1	77.13	77.13	91.32	63.01	52.51	gi|70991443	enolase/allergen Asp F 22 [Aspergillus fumigatus Af293]			0	99	VNQIGTLTESIQAAK	Formyl@N-term		-0.00023598	1599.85	800.931	1599.85	800.931	2	17	1.1.1.2495.30	1	42.0089	26289.4	42.2929
1	77.13	77.13	91.32	63.01	52.51	gi|70991443	enolase/allergen Asp F 22 [Aspergillus fumigatus Af293]			0	99	VNQIGTLTESIQAAK			-0.00186951	1571.85	786.932	1571.85	786.933	2	15	1.1.1.2623.2	1	48.725	302.646	48.1432
1	77.13	77.13	91.32	63.01	52.51	gi|70991443	enolase/allergen Asp F 22 [Aspergillus fumigatus Af293]			0	99	VNQIGTLTESIQAAK	Ammonia-loss(N)@2		-0.00213291	1554.82	778.419	1554.83	778.42	2	17	1.1.1.2498.26	1	42.1658	4721.51	42.2412
1	77.13	77.13	91.32	63.01	52.51	gi|70991443	enolase/allergen Asp F 22 [Aspergillus fumigatus Af293]			0	99	VNQIGTLTESIQAAK			-0.00169135	1571.85	786.932	1571.85	786.933	2	13	1.1.1.2420.30	1	38.0728	1265.92	38.1465
1	77.13	77.13	91.32	63.01	52.51	gi|70991443	enolase/allergen Asp F 22 [Aspergillus fumigatus Af293]			0	99	VNQIGTLTESIQAAK			-0.00260194	1571.85	786.932	1571.85	786.933	2	15	1.1.1.2649.3	1	50.0795	237.782	50.0309
1	77.13	77.13	91.32	63.01	52.51	gi|70991443	enolase/allergen Asp F 22 [Aspergillus fumigatus Af293]			0	99	VNQIGTLTESIQAAK			-0.00565374	1571.85	786.93	1571.85	786.933	2	15	1.1.1.2671.5	1	51.0343	175.244	50.9859
1	77.13	77.13	91.32	63.01	52.51	gi|70991443	enolase/allergen Asp F 22 [Aspergillus fumigatus Af293]			0	99	VNQIGTLTESIQAAK			-0.00565374	1571.85	786.93	1571.85	786.933	2	15	1.1.1.2673.4	1	51.1423	175.244	50.9859
1	77.13	77.13	91.32	63.01	52.51	gi|70991443	enolase/allergen Asp F 22 [Aspergillus fumigatus Af293]			0	99	VNQIGTLTESIQAAK			-0.00247987	1571.85	786.932	1571.85	786.933	2	15	1.1.1.2626.3	1	48.8866	243.087	49.2224
1	77.13	77.13	91.32	63.01	52.51	gi|70991443	enolase/allergen Asp F 22 [Aspergillus fumigatus Af293]			0	99	VNQIGTLTESIQAAK			0.0011163	1571.85	786.934	1571.85	786.933	2	14	1.1.1.2305.41	1	32.0692	1716.44	32.1349
1	77.13	77.13	91.32	63.01	52.51	gi|70991443	enolase/allergen Asp F 22 [Aspergillus fumigatus Af293]			0	99	VNQIGTLTESIQAAK			0.00245909	1571.85	786.934	1571.85	786.933	2	14	1.1.1.2410.18	1	37.541	2049.2	37.4127
1	77.13	77.13	91.32	63.01	52.51	gi|70991443	enolase/allergen Asp F 22 [Aspergillus fumigatus Af293]			0	99	VNQIGTLTESIQAAK	Deamidated(N)@2		0.00631072	1572.84	525.288	1572.84	525.286	3	15	1.1.1.2372.8	1	35.5407	6741.77	35.37
1	77.13	77.13	91.32	63.01	52.51	gi|70991443	enolase/allergen Asp F 22 [Aspergillus fumigatus Af293]			0	99	VNQIGTLTESIQAAK	Formyl@N-term; Deamidated(N)@2		-0.000841412	1600.83	801.422	1600.83	801.423	2	16	1.1.1.2477.27	1	41.0471	1048.45	41.0166
1	77.13	77.13	91.32	63.01	52.51	gi|70991443	enolase/allergen Asp F 22 [Aspergillus fumigatus Af293]			0	99	VNQIGTLTESIQAAK	Formyl@N-term; Carbamidomethyl(K)@15		-0.00197412	1656.87	829.44	1656.87	829.441	2	16	1.1.1.2504.32	1	42.4814	872.346	42.5007
1	77.13	77.13	91.32	63.01	52.51	gi|70991443	enolase/allergen Asp F 22 [Aspergillus fumigatus Af293]			0	99	VNQIGTLTESIQAAK			0.000816068	1571.85	786.934	1571.85	786.933	2	14	1.1.1.2643.4	1	49.756	253.778	49.7614
1	77.13	77.13	91.32	63.01	52.51	gi|70991443	enolase/allergen Asp F 22 [Aspergillus fumigatus Af293]			0	99	VNQIGTLTESIQAAK	Formyl@N-term; Carbamidomethyl(E)@9		-0.00234033	1656.87	829.44	1656.87	829.441	2	15	1.1.1.2494.33	1	41.9579	840.885	41.9765
1	77.13	77.13	91.32	63.01	52.51	gi|70991443	enolase/allergen Asp F 22 [Aspergillus fumigatus Af293]			0	99	VNQIGTLTESIQAAK			-0.00565374	1571.85	786.93	1571.85	786.933	2	14	1.1.1.2669.3	1	50.9263	175.244	50.9859
1	77.13	77.13	91.32	63.01	52.51	gi|70991443	enolase/allergen Asp F 22 [Aspergillus fumigatus Af293]			0	99	VNQIGTLTESIQAAK			0.00472236	1571.86	786.936	1571.85	786.933	2	12	1.1.1.2616.11	1	48.3336	346.203	47.775
1	77.13	77.13	91.32	63.01	52.51	gi|70991443	enolase/allergen Asp F 22 [Aspergillus fumigatus Af293]			0	99	VNQIGTLTESIQAAK	Carbamidomethyl@N-term		0.000466061	1628.87	815.444	1628.87	815.444	2	15	1.1.1.2370.25	1	35.4493	24082.9	35.1636
1	77.13	77.13	91.32	63.01	52.51	gi|70991443	enolase/allergen Asp F 22 [Aspergillus fumigatus Af293]			0	99	VNQIGTLTESIQAAK			-0.0101143	1571.84	786.928	1571.85	786.933	2	12	1.1.1.2428.31	1	38.4992	1287.27	38.306
1	77.13	77.13	91.32	63.01	52.51	gi|70991443	enolase/allergen Asp F 22 [Aspergillus fumigatus Af293]			0	99	VNQIGTLTESIQAAK	Carbamidomethyl(K)@15		0.000466061	1628.87	815.444	1628.87	815.444	2	15	1.1.1.2372.26	1	35.5539	24082.9	35.1636
1	77.13	77.13	91.32	63.01	52.51	gi|70991443	enolase/allergen Asp F 22 [Aspergillus fumigatus Af293]			0	99	VNQIGTLTESIQAAK	Carbamidomethyl(K)@15		-0.00166784	1628.87	543.965	1628.87	543.965	3	15	1.1.1.2367.5	1	35.2793	3005.72	35.1636
1	77.13	77.13	91.32	63.01	52.51	gi|70991443	enolase/allergen Asp F 22 [Aspergillus fumigatus Af293]			0	98.92	VNQIGTLTESIQAAK			0.981171	1572.83	525.285	1571.85	524.958	3	15	1.1.1.2383.6	1	36.1122	9280.91	35.9919
1	77.13	77.13	91.32	63.01	52.51	gi|70991443	enolase/allergen Asp F 22 [Aspergillus fumigatus Af293]			0	98.87	VNQIGTLTESIQAAK	Formyl(K)@15		0.00109711	1599.85	800.931	1599.85	800.931	2	15	1.1.1.2408.37	1	37.45	8536.38	37.4127
1	77.13	77.13	91.32	63.01	52.51	gi|70991443	enolase/allergen Asp F 22 [Aspergillus fumigatus Af293]			0	98.75	VNQIGTLTESIQAAK			-0.00223573	1571.85	786.932	1571.85	786.933	2	13	1.1.1.2641.7	1	49.6481	271.403	49.492
1	77.13	77.13	91.32	63.01	52.51	gi|70991443	enolase/allergen Asp F 22 [Aspergillus fumigatus Af293]			0	98.12	VNQIGTLTESIQAAK			-0.00223573	1571.85	786.932	1571.85	786.933	2	13	1.1.1.2633.4	1	49.2074	271.403	49.492
1	77.13	77.13	91.32	63.01	52.51	gi|70991443	enolase/allergen Asp F 22 [Aspergillus fumigatus Af293]			0	98.04	VNQIGTLTESIQAAK			-0.00223573	1571.85	786.932	1571.85	786.933	2	13	1.1.1.2635.4	1	49.3249	271.403	49.492
1	77.13	77.13	91.32	63.01	52.51	gi|70991443	enolase/allergen Asp F 22 [Aspergillus fumigatus Af293]			0	97.77	VNQIGTLTESIQAAK			1.76542e-05	1571.85	786.933	1571.85	786.933	2	12	1.1.1.2309.38	1	32.2779	1237.98	32.2404
1	77.13	77.13	91.32	63.01	52.51	gi|70991443	enolase/allergen Asp F 22 [Aspergillus fumigatus Af293]			0	97.66	VNQIGTLTESIQAAK			-3.03163	1568.82	523.947	1571.85	524.958	3	14	1.1.1.2389.6	1	36.4315	870.953	36.3101
1	77.13	77.13	91.32	63.01	52.51	gi|70991443	enolase/allergen Asp F 22 [Aspergillus fumigatus Af293]			0	97.53	VNQIGTLTESIQAAK			-0.000648793	1571.85	786.933	1571.85	786.933	2	13	1.1.1.2628.5	1	48.9943	255.01	49.3303
1	77.13	77.13	91.32	63.01	52.51	gi|70991443	enolase/allergen Asp F 22 [Aspergillus fumigatus Af293]			0	97.21	VNQIGTLTESIQAAK			-0.00223573	1571.85	786.932	1571.85	786.933	2	13	1.1.1.2637.4	1	49.4232	271.403	49.492
1	77.13	77.13	91.32	63.01	52.51	gi|70991443	enolase/allergen Asp F 22 [Aspergillus fumigatus Af293]			0	96.85	VNQIGTLTESIQAAK	Formyl@N-term; Deamidated(N)@2		-0.00145177	1600.83	801.422	1600.83	801.423	2	15	1.1.1.2475.24	1	40.9409	626.656	40.9112
1	77.13	77.13	91.32	63.01	52.51	gi|70991443	enolase/allergen Asp F 22 [Aspergillus fumigatus Af293]			0	96.73	VNQIGTLTESIQAAK	Carbamidomethyl@N-term		-0.000386083	1628.87	543.965	1628.87	543.965	3	14	1.1.1.2361.6	1	34.9704	14045.5	34.5423
1	77.13	77.13	91.32	63.01	52.51	gi|70991443	enolase/allergen Asp F 22 [Aspergillus fumigatus Af293]			0	96.06	VNQIGTLTESIQAAK	Formyl@N-term; Carbamidomethyl(K)@15		-0.00234033	1656.87	829.44	1656.87	829.441	2	14	1.1.1.2496.38	1	42.068	840.885	41.9765
1	77.13	77.13	91.32	63.01	52.51	gi|70991443	enolase/allergen Asp F 22 [Aspergillus fumigatus Af293]			0	95.29	VNQIGTLTESIQAAK			0.981171	1572.83	525.285	1571.85	524.958	3	14	1.1.1.2385.7	1	36.2193	9280.91	35.9919
1	77.13	77.13	91.32	63.01	52.51	gi|70991443	enolase/allergen Asp F 22 [Aspergillus fumigatus Af293]			0	92.65	VNQIGTLTESIQAAK			0.00745175	1571.86	786.937	1571.85	786.933	2	12	1.1.1.2264.27	1	29.9111	323.136	29.8809
1	77.13	77.13	91.32	63.01	52.51	gi|70991443	enolase/allergen Asp F 22 [Aspergillus fumigatus Af293]			0	90.77	VNQIGTLTESIQAAK	Formyl(K)@15		0.00109711	1599.85	800.931	1599.85	800.931	2	14	1.1.1.2406.32	1	37.3405	8536.38	37.4127
1	77.13	77.13	91.32	63.01	52.51	gi|70991443	enolase/allergen Asp F 22 [Aspergillus fumigatus Af293]			0	88.05	VNQIGTLTESIQAAK			-0.000285868	1571.85	524.958	1571.85	524.958	3	12	1.1.1.2391.7	1	36.5386	2129.16	35.9919
1	77.13	77.13	91.32	63.01	52.51	gi|70991443	enolase/allergen Asp F 22 [Aspergillus fumigatus Af293]			0	80.8	VNQIGTLTESIQAAK			-0.00247987	1571.85	786.932	1571.85	786.933	2	12	1.1.1.2663.4	1	50.6014	186.558	50.5461
1	77.13	77.13	91.32	63.01	52.51	gi|70991443	enolase/allergen Asp F 22 [Aspergillus fumigatus Af293]			0	79.46	VNQIGTLTESIQAAK			-0.00169135	1571.85	786.932	1571.85	786.933	2	11	1.1.1.2422.31	1	38.1795	1265.92	38.1465
1	77.13	77.13	91.32	63.01	52.51	gi|70991443	enolase/allergen Asp F 22 [Aspergillus fumigatus Af293]			0	78.88	VNQIGTLTESIQAAK			-0.00577581	1571.85	786.93	1571.85	786.933	2	11	1.1.1.2686.7	1	51.6793	129.722	51.7909
1	77.13	77.13	91.32	63.01	52.51	gi|70991443	enolase/allergen Asp F 22 [Aspergillus fumigatus Af293]			0	78.15	VNQIGTLTESIQAAK	Carbamidomethyl@N-term		-0.00166784	1628.87	543.965	1628.87	543.965	3	12	1.1.1.2373.4	1	35.5897	3005.72	35.1636
1	77.13	77.13	91.32	63.01	52.51	gi|70991443	enolase/allergen Asp F 22 [Aspergillus fumigatus Af293]			0	73.58	VNQIGTLTESIQAAK	Carbamidomethyl@N-term; Carbamidomethyl(K)@15		0.00251079	1685.9	843.956	1685.89	843.955	2	14	1.1.1.2362.21	1	35.0477	1121.13	35.112
1	77.13	77.13	91.32	63.01	52.51	gi|70991443	enolase/allergen Asp F 22 [Aspergillus fumigatus Af293]			0	73.36	VNQIGTLTESIQAAK			-0.0101143	1571.84	786.928	1571.85	786.933	2	11	1.1.1.2424.27	1	38.283	1287.27	38.306
1	77.13	77.13	91.32	63.01	52.51	gi|70991443	enolase/allergen Asp F 22 [Aspergillus fumigatus Af293]			0	72.73	VNQIGTLTESIQAAK	Formyl@N-term; Carbamidomethyl(K)@15		-0.00197412	1656.87	829.44	1656.87	829.441	2	13	1.1.1.2506.38	1	42.5906	872.346	42.5007
1	77.13	77.13	91.32	63.01	52.51	gi|70991443	enolase/allergen Asp F 22 [Aspergillus fumigatus Af293]			0	64.06	VNQIGTLTESIQAAK			-0.0010183	1571.85	524.958	1571.85	524.958	3	11	1.1.1.2387.5	1	36.3242	2944.48	35.7846
1	77.13	77.13	91.32	63.01	52.51	gi|70991443	enolase/allergen Asp F 22 [Aspergillus fumigatus Af293]			0	63.46	VNQIGTLTESIQAAK			0.981171	1572.83	525.285	1571.85	524.958	3	14	1.1.1.2379.3	0	35.8992	9280.91	35.9919
1	77.13	77.13	91.32	63.01	52.51	gi|70991443	enolase/allergen Asp F 22 [Aspergillus fumigatus Af293]			0	60.2	VNQIGTLTESIQAAK	Carbamidomethyl(K)@15		-0.00166784	1628.87	543.965	1628.87	543.965	3	13	1.1.1.2369.4	1	35.3819	3005.72	35.1636
1	77.13	77.13	91.32	63.01	52.51	gi|70991443	enolase/allergen Asp F 22 [Aspergillus fumigatus Af293]			0	56.96	VNQIGTLTESIQAAK	Formyl(K)@15		0.00109711	1599.85	800.931	1599.85	800.931	2	13	1.1.1.2410.21	1	37.5432	8536.38	37.4127
1	77.13	77.13	91.32	63.01	52.51	gi|70991443	enolase/allergen Asp F 22 [Aspergillus fumigatus Af293]			0	41.13	VNQIGTLTESIQAAK			-0.000285868	1571.85	524.958	1571.85	524.958	3	11	1.1.1.2336.10	1	33.6633	601.5	33.6456
1	77.13	77.13	91.32	63.01	52.51	gi|70991443	enolase/allergen Asp F 22 [Aspergillus fumigatus Af293]			0	39.91	VNQIGTLTESIQAAK			0.000263455	1571.85	524.958	1571.85	524.958	3	9	1.1.1.2407.6	1	37.3743	606.234	37.3073
1	77.13	77.13	91.32	63.01	52.51	gi|70991443	enolase/allergen Asp F 22 [Aspergillus fumigatus Af293]			0	38.81	VNQIGTLTESIQAAK	Formyl@N-term; Deamidated(N)@2		0.00636082	1600.84	801.426	1600.83	801.423	2	13	1.1.1.2519.12	1	43.2509	544.047	43.1231
1	77.13	77.13	91.32	63.01	52.51	gi|70991443	enolase/allergen Asp F 22 [Aspergillus fumigatus Af293]			0	36.58	VNQIGTLTESIQAAK			-0.0101704	1571.84	786.928	1571.85	786.933	2	11	1.1.1.2434.14	1	38.8109	1326.87	38.2527
1	77.13	77.13	91.32	63.01	52.51	gi|70991443	enolase/allergen Asp F 22 [Aspergillus fumigatus Af293]			0	35.37	VNQIGTLTESIQAAK	Carbamidomethyl(S)@10; Carbamidomethyl(K)@15		0.00299908	1685.9	843.956	1685.89	843.955	2	14	1.1.1.2351.41	1	34.4767	2339.87	34.4366
1	77.13	77.13	91.32	63.01	52.51	gi|70991443	enolase/allergen Asp F 22 [Aspergillus fumigatus Af293]			0	21.37	VNQIGTLTESIQAAK			-0.996388	1570.86	786.435	1571.85	786.933	2	12	1.1.1.2659.4	1	50.4334	96.5465	50.3305
1	77.13	77.13	91.32	63.01	52.51	gi|70991443	enolase/allergen Asp F 22 [Aspergillus fumigatus Af293]			0	19.65	VNQIGTLTESIQAAK	Carbamidomethyl@N-term; Carbamidomethyl(E)@9		0.00299908	1685.9	843.956	1685.89	843.955	2	13	1.1.1.2347.39	1	34.2647	2339.87	34.4366
1	77.13	77.13	91.32	63.01	52.51	gi|70991443	enolase/allergen Asp F 22 [Aspergillus fumigatus Af293]			0	99	WLTYEQLADLYK	Dioxidation(W)@1		-0.0013468	1573.77	787.89	1573.77	787.891	2	17	1.1.1.2535.14	1	44.0921	19228.4	44.2799
1	77.13	77.13	91.32	63.01	52.51	gi|70991443	enolase/allergen Asp F 22 [Aspergillus fumigatus Af293]			0	99	WLTYEQLADLYK	Dioxidation(W)@1		-0.0013468	1573.77	787.89	1573.77	787.891	2	17	1.1.1.2537.12	1	44.1934	19228.4	44.2799
1	77.13	77.13	91.32	63.01	52.51	gi|70991443	enolase/allergen Asp F 22 [Aspergillus fumigatus Af293]			0	99	WLTYEQLADLYK	Dioxidation(W)@1		-0.0013468	1573.77	787.89	1573.77	787.891	2	17	1.1.1.2539.5	1	44.2953	19228.4	44.2799
1	77.13	77.13	91.32	63.01	52.51	gi|70991443	enolase/allergen Asp F 22 [Aspergillus fumigatus Af293]			0	99	WLTYEQLADLYK	Dioxidation(W)@1		-0.0013468	1573.77	787.89	1573.77	787.891	2	18	1.1.1.2541.6	1	44.4001	19228.4	44.2799
1	77.13	77.13	91.32	63.01	52.51	gi|70991443	enolase/allergen Asp F 22 [Aspergillus fumigatus Af293]			0	99	WLTYEQLADLYK	Carbamidomethyl(E)@5		-0.00192241	1598.8	800.405	1598.8	800.406	2	20	1.1.1.2556.14	1	45.196	30056.2	45.3873
1	77.13	77.13	91.32	63.01	52.51	gi|70991443	enolase/allergen Asp F 22 [Aspergillus fumigatus Af293]			0	99	WLTYEQLADLYK	Carbamidomethyl(E)@5		-0.00192241	1598.8	800.405	1598.8	800.406	2	21	1.1.1.2558.10	1	45.2988	30056.2	45.3873
1	77.13	77.13	91.32	63.01	52.51	gi|70991443	enolase/allergen Asp F 22 [Aspergillus fumigatus Af293]			0	99	WLTYEQLADLYK	Carbamidomethyl(D)@9		-0.00192241	1598.8	800.405	1598.8	800.406	2	20	1.1.1.2560.16	1	45.4092	30056.2	45.3873
1	77.13	77.13	91.32	63.01	52.51	gi|70991443	enolase/allergen Asp F 22 [Aspergillus fumigatus Af293]			0	99	WLTYEQLADLYK	Carbamidomethyl(K)@12		0.00224242	1598.8	533.941	1598.8	533.94	3	13	1.1.1.2561.2	1	45.4517	659.387	45.3873
1	77.13	77.13	91.32	63.01	52.51	gi|70991443	enolase/allergen Asp F 22 [Aspergillus fumigatus Af293]			0	99	WLTYEQLADLYK			-0.00127496	1541.78	771.895	1541.78	771.896	2	21	1.1.1.2562.15	1	45.5139	416108	45.5971
1	77.13	77.13	91.32	63.01	52.51	gi|70991443	enolase/allergen Asp F 22 [Aspergillus fumigatus Af293]			0	99	WLTYEQLADLYK	Carbamidomethyl(K)@12		-0.00192241	1598.8	800.405	1598.8	800.406	2	19	1.1.1.2562.17	1	45.5153	30056.2	45.3873
1	77.13	77.13	91.32	63.01	52.51	gi|70991443	enolase/allergen Asp F 22 [Aspergillus fumigatus Af293]			0	99	WLTYEQLADLYK			-0.00127496	1541.78	771.895	1541.78	771.896	2	21	1.1.1.2564.4	1	45.6132	416108	45.5971
1	77.13	77.13	91.32	63.01	52.51	gi|70991443	enolase/allergen Asp F 22 [Aspergillus fumigatus Af293]			0	99	WLTYEQLADLYK	Carbamidomethyl(K)@12		-0.00192241	1598.8	800.405	1598.8	800.406	2	20	1.1.1.2564.6	1	45.6176	30056.2	45.3873
1	77.13	77.13	91.32	63.01	52.51	gi|70991443	enolase/allergen Asp F 22 [Aspergillus fumigatus Af293]			0	99	WLTYEQLADLYK			-0.00127496	1541.78	771.895	1541.78	771.896	2	21	1.1.1.2566.6	1	45.7168	416108	45.5971
1	77.13	77.13	91.32	63.01	52.51	gi|70991443	enolase/allergen Asp F 22 [Aspergillus fumigatus Af293]			0	99	WLTYEQLADLYK			-0.00127496	1541.78	771.895	1541.78	771.896	2	21	1.1.1.2568.6	1	45.8205	416108	45.5971
1	77.13	77.13	91.32	63.01	52.51	gi|70991443	enolase/allergen Asp F 22 [Aspergillus fumigatus Af293]			0	99	WLTYEQLADLYK			-0.00127496	1541.78	771.895	1541.78	771.896	2	21	1.1.1.2570.7	1	45.9284	416108	45.5971
1	77.13	77.13	91.32	63.01	52.51	gi|70991443	enolase/allergen Asp F 22 [Aspergillus fumigatus Af293]			0	99	WLTYEQLADLYK			-0.00127496	1541.78	771.895	1541.78	771.896	2	18	1.1.1.2572.6	1	46.0254	416108	45.5971
1	77.13	77.13	91.32	63.01	52.51	gi|70991443	enolase/allergen Asp F 22 [Aspergillus fumigatus Af293]			0	99	WLTYEQLADLYK			-0.00103081	1541.78	771.895	1541.78	771.896	2	19	1.1.1.2574.5	1	46.1271	404448	45.5971
1	77.13	77.13	91.32	63.01	52.51	gi|70991443	enolase/allergen Asp F 22 [Aspergillus fumigatus Af293]			0	99	WLTYEQLADLYK			0.000608808	1541.78	514.933	1541.78	514.933	3	16	1.1.1.2563.2	1	45.5565	3436.77	45.5971
1	77.13	77.13	91.32	63.01	52.51	gi|70991443	enolase/allergen Asp F 22 [Aspergillus fumigatus Af293]			0	99	WLTYEQLADLYK	Didehydro(T)@3		-0.00163981	1539.76	770.887	1539.76	770.888	2	16	1.1.1.2550.14	1	44.878	1331.59	44.9105
1	77.13	77.13	91.32	63.01	52.51	gi|70991443	enolase/allergen Asp F 22 [Aspergillus fumigatus Af293]			0	99	WLTYEQLADLYK			-0.00469297	1541.77	771.893	1541.78	771.896	2	15	1.1.1.2580.6	1	46.4431	11087.4	45.9058
1	77.13	77.13	91.32	63.01	52.51	gi|70991443	enolase/allergen Asp F 22 [Aspergillus fumigatus Af293]			0	99	WLTYEQLADLYK			0.000608808	1541.78	514.933	1541.78	514.933	3	15	1.1.1.2565.2	1	45.6594	3436.77	45.5971
1	77.13	77.13	91.32	63.01	52.51	gi|70991443	enolase/allergen Asp F 22 [Aspergillus fumigatus Af293]			0	99	WLTYEQLADLYK	Carbamidomethyl(K)@12		-0.00192241	1598.8	800.405	1598.8	800.406	2	16	1.1.1.2566.10	1	45.7226	30056.2	45.3873
1	77.13	77.13	91.32	63.01	52.51	gi|70991443	enolase/allergen Asp F 22 [Aspergillus fumigatus Af293]			0	99	WLTYEQLADLYK	Formyl@N-term		0.00218757	1569.77	785.894	1569.77	785.893	2	16	1.1.1.2611.19	1	48.0627	5114.01	48.0372
1	77.13	77.13	91.32	63.01	52.51	gi|70991443	enolase/allergen Asp F 22 [Aspergillus fumigatus Af293]			0	99	WLTYEQLADLYK			-0.00127496	1541.78	771.895	1541.78	771.896	2	14	1.1.1.2584.10	1	46.6519	2725.74	46.1117
1	77.13	77.13	91.32	63.01	52.51	gi|70991443	enolase/allergen Asp F 22 [Aspergillus fumigatus Af293]			0	99	WLTYEQLADLYK	Oxidation(W)@1		0.000825057	1557.77	779.893	1557.77	779.893	2	15	1.1.1.2539.3	1	44.2923	3250.57	44.0166
1	77.13	77.13	91.32	63.01	52.51	gi|70991443	enolase/allergen Asp F 22 [Aspergillus fumigatus Af293]			0	99	WLTYEQLADLYK	Dioxidation(W)@1		-0.0013468	1573.77	787.89	1573.77	787.891	2	15	1.1.1.2543.11	1	44.504	19228.4	44.2799
1	77.13	77.13	91.32	63.01	52.51	gi|70991443	enolase/allergen Asp F 22 [Aspergillus fumigatus Af293]			0	99	WLTYEQLADLYK	Didehydro(T)@3		-0.00163981	1539.76	770.887	1539.76	770.888	2	15	1.1.1.2552.14	1	44.9845	1331.59	44.9105
1	77.13	77.13	91.32	63.01	52.51	gi|70991443	enolase/allergen Asp F 22 [Aspergillus fumigatus Af293]			0	99	WLTYEQLADLYK	Didehydro(T)@3		-0.00163981	1539.76	770.887	1539.76	770.888	2	14	1.1.1.2548.16	1	44.7722	1331.59	44.9105
1	77.13	77.13	91.32	63.01	52.51	gi|70991443	enolase/allergen Asp F 22 [Aspergillus fumigatus Af293]			0	99	WLTYEQLADLYK			-0.00127496	1541.78	771.895	1541.78	771.896	2	14	1.1.1.2576.11	1	46.2336	168352	45.7
1	77.13	77.13	91.32	63.01	52.51	gi|70991443	enolase/allergen Asp F 22 [Aspergillus fumigatus Af293]			0	99	WLTYEQLADLYK	Carbamidomethyl(Y)@4		0.000885243	1598.8	800.407	1598.8	800.406	2	15	1.1.1.2543.13	1	44.5054	2072.33	44.5387
1	77.13	77.13	91.32	63.01	52.51	gi|70991443	enolase/allergen Asp F 22 [Aspergillus fumigatus Af293]			0	99	WLTYEQLADLYK	Propionamide@N-term; Didehydro(T)@3		-0.00031455	1610.8	806.406	1610.8	806.406	2	17	1.1.1.2606.25	1	47.8029	7428.98	47.8274
1	77.13	77.13	91.32	63.01	52.51	gi|70991443	enolase/allergen Asp F 22 [Aspergillus fumigatus Af293]			0	99	WLTYEQLADLYK			-0.00188532	1541.77	771.895	1541.78	771.896	2	12	1.1.1.2578.10	1	46.3353	33596.3	45.8029
1	77.13	77.13	91.32	63.01	52.51	gi|70991443	enolase/allergen Asp F 22 [Aspergillus fumigatus Af293]			0	99	WLTYEQLADLYK	Formyl@N-term; Carbamidomethyl(K)@12		-0.000287063	1626.79	814.404	1626.79	814.404	2	16	1.1.1.2610.21	1	48.0098	1172.19	47.9843
1	77.13	77.13	91.32	63.01	52.51	gi|70991443	enolase/allergen Asp F 22 [Aspergillus fumigatus Af293]			0	99	WLTYEQLADLYK			-0.00164117	1541.78	771.895	1541.78	771.896	2	13	1.1.1.2582.7	1	46.5441	4292.8	46.0087
1	77.13	77.13	91.32	63.01	52.51	gi|70991443	enolase/allergen Asp F 22 [Aspergillus fumigatus Af293]			0	98.08	WLTYEQLADLYK	Oxidation(W)@1		-0.00198259	1557.77	779.892	1557.77	779.893	2	14	1.1.1.2553.16	1	45.0388	31420.7	44.9639
1	77.13	77.13	91.32	63.01	52.51	gi|70991443	enolase/allergen Asp F 22 [Aspergillus fumigatus Af293]			0	98.02	WLTYEQLADLYK	Oxidation(W)@1		-0.00198259	1557.77	779.892	1557.77	779.893	2	14	1.1.1.2551.13	1	44.9307	31420.7	44.9639
1	77.13	77.13	91.32	63.01	52.51	gi|70991443	enolase/allergen Asp F 22 [Aspergillus fumigatus Af293]			0	97.64	WLTYEQLADLYK	Dioxidation(W)@1		0.00121671	1573.77	787.891	1573.77	787.891	2	13	1.1.1.2557.23	1	45.2554	2382.27	44.6966
1	77.13	77.13	91.32	63.01	52.51	gi|70991443	enolase/allergen Asp F 22 [Aspergillus fumigatus Af293]			0	97.64	WLTYEQLADLYK			0.00592727	1541.78	771.899	1541.78	771.896	2	13	1.1.1.2658.3	1	50.3794	166.019	50.3847
1	77.13	77.13	91.32	63.01	52.51	gi|70991443	enolase/allergen Asp F 22 [Aspergillus fumigatus Af293]			0	97.55	WLTYEQLADLYK	Dioxidation(W)@1; Dehydrated(T)@3		0.00119255	1555.76	778.886	1555.76	778.885	2	15	1.1.1.2541.5	1	44.3987	2961.63	44.4867
1	77.13	77.13	91.32	63.01	52.51	gi|70991443	enolase/allergen Asp F 22 [Aspergillus fumigatus Af293]			0	96.8	WLTYEQLADLYK			0.0115426	1541.79	771.901	1541.78	771.896	2	13	1.1.1.2642.3	1	49.6895	180.164	49.438
1	77.13	77.13	91.32	63.01	52.51	gi|70991443	enolase/allergen Asp F 22 [Aspergillus fumigatus Af293]			0	96.62	WLTYEQLADLYK	Carbamidomethyl@N-term; Didehydro(T)@3		-0.00301998	1596.78	799.397	1596.78	799.398	2	16	1.1.1.2596.22	1	47.2808	29285.6	47.3075
1	77.13	77.13	91.32	63.01	52.51	gi|70991443	enolase/allergen Asp F 22 [Aspergillus fumigatus Af293]			0	96.02	WLTYEQLADLYK	Didehydro(T)@3		-0.00163981	1539.76	770.887	1539.76	770.888	2	15	1.1.1.2554.11	1	45.0922	1331.59	44.9105
1	77.13	77.13	91.32	63.01	52.51	gi|70991443	enolase/allergen Asp F 22 [Aspergillus fumigatus Af293]			0	93.98	WLTYEQLADLYK			-0.00103081	1541.78	771.895	1541.78	771.896	2	11	1.1.1.2596.18	1	47.2779	583.761	47.2006
1	77.13	77.13	91.32	63.01	52.51	gi|70991443	enolase/allergen Asp F 22 [Aspergillus fumigatus Af293]			0	93.51	WLTYEQLADLYK	Carbamidomethyl(D)@9		0.00224242	1598.8	533.941	1598.8	533.94	3	10	1.1.1.2559.2	1	45.346	659.387	45.3873
1	77.13	77.13	91.32	63.01	52.51	gi|70991443	enolase/allergen Asp F 22 [Aspergillus fumigatus Af293]			0	93.28	WLTYEQLADLYK	Trp->Kynurenin(W)@1		0.00129398	1545.77	773.894	1545.77	773.893	2	13	1.1.1.2542.14	1	44.4579	639.642	44.4348
1	77.13	77.13	91.32	63.01	52.51	gi|70991443	enolase/allergen Asp F 22 [Aspergillus fumigatus Af293]			0	92.85	WLTYEQLADLYK			-0.00127496	1541.78	771.895	1541.78	771.896	2	10	1.1.1.2589.10	1	46.9043	1242.37	46.3708
1	77.13	77.13	91.32	63.01	52.51	gi|70991443	enolase/allergen Asp F 22 [Aspergillus fumigatus Af293]			0	90.92	WLTYEQLADLYK	Dioxidation(W)@1		0.00182707	1573.77	787.891	1573.77	787.891	2	13	1.1.1.2527.22	1	43.6712	2098.34	43.6451
1	77.13	77.13	91.32	63.01	52.51	gi|70991443	enolase/allergen Asp F 22 [Aspergillus fumigatus Af293]			0	90.83	WLTYEQLADLYK	Oxidation(W)@1; Carbamidomethyl(T)@3		-0.00104087	1614.79	808.403	1614.79	808.404	2	15	1.1.1.2547.16	1	44.7195	3293.47	44.7499
1	77.13	77.13	91.32	63.01	52.51	gi|70991443	enolase/allergen Asp F 22 [Aspergillus fumigatus Af293]			0	90.65	WLTYEQLADLYK	Oxidation(W)@1		0.000825057	1557.77	779.893	1557.77	779.893	2	13	1.1.1.2535.12	1	44.0892	3250.57	44.0166
1	77.13	77.13	91.32	63.01	52.51	gi|70991443	enolase/allergen Asp F 22 [Aspergillus fumigatus Af293]			0	90.27	WLTYEQLADLYK	Oxidation(W)@1		0.000825057	1557.77	779.893	1557.77	779.893	2	13	1.1.1.2533.15	1	43.9848	3250.57	44.0166
1	77.13	77.13	91.32	63.01	52.51	gi|70991443	enolase/allergen Asp F 22 [Aspergillus fumigatus Af293]			0	89.47	WLTYEQLADLYK	Dioxidation(W)@1		-0.0013468	1573.77	787.89	1573.77	787.891	2	13	1.1.1.2545.7	1	44.6061	19228.4	44.2799
1	77.13	77.13	91.32	63.01	52.51	gi|70991443	enolase/allergen Asp F 22 [Aspergillus fumigatus Af293]			0	88.88	WLTYEQLADLYK	Carbamidomethyl(Y)@11		0.00137353	1598.8	800.407	1598.8	800.406	2	14	1.1.1.2535.16	1	44.095	1229.57	44.1224
1	77.13	77.13	91.32	63.01	52.51	gi|70991443	enolase/allergen Asp F 22 [Aspergillus fumigatus Af293]			0	87.31	WLTYEQLADLYK	Dioxidation(W)@1		0.00109464	1573.77	787.891	1573.77	787.891	2	12	1.1.1.2555.19	1	45.1465	1385.67	45.1225
1	77.13	77.13	91.32	63.01	52.51	gi|70991443	enolase/allergen Asp F 22 [Aspergillus fumigatus Af293]			0	86.95	WLTYEQLADLYK	Didehydro(T)@3		0.00251063	1539.76	770.889	1539.76	770.888	2	13	1.1.1.2546.22	1	44.67	1059.65	44.4867
1	77.13	77.13	91.32	63.01	52.51	gi|70991443	enolase/allergen Asp F 22 [Aspergillus fumigatus Af293]			0	84.17	WLTYEQLADLYK	Dioxidation(W)@1		-0.0013468	1573.77	787.89	1573.77	787.891	2	12	1.1.1.2549.17	1	44.8265	19894.4	44.2799
1	77.13	77.13	91.32	63.01	52.51	gi|70991443	enolase/allergen Asp F 22 [Aspergillus fumigatus Af293]			0	80	WLTYEQLADLYK	Dioxidation(W)@1; Dehydrated(T)@3		0.00119255	1555.76	778.886	1555.76	778.885	2	14	1.1.1.2543.9	1	44.5025	2961.63	44.4867
1	77.13	77.13	91.32	63.01	52.51	gi|70991443	enolase/allergen Asp F 22 [Aspergillus fumigatus Af293]			0	75.85	WLTYEQLADLYK	Didehydro(T)@3		0.00251063	1539.76	770.889	1539.76	770.888	2	14	1.1.1.2542.13	1	44.4564	1059.65	44.4867
1	77.13	77.13	91.32	63.01	52.51	gi|70991443	enolase/allergen Asp F 22 [Aspergillus fumigatus Af293]			0	73.33	WLTYEQLADLYK	Dioxidation(W)@1		-0.0013468	1573.77	787.89	1573.77	787.891	2	12	1.1.1.2547.11	1	44.7151	19228.4	44.2799
1	77.13	77.13	91.32	63.01	52.51	gi|70991443	enolase/allergen Asp F 22 [Aspergillus fumigatus Af293]			0	67.81	WLTYEQLADLYK	Dioxidation(W)@1		0.00109464	1573.77	787.891	1573.77	787.891	2	11	1.1.1.2559.21	1	45.3599	1385.67	45.1225
1	77.13	77.13	91.32	63.01	52.51	gi|70991443	enolase/allergen Asp F 22 [Aspergillus fumigatus Af293]			0	67.64	WLTYEQLADLYK	Oxidation(W)@1		-0.00198259	1557.77	779.892	1557.77	779.893	2	12	1.1.1.2557.22	1	45.2547	31420.7	44.9639
1	77.13	77.13	91.32	63.01	52.51	gi|70991443	enolase/allergen Asp F 22 [Aspergillus fumigatus Af293]			0	66.8	WLTYEQLADLYK			-4.03257	1537.74	769.879	1541.78	771.896	2	14	1.1.1.2616.7	1	48.3248	1164.56	48.3544
1	77.13	77.13	91.32	63.01	52.51	gi|70991443	enolase/allergen Asp F 22 [Aspergillus fumigatus Af293]			0	61.87	WLTYEQLADLYK	Oxidation(W)@1; Carbamidomethyl(T)@3		-0.00104087	1614.79	808.403	1614.79	808.404	2	14	1.1.1.2549.22	1	44.8302	3293.47	44.7499
1	77.13	77.13	91.32	63.01	52.51	gi|70991443	enolase/allergen Asp F 22 [Aspergillus fumigatus Af293]			0	61.71	WLTYEQLADLYK	Cation:Na(E)@5		-0.000416533	1563.76	782.886	1563.76	782.887	2	12	1.1.1.2566.7	1	45.7182	864.931	45.5971
1	77.13	77.13	91.32	63.01	52.51	gi|70991443	enolase/allergen Asp F 22 [Aspergillus fumigatus Af293]			0	54.62	WLTYEQLADLYK	Oxidation(W)@1		-0.00198259	1557.77	779.892	1557.77	779.893	2	12	1.1.1.2555.17	1	45.145	31420.7	44.9639
1	77.13	77.13	91.32	63.01	52.51	gi|70991443	enolase/allergen Asp F 22 [Aspergillus fumigatus Af293]			0	52.86	WLTYEQLADLYK	Dioxidation(W)@1		-0.0013468	1573.77	787.89	1573.77	787.891	2	11	1.1.1.2553.17	1	45.0395	8557.7	44.4867
1	77.13	77.13	91.32	63.01	52.51	gi|70991443	enolase/allergen Asp F 22 [Aspergillus fumigatus Af293]			0	52.43	WLTYEQLADLYK	Dioxidation(W)@1		0.00182707	1573.77	787.891	1573.77	787.891	2	11	1.1.1.2525.23	1	43.5663	2098.34	43.6451
1	77.13	77.13	91.32	63.01	52.51	gi|70991443	enolase/allergen Asp F 22 [Aspergillus fumigatus Af293]			0	50.66	WLTYEQLADLYK	Oxidation(W)@1		0.000825057	1557.77	779.893	1557.77	779.893	2	12	1.1.1.2537.10	1	44.1919	3250.57	44.0166
1	77.13	77.13	91.32	63.01	52.51	gi|70991443	enolase/allergen Asp F 22 [Aspergillus fumigatus Af293]			0	47.73	WLTYEQLADLYK	Dioxidation(W)@1		-0.0013468	1573.77	787.89	1573.77	787.891	2	12	1.1.1.2533.17	1	43.9863	19228.4	44.2799
1	77.13	77.13	91.32	63.01	52.51	gi|70991443	enolase/allergen Asp F 22 [Aspergillus fumigatus Af293]			0	47.64	WLTYEQLADLYK	Oxidation(W)@1		-0.00198259	1557.77	779.892	1557.77	779.893	2	12	1.1.1.2549.15	1	44.825	31420.7	44.9639
1	77.13	77.13	91.32	63.01	52.51	gi|70991443	enolase/allergen Asp F 22 [Aspergillus fumigatus Af293]			0	39.31	WLTYEQLADLYK			0.00592727	1541.78	771.899	1541.78	771.896	2	11	1.1.1.2660.2	1	50.4687	165.881	50.4387
1	77.13	77.13	91.32	63.01	52.51	gi|70991443	enolase/allergen Asp F 22 [Aspergillus fumigatus Af293]			0	38.67	WLTYEQLADLYK	Dioxidation(W)@1		0.0042685	1573.77	787.893	1573.77	787.891	2	11	1.1.1.2508.21	1	42.6836	1026.18	42.6585
1	77.13	77.13	91.32	63.01	52.51	gi|70991443	enolase/allergen Asp F 22 [Aspergillus fumigatus Af293]			0	37.36	WLTYEQLADLYK	Dioxidation(W)@1		0.00109464	1573.77	787.891	1573.77	787.891	2	11	1.1.1.2551.15	1	44.9321	15937.2	44.383
1	77.13	77.13	91.32	63.01	52.51	gi|70991443	enolase/allergen Asp F 22 [Aspergillus fumigatus Af293]			0	35.84	WLTYEQLADLYK	Didehydro(T)@3		0.00251063	1539.76	770.889	1539.76	770.888	2	13	1.1.1.2540.10	1	44.3608	1059.65	44.4867
1	77.13	77.13	91.32	63.01	52.51	gi|70991443	enolase/allergen Asp F 22 [Aspergillus fumigatus Af293]			0	30.77	WLTYEQLADLYK	Carbamidomethyl(E)@5; Carbamidomethyl(K)@12		-0.00182961	1655.82	828.916	1655.82	828.917	2	12	1.1.1.2556.15	1	45.1967	1238.28	45.3343
1	77.13	77.13	91.32	63.01	52.51	gi|70991443	enolase/allergen Asp F 22 [Aspergillus fumigatus Af293]			0	24.76	WLTYEQLADLYK	Dioxidation(W)@1		-0.00159094	1573.76	787.89	1573.77	787.891	2	11	1.1.1.2565.11	1	45.6726	1360.97	45.1225
1	77.13	77.13	91.32	63.01	52.51	gi|70991443	enolase/allergen Asp F 22 [Aspergillus fumigatus Af293]			0	23.45	WLTYEQLADLYK			-0.994451	1540.78	771.398	1541.78	771.896	2	11	1.1.1.2586.5	1	46.7482	502.148	46.629
1	77.13	77.13	91.32	63.01	52.51	gi|70991443	enolase/allergen Asp F 22 [Aspergillus fumigatus Af293]			0	17.85	WLTYEQLADLYK	Dioxidation(W)@1		0.00182707	1573.77	787.891	1573.77	787.891	2	10	1.1.1.2579.12	1	46.3895	611.663	46.1117
1	77.13	77.13	91.32	63.01	52.51	gi|70991443	enolase/allergen Asp F 22 [Aspergillus fumigatus Af293]			0	17.56	WLTYEQLADLYK	Dioxidation(W)@1		0.0042685	1573.77	787.893	1573.77	787.891	2	11	1.1.1.2506.29	1	42.584	1026.18	42.6585
1	77.13	77.13	91.32	63.01	52.51	gi|70991443	enolase/allergen Asp F 22 [Aspergillus fumigatus Af293]			0	16.61	WLTYEQLADLYK	Dioxidation(W)@1		0.00182707	1573.77	787.891	1573.77	787.891	2	10	1.1.1.2577.12	1	46.2848	611.663	46.1117
1	77.13	77.13	91.32	63.01	52.51	gi|70991443	enolase/allergen Asp F 22 [Aspergillus fumigatus Af293]			0	15.73	WLTYEQLADLYK	Carbamidomethyl(E)@5		0.000885243	1598.8	800.407	1598.8	800.406	2	11	1.1.1.2545.9	1	44.6076	2072.33	44.5387
1	77.13	77.13	91.32	63.01	52.51	gi|70991443	enolase/allergen Asp F 22 [Aspergillus fumigatus Af293]			0	15.71	WLTYEQLADLYK			0.00214305	1541.78	771.897	1541.78	771.896	2	9	1.1.1.2506.27	1	42.5825	606.127	42.5531
1	77.13	77.13	91.32	63.01	52.51	gi|70991443	enolase/allergen Asp F 22 [Aspergillus fumigatus Af293]			0	94.03	YDLDFK			-0.000727543	799.374	400.695	799.375	400.695	2	9	1.1.1.2286.2	1	31.0472	9494.55	30.984
1	77.13	77.13	91.32	63.01	52.51	gi|70991443	enolase/allergen Asp F 22 [Aspergillus fumigatus Af293]			0	92.67	YDLDFK			-0.000727543	799.374	400.695	799.375	400.695	2	8	1.1.1.2282.2	1	30.8383	9494.55	30.984
1	77.13	77.13	91.32	63.01	52.51	gi|70991443	enolase/allergen Asp F 22 [Aspergillus fumigatus Af293]			0	74.37	YDLDFK			-0.000727543	799.374	400.695	799.375	400.695	2	8	1.1.1.2284.2	1	30.9427	9494.55	30.984
1	77.13	77.13	91.32	63.01	52.51	gi|70991443	enolase/allergen Asp F 22 [Aspergillus fumigatus Af293]			0	41.91	YDLDFK	Carbamidomethyl@N-term		0.000181455	856.397	429.206	856.397	429.206	2	8	1.1.1.2291.2	1	31.3063	916.276	31.3475
1	77.13	77.13	91.32	63.01	52.51	gi|70991443	enolase/allergen Asp F 22 [Aspergillus fumigatus Af293]			0	23.28	YDLDFK	Carbamidomethyl@N-term		0.000181455	856.397	429.206	856.397	429.206	2	7	1.1.1.2293.2	1	31.4109	916.276	31.3475
1	77.13	77.13	91.32	63.01	52.51	gi|70991443	enolase/allergen Asp F 22 [Aspergillus fumigatus Af293]			0	75.44	YDLDFKNPESDPSK	Oxidation(P)@8; Oxidation(P)@12; Amidated@C-term	missed K-N@6	0.00067109	1684.76	562.593	1684.76	562.593	3	15	1.1.1.2248.8	1	29.068	16012.7	28.9481
1	77.13	77.13	91.32	63.01	52.51	gi|70991443	enolase/allergen Asp F 22 [Aspergillus fumigatus Af293]			0	99	YVLPVPFQNVLNGGSHAGGR	Deamidated(N)@12	cleaved P-Y@N-term	0.00213782	2082.07	695.029	2082.06	695.029	3	19	1.1.1.2497.17	1	42.106	4828.49	42.1895
1	77.13	77.13	91.32	63.01	52.51	gi|70991443	enolase/allergen Asp F 22 [Aspergillus fumigatus Af293]			0	99	YVLPVPFQNVLNGGSHAGGR	Deamidated(N)@12	cleaved P-Y@N-term	0.00213782	2082.07	695.029	2082.06	695.029	3	22	1.1.1.2499.2	1	42.2014	4828.49	42.1895
1	77.13	77.13	91.32	63.01	52.51	gi|70991443	enolase/allergen Asp F 22 [Aspergillus fumigatus Af293]			0	99	YVLPVPFQNVLNGGSHAGGR	Deamidated(N)@12	cleaved P-Y@N-term	-0.00152433	2082.06	695.028	2082.06	695.029	3	16	1.1.1.2520.10	1	43.2947	1890.61	43.4342
1	77.13	77.13	91.32	63.01	52.51	gi|70991443	enolase/allergen Asp F 22 [Aspergillus fumigatus Af293]			0	99	YVLPVPFQNVLNGGSHAGGR	Deamidated(N)@12	cleaved P-Y@N-term	0.00213782	2082.07	695.029	2082.06	695.029	3	16	1.1.1.2501.5	1	42.3058	4828.49	42.1895
1	77.13	77.13	91.32	63.01	52.51	gi|70991443	enolase/allergen Asp F 22 [Aspergillus fumigatus Af293]			0	99	YVLPVPFQNVLNGGSHAGGR	Deamidated(N)@12	cleaved P-Y@N-term	-0.00277338	2082.06	1042.04	2082.06	1042.04	2	14	1.1.1.2498.47	1	42.1812	1209.44	42.1895
1	77.13	77.13	91.32	63.01	52.51	gi|70991443	enolase/allergen Asp F 22 [Aspergillus fumigatus Af293]			0	75.38	YVLPVPFQNVLNGGSHAGGR	Deamidated(N)@12	cleaved P-Y@N-term	0.00213782	2082.07	695.029	2082.06	695.029	3	13	1.1.1.2503.7	1	42.411	4828.49	42.1895
1	77.13	77.13	91.32	63.01	52.51	gi|70991443	enolase/allergen Asp F 22 [Aspergillus fumigatus Af293]			0	70.19	YVLPVPFQNVLNGGSHAGGR	Deamidated(N)@12	cleaved P-Y@N-term	-0.00277338	2082.06	1042.04	2082.06	1042.04	2	13	1.1.1.2500.29	1	42.2846	1209.44	42.1895
1	77.13	77.13	91.32	63.01	52.51	gi|70991443	enolase/allergen Asp F 22 [Aspergillus fumigatus Af293]			0	52.21	YVLPVPFQNVLNGGSHAGGR	Deamidated(N)@12	cleaved P-Y@N-term	0.00213782	2082.07	695.029	2082.06	695.029	3	13	1.1.1.2495.18	1	42.0001	4828.49	42.1895
1	77.13	77.13	91.32	63.01	52.51	gi|70991443	enolase/allergen Asp F 22 [Aspergillus fumigatus Af293]			0	39.99	YVLPVPFQNVLNGGSHAGGR	Deamidated(N)@12	cleaved P-Y@N-term	-0.00152433	2082.06	695.028	2082.06	695.029	3	11	1.1.1.2518.10	1	43.191	1890.61	43.4342
2	40.03	40.03	57.4	48.65	48.43	gi|70995231	adenosylhomocysteinase [Aspergillus fumigatus Af293]			2	99	ANAKSVQNIKPQVDR	Carbamidomethyl(K)@4	missed K-S@4	-0.00175489	1723.93	431.99	1723.93	431.991	4	17	1.1.1.2063.2	1	19.4291	256.494	19.2969
2	40.03	40.03	57.4	48.65	48.43	gi|70995231	adenosylhomocysteinase [Aspergillus fumigatus Af293]			2	99	ATDVMIAGK	Oxidation(M)@5		-0.000763949	920.463	461.239	920.464	461.239	2	15	1.1.1.2023.2	1	17.6338	821.01	17.6126
2	40.03	40.03	57.4	48.65	48.43	gi|70995231	adenosylhomocysteinase [Aspergillus fumigatus Af293]			2	99	EIELAEIEMPGLMAIR	Glu->pyro-Glu@N-term; Oxidation(M)@9; Oxidation(M)@13		0.0017574	1827.91	914.964	1827.91	914.963	2	17	1.1.1.2560.26	1	45.4187	588.625	45.4402
2	40.03	40.03	57.4	48.65	48.43	gi|70995231	adenosylhomocysteinase [Aspergillus fumigatus Af293]			2	99	ESLIDGIKR		missed K-R@8	0.000314104	1029.58	515.798	1029.58	515.798	2	15	1.1.1.2205.9	1	26.84	38774.7	26.9278
2	40.03	40.03	57.4	48.65	48.43	gi|70995231	adenosylhomocysteinase [Aspergillus fumigatus Af293]			2	99	KYVEFGTTGK		missed K-Y@1	-0.0017647	1128.58	565.297	1128.58	565.298	2	17	1.1.1.2094.15	1	21.0429	2740.26	21.0615
2	40.03	40.03	57.4	48.65	48.43	gi|70995231	adenosylhomocysteinase [Aspergillus fumigatus Af293]			2	99	LLVPAINVNDSVTK			-0.0035698	1481.84	494.954	1481.85	494.956	3	20	1.1.1.2396.2	1	36.7969	10128.6	36.7345
2	40.03	40.03	57.4	48.65	48.43	gi|70995231	adenosylhomocysteinase [Aspergillus fumigatus Af293]			2	99	LVNLGCATGHSSFVMSCSFSNQVLAQIALFK	Carbamidomethyl(C)@6; Carbamidomethyl(S)@16; Carbamidomethyl(C)@17		0.0177922	3442.7	1148.57	3442.68	1148.57	3	20	1.1.1.2571.23	1	46.0011	1098.59	45.9572
2	40.03	40.03	57.4	48.65	48.43	gi|70995231	adenosylhomocysteinase [Aspergillus fumigatus Af293]			2	99	RATDVMIAGK	Oxidation(M)@6	missed R-A@1	-0.000982821	1076.56	539.289	1076.56	539.29	2	11	1.1.1.1818.2	1	15.4346	115.822	15.3833
2	40.03	40.03	57.4	48.65	48.43	gi|70995231	adenosylhomocysteinase [Aspergillus fumigatus Af293]			2	99	REIELAEIEMPGLMAIR	Oxidation(M)@10; Oxidation(M)@14	missed R-E@1	0.000582376	2002.02	668.348	2002.02	668.348	3	16	1.1.1.2391.23	1	36.5504	2230.32	36.6294
2	40.03	40.03	57.4	48.65	48.43	gi|70995231	adenosylhomocysteinase [Aspergillus fumigatus Af293]			2	99	SKFDNLYGCR	Carbamidomethyl(C)@9	missed K-F@2	-0.00227614	1258.57	630.294	1258.58	630.296	2	17	1.1.1.2175.26	1	25.2885	53180.8	25.3122
2	40.03	40.03	57.4	48.65	48.43	gi|70995231	adenosylhomocysteinase [Aspergillus fumigatus Af293]			2	99	SNQVLAQIALFK		cleaved F-S@N-term	-0.00385554	1330.76	666.386	1330.76	666.388	2	14	1.1.1.2504.8	1	42.4638	467.197	42.4487
2	40.03	40.03	57.4	48.65	48.43	gi|70995231	adenosylhomocysteinase [Aspergillus fumigatus Af293]			2	99	SVQNIKPQVDR			0.00143663	1282.7	642.358	1282.7	642.357	2	15	1.1.1.2058.6	1	19.1878	1378	19.1932
2	40.03	40.03	57.4	48.65	48.43	gi|70995231	adenosylhomocysteinase [Aspergillus fumigatus Af293]			2	99	VADISLAAFGR			-0.000568657	1118.61	560.311	1118.61	560.311	2	13	1.1.1.2422.6	1	38.1611	59737.9	37.6224
2	40.03	40.03	57.4	48.65	48.43	gi|70995231	adenosylhomocysteinase [Aspergillus fumigatus Af293]			2	99	VAVVAGYGDVGK			-0.00140623	1133.61	567.811	1133.61	567.811	2	20	1.1.1.2245.4	1	28.9104	101515	28.7415
2	40.03	40.03	57.4	48.65	48.43	gi|70995231	adenosylhomocysteinase [Aspergillus fumigatus Af293]			2	99	VAVVAGYGDVGKG		cleaved G-C@C-term; missed K-G@12	-0.00274082	1190.63	596.321	1190.63	596.322	2	19	1.1.1.2237.14	1	28.5062	7041.47	28.535
2	40.03	40.03	57.4	48.65	48.43	gi|70995231	adenosylhomocysteinase [Aspergillus fumigatus Af293]			2	99	VLVTEIDPINAL		cleaved L-Q@C-term	-0.0075444	1295.73	648.87	1295.73	648.874	2	16	1.1.1.2600.4	1	47.4751	695.978	47.4632
2	40.03	40.03	57.4	48.65	48.43	gi|70995231	adenosylhomocysteinase [Aspergillus fumigatus Af293]			2	99	YVEFGTTGK			-0.000867009	1000.49	501.25	1000.49	501.251	2	15	1.1.1.2148.12	1	23.8785	55745.4	23.8024
2	40.03	40.03	57.4	48.65	48.43	gi|70995231	adenosylhomocysteinase [Aspergillus fumigatus Af293]			1.85387	99	FDNLYGCR	Carbamidomethyl(C)@7		-0.000576191	1043.45	522.732	1043.45	522.732	2	13	1.1.1.2196.13	1	26.3786	17867.6	26.4118
2	40.03	40.03	57.4	48.65	48.43	gi|70995231	adenosylhomocysteinase [Aspergillus fumigatus Af293]			1.72125	99	IILLAEGR		cleaved H-I@N-term	-0.00192601	883.547	442.781	883.549	442.782	2	11	1.1.1.2303.4	1	31.9359	788.433	31.9228
2	40.03	40.03	57.4	48.65	48.43	gi|70995231	adenosylhomocysteinase [Aspergillus fumigatus Af293]			1.09691	99	LVNLGCATGH	Carbamidomethyl(C)@6	cleaved H-S@C-term	0.00123758	1040.51	521.261	1040.51	521.261	2	12	1.1.1.2192.20	1	26.1761	3412.36	26.2041
2	40.03	40.03	57.4	48.65	48.43	gi|70995231	adenosylhomocysteinase [Aspergillus fumigatus Af293]			0.537602	78.89	ESLIDGIK			0.000525612	873.481	437.748	873.481	437.748	2	9	1.1.1.2291.3	1	31.307	35386.3	31.0878
2	40.03	40.03	57.4	48.65	48.43	gi|70995231	adenosylhomocysteinase [Aspergillus fumigatus Af293]			0.39794	96.82	GETEEEYQWCLEQQLNAFK	Carbamidomethyl(C)@10; Deamidated(N)@16		0.0371832	2402.07	801.699	2402.04	801.686	3	14	1.1.1.2537.16	1	44.1963	2694.03	44.1748
2	40.03	40.03	57.4	48.65	48.43	gi|70995231	adenosylhomocysteinase [Aspergillus fumigatus Af293]			0.163676	93.67	VLVTEIDPINALQ		cleaved Q-A@C-term	-0.0013265	1423.79	712.903	1423.79	712.903	2	13	1.1.1.2566.4	1	45.7138	308.881	45.7
2	40.03	40.03	57.4	48.65	48.43	gi|70995231	adenosylhomocysteinase [Aspergillus fumigatus Af293]			0.160522	99	LNLILDDGGDLTALVHSK	Oxidation(H)@16; Propionamide(K)@18		-0.00175471	1980.05	661.024	1980.05	661.025	3	18	1.1.1.2496.13	1	42.0497	5875.24	42.0829
2	40.03	40.03	57.4	48.65	48.43	gi|70995231	adenosylhomocysteinase [Aspergillus fumigatus Af293]			0.0819697	98.65	FKVADISLAAFGR	Carbamidomethyl(K)@2	missed K-V@2	-0.00214164	1450.79	726.403	1450.79	726.404	2	14	1.1.1.2468.8	1	40.568	472.852	40.5481
2	40.03	40.03	57.4	48.65	48.43	gi|70995231	adenosylhomocysteinase [Aspergillus fumigatus Af293]			0.00568285	37.12	IAGKVAVVA		cleaved M-I@N-term; cleaved A-G@C-term; missed K-V@4	-0.00334725	826.524	414.269	826.528	414.271	2	8	1.1.1.2182.2	0	25.6361	1432.7	25.6248
2	40.03	40.03	57.4	48.65	48.43	gi|70995231	adenosylhomocysteinase [Aspergillus fumigatus Af293]			0.00436481	39.7	LVNLGCATGHSSFVMSC	Carbamidomethyl(C)@6; Oxidation(M)@15; Carbamidomethyl(C)@17	cleaved C-S@C-term	0.00192731	1854.81	928.411	1854.81	928.41	2	12	1.1.1.2325.31	1	33.1166	756.701	33.122
2	40.03	40.03	57.4	48.65	48.43	gi|70995231	adenosylhomocysteinase [Aspergillus fumigatus Af293]			0.00217692	30.74	EGKLLVPAINVNDSVTK	Carbamidomethyl@N-term	missed K-L@3	0.000459717	1853.03	618.683	1853.03	618.683	3	12	1.1.1.2337.13	1	33.7185	439.944	33.6987
2	40.03	40.03	57.4	48.65	48.43	gi|70995231	adenosylhomocysteinase [Aspergillus fumigatus Af293]			0	99	ANAKSVQNIKPQVDR	Carbamidomethyl(K)@4	missed K-S@4	0.000875443	1723.93	575.652	1723.93	575.652	3	19	1.1.1.2060.5	1	19.2842	745.727	19.2969
2	40.03	40.03	57.4	48.65	48.43	gi|70995231	adenosylhomocysteinase [Aspergillus fumigatus Af293]			0	99	ANAKSVQNIKPQVDR	Carbamidomethyl(K)@4	missed K-S@4	0.000875443	1723.93	575.652	1723.93	575.652	3	23	1.1.1.2062.4	1	19.3859	745.727	19.2969
2	40.03	40.03	57.4	48.65	48.43	gi|70995231	adenosylhomocysteinase [Aspergillus fumigatus Af293]			0	99	ANAKSVQNIKPQVDR	Carbamidomethyl(K)@4	missed K-S@4	-0.00175489	1723.93	431.99	1723.93	431.991	4	16	1.1.1.2061.3	1	19.3215	256.494	19.2969
2	40.03	40.03	57.4	48.65	48.43	gi|70995231	adenosylhomocysteinase [Aspergillus fumigatus Af293]			0	99	ANAKSVQNIKPQVDR	Carbamidomethyl(K)@4	missed K-S@4	0.000875443	1723.93	575.652	1723.93	575.652	3	16	1.1.1.2058.5	1	19.1805	745.727	19.2969
2	40.03	40.03	57.4	48.65	48.43	gi|70995231	adenosylhomocysteinase [Aspergillus fumigatus Af293]			0	99	ATDVMIAGK	Oxidation(M)@5		-0.000763949	920.463	461.239	920.464	461.239	2	15	1.1.1.2021.2	1	17.5374	821.01	17.6126
2	40.03	40.03	57.4	48.65	48.43	gi|70995231	adenosylhomocysteinase [Aspergillus fumigatus Af293]			0	99	ATDVMIAGK	Oxidation(M)@5		-0.000763949	920.463	461.239	920.464	461.239	2	14	1.1.1.2025.2	1	17.7433	821.01	17.6126
2	40.03	40.03	57.4	48.65	48.43	gi|70995231	adenosylhomocysteinase [Aspergillus fumigatus Af293]			0	99	ATDVMIAGK	Carbamyl(M)@5		-0.00145862	947.473	474.744	947.475	474.745	2	15	1.1.1.2045.3	1	18.5166	222.37	18.522
2	40.03	40.03	57.4	48.65	48.43	gi|70995231	adenosylhomocysteinase [Aspergillus fumigatus Af293]			0	99	ATDVMIAGK	Oxidation(M)@5; Carbamidomethyl(K)@9		-0.00148095	977.484	489.749	977.485	489.75	2	12	1.1.1.2027.2	1	17.8646	120.513	17.87
2	40.03	40.03	57.4	48.65	48.43	gi|70995231	adenosylhomocysteinase [Aspergillus fumigatus Af293]			0	94.07	ATDVMIAGK	Carbamyl(M)@5		-0.00145862	947.473	474.744	947.475	474.745	2	9	1.1.1.2047.2	1	18.6197	222.37	18.522
2	40.03	40.03	57.4	48.65	48.43	gi|70995231	adenosylhomocysteinase [Aspergillus fumigatus Af293]			0	99	EIELAEIEMPGLMAIR	Oxidation(M)@9; Oxidation(M)@13		0.00362341	1845.93	923.97	1845.92	923.968	2	21	1.1.1.2458.36	1	40.0661	34059.7	40.1862
2	40.03	40.03	57.4	48.65	48.43	gi|70995231	adenosylhomocysteinase [Aspergillus fumigatus Af293]			0	99	EIELAEIEMPGLMAIR	Oxidation(M)@9; Oxidation(M)@13		0.00362341	1845.93	923.97	1845.92	923.968	2	24	1.1.1.2460.17	1	40.1698	34059.7	40.1862
2	40.03	40.03	57.4	48.65	48.43	gi|70995231	adenosylhomocysteinase [Aspergillus fumigatus Af293]			0	99	EIELAEIEMPGLMAIR	Oxidation(M)@9; Oxidation(M)@13		0.00362341	1845.93	923.97	1845.92	923.968	2	24	1.1.1.2462.20	1	40.2752	34059.7	40.1862
2	40.03	40.03	57.4	48.65	48.43	gi|70995231	adenosylhomocysteinase [Aspergillus fumigatus Af293]			0	99	EIELAEIEMPGLMAIR	Oxidation(M)@9; Oxidation(M)@13		0.00362341	1845.93	923.97	1845.92	923.968	2	20	1.1.1.2464.28	1	40.38	34059.7	40.1862
2	40.03	40.03	57.4	48.65	48.43	gi|70995231	adenosylhomocysteinase [Aspergillus fumigatus Af293]			0	99	EIELAEIEMPGLMAIR	Oxidation(M)@9; Carbamyl(M)@13		0.00221621	1872.93	937.475	1872.93	937.474	2	21	1.1.1.2474.42	1	40.8992	5158.25	41.0701
2	40.03	40.03	57.4	48.65	48.43	gi|70995231	adenosylhomocysteinase [Aspergillus fumigatus Af293]			0	99	EIELAEIEMPGLMAIR	Oxidation(M)@9; Carbamyl(M)@13		0.00221621	1872.93	937.475	1872.93	937.474	2	21	1.1.1.2476.43	1	41.0054	5158.25	41.0701
2	40.03	40.03	57.4	48.65	48.43	gi|70995231	adenosylhomocysteinase [Aspergillus fumigatus Af293]			0	99	EIELAEIEMPGLMAIR	Oxidation(M)@9; Dioxidation(M)@13		0.00207198	1861.92	931.967	1861.92	931.966	2	18	1.1.1.2478.43	1	41.1121	1661.77	41.1768
2	40.03	40.03	57.4	48.65	48.43	gi|70995231	adenosylhomocysteinase [Aspergillus fumigatus Af293]			0	99	EIELAEIEMPGLMAIR	Carbamyl(M)@9; Oxidation(M)@13		0.00221621	1872.93	937.475	1872.93	937.474	2	20	1.1.1.2478.45	1	41.1135	5158.25	41.0701
2	40.03	40.03	57.4	48.65	48.43	gi|70995231	adenosylhomocysteinase [Aspergillus fumigatus Af293]			0	99	EIELAEIEMPGLMAIR	Oxidation(M)@9; Dioxidation(M)@13		0.00207198	1861.92	931.967	1861.92	931.966	2	19	1.1.1.2480.32	1	41.2119	1661.77	41.1768
2	40.03	40.03	57.4	48.65	48.43	gi|70995231	adenosylhomocysteinase [Aspergillus fumigatus Af293]			0	99	EIELAEIEMPGLMAIR	Dioxidation(M)@9; Oxidation(M)@13		0.00182783	1861.92	931.966	1861.92	931.966	2	19	1.1.1.2485.43	1	41.487	1129.98	41.4983
2	40.03	40.03	57.4	48.65	48.43	gi|70995231	adenosylhomocysteinase [Aspergillus fumigatus Af293]			0	99	EIELAEIEMPGLMAIR	Dioxidation(M)@9; Oxidation(M)@13		-0.00134603	1861.92	931.965	1861.92	931.966	2	17	1.1.1.2487.34	1	41.5907	1125.17	41.5516
2	40.03	40.03	57.4	48.65	48.43	gi|70995231	adenosylhomocysteinase [Aspergillus fumigatus Af293]			0	99	EIELAEIEMPGLMAIR	Oxidation(M)@9		0.00346634	1829.93	915.972	1829.93	915.971	2	20	1.1.1.2522.34	1	43.4164	1527.7	43.4342
2	40.03	40.03	57.4	48.65	48.43	gi|70995231	adenosylhomocysteinase [Aspergillus fumigatus Af293]			0	99	EIELAEIEMPGLMAIR	Glu->pyro-Glu@N-term; Carbamidomethyl(E)@3; Oxidation(M)@9; Oxidation(M)@13		0.000168889	1884.93	943.474	1884.93	943.474	2	20	1.1.1.2539.14	1	44.3085	1972.6	44.3314
2	40.03	40.03	57.4	48.65	48.43	gi|70995231	adenosylhomocysteinase [Aspergillus fumigatus Af293]			0	99	EIELAEIEMPGLMAIR	Oxidation(M)@13		-0.000684101	1829.93	915.97	1829.93	915.971	2	19	1.1.1.2562.28	1	45.5234	2880.01	45.5457
2	40.03	40.03	57.4	48.65	48.43	gi|70995231	adenosylhomocysteinase [Aspergillus fumigatus Af293]			0	99	EIELAEIEMPGLMAIR	Oxidation(M)@13		-0.000684101	1829.93	915.97	1829.93	915.971	2	21	1.1.1.2564.11	1	45.6315	2880.01	45.5457
2	40.03	40.03	57.4	48.65	48.43	gi|70995231	adenosylhomocysteinase [Aspergillus fumigatus Af293]			0	99	EIELAEIEMPGLMAIR	Formyl@N-term; Oxidation(M)@9; Oxidation(M)@13		2.44111e-05	1873.92	937.966	1873.92	937.966	2	19	1.1.1.2570.12	1	45.9394	831.553	45.9058
2	40.03	40.03	57.4	48.65	48.43	gi|70995231	adenosylhomocysteinase [Aspergillus fumigatus Af293]			0	99	EIELAEIEMPGLMAIR	Oxidation(M)@9; Oxidation(M)@13		0.00115121	1845.92	616.315	1845.92	616.315	3	15	1.1.1.2457.12	1	39.996	14736.6	40.1862
2	40.03	40.03	57.4	48.65	48.43	gi|70995231	adenosylhomocysteinase [Aspergillus fumigatus Af293]			0	99	EIELAEIEMPGLMAIR	Glu->pyro-Glu@N-term; Carbamidomethyl(E)@3; Oxidation(M)@9; Oxidation(M)@13		0.000168889	1884.93	943.474	1884.93	943.474	2	17	1.1.1.2541.15	1	44.4133	1972.6	44.3314
2	40.03	40.03	57.4	48.65	48.43	gi|70995231	adenosylhomocysteinase [Aspergillus fumigatus Af293]			0	99	EIELAEIEMPGLMAIR	Carbamyl(M)@9; Oxidation(M)@13		0.00189804	1872.93	625.319	1872.93	625.318	3	17	1.1.1.2477.6	1	41.0317	2254.79	41.0701
2	40.03	40.03	57.4	48.65	48.43	gi|70995231	adenosylhomocysteinase [Aspergillus fumigatus Af293]			0	99	EIELAEIEMPGLMAIR	Carbamyl(M)@9; Oxidation(M)@13		0.00189804	1872.93	625.319	1872.93	625.318	3	17	1.1.1.2479.10	1	41.1414	2254.79	41.0701
2	40.03	40.03	57.4	48.65	48.43	gi|70995231	adenosylhomocysteinase [Aspergillus fumigatus Af293]			0	99	EIELAEIEMPGLMAIR	Oxidation(M)@9; Oxidation(M)@13		0.00362341	1845.93	923.97	1845.92	923.968	2	14	1.1.1.2466.30	1	40.488	34059.7	40.1862
2	40.03	40.03	57.4	48.65	48.43	gi|70995231	adenosylhomocysteinase [Aspergillus fumigatus Af293]			0	99	EIELAEIEMPGLMAIR	Oxidation(M)@13		-0.000684101	1829.93	915.97	1829.93	915.971	2	14	1.1.1.2566.13	1	45.727	2880.01	45.5457
2	40.03	40.03	57.4	48.65	48.43	gi|70995231	adenosylhomocysteinase [Aspergillus fumigatus Af293]			0	98.34	EIELAEIEMPGLMAIR	Formyl@N-term; Oxidation(M)@9; Oxidation(M)@13		2.44111e-05	1873.92	937.966	1873.92	937.966	2	15	1.1.1.2568.12	1	45.8336	831.553	45.9058
2	40.03	40.03	57.4	48.65	48.43	gi|70995231	adenosylhomocysteinase [Aspergillus fumigatus Af293]			0	97.58	EIELAEIEMPGLMAIR	Formyl@N-term; Oxidation(M)@9; Oxidation(M)@13		2.44111e-05	1873.92	937.966	1873.92	937.966	2	14	1.1.1.2572.15	1	46.0438	831.553	45.9058
2	40.03	40.03	57.4	48.65	48.43	gi|70995231	adenosylhomocysteinase [Aspergillus fumigatus Af293]			0	97.56	EIELAEIEMPGLMAIR	Carbamyl(M)@9; Oxidation(M)@13		0.00221621	1872.93	937.475	1872.93	937.474	2	15	1.1.1.2482.29	1	41.3191	5158.25	41.0701
2	40.03	40.03	57.4	48.65	48.43	gi|70995231	adenosylhomocysteinase [Aspergillus fumigatus Af293]			0	97.52	EIELAEIEMPGLMAIR	Carbamyl(M)@9; Oxidation(M)@13		0.00221621	1872.93	937.475	1872.93	937.474	2	15	1.1.1.2480.33	1	41.2134	5158.25	41.0701
2	40.03	40.03	57.4	48.65	48.43	gi|70995231	adenosylhomocysteinase [Aspergillus fumigatus Af293]			0	95.69	EIELAEIEMPGLMAIR	Carbamidomethyl@N-term; Oxidation(M)@9; Oxidation(M)@13		0.0061873	1902.95	952.482	1902.94	952.479	2	13	1.1.1.2455.42	1	39.9125	1475.35	39.8193
2	40.03	40.03	57.4	48.65	48.43	gi|70995231	adenosylhomocysteinase [Aspergillus fumigatus Af293]			0	76.92	EIELAEIEMPGLMAIR	Carbamidomethyl@N-term; Oxidation(M)@9; Oxidation(M)@13		0.0061873	1902.95	952.482	1902.94	952.479	2	13	1.1.1.2453.46	1	39.8103	1475.35	39.8193
2	40.03	40.03	57.4	48.65	48.43	gi|70995231	adenosylhomocysteinase [Aspergillus fumigatus Af293]			0	48.98	EIELAEIEMPGLMAIR	Carbamidomethyl(E)@8; Oxidation(M)@9; Oxidation(M)@13		0.00179272	1902.94	952.48	1902.94	952.479	2	13	1.1.1.2460.19	1	40.1742	1824.89	40.2378
2	40.03	40.03	57.4	48.65	48.43	gi|70995231	adenosylhomocysteinase [Aspergillus fumigatus Af293]			0	45.63	EIELAEIEMPGLMAIR	Carbamidomethyl(E)@8; Oxidation(M)@9; Oxidation(M)@13		0.00179272	1902.94	952.48	1902.94	952.479	2	13	1.1.1.2462.21	1	40.2766	1824.89	40.2378
2	40.03	40.03	57.4	48.65	48.43	gi|70995231	adenosylhomocysteinase [Aspergillus fumigatus Af293]			0	42.23	EIELAEIEMPGLMAIR	Oxidation(M)@9; Oxidation(M)@13		0.00362341	1845.93	923.97	1845.92	923.968	2	10	1.1.1.2469.21	1	40.6387	34059.7	40.1862
2	40.03	40.03	57.4	48.65	48.43	gi|70995231	adenosylhomocysteinase [Aspergillus fumigatus Af293]			0	40.67	EIELAEIEMPGLMAIR	Carbamyl(M)@9; Carbamyl(M)@13		-0.000776554	1899.94	950.979	1899.94	950.979	2	14	1.1.1.2494.43	1	41.9652	875.34	41.9232
2	40.03	40.03	57.4	48.65	48.43	gi|70995231	adenosylhomocysteinase [Aspergillus fumigatus Af293]			0	31.54	EIELAEIEMPGLMAIR	Carbamyl(M)@9		-0.00843988	1856.93	929.472	1856.94	929.476	2	11	1.1.1.2539.13	1	44.307	284.78	44.2799
2	40.03	40.03	57.4	48.65	48.43	gi|70995231	adenosylhomocysteinase [Aspergillus fumigatus Af293]			0	30.32	EIELAEIEMPGLMAIR	Carbamidomethyl@N-term; Oxidation(M)@9; Oxidation(M)@13		0.0061873	1902.95	952.482	1902.94	952.479	2	12	1.1.1.2451.30	1	39.7008	1475.35	39.8193
2	40.03	40.03	57.4	48.65	48.43	gi|70995231	adenosylhomocysteinase [Aspergillus fumigatus Af293]			0	15.84	EIELAEIEMPGLMAIR	Glu->pyro-Glu@N-term; Oxidation(M)@9; Carbamyl(M)@13		0.0261064	1854.95	928.481	1854.92	928.468	2	13	1.1.1.2578.25	1	46.3551	475.213	46.1632
2	40.03	40.03	57.4	48.65	48.43	gi|70995231	adenosylhomocysteinase [Aspergillus fumigatus Af293]			0	15.76	EIELAEIEMPGLMAIR	Oxidation(M)@9; Dethiomethyl(M)@13		-0.00475013	1781.92	594.98	1781.92	594.982	3	11	1.1.1.2395.9	1	36.7501	2960.77	36.6825
2	40.03	40.03	57.4	48.65	48.43	gi|70995231	adenosylhomocysteinase [Aspergillus fumigatus Af293]			0	73.46	ESLIDGIK			0.000525612	873.481	437.748	873.481	437.748	2	10	1.1.1.2289.3	1	31.2028	35386.3	31.0878
2	40.03	40.03	57.4	48.65	48.43	gi|70995231	adenosylhomocysteinase [Aspergillus fumigatus Af293]			0	41.36	ESLIDGIK	Formyl@N-term		-0.000498787	901.475	451.745	901.476	451.745	2	9	1.1.1.2428.2	1	38.4779	568.145	38.4127
2	40.03	40.03	57.4	48.65	48.43	gi|70995231	adenosylhomocysteinase [Aspergillus fumigatus Af293]			0	34.15	ESLIDGIK	Formyl@N-term		-0.000498787	901.475	451.745	901.476	451.745	2	10	1.1.1.2426.2	1	38.3714	568.145	38.4127
2	40.03	40.03	57.4	48.65	48.43	gi|70995231	adenosylhomocysteinase [Aspergillus fumigatus Af293]			0	30.98	ESLIDGIK	Carbamidomethyl(K)@8		-0.000120833	930.502	466.258	930.502	466.258	2	9	1.1.1.2297.4	1	31.6217	1330.96	31.5569
2	40.03	40.03	57.4	48.65	48.43	gi|70995231	adenosylhomocysteinase [Aspergillus fumigatus Af293]			0	26.91	ESLIDGIK			0.000525612	873.481	437.748	873.481	437.748	2	8	1.1.1.2283.3	1	30.8912	35386.3	31.0878
2	40.03	40.03	57.4	48.65	48.43	gi|70995231	adenosylhomocysteinase [Aspergillus fumigatus Af293]			0	99	ESLIDGIKR		missed K-R@8	0.000314104	1029.58	515.798	1029.58	515.798	2	14	1.1.1.2207.12	1	26.9476	38774.7	26.9278
2	40.03	40.03	57.4	48.65	48.43	gi|70995231	adenosylhomocysteinase [Aspergillus fumigatus Af293]			0	99	ESLIDGIKR	Formyl@N-term	missed K-R@8	-0.000300604	1057.58	529.795	1057.58	529.796	2	12	1.1.1.2322.2	1	32.9257	1535.21	32.9154
2	40.03	40.03	57.4	48.65	48.43	gi|70995231	adenosylhomocysteinase [Aspergillus fumigatus Af293]			0	99	ESLIDGIKR		missed K-R@8	0.000314104	1029.58	515.798	1029.58	515.798	2	12	1.1.1.2203.11	1	26.7381	38774.7	26.9278
2	40.03	40.03	57.4	48.65	48.43	gi|70995231	adenosylhomocysteinase [Aspergillus fumigatus Af293]			0	97.61	ESLIDGIKR		missed K-R@8	0.000314104	1029.58	515.798	1029.58	515.798	2	12	1.1.1.2209.11	1	27.0551	38774.7	26.9278
2	40.03	40.03	57.4	48.65	48.43	gi|70995231	adenosylhomocysteinase [Aspergillus fumigatus Af293]			0	95.04	ESLIDGIKR	Formyl@N-term	missed K-R@8	-0.000300604	1057.58	529.795	1057.58	529.796	2	11	1.1.1.2320.4	1	32.8239	1535.21	32.9154
2	40.03	40.03	57.4	48.65	48.43	gi|70995231	adenosylhomocysteinase [Aspergillus fumigatus Af293]			0	55.32	ESLIDGIKR		missed K-R@8	0.00312175	1029.58	515.8	1029.58	515.798	2	7	1.1.1.2149.11	1	23.9229	726.334	23.8541
2	40.03	40.03	57.4	48.65	48.43	gi|70995231	adenosylhomocysteinase [Aspergillus fumigatus Af293]			0	40.38	ESLIDGIKR		missed K-R@8	0.000314104	1029.58	515.798	1029.58	515.798	2	10	1.1.1.2211.10	1	27.1537	38774.7	26.9278
2	40.03	40.03	57.4	48.65	48.43	gi|70995231	adenosylhomocysteinase [Aspergillus fumigatus Af293]			0	93.7	FDNLYGCR	Carbamidomethyl(C)@7		-0.000576191	1043.45	522.732	1043.45	522.732	2	12	1.1.1.2198.9	1	26.4788	17867.6	26.4118
2	40.03	40.03	57.4	48.65	48.43	gi|70995231	adenosylhomocysteinase [Aspergillus fumigatus Af293]			0	90.06	FDNLYGCR	Carbamidomethyl@N-term; Carbamidomethyl(C)@7		0.000754	1100.47	551.243	1100.47	551.243	2	11	1.1.1.2187.15	1	25.9097	1210.21	26.0475
2	40.03	40.03	57.4	48.65	48.43	gi|70995231	adenosylhomocysteinase [Aspergillus fumigatus Af293]			0	78.54	FDNLYGCR	Carbamidomethyl(C)@7		-0.000576191	1043.45	522.732	1043.45	522.732	2	11	1.1.1.2200.9	1	26.5819	17867.6	26.4118
2	40.03	40.03	57.4	48.65	48.43	gi|70995231	adenosylhomocysteinase [Aspergillus fumigatus Af293]			0	52.08	FDNLYGCR	Deamidated(N)@3; Carbamidomethyl(C)@7		-0.000328997	1044.43	523.224	1044.43	523.224	2	8	1.1.1.2229.18	1	28.0868	280.356	28.1164
2	40.03	40.03	57.4	48.65	48.43	gi|70995231	adenosylhomocysteinase [Aspergillus fumigatus Af293]			0	40.98	FDNLYGCR	Carbamidomethyl(C)@7		-0.000576191	1043.45	522.732	1043.45	522.732	2	10	1.1.1.2202.10	1	26.6858	17867.6	26.4118
2	40.03	40.03	57.4	48.65	48.43	gi|70995231	adenosylhomocysteinase [Aspergillus fumigatus Af293]			0	31.61	FDNLYGCR	Formyl@N-term; Carbamidomethyl(C)@7		-0.00189813	1071.44	536.729	1071.44	536.729	2	10	1.1.1.2404.5	1	37.216	529.362	37.2551
2	40.03	40.03	57.4	48.65	48.43	gi|70995231	adenosylhomocysteinase [Aspergillus fumigatus Af293]			0	27.95	FDNLYGCR	Carbamidomethyl@N-term; Carbamidomethyl(C)@7		0.000754	1100.47	551.243	1100.47	551.243	2	10	1.1.1.2216.11	1	27.4095	1388.76	27.3397
2	40.03	40.03	57.4	48.65	48.43	gi|70995231	adenosylhomocysteinase [Aspergillus fumigatus Af293]			0	25.12	FDNLYGCR	Carbamidomethyl@N-term; Carbamidomethyl(C)@7		0.000754	1100.47	551.243	1100.47	551.243	2	11	1.1.1.2214.11	1	27.3109	1388.76	27.3397
2	40.03	40.03	57.4	48.65	48.43	gi|70995231	adenosylhomocysteinase [Aspergillus fumigatus Af293]			0	96.03	GETEEEYQWCLEQQLNAFK	Dehydrated(E)@6; Trp->Kynurenin(W)@9; Carbamidomethyl(C)@10; Deamidated(N)@16		0.0350273	2388.06	797.026	2388.02	797.014	3	16	1.1.1.2537.14	1	44.1948	30172.8	44.2273
2	40.03	40.03	57.4	48.65	48.43	gi|70995231	adenosylhomocysteinase [Aspergillus fumigatus Af293]			0	94.28	GETEEEYQWCLEQQLNAFK	Dehydrated(E)@6; Trp->Kynurenin(W)@9; Carbamidomethyl(C)@10; Deamidated(N)@16		0.036484	2388.06	1195.04	2388.02	1195.02	2	16	1.1.1.2536.33	1	44.1679	17707.8	44.2273
2	40.03	40.03	57.4	48.65	48.43	gi|70995231	adenosylhomocysteinase [Aspergillus fumigatus Af293]			0	75.53	GETEEEYQWCLEQQLNAFK	Dehydrated(T)@3; Trp->Kynurenin(W)@9; Carbamidomethyl(C)@10; Deamidated(N)@16		0.0350273	2388.06	797.026	2388.02	797.014	3	15	1.1.1.2535.15	1	44.0936	30172.8	44.2273
2	40.03	40.03	57.4	48.65	48.43	gi|70995231	adenosylhomocysteinase [Aspergillus fumigatus Af293]			0	75.36	GETEEEYQWCLEQQLNAFK	Dehydrated(T)@3; Trp->Kynurenin(W)@9; Carbamidomethyl(C)@10; Deamidated(N)@16		0.0350273	2388.06	797.026	2388.02	797.014	3	15	1.1.1.2539.7	1	44.2982	30172.8	44.2273
2	40.03	40.03	57.4	48.65	48.43	gi|70995231	adenosylhomocysteinase [Aspergillus fumigatus Af293]			0	95.88	IILLAEGR		cleaved H-I@N-term	-0.00192601	883.547	442.781	883.549	442.782	2	9	1.1.1.2301.3	1	31.8296	788.433	31.9228
2	40.03	40.03	57.4	48.65	48.43	gi|70995231	adenosylhomocysteinase [Aspergillus fumigatus Af293]			0	99	KYVEFGTTGK		missed K-Y@1	-0.0017647	1128.58	565.297	1128.58	565.298	2	14	1.1.1.2098.14	1	21.25	2740.26	21.0615
2	40.03	40.03	57.4	48.65	48.43	gi|70995231	adenosylhomocysteinase [Aspergillus fumigatus Af293]			0	99	KYVEFGTTGK		missed K-Y@1	-0.0017647	1128.58	565.297	1128.58	565.298	2	13	1.1.1.2096.15	1	21.1454	2740.26	21.0615
2	40.03	40.03	57.4	48.65	48.43	gi|70995231	adenosylhomocysteinase [Aspergillus fumigatus Af293]			0	16.7	KYVEFGTTGK	Carbamidomethyl@N-term	missed K-Y@1	-0.00517561	1185.6	593.806	1185.6	593.809	2	9	1.1.1.2117.15	1	22.2528	586.264	22.4356
2	40.03	40.03	57.4	48.65	48.43	gi|70995231	adenosylhomocysteinase [Aspergillus fumigatus Af293]			0	99	LLVPAINVNDSVTK			-0.0035698	1481.84	494.954	1481.85	494.956	3	17	1.1.1.2392.5	1	36.5903	10128.6	36.7345
2	40.03	40.03	57.4	48.65	48.43	gi|70995231	adenosylhomocysteinase [Aspergillus fumigatus Af293]			0	99	LLVPAINVNDSVTK			-0.0035698	1481.84	494.954	1481.85	494.956	3	20	1.1.1.2394.3	1	36.6939	10128.6	36.7345
2	40.03	40.03	57.4	48.65	48.43	gi|70995231	adenosylhomocysteinase [Aspergillus fumigatus Af293]			0	99	LLVPAINVNDSVTK			-0.00187548	1481.84	741.929	1481.85	741.93	2	23	1.1.1.2395.24	1	36.7619	157758	36.7345
2	40.03	40.03	57.4	48.65	48.43	gi|70995231	adenosylhomocysteinase [Aspergillus fumigatus Af293]			0	99	LLVPAINVNDSVTK			-0.00187548	1481.84	741.929	1481.85	741.93	2	20	1.1.1.2397.20	1	36.8655	157758	36.7345
2	40.03	40.03	57.4	48.65	48.43	gi|70995231	adenosylhomocysteinase [Aspergillus fumigatus Af293]			0	99	LLVPAINVNDSVTK	Deamidated(N)@9		-0.000159927	1482.83	742.422	1482.83	742.422	2	19	1.1.1.2411.12	1	37.5884	31159.5	37.6742
2	40.03	40.03	57.4	48.65	48.43	gi|70995231	adenosylhomocysteinase [Aspergillus fumigatus Af293]			0	99	LLVPAINVNDSVTK	Deamidated(N)@9		-0.000159927	1482.83	742.422	1482.83	742.422	2	20	1.1.1.2413.13	1	37.6929	31159.5	37.6742
2	40.03	40.03	57.4	48.65	48.43	gi|70995231	adenosylhomocysteinase [Aspergillus fumigatus Af293]			0	99	LLVPAINVNDSVTK	Deamidated(N)@9		-0.000159927	1482.83	742.422	1482.83	742.422	2	17	1.1.1.2415.20	1	37.802	31159.5	37.6742
2	40.03	40.03	57.4	48.65	48.43	gi|70995231	adenosylhomocysteinase [Aspergillus fumigatus Af293]			0	99	LLVPAINVNDSVTK	Deamidated(N)@9		-0.000159927	1482.83	742.422	1482.83	742.422	2	14	1.1.1.2421.28	1	38.1242	31159.5	37.6742
2	40.03	40.03	57.4	48.65	48.43	gi|70995231	adenosylhomocysteinase [Aspergillus fumigatus Af293]			0	99	LLVPAINVNDSVTK	Formyl@N-term		-0.00134731	1509.84	755.927	1509.84	755.927	2	16	1.1.1.2563.7	1	45.5639	2652.13	45.4931
2	40.03	40.03	57.4	48.65	48.43	gi|70995231	adenosylhomocysteinase [Aspergillus fumigatus Af293]			0	99	LLVPAINVNDSVTK			0.00142046	1481.85	741.931	1481.85	741.93	2	15	1.1.1.2385.38	1	36.242	2607.82	36.2569
2	40.03	40.03	57.4	48.65	48.43	gi|70995231	adenosylhomocysteinase [Aspergillus fumigatus Af293]			0	99	LLVPAINVNDSVTK			-0.00187548	1481.84	741.929	1481.85	741.93	2	15	1.1.1.2391.36	1	36.5599	157758	36.7345
2	40.03	40.03	57.4	48.65	48.43	gi|70995231	adenosylhomocysteinase [Aspergillus fumigatus Af293]			0	99	LLVPAINVNDSVTK			0.00142046	1481.85	741.931	1481.85	741.93	2	14	1.1.1.2387.39	1	36.3492	2607.82	36.2569
2	40.03	40.03	57.4	48.65	48.43	gi|70995231	adenosylhomocysteinase [Aspergillus fumigatus Af293]			0	99	LLVPAINVNDSVTK	Deamidated(N)@9		-0.000159927	1482.83	742.422	1482.83	742.422	2	15	1.1.1.2409.28	1	37.4964	31159.5	37.6742
2	40.03	40.03	57.4	48.65	48.43	gi|70995231	adenosylhomocysteinase [Aspergillus fumigatus Af293]			0	99	LLVPAINVNDSVTK			-0.0035698	1481.84	494.954	1481.85	494.956	3	14	1.1.1.2398.4	1	36.902	10128.6	36.7345
2	40.03	40.03	57.4	48.65	48.43	gi|70995231	adenosylhomocysteinase [Aspergillus fumigatus Af293]			0	99	LLVPAINVNDSVTK	Carbamidomethyl(K)@14		-0.00144294	1538.87	770.44	1538.87	770.441	2	16	1.1.1.2391.38	1	36.5614	15381.3	36.6294
2	40.03	40.03	57.4	48.65	48.43	gi|70995231	adenosylhomocysteinase [Aspergillus fumigatus Af293]			0	99	LLVPAINVNDSVTK	Carbamidomethyl(D)@10		0.001853	1538.87	770.442	1538.87	770.441	2	16	1.1.1.2385.41	1	36.2442	5463.62	36.2569
2	40.03	40.03	57.4	48.65	48.43	gi|70995231	adenosylhomocysteinase [Aspergillus fumigatus Af293]			0	99	LLVPAINVNDSVTK	Formyl@N-term		-0.00134731	1509.84	755.927	1509.84	755.927	2	15	1.1.1.2561.12	1	45.4591	2652.13	45.4931
2	40.03	40.03	57.4	48.65	48.43	gi|70995231	adenosylhomocysteinase [Aspergillus fumigatus Af293]			0	99	LLVPAINVNDSVTK			1.00217	1482.85	742.431	1481.85	741.93	2	15	1.1.1.2393.36	1	36.6661	53453.2	36.6825
2	40.03	40.03	57.4	48.65	48.43	gi|70995231	adenosylhomocysteinase [Aspergillus fumigatus Af293]			0	99	LLVPAINVNDSVTK	Carbamidomethyl@N-term; Deamidated(N)@9		0.00173766	1539.85	770.933	1539.85	770.933	2	15	1.1.1.2413.15	1	37.6943	3254	37.5706
2	40.03	40.03	57.4	48.65	48.43	gi|70995231	adenosylhomocysteinase [Aspergillus fumigatus Af293]			0	98.19	LLVPAINVNDSVTK			-0.00187548	1481.84	741.929	1481.85	741.93	2	13	1.1.1.2399.21	1	36.9665	157758	36.7345
2	40.03	40.03	57.4	48.65	48.43	gi|70995231	adenosylhomocysteinase [Aspergillus fumigatus Af293]			0	98.13	LLVPAINVNDSVTK	Deamidated(N)@9		-0.000159927	1482.83	742.422	1482.83	742.422	2	13	1.1.1.2417.24	1	37.9098	31159.5	37.6742
2	40.03	40.03	57.4	48.65	48.43	gi|70995231	adenosylhomocysteinase [Aspergillus fumigatus Af293]			0	97.79	LLVPAINVNDSVTK			0.00142046	1481.85	741.931	1481.85	741.93	2	12	1.1.1.2383.33	1	36.1319	2607.82	36.2569
2	40.03	40.03	57.4	48.65	48.43	gi|70995231	adenosylhomocysteinase [Aspergillus fumigatus Af293]			0	97.53	LLVPAINVNDSVTK	Formyl@N-term		-0.00134731	1509.84	755.927	1509.84	755.927	2	12	1.1.1.2559.15	1	45.3555	2652.13	45.4931
2	40.03	40.03	57.4	48.65	48.43	gi|70995231	adenosylhomocysteinase [Aspergillus fumigatus Af293]			0	96.52	LLVPAINVNDSVTK	Deamidated(N)@9		-0.000159927	1482.83	742.422	1482.83	742.422	2	11	1.1.1.2419.26	1	38.0172	31159.5	37.6742
2	40.03	40.03	57.4	48.65	48.43	gi|70995231	adenosylhomocysteinase [Aspergillus fumigatus Af293]			0	94.51	LLVPAINVNDSVTK	Carbamidomethyl(K)@14		-0.00144294	1538.87	770.44	1538.87	770.441	2	14	1.1.1.2393.39	1	36.6683	15381.3	36.6294
2	40.03	40.03	57.4	48.65	48.43	gi|70995231	adenosylhomocysteinase [Aspergillus fumigatus Af293]			0	79	LLVPAINVNDSVTK			-0.00187548	1481.84	741.929	1481.85	741.93	2	12	1.1.1.2393.35	1	36.6654	157758	36.7345
2	40.03	40.03	57.4	48.65	48.43	gi|70995231	adenosylhomocysteinase [Aspergillus fumigatus Af293]			0	78.83	LLVPAINVNDSVTK	Carbamidomethyl@N-term		-0.00144294	1538.87	770.44	1538.87	770.441	2	13	1.1.1.2395.27	1	36.7663	15381.3	36.6294
2	40.03	40.03	57.4	48.65	48.43	gi|70995231	adenosylhomocysteinase [Aspergillus fumigatus Af293]			0	68.18	LLVPAINVNDSVTK	Deamidated(N)@9		-0.000159927	1482.83	742.422	1482.83	742.422	2	11	1.1.1.2423.20	1	38.2246	28200.5	37.6742
2	40.03	40.03	57.4	48.65	48.43	gi|70995231	adenosylhomocysteinase [Aspergillus fumigatus Af293]			0	66.47	LLVPAINVNDSVTK	Carbamidomethyl(D)@10		0.001853	1538.87	770.442	1538.87	770.441	2	13	1.1.1.2387.42	1	36.3513	5463.62	36.2569
2	40.03	40.03	57.4	48.65	48.43	gi|70995231	adenosylhomocysteinase [Aspergillus fumigatus Af293]			0	56.71	LLVPAINVNDSVTK	Deamidated(N)@9; Carbamidomethyl(K)@14		0.00173766	1539.85	770.933	1539.85	770.933	2	13	1.1.1.2409.32	1	37.4994	3254	37.5706
2	40.03	40.03	57.4	48.65	48.43	gi|70995231	adenosylhomocysteinase [Aspergillus fumigatus Af293]			0	30.63	LLVPAINVNDSVTK	Deamidated(N)@9; Carbamidomethyl(K)@14		0.00173766	1539.85	770.933	1539.85	770.933	2	12	1.1.1.2407.36	1	37.3963	3254	37.5706
2	40.03	40.03	57.4	48.65	48.43	gi|70995231	adenosylhomocysteinase [Aspergillus fumigatus Af293]			0	23.18	LLVPAINVNDSVTK	Carbamidomethyl(K)@14		-0.00144294	1538.87	770.44	1538.87	770.441	2	12	1.1.1.2389.41	1	36.4571	15381.3	36.6294
2	40.03	40.03	57.4	48.65	48.43	gi|70995231	adenosylhomocysteinase [Aspergillus fumigatus Af293]			0	19.75	LLVPAINVNDSVTK	Carbamidomethyl(D)@10		0.001853	1538.87	770.442	1538.87	770.441	2	12	1.1.1.2383.38	1	36.1356	5463.62	36.2569
2	40.03	40.03	57.4	48.65	48.43	gi|70995231	adenosylhomocysteinase [Aspergillus fumigatus Af293]			0	99	LNLILDDGGDLTALVHSK	Oxidation(H)@16; Propionamide(K)@18		0.000868269	1980.05	991.034	1980.05	991.034	2	17	1.1.1.2497.36	1	42.1199	2438.71	42.0829
2	40.03	40.03	57.4	48.65	48.43	gi|70995231	adenosylhomocysteinase [Aspergillus fumigatus Af293]			0	99	LNLILDDGGDLTALVHSK	Oxidation(H)@16; Propionamide(K)@18		-0.00175471	1980.05	661.024	1980.05	661.025	3	17	1.1.1.2498.11	1	42.1548	5875.24	42.0829
2	40.03	40.03	57.4	48.65	48.43	gi|70995231	adenosylhomocysteinase [Aspergillus fumigatus Af293]			0	62.12	LNLILDDGGDLTALVHSK	Oxidation(H)@16; Propionamide(K)@18		0.000868269	1980.05	991.034	1980.05	991.034	2	14	1.1.1.2499.12	1	42.2241	2438.71	42.0829
2	40.03	40.03	57.4	48.65	48.43	gi|70995231	adenosylhomocysteinase [Aspergillus fumigatus Af293]			0	20.22	LNLILDDGGDLTALVHSK	Oxidation(H)@16; Propionamide(K)@18		0.00172434	1980.05	661.025	1980.05	661.025	3	13	1.1.1.2490.6	1	41.7251	3860.47	41.7635
2	40.03	40.03	57.4	48.65	48.43	gi|70995231	adenosylhomocysteinase [Aspergillus fumigatus Af293]			0	15.09	LNLILDDGGDLTALVHSK	Oxidation(H)@16; Propionamide(K)@18		0.000868269	1980.05	991.034	1980.05	991.034	2	13	1.1.1.2497.37	1	42.1207	2438.71	42.0829
2	40.03	40.03	57.4	48.65	48.43	gi|70995231	adenosylhomocysteinase [Aspergillus fumigatus Af293]			0	99	LTPVQAEYLGLDIAGPFK	Dioxidation(F)@17; Didehydro@C-term		0.00145008	1961.02	981.515	1961.01	981.515	2	20	1.1.1.2534.36	1	44.057	13769.9	43.91
2	40.03	40.03	57.4	48.65	48.43	gi|70995231	adenosylhomocysteinase [Aspergillus fumigatus Af293]			0	99	LTPVQAEYLGLDIAGPFK	Dioxidation(F)@17; Didehydro@C-term		0.00145008	1961.02	981.515	1961.01	981.515	2	19	1.1.1.2532.44	1	43.9528	13769.9	43.91
2	40.03	40.03	57.4	48.65	48.43	gi|70995231	adenosylhomocysteinase [Aspergillus fumigatus Af293]			0	99	LTPVQAEYLGLDIAGPFK	Dioxidation(F)@17; Didehydro@C-term		0.00111505	1961.02	654.679	1961.01	654.679	3	19	1.1.1.2529.13	1	43.7703	5444.86	43.91
2	40.03	40.03	57.4	48.65	48.43	gi|70995231	adenosylhomocysteinase [Aspergillus fumigatus Af293]			0	99	LTPVQAEYLGLDIAGPFK	Dioxidation(F)@17; Didehydro@C-term		0.00145008	1961.02	981.515	1961.01	981.515	2	19	1.1.1.2530.45	1	43.847	13769.9	43.91
2	40.03	40.03	57.4	48.65	48.43	gi|70995231	adenosylhomocysteinase [Aspergillus fumigatus Af293]			0	97.65	LTPVQAEYLGLDIAGPFK	Dioxidation(F)@17; Didehydro@C-term		0.00621088	1961.02	981.518	1961.01	981.515	2	18	1.1.1.2524.37	1	43.5236	31888.1	43.2265
2	40.03	40.03	57.4	48.65	48.43	gi|70995231	adenosylhomocysteinase [Aspergillus fumigatus Af293]			0	79.09	LTPVQAEYLGLDIAGPFK	Dioxidation(F)@17; Didehydro@C-term		0.00145008	1961.02	981.515	1961.01	981.515	2	17	1.1.1.2528.46	1	43.7416	13769.9	43.91
2	40.03	40.03	57.4	48.65	48.43	gi|70995231	adenosylhomocysteinase [Aspergillus fumigatus Af293]			0	78.38	LTPVQAEYLGLDIAGPFK	Dioxidation(F)@17; Didehydro@C-term		0.00621088	1961.02	981.518	1961.01	981.515	2	17	1.1.1.2526.39	1	43.6309	31888.1	43.2265
2	40.03	40.03	57.4	48.65	48.43	gi|70995231	adenosylhomocysteinase [Aspergillus fumigatus Af293]			0	95.86	LVNLGCATGH	Carbamidomethyl(C)@6	cleaved H-S@C-term	0.00123758	1040.51	521.261	1040.51	521.261	2	12	1.1.1.2194.18	1	26.2783	3412.36	26.2041
2	40.03	40.03	57.4	48.65	48.43	gi|70995231	adenosylhomocysteinase [Aspergillus fumigatus Af293]			0	78.56	LVNLGCATGH	Carbamidomethyl(C)@6	cleaved H-S@C-term	0.00123758	1040.51	521.261	1040.51	521.261	2	11	1.1.1.2190.24	1	26.0752	3412.36	26.2041
2	40.03	40.03	57.4	48.65	48.43	gi|70995231	adenosylhomocysteinase [Aspergillus fumigatus Af293]			0	65.79	LVNLGCATGHSSFVMSCSFSNQVLAQIALFK	Carbamidomethyl(C)@6; Carbamidomethyl(C)@17; Carbamidomethyl(S)@20		0.0129571	3442.7	861.681	3442.68	861.678	4	14	1.1.1.2568.11	1	45.8314	1353.55	45.9572
2	40.03	40.03	57.4	48.65	48.43	gi|70995231	adenosylhomocysteinase [Aspergillus fumigatus Af293]			0	49.06	LVNLGCATGHSSFVMSCSFSNQVLAQIALFK	Carbamidomethyl(C)@6; Oxidation(M)@15; Carbamidomethyl(C)@17		-0.00258537	3401.65	1134.89	3401.66	1134.89	3	11	1.1.1.2599.26	1	47.4505	2449.44	47.4114
2	40.03	40.03	57.4	48.65	48.43	gi|70995231	adenosylhomocysteinase [Aspergillus fumigatus Af293]			0	19.55	LVNLGCATGHSSFVMSCSFSNQVLAQIALFK	Carbamidomethyl(C)@6; Carbamidomethyl(C)@17; Carbamidomethyl(S)@20		0.0129571	3442.7	861.681	3442.68	861.678	4	13	1.1.1.2572.10	1	46.0328	1353.55	45.9572
2	40.03	40.03	57.4	48.65	48.43	gi|70995231	adenosylhomocysteinase [Aspergillus fumigatus Af293]			0	99	REIELAEIEMPGLMAIR	Oxidation(M)@10; Oxidation(M)@14	missed R-E@1	0.000582376	2002.02	668.348	2002.02	668.348	3	18	1.1.1.2393.25	1	36.658	2230.32	36.6294
2	40.03	40.03	57.4	48.65	48.43	gi|70995231	adenosylhomocysteinase [Aspergillus fumigatus Af293]			0	98.15	REIELAEIEMPGLMAIR	Oxidation(M)@14	missed R-E@1	-0.00896241	1986.02	663.014	1986.03	663.017	3	11	1.1.1.2490.7	1	41.7259	162.264	41.7106
2	40.03	40.03	57.4	48.65	48.43	gi|70995231	adenosylhomocysteinase [Aspergillus fumigatus Af293]			0	99	SKFDNLYGCR	Carbamidomethyl(C)@9	missed K-F@2	-0.00227614	1258.57	630.294	1258.58	630.296	2	16	1.1.1.2173.26	1	25.1866	53180.8	25.3122
2	40.03	40.03	57.4	48.65	48.43	gi|70995231	adenosylhomocysteinase [Aspergillus fumigatus Af293]			0	99	SKFDNLYGCR	Carbamidomethyl(C)@9	missed K-F@2	-0.00227614	1258.57	630.294	1258.58	630.296	2	17	1.1.1.2177.31	1	25.3977	53180.8	25.3122
2	40.03	40.03	57.4	48.65	48.43	gi|70995231	adenosylhomocysteinase [Aspergillus fumigatus Af293]			0	99	SKFDNLYGCR	Carbamidomethyl(C)@9	missed K-F@2	-0.00227614	1258.57	630.294	1258.58	630.296	2	15	1.1.1.2179.34	1	25.5025	53180.8	25.3122
2	40.03	40.03	57.4	48.65	48.43	gi|70995231	adenosylhomocysteinase [Aspergillus fumigatus Af293]			0	99	SKFDNLYGCR	Carbamidomethyl@N-term; Carbamidomethyl(C)@9	missed K-F@2	-0.00175452	1315.6	658.805	1315.6	658.806	2	15	1.1.1.2178.32	1	25.4497	4188.56	25.5204
2	40.03	40.03	57.4	48.65	48.43	gi|70995231	adenosylhomocysteinase [Aspergillus fumigatus Af293]			0	99	SKFDNLYGCR	Carbamidomethyl(C)@9	missed K-F@2	-0.00227614	1258.57	630.294	1258.58	630.296	2	12	1.1.1.2183.27	1	25.707	53180.8	25.3122
2	40.03	40.03	57.4	48.65	48.43	gi|70995231	adenosylhomocysteinase [Aspergillus fumigatus Af293]			0	98.31	SKFDNLYGCR	Carbamidomethyl(C)@9	missed K-F@2	0.000339481	1258.58	420.533	1258.58	420.533	3	13	1.1.1.2176.3	1	25.3238	14901.5	25.3122
2	40.03	40.03	57.4	48.65	48.43	gi|70995231	adenosylhomocysteinase [Aspergillus fumigatus Af293]			0	90.61	SKFDNLYGCR	Carbamidomethyl(C)@9	missed K-F@2	-0.00227614	1258.57	630.294	1258.58	630.296	2	10	1.1.1.2185.30	1	25.8147	57330.3	25.3122
2	40.03	40.03	57.4	48.65	48.43	gi|70995231	adenosylhomocysteinase [Aspergillus fumigatus Af293]			0	88.62	SKFDNLYGCR	Carbamidomethyl(C)@9	missed K-F@2	0.000339481	1258.58	420.533	1258.58	420.533	3	12	1.1.1.2174.5	1	25.221	14901.5	25.3122
2	40.03	40.03	57.4	48.65	48.43	gi|70995231	adenosylhomocysteinase [Aspergillus fumigatus Af293]			0	88.56	SKFDNLYGCR	Carbamidomethyl@N-term; Carbamidomethyl(C)@9	missed K-F@2	-0.00212074	1315.6	658.805	1315.6	658.806	2	13	1.1.1.2174.32	1	25.2408	2832.24	25.1563
2	40.03	40.03	57.4	48.65	48.43	gi|70995231	adenosylhomocysteinase [Aspergillus fumigatus Af293]			0	77.04	SKFDNLYGCR	Carbamidomethyl(C)@9	missed K-F@2	0.000339481	1258.58	420.533	1258.58	420.533	3	10	1.1.1.2180.3	1	25.532	14901.5	25.3122
2	40.03	40.03	57.4	48.65	48.43	gi|70995231	adenosylhomocysteinase [Aspergillus fumigatus Af293]			0	62.19	SKFDNLYGCR	Carbamidomethyl(C)@9	missed K-F@2	-0.00227614	1258.57	630.294	1258.58	630.296	2	10	1.1.1.2183.28	1	25.7078	53180.8	25.3122
2	40.03	40.03	57.4	48.65	48.43	gi|70995231	adenosylhomocysteinase [Aspergillus fumigatus Af293]			0	51.21	SKFDNLYGCR	Carbamidomethyl(C)@9	missed K-F@2	1.00054	1259.58	630.796	1258.58	630.296	2	9	1.1.1.2187.30	1	25.9207	19052.2	25.3643
2	40.03	40.03	57.4	48.65	48.43	gi|70995231	adenosylhomocysteinase [Aspergillus fumigatus Af293]			0	49.91	SKFDNLYGCR	Formyl@N-term; Carbamidomethyl(C)@9	missed K-F@2	0.00348007	1286.57	644.295	1286.57	644.293	2	12	1.1.1.2262.17	1	29.8034	4544.96	29.7261
2	40.03	40.03	57.4	48.65	48.43	gi|70995231	adenosylhomocysteinase [Aspergillus fumigatus Af293]			0	21.64	SKFDNLYGCR	Carbamidomethyl@N-term; Carbamidomethyl(C)@9	missed K-F@2	-0.00175452	1315.6	658.805	1315.6	658.806	2	10	1.1.1.2182.32	1	25.6581	4188.56	25.5204
2	40.03	40.03	57.4	48.65	48.43	gi|70995231	adenosylhomocysteinase [Aspergillus fumigatus Af293]			0	19.02	SKFDNLYGCR	Deamidated(N)@5; Carbamidomethyl(C)@9	missed K-F@2	0.00407546	1259.56	630.79	1259.56	630.788	2	8	1.1.1.2203.26	1	26.7557	485.173	26.6696
2	40.03	40.03	57.4	48.65	48.43	gi|70995231	adenosylhomocysteinase [Aspergillus fumigatus Af293]			0	15.71	SKFDNLYGCR	Formyl@N-term; Carbamidomethyl(C)@9	missed K-F@2	0.00348007	1286.57	644.295	1286.57	644.293	2	11	1.1.1.2264.19	1	29.9037	4544.96	29.7261
2	40.03	40.03	57.4	48.65	48.43	gi|70995231	adenosylhomocysteinase [Aspergillus fumigatus Af293]			0	15.08	SKFDNLYGCR	Carbamidomethyl(D)@4; Carbamidomethyl(C)@9	missed K-F@2	-0.00212074	1315.6	658.805	1315.6	658.806	2	11	1.1.1.2172.37	1	25.1406	2832.24	25.1563
2	40.03	40.03	57.4	48.65	48.43	gi|70995231	adenosylhomocysteinase [Aspergillus fumigatus Af293]			0	99	SVQNIKPQVDR	Formyl@N-term		-0.00232654	1310.69	656.353	1310.69	656.354	2	16	1.1.1.2176.33	1	25.3458	8566.91	25.3643
2	40.03	40.03	57.4	48.65	48.43	gi|70995231	adenosylhomocysteinase [Aspergillus fumigatus Af293]			0	99	SVQNIKPQVDR	Carbamidomethyl@N-term		-0.0015774	1339.72	670.867	1339.72	670.868	2	13	1.1.1.2068.8	1	19.7027	199.593	19.661
2	40.03	40.03	57.4	48.65	48.43	gi|70995231	adenosylhomocysteinase [Aspergillus fumigatus Af293]			0	99	SVQNIKPQVDR			0.00125977	1282.7	428.574	1282.7	428.574	3	10	1.1.1.2073.5	1	19.9417	168.693	19.975
2	40.03	40.03	57.4	48.65	48.43	gi|70995231	adenosylhomocysteinase [Aspergillus fumigatus Af293]			0	98.57	SVQNIKPQVDR			0.00125977	1282.7	428.574	1282.7	428.574	3	13	1.1.1.2057.3	1	19.117	1832.58	19.1932
2	40.03	40.03	57.4	48.65	48.43	gi|70995231	adenosylhomocysteinase [Aspergillus fumigatus Af293]			0	96.18	SVQNIKPQVDR	Carbamidomethyl(D)@10		0.00192323	1339.72	447.582	1339.72	447.581	3	14	1.1.1.2060.2	1	19.2622	402.236	19.2969
2	40.03	40.03	57.4	48.65	48.43	gi|70995231	adenosylhomocysteinase [Aspergillus fumigatus Af293]			0	93.04	SVQNIKPQVDR	Carbamidomethyl(D)@10		-0.000722899	1339.72	670.867	1339.72	670.868	2	12	1.1.1.2061.6	1	19.3435	237.201	19.2969
2	40.03	40.03	57.4	48.65	48.43	gi|70995231	adenosylhomocysteinase [Aspergillus fumigatus Af293]			0	92.65	SVQNIKPQVDR	Carbamidomethyl(D)@10		0.00192323	1339.72	447.582	1339.72	447.581	3	13	1.1.1.2062.2	1	19.3676	402.236	19.2969
2	40.03	40.03	57.4	48.65	48.43	gi|70995231	adenosylhomocysteinase [Aspergillus fumigatus Af293]			0	91.64	SVQNIKPQVDR	Formyl@N-term		-0.00232654	1310.69	656.353	1310.69	656.354	2	13	1.1.1.2178.31	1	25.4482	8566.91	25.3643
2	40.03	40.03	57.4	48.65	48.43	gi|70995231	adenosylhomocysteinase [Aspergillus fumigatus Af293]			0	88.83	SVQNIKPQVDR			0.00125977	1282.7	428.574	1282.7	428.574	3	12	1.1.1.2059.6	1	19.2331	1832.58	19.1932
2	40.03	40.03	57.4	48.65	48.43	gi|70995231	adenosylhomocysteinase [Aspergillus fumigatus Af293]			0	87.88	SVQNIKPQVDR	Deamidated(N)@4		-0.00393057	1283.68	642.847	1283.68	642.849	2	10	1.1.1.2086.12	1	20.6202	273.086	20.5938
2	40.03	40.03	57.4	48.65	48.43	gi|70995231	adenosylhomocysteinase [Aspergillus fumigatus Af293]			0	49.31	SVQNIKPQVDR	Carbamidomethyl@N-term; Deamidated(Q)@3		0.00147852	1340.71	671.36	1340.7	671.36	2	10	1.1.1.2116.26	1	22.2157	363.051	22.2226
2	40.03	40.03	57.4	48.65	48.43	gi|70995231	adenosylhomocysteinase [Aspergillus fumigatus Af293]			0	46.1	SVQNIKPQVDR	Carbamidomethyl@N-term		0.0010077	1339.72	447.581	1339.72	447.581	3	11	1.1.1.2067.3	1	19.6277	342.067	19.661
2	40.03	40.03	57.4	48.65	48.43	gi|70995231	adenosylhomocysteinase [Aspergillus fumigatus Af293]			0	32.48	SVQNIKPQVDR	Deamidated(N)@4		7.16652e-05	1283.68	428.902	1283.68	428.902	3	8	1.1.1.2087.4	1	20.6594	356.44	20.5938
2	40.03	40.03	57.4	48.65	48.43	gi|70995231	adenosylhomocysteinase [Aspergillus fumigatus Af293]			0	30.12	SVQNIKPQVDR	Deamidated(N)@4		-0.00393057	1283.68	642.847	1283.68	642.849	2	7	1.1.1.2084.14	1	20.5192	273.086	20.5938
2	40.03	40.03	57.4	48.65	48.43	gi|70995231	adenosylhomocysteinase [Aspergillus fumigatus Af293]			0	30.09	SVQNIKPQVDR	Formyl@N-term		-0.00232654	1310.69	656.353	1310.69	656.354	2	11	1.1.1.2180.36	1	25.5562	8566.91	25.3643
2	40.03	40.03	57.4	48.65	48.43	gi|70995231	adenosylhomocysteinase [Aspergillus fumigatus Af293]			0	99	VADISLAAFGR	Carbamidomethyl(D)@3		-0.000462253	1175.63	588.822	1175.63	588.822	2	17	1.1.1.2403.8	1	37.166	5927.51	37.3073
2	40.03	40.03	57.4	48.65	48.43	gi|70995231	adenosylhomocysteinase [Aspergillus fumigatus Af293]			0	99	VADISLAAFGR			0.00126242	1118.61	560.312	1118.61	560.311	2	19	1.1.1.2408.10	1	37.4303	107008	37.5187
2	40.03	40.03	57.4	48.65	48.43	gi|70995231	adenosylhomocysteinase [Aspergillus fumigatus Af293]			0	99	VADISLAAFGR			0.00126242	1118.61	560.312	1118.61	560.311	2	19	1.1.1.2410.6	1	37.5322	107008	37.5187
2	40.03	40.03	57.4	48.65	48.43	gi|70995231	adenosylhomocysteinase [Aspergillus fumigatus Af293]			0	99	VADISLAAFGR			0.00126242	1118.61	560.312	1118.61	560.311	2	19	1.1.1.2412.4	1	37.6344	107008	37.5187
2	40.03	40.03	57.4	48.65	48.43	gi|70995231	adenosylhomocysteinase [Aspergillus fumigatus Af293]			0	99	VADISLAAFGR	Carbamidomethyl@N-term		-0.00229333	1175.63	588.821	1175.63	588.822	2	16	1.1.1.2413.7	1	37.6885	7610.96	37.8301
2	40.03	40.03	57.4	48.65	48.43	gi|70995231	adenosylhomocysteinase [Aspergillus fumigatus Af293]			0	99	VADISLAAFGR			0.00126242	1118.61	560.312	1118.61	560.311	2	19	1.1.1.2414.4	1	37.7382	107008	37.5187
2	40.03	40.03	57.4	48.65	48.43	gi|70995231	adenosylhomocysteinase [Aspergillus fumigatus Af293]			0	99	VADISLAAFGR	Carbamidomethyl@N-term		-0.00229333	1175.63	588.821	1175.63	588.822	2	19	1.1.1.2415.8	1	37.7933	7610.96	37.8301
2	40.03	40.03	57.4	48.65	48.43	gi|70995231	adenosylhomocysteinase [Aspergillus fumigatus Af293]			0	99	VADISLAAFGR			0.00126242	1118.61	560.312	1118.61	560.311	2	18	1.1.1.2416.6	1	37.8441	107008	37.5187
2	40.03	40.03	57.4	48.65	48.43	gi|70995231	adenosylhomocysteinase [Aspergillus fumigatus Af293]			0	99	VADISLAAFGR	Carbamidomethyl@N-term		-0.00229333	1175.63	588.821	1175.63	588.822	2	18	1.1.1.2417.11	1	37.9003	7610.96	37.8301
2	40.03	40.03	57.4	48.65	48.43	gi|70995231	adenosylhomocysteinase [Aspergillus fumigatus Af293]			0	99	VADISLAAFGR			0.00126242	1118.61	560.312	1118.61	560.311	2	18	1.1.1.2418.10	1	37.9525	107008	37.5187
2	40.03	40.03	57.4	48.65	48.43	gi|70995231	adenosylhomocysteinase [Aspergillus fumigatus Af293]			0	99	VADISLAAFGR			0.00126242	1118.61	560.312	1118.61	560.311	2	14	1.1.1.2420.9	1	38.0574	116619	37.5187
2	40.03	40.03	57.4	48.65	48.43	gi|70995231	adenosylhomocysteinase [Aspergillus fumigatus Af293]			0	99	VADISLAAFGR			-0.000324514	1118.61	560.311	1118.61	560.311	2	13	1.1.1.2424.6	1	38.2676	14762.8	37.7261
2	40.03	40.03	57.4	48.65	48.43	gi|70995231	adenosylhomocysteinase [Aspergillus fumigatus Af293]			0	99	VADISLAAFGR	Formyl@N-term		-2.37607e-05	1146.6	574.309	1146.6	574.309	2	16	1.1.1.2587.2	1	46.7949	1261.29	46.8362
2	40.03	40.03	57.4	48.65	48.43	gi|70995231	adenosylhomocysteinase [Aspergillus fumigatus Af293]			0	99	VADISLAAFGR	Formyl@N-term		-2.37607e-05	1146.6	574.309	1146.6	574.309	2	16	1.1.1.2589.2	1	46.8985	1261.29	46.8362
2	40.03	40.03	57.4	48.65	48.43	gi|70995231	adenosylhomocysteinase [Aspergillus fumigatus Af293]			0	99	VADISLAAFGR	Formyl@N-term		-2.37607e-05	1146.6	574.309	1146.6	574.309	2	14	1.1.1.2591.2	1	47.0021	1261.29	46.8362
2	40.03	40.03	57.4	48.65	48.43	gi|70995231	adenosylhomocysteinase [Aspergillus fumigatus Af293]			0	99	VADISLAAFGR	Carbamidomethyl(D)@3		-0.000462253	1175.63	588.822	1175.63	588.822	2	17	1.1.1.2405.8	1	37.2704	5927.51	37.3073
2	40.03	40.03	57.4	48.65	48.43	gi|70995231	adenosylhomocysteinase [Aspergillus fumigatus Af293]			0	99	VADISLAAFGR			0.00126242	1118.61	560.312	1118.61	560.311	2	13	1.1.1.2406.8	1	37.3229	107008	37.5187
2	40.03	40.03	57.4	48.65	48.43	gi|70995231	adenosylhomocysteinase [Aspergillus fumigatus Af293]			0	98.22	VADISLAAFGR			-0.000568657	1118.61	560.311	1118.61	560.311	2	10	1.1.1.2428.6	1	38.4809	2515.06	37.935
2	40.03	40.03	57.4	48.65	48.43	gi|70995231	adenosylhomocysteinase [Aspergillus fumigatus Af293]			0	90.25	VADISLAAFGR	Carbamidomethyl(D)@3		-0.000462253	1175.63	588.822	1175.63	588.822	2	13	1.1.1.2407.13	1	37.3794	5927.51	37.3073
2	40.03	40.03	57.4	48.65	48.43	gi|70995231	adenosylhomocysteinase [Aspergillus fumigatus Af293]			0	34.51	VADISLAAFGR			-0.000568657	1118.61	560.311	1118.61	560.311	2	7	1.1.1.2426.10	1	38.3773	5310.58	37.8301
2	40.03	40.03	57.4	48.65	48.43	gi|70995231	adenosylhomocysteinase [Aspergillus fumigatus Af293]			0	99	VAVVAGYGDVGK			0.00311041	1133.61	567.813	1133.61	567.811	2	16	1.1.1.2211.17	1	27.164	585.081	27.1855
2	40.03	40.03	57.4	48.65	48.43	gi|70995231	adenosylhomocysteinase [Aspergillus fumigatus Af293]			0	99	VAVVAGYGDVGK			-0.00140623	1133.61	567.811	1133.61	567.811	2	18	1.1.1.2239.8	1	28.6013	101515	28.7415
2	40.03	40.03	57.4	48.65	48.43	gi|70995231	adenosylhomocysteinase [Aspergillus fumigatus Af293]			0	99	VAVVAGYGDVGK			-0.00140623	1133.61	567.811	1133.61	567.811	2	20	1.1.1.2241.13	1	28.7083	101515	28.7415
2	40.03	40.03	57.4	48.65	48.43	gi|70995231	adenosylhomocysteinase [Aspergillus fumigatus Af293]			0	99	VAVVAGYGDVGK			-0.00140623	1133.61	567.811	1133.61	567.811	2	20	1.1.1.2243.6	1	28.8101	101515	28.7415
2	40.03	40.03	57.4	48.65	48.43	gi|70995231	adenosylhomocysteinase [Aspergillus fumigatus Af293]			0	99	VAVVAGYGDVGK	Carbamidomethyl@N-term		0.00153168	1190.63	596.323	1190.63	596.322	2	18	1.1.1.2245.7	1	28.9148	8373.41	28.9481
2	40.03	40.03	57.4	48.65	48.43	gi|70995231	adenosylhomocysteinase [Aspergillus fumigatus Af293]			0	99	VAVVAGYGDVGK			-0.00140623	1133.61	567.811	1133.61	567.811	2	17	1.1.1.2247.7	1	29.0179	101515	28.7415
2	40.03	40.03	57.4	48.65	48.43	gi|70995231	adenosylhomocysteinase [Aspergillus fumigatus Af293]			0	99	VAVVAGYGDVGK	Carbamidomethyl@N-term		0.00153168	1190.63	596.323	1190.63	596.322	2	18	1.1.1.2247.9	1	29.0209	8373.41	28.9481
2	40.03	40.03	57.4	48.65	48.43	gi|70995231	adenosylhomocysteinase [Aspergillus fumigatus Af293]			0	99	VAVVAGYGDVGK	Formyl@N-term		-0.000240743	1161.6	581.809	1161.6	581.809	2	17	1.1.1.2430.11	1	38.5914	4257.32	38.7307
2	40.03	40.03	57.4	48.65	48.43	gi|70995231	adenosylhomocysteinase [Aspergillus fumigatus Af293]			0	99	VAVVAGYGDVGK	Formyl@N-term		-0.000240743	1161.6	581.809	1161.6	581.809	2	20	1.1.1.2432.3	1	38.6916	4257.32	38.7307
2	40.03	40.03	57.4	48.65	48.43	gi|70995231	adenosylhomocysteinase [Aspergillus fumigatus Af293]			0	99	VAVVAGYGDVGK	Formyl@N-term		0.000224587	1161.6	581.809	1161.6	581.809	2	20	1.1.1.2434.5	1	38.7977	4228.51	38.7307
2	40.03	40.03	57.4	48.65	48.43	gi|70995231	adenosylhomocysteinase [Aspergillus fumigatus Af293]			0	99	VAVVAGYGDVGK			-0.00140623	1133.61	567.811	1133.61	567.811	2	15	1.1.1.2249.8	1	29.1225	101515	28.7415
2	40.03	40.03	57.4	48.65	48.43	gi|70995231	adenosylhomocysteinase [Aspergillus fumigatus Af293]			0	99	VAVVAGYGDVGK			-0.00140623	1133.61	567.811	1133.61	567.811	2	14	1.1.1.2251.12	1	29.2236	113421	28.6898
2	40.03	40.03	57.4	48.65	48.43	gi|70995231	adenosylhomocysteinase [Aspergillus fumigatus Af293]			0	99	VAVVAGYGDVGK			-0.00140623	1133.61	567.811	1133.61	567.811	2	13	1.1.1.2253.12	1	29.3271	65377.1	28.7932
2	40.03	40.03	57.4	48.65	48.43	gi|70995231	adenosylhomocysteinase [Aspergillus fumigatus Af293]			0	99	VAVVAGYGDVGK	Formyl@N-term		-0.000240743	1161.6	581.809	1161.6	581.809	2	11	1.1.1.2426.11	1	38.378	4257.32	38.7307
2	40.03	40.03	57.4	48.65	48.43	gi|70995231	adenosylhomocysteinase [Aspergillus fumigatus Af293]			0	99	VAVVAGYGDVGK	Formyl@N-term		-0.000240743	1161.6	581.809	1161.6	581.809	2	13	1.1.1.2428.7	1	38.4816	4257.32	38.7307
2	40.03	40.03	57.4	48.65	48.43	gi|70995231	adenosylhomocysteinase [Aspergillus fumigatus Af293]			0	99	VAVVAGYGDVGK	Formyl@N-term		0.000224587	1161.6	581.809	1161.6	581.809	2	14	1.1.1.2436.5	1	38.9008	4228.51	38.7307
2	40.03	40.03	57.4	48.65	48.43	gi|70995231	adenosylhomocysteinase [Aspergillus fumigatus Af293]			0	97.8	VAVVAGYGDVGK			1.00153	1134.61	568.312	1133.61	567.811	2	14	1.1.1.2239.9	1	28.602	36579.8	28.7415
2	40.03	40.03	57.4	48.65	48.43	gi|70995231	adenosylhomocysteinase [Aspergillus fumigatus Af293]			0	95.17	VAVVAGYGDVGK			0.000791055	1133.61	567.812	1133.61	567.811	2	11	1.1.1.2255.15	1	29.4333	15727.1	28.8965
2	40.03	40.03	57.4	48.65	48.43	gi|70995231	adenosylhomocysteinase [Aspergillus fumigatus Af293]			0	63.48	VAVVAGYGDVGK	Carbamidomethyl@N-term		0.00153168	1190.63	596.323	1190.63	596.322	2	10	1.1.1.2251.16	1	29.2266	8373.41	28.9481
2	40.03	40.03	57.4	48.65	48.43	gi|70995231	adenosylhomocysteinase [Aspergillus fumigatus Af293]			0	44.73	VAVVAGYGDVGK			3.00595	1136.61	569.314	1133.61	567.811	2	12	1.1.1.2241.14	1	28.709	2051.95	28.7415
2	40.03	40.03	57.4	48.65	48.43	gi|70995231	adenosylhomocysteinase [Aspergillus fumigatus Af293]			0	43.17	VAVVAGYGDVGK	Carbamidomethyl(D)@9		-0.00274082	1190.63	596.321	1190.63	596.322	2	11	1.1.1.2235.19	1	28.403	7041.47	28.535
2	40.03	40.03	57.4	48.65	48.43	gi|70995231	adenosylhomocysteinase [Aspergillus fumigatus Af293]			0	99	VAVVAGYGDVGKG		cleaved G-C@C-term; missed K-G@12	-0.00274082	1190.63	596.321	1190.63	596.322	2	20	1.1.1.2239.14	1	28.6079	7041.47	28.535
2	40.03	40.03	57.4	48.65	48.43	gi|70995231	adenosylhomocysteinase [Aspergillus fumigatus Af293]			0	99	VAVVAGYGDVGKG		cleaved G-C@C-term; missed K-G@12	-0.00274082	1190.63	596.321	1190.63	596.322	2	17	1.1.1.2241.18	1	28.7127	7041.47	28.535
2	40.03	40.03	57.4	48.65	48.43	gi|70995231	adenosylhomocysteinase [Aspergillus fumigatus Af293]			0	99	VAVVAGYGDVGKG		cleaved G-C@C-term; missed K-G@12	0.00153168	1190.63	596.323	1190.63	596.322	2	17	1.1.1.2243.10	1	28.816	8373.41	28.9481
2	40.03	40.03	57.4	48.65	48.43	gi|70995231	adenosylhomocysteinase [Aspergillus fumigatus Af293]			0	82.13	VAVVAGYGDVGKG	Formyl@N-term	cleaved G-C@C-term; missed K-G@12	0.000487653	1218.63	610.32	1218.62	610.32	2	11	1.1.1.2428.11	1	38.4845	418.101	38.5192
2	40.03	40.03	57.4	48.65	48.43	gi|70995231	adenosylhomocysteinase [Aspergillus fumigatus Af293]			0	34.22	VLVTEIDPINALQ		cleaved Q-A@C-term	-0.0013265	1423.79	712.903	1423.79	712.903	2	10	1.1.1.2568.5	1	45.8183	308.881	45.7
2	40.03	40.03	57.4	48.65	48.43	gi|70995231	adenosylhomocysteinase [Aspergillus fumigatus Af293]			0	99	YVEFGTTGK			-0.000867009	1000.49	501.25	1000.49	501.251	2	15	1.1.1.2146.9	1	23.7721	55745.4	23.8024
2	40.03	40.03	57.4	48.65	48.43	gi|70995231	adenosylhomocysteinase [Aspergillus fumigatus Af293]			0	99	YVEFGTTGK			-0.000867009	1000.49	501.25	1000.49	501.251	2	14	1.1.1.2144.7	1	23.6658	55745.4	23.8024
2	40.03	40.03	57.4	48.65	48.43	gi|70995231	adenosylhomocysteinase [Aspergillus fumigatus Af293]			0	99	YVEFGTTGK			-0.000867009	1000.49	501.25	1000.49	501.251	2	13	1.1.1.2152.15	1	24.0861	55745.4	23.8024
2	40.03	40.03	57.4	48.65	48.43	gi|70995231	adenosylhomocysteinase [Aspergillus fumigatus Af293]			0	98.8	YVEFGTTGK			-0.000867009	1000.49	501.25	1000.49	501.251	2	13	1.1.1.2150.14	1	23.9864	55745.4	23.8024
2	40.03	40.03	57.4	48.65	48.43	gi|70995231	adenosylhomocysteinase [Aspergillus fumigatus Af293]			0	98.5	YVEFGTTGK	Carbamidomethyl(K)@9		0.000696468	1057.51	529.762	1057.51	529.761	2	11	1.1.1.2141.18	1	23.5142	3272.78	23.699
2	40.03	40.03	57.4	48.65	48.43	gi|70995231	adenosylhomocysteinase [Aspergillus fumigatus Af293]			0	95.53	YVEFGTTGK			-0.000867009	1000.49	501.25	1000.49	501.251	2	12	1.1.1.2140.16	1	23.464	55745.4	23.8024
2	40.03	40.03	57.4	48.65	48.43	gi|70995231	adenosylhomocysteinase [Aspergillus fumigatus Af293]			0	95.4	YVEFGTTGK			-0.000867009	1000.49	501.25	1000.49	501.251	2	12	1.1.1.2142.12	1	23.5619	55745.4	23.8024
2	40.03	40.03	57.4	48.65	48.43	gi|70995231	adenosylhomocysteinase [Aspergillus fumigatus Af293]			0	92.89	YVEFGTTGK	Carbamidomethyl@N-term		0.00106268	1057.51	529.762	1057.51	529.761	2	11	1.1.1.2157.8	1	24.3363	6382.29	24.5801
2	40.03	40.03	57.4	48.65	48.43	gi|70995231	adenosylhomocysteinase [Aspergillus fumigatus Af293]			0	92.59	YVEFGTTGK			-0.000867009	1000.49	501.25	1000.49	501.251	2	12	1.1.1.2138.19	1	23.3574	57529.6	23.8541
2	40.03	40.03	57.4	48.65	48.43	gi|70995231	adenosylhomocysteinase [Aspergillus fumigatus Af293]			0	90.47	YVEFGTTGK	Carbamidomethyl(K)@9		0.000696468	1057.51	529.762	1057.51	529.761	2	11	1.1.1.2137.13	1	23.3006	3257.9	23.699
2	40.03	40.03	57.4	48.65	48.43	gi|70995231	adenosylhomocysteinase [Aspergillus fumigatus Af293]			0	87.92	YVEFGTTGK	Carbamidomethyl@N-term		0.00106268	1057.51	529.762	1057.51	529.761	2	10	1.1.1.2155.15	1	24.2378	6382.29	24.5801
2	40.03	40.03	57.4	48.65	48.43	gi|70995231	adenosylhomocysteinase [Aspergillus fumigatus Af293]			0	80.74	YVEFGTTGK	Carbamidomethyl(K)@9		0.000696468	1057.51	529.762	1057.51	529.761	2	10	1.1.1.2139.15	1	23.4071	3272.78	23.699
2	40.03	40.03	57.4	48.65	48.43	gi|70995231	adenosylhomocysteinase [Aspergillus fumigatus Af293]			0	76.4	YVEFGTTGK			-0.000867009	1000.49	501.25	1000.49	501.251	2	8	1.1.1.2156.9	1	24.2853	56868.1	23.8024
2	40.03	40.03	57.4	48.65	48.43	gi|70995231	adenosylhomocysteinase [Aspergillus fumigatus Af293]			0	64.89	YVEFGTTGK	Carbamidomethyl(K)@9		0.000696468	1057.51	529.762	1057.51	529.761	2	11	1.1.1.2147.17	1	23.8238	3272.78	23.699
2	40.03	40.03	57.4	48.65	48.43	gi|70995231	adenosylhomocysteinase [Aspergillus fumigatus Af293]			0	60.04	YVEFGTTGK			-0.000867009	1000.49	501.25	1000.49	501.251	2	9	1.1.1.2154.14	1	24.1852	55745.4	23.8024
2	40.03	40.03	57.4	48.65	48.43	gi|70995231	adenosylhomocysteinase [Aspergillus fumigatus Af293]			0	41.46	YVEFGTTGK	Carbamidomethyl(K)@9		0.000696468	1057.51	529.762	1057.51	529.761	2	10	1.1.1.2149.15	1	23.9259	3272.78	23.699
2	40.03	40.03	57.4	48.65	48.43	gi|70995231	adenosylhomocysteinase [Aspergillus fumigatus Af293]			0	40.93	YVEFGTTGK	Carbamidomethyl(K)@9		0.000696468	1057.51	529.762	1057.51	529.761	2	10	1.1.1.2143.12	1	23.6135	3272.78	23.699
2	40.03	40.03	57.4	48.65	48.43	gi|70995231	adenosylhomocysteinase [Aspergillus fumigatus Af293]			0	40.84	YVEFGTTGK	Carbamidomethyl@N-term		0.00106268	1057.51	529.762	1057.51	529.761	2	11	1.1.1.2161.8	1	24.5432	6382.29	24.5801
2	40.03	40.03	57.4	48.65	48.43	gi|70995231	adenosylhomocysteinase [Aspergillus fumigatus Af293]			0	30.33	YVEFGTTGK	Carbamidomethyl(K)@9		0.000696468	1057.51	529.762	1057.51	529.761	2	11	1.1.1.2145.15	1	23.7189	3272.78	23.699
2	40.03	40.03	57.4	48.65	48.43	gi|70995231	adenosylhomocysteinase [Aspergillus fumigatus Af293]			0	28.36	YVEFGTTGK	Carbamidomethyl@N-term		0.00106268	1057.51	529.762	1057.51	529.761	2	10	1.1.1.2165.10	1	24.7521	6382.29	24.5801
2	40.03	40.03	57.4	48.65	48.43	gi|70995231	adenosylhomocysteinase [Aspergillus fumigatus Af293]			0	15.43	YVEFGTTGK	Carbamidomethyl@N-term		0.00106268	1057.51	529.762	1057.51	529.761	2	9	1.1.1.2159.7	1	24.439	6382.29	24.5801
3	38.22	38.22	54.01	32.43	30.75	gi|70994626	cobalamin-independent methionine synthase MetH/D [Aspergillus fumigatus Af293]			2	99	AAGVEDVQIDEPVLVFDLPAK	Carbamidomethyl@N-term		0.000222557	2281.18	761.402	2281.18	761.402	3	19	1.1.1.2569.6	1	45.8711	7260.05	46.0601
3	38.22	38.22	54.01	32.43	30.75	gi|70994626	cobalamin-independent methionine synthase MetH/D [Aspergillus fumigatus Af293]			2	99	AALTNMVNAAK	Oxidation(M)@6		-0.00135214	1118.57	560.294	1118.58	560.295	2	14	1.1.1.2067.6	1	19.6409	363.948	19.6088
3	38.22	38.22	54.01	32.43	30.75	gi|70994626	cobalamin-independent methionine synthase MetH/D [Aspergillus fumigatus Af293]			2	99	AVTEGPAAVR			-0.00116982	969.523	485.769	969.524	485.769	2	15	1.1.1.2050.2	1	18.7743	1222.95	18.7797
3	38.22	38.22	54.01	32.43	30.75	gi|70994626	cobalamin-independent methionine synthase MetH/D [Aspergillus fumigatus Af293]			2	99	CVRPPIIVGDISR	Carbamidomethyl(C)@1	cleaved R-P@C-term	-0.00387691	1480.81	494.612	1480.82	494.613	3	20	1.1.1.2305.5	1	32.0428	5458.91	32.0288
3	38.22	38.22	54.01	32.43	30.75	gi|70994626	cobalamin-independent methionine synthase MetH/D [Aspergillus fumigatus Af293]			2	99	CVRPPIIVGDISRPAPMTVK	Carbamidomethyl(C)@1; Oxidation(M)@17		0.0010881	2221.21	741.41	2221.21	741.41	3	18	1.1.1.2288.16	1	31.1699	5896.66	31.0878
3	38.22	38.22	54.01	32.43	30.75	gi|70994626	cobalamin-independent methionine synthase MetH/D [Aspergillus fumigatus Af293]			2	99	DDVHQSVQAQQLALALR			0.00251387	1890.99	631.338	1890.99	631.338	3	23	1.1.1.2353.14	1	34.5627	11843.6	34.4894
3	38.22	38.22	54.01	32.43	30.75	gi|70994626	cobalamin-independent methionine synthase MetH/D [Aspergillus fumigatus Af293]			2	99	EAGIITRPVILGPVSFLTLAK	Formyl@N-term; Arg->Orn(R)@7		0.00817799	2180.29	1091.15	2180.28	1091.15	2	21	1.1.1.2598.45	1	47.4017	14435.8	47.4114
3	38.22	38.22	54.01	32.43	30.75	gi|70994626	cobalamin-independent methionine synthase MetH/D [Aspergillus fumigatus Af293]			2	99	GMLTGPITCLR	Oxidation(M)@2; Carbamidomethyl(C)@9		-0.00291521	1233.62	617.816	1233.62	617.818	2	16	1.1.1.2308.24	1	32.2152	25615	32.2928
3	38.22	38.22	54.01	32.43	30.75	gi|70994626	cobalamin-independent methionine synthase MetH/D [Aspergillus fumigatus Af293]			2	99	HIGPGVYDIHSPR			-0.000488511	1446.74	724.375	1446.74	724.376	2	17	1.1.1.2175.36	1	25.2995	8335.79	25.4163
3	38.22	38.22	54.01	32.43	30.75	gi|70994626	cobalamin-independent methionine synthase MetH/D [Aspergillus fumigatus Af293]			2	99	LKAAGVEDVQIDEPVLVFDLPAK	Carbamidomethyl@N-term	cleaved Q-L@N-term; missed K-A@2	0.00564649	2522.37	841.797	2522.36	841.795	3	20	1.1.1.2524.25	1	43.5148	11124.1	43.4866
3	38.22	38.22	54.01	32.43	30.75	gi|70994626	cobalamin-independent methionine synthase MetH/D [Aspergillus fumigatus Af293]			2	99	LTGYVFTTHAWVQSYGSR			0.00234357	2072.01	691.679	2072.01	691.678	3	20	1.1.1.2418.22	1	37.9613	11157.5	37.8301
3	38.22	38.22	54.01	32.43	30.75	gi|70994626	cobalamin-independent methionine synthase MetH/D [Aspergillus fumigatus Af293]			2	99	NDMVQYFGER	Oxidation(M)@3		0.00042653	1273.54	637.777	1273.54	637.777	2	16	1.1.1.2216.19	1	27.4213	7364.98	27.3397
3	38.22	38.22	54.01	32.43	30.75	gi|70994626	cobalamin-independent methionine synthase MetH/D [Aspergillus fumigatus Af293]			2	99	PVILGPVSFLTLAK		cleaved R-P@N-term	0.000402976	1453.89	727.953	1453.89	727.953	2	22	1.1.1.2605.11	1	47.7402	1731.77	47.7225
3	38.22	38.22	54.01	32.43	30.75	gi|70994626	cobalamin-independent methionine synthase MetH/D [Aspergillus fumigatus Af293]			2	99	QVLSAGVVDGR			-0.00287487	1099.6	550.805	1099.6	550.807	2	12	1.1.1.2179.19	1	25.4915	844.017	25.5725
3	38.22	38.22	54.01	32.43	30.75	gi|70994626	cobalamin-independent methionine synthase MetH/D [Aspergillus fumigatus Af293]			2	99	SINLPLFPTTTIGSFPQTK			-0.00101108	2061.11	688.045	2061.11	688.045	3	19	1.1.1.2590.5	1	46.9524	28515.2	46.6807
3	38.22	38.22	54.01	32.43	30.75	gi|70994626	cobalamin-independent methionine synthase MetH/D [Aspergillus fumigatus Af293]			2	99	SSSLLHVPHTLESEK		cleaved T-S@N-term	0.00302484	1662.86	555.294	1662.86	555.293	3	17	1.1.1.2237.7	1	28.4974	4075.8	28.4834
3	38.22	38.22	54.01	32.43	30.75	gi|70994626	cobalamin-independent methionine synthase MetH/D [Aspergillus fumigatus Af293]			2	99	VPSEQEIKDR		missed K-D@8	0.000923789	1199.62	600.815	1199.61	600.815	2	15	1.1.1.2040.2	1	18.2403	305.204	18.2125
3	38.22	38.22	54.01	32.43	30.75	gi|70994626	cobalamin-independent methionine synthase MetH/D [Aspergillus fumigatus Af293]			1.00877	99	SLLHVPHTLESEK		cleaved S-S@N-term	-0.00155481	1488.79	745.403	1488.79	745.404	2	14	1.1.1.2232.36	1	28.2579	1063.51	28.2743
3	38.22	38.22	54.01	32.43	30.75	gi|70994626	cobalamin-independent methionine synthase MetH/D [Aspergillus fumigatus Af293]			0.623423	84.6	VPSEQEIK			-0.00113244	928.485	465.25	928.487	465.251	2	11	1.1.1.2044.2	1	18.4467	295.964	18.4704
3	38.22	38.22	54.01	32.43	30.75	gi|70994626	cobalamin-independent methionine synthase MetH/D [Aspergillus fumigatus Af293]			0.59346	83.38	KPMKGMLTGPITCLR	Oxidation(M)@3; Oxidation(M)@6; Carbamidomethyl(C)@13	missed K-G@4	0.00183719	1733.9	578.974	1733.9	578.974	3	12	1.1.1.2189.17	1	26.0172	3690.67	26.0475
3	38.22	38.22	54.01	32.43	30.75	gi|70994626	cobalamin-independent methionine synthase MetH/D [Aspergillus fumigatus Af293]			0.519993	95.54	AWVQSYGSR		cleaved H-A@N-term	-0.000886757	1052.5	527.259	1052.5	527.259	2	10	1.1.1.2173.10	1	25.1727	1706.5	25.3122
3	38.22	38.22	54.01	32.43	30.75	gi|70994626	cobalamin-independent methionine synthase MetH/D [Aspergillus fumigatus Af293]			0.477556	95.13	LTGYVFTTH		cleaved H-A@C-term	-0.00164996	1037.52	519.766	1037.52	519.766	2	12	1.1.1.2298.8	1	31.6766	3269.09	31.6615
3	38.22	38.22	54.01	32.43	30.75	gi|70994626	cobalamin-independent methionine synthase MetH/D [Aspergillus fumigatus Af293]			0.371611	99	DVQIDEPVLVFDLPAK		cleaved E-D@N-term	-0.00488883	1796.95	899.483	1796.96	899.485	2	14	1.1.1.2574.12	1	46.1374	707.729	46.0601
3	38.22	38.22	54.01	32.43	30.75	gi|70994626	cobalamin-independent methionine synthase MetH/D [Aspergillus fumigatus Af293]			0.221126	53.31	AAFKPVYEK			0.0143584	1051.58	526.8	1051.57	526.792	2	9	1.1.1.2096.10	1	21.138	381.341	21.114
3	38.22	38.22	54.01	32.43	30.75	gi|70994626	cobalamin-independent methionine synthase MetH/D [Aspergillus fumigatus Af293]			0.201349	99	VFVEEAYPR	Formyl@N-term		-0.000864049	1136.55	569.282	1136.55	569.282	2	11	1.1.1.2497.4	1	42.0965	938.881	42.0297
3	38.22	38.22	54.01	32.43	30.75	gi|70994626	cobalamin-independent methionine synthase MetH/D [Aspergillus fumigatus Af293]			0.123205	89.03	DDVHQSVQAQQLAL		cleaved L-A@C-term	-0.00101234	1550.77	776.391	1550.77	776.392	2	13	1.1.1.2318.26	1	32.7448	2328.84	32.7089
3	38.22	38.22	54.01	32.43	30.75	gi|70994626	cobalamin-independent methionine synthase MetH/D [Aspergillus fumigatus Af293]			0.0675262	98.67	EWFSFAVEK	Glu->pyro-Glu@N-term; Dioxidation(W)@2		-0.00231378	1155.52	578.768	1155.52	578.769	2	11	1.1.1.2607.3	1	47.839	805.024	47.8274
3	38.22	38.22	54.01	32.43	30.75	gi|70994626	cobalamin-independent methionine synthase MetH/D [Aspergillus fumigatus Af293]			0.00612309	99	KLGKDRVIVSTSSSLLHVPHTLESEK		cleaved Q-K@N-term; missed K-L@1; missed K-D@4; missed R-V@6	1.97143	2861.55	716.396	2859.58	715.903	4	16	1.1.1.2339.27	1	33.8346	23922.7	33.7517
3	38.22	38.22	54.01	32.43	30.75	gi|70994626	cobalamin-independent methionine synthase MetH/D [Aspergillus fumigatus Af293]			0.00612309	61.64	SSLLHVPHTLESEK		cleaved S-S@N-term	-0.000344592	1575.83	788.92	1575.83	788.92	2	10	1.1.1.2234.40	1	28.3659	433.084	28.2743
3	38.22	38.22	54.01	32.43	30.75	gi|70994626	cobalamin-independent methionine synthase MetH/D [Aspergillus fumigatus Af293]			0.00217692	56.72	TTHAWVQSYGSR		cleaved F-T@N-term	-0.0281189	1391.63	696.822	1391.66	696.836	2	10	1.1.1.2141.44	1	23.5332	627.505	23.5958
3	38.22	38.22	54.01	32.43	30.75	gi|70994626	cobalamin-independent methionine synthase MetH/D [Aspergillus fumigatus Af293]			0	99	AAGVEDVQIDEPVLVFDLPAK	Carbamidomethyl@N-term		0.000671875	2281.19	1141.6	2281.18	1141.6	2	23	1.1.1.2570.17	1	45.9519	4616.02	46.0601
3	38.22	38.22	54.01	32.43	30.75	gi|70994626	cobalamin-independent methionine synthase MetH/D [Aspergillus fumigatus Af293]			0	99	AAGVEDVQIDEPVLVFDLPAK	Carbamidomethyl@N-term		0.000222557	2281.18	761.402	2281.18	761.402	3	25	1.1.1.2571.10	1	45.9798	7260.05	46.0601
3	38.22	38.22	54.01	32.43	30.75	gi|70994626	cobalamin-independent methionine synthase MetH/D [Aspergillus fumigatus Af293]			0	99	AAGVEDVQIDEPVLVFDLPAK	Carbamidomethyl@N-term		0.000671875	2281.19	1141.6	2281.18	1141.6	2	24	1.1.1.2572.20	1	46.0547	4616.02	46.0601
3	38.22	38.22	54.01	32.43	30.75	gi|70994626	cobalamin-independent methionine synthase MetH/D [Aspergillus fumigatus Af293]			0	99	AAGVEDVQIDEPVLVFDLPAK	Carbamidomethyl@N-term		0.000222557	2281.18	761.402	2281.18	761.402	3	25	1.1.1.2573.6	1	46.077	7260.05	46.0601
3	38.22	38.22	54.01	32.43	30.75	gi|70994626	cobalamin-independent methionine synthase MetH/D [Aspergillus fumigatus Af293]			0	99	AAGVEDVQIDEPVLVFDLPAK	Carbamidomethyl@N-term		0.000671875	2281.19	1141.6	2281.18	1141.6	2	22	1.1.1.2574.25	1	46.1579	4616.02	46.0601
3	38.22	38.22	54.01	32.43	30.75	gi|70994626	cobalamin-independent methionine synthase MetH/D [Aspergillus fumigatus Af293]			0	99	AAGVEDVQIDEPVLVFDLPAK	Carbamidomethyl@N-term		0.000222557	2281.18	761.402	2281.18	761.402	3	20	1.1.1.2575.11	1	46.1846	7260.05	46.0601
3	38.22	38.22	54.01	32.43	30.75	gi|70994626	cobalamin-independent methionine synthase MetH/D [Aspergillus fumigatus Af293]			0	99	AAGVEDVQIDEPVLVFDLPAK	Carbamidomethyl@N-term		0.000222557	2281.18	761.402	2281.18	761.402	3	17	1.1.1.2577.10	1	46.2834	7260.05	46.0601
3	38.22	38.22	54.01	32.43	30.75	gi|70994626	cobalamin-independent methionine synthase MetH/D [Aspergillus fumigatus Af293]			0	75.27	AAGVEDVQIDEPVLVFDLPAK	Carbamidomethyl@N-term		0.000671875	2281.19	1141.6	2281.18	1141.6	2	12	1.1.1.2576.30	1	46.2614	4616.02	46.0601
3	38.22	38.22	54.01	32.43	30.75	gi|70994626	cobalamin-independent methionine synthase MetH/D [Aspergillus fumigatus Af293]			0	99	AALTNMVNAAK	Carbamyl(M)@6		-0.000740621	1145.59	573.8	1145.59	573.8	2	13	1.1.1.2131.25	1	22.9959	2915.39	23.1249
3	38.22	38.22	54.01	32.43	30.75	gi|70994626	cobalamin-independent methionine synthase MetH/D [Aspergillus fumigatus Af293]			0	99	AALTNMVNAAK	Carbamyl(M)@6		-0.000740621	1145.59	573.8	1145.59	573.8	2	15	1.1.1.2133.26	1	23.1011	2915.39	23.1249
3	38.22	38.22	54.01	32.43	30.75	gi|70994626	cobalamin-independent methionine synthase MetH/D [Aspergillus fumigatus Af293]			0	99	AALTNMVNAAK			0.0021871	1102.58	552.299	1102.58	552.297	2	13	1.1.1.2240.5	1	28.6522	700.497	28.6382
3	38.22	38.22	54.01	32.43	30.75	gi|70994626	cobalamin-independent methionine synthase MetH/D [Aspergillus fumigatus Af293]			0	99	AALTNMVNAAK	Carbamyl(M)@6		-0.000740621	1145.59	573.8	1145.59	573.8	2	14	1.1.1.2135.26	1	23.2055	2915.39	23.1249
3	38.22	38.22	54.01	32.43	30.75	gi|70994626	cobalamin-independent methionine synthase MetH/D [Aspergillus fumigatus Af293]			0	86.04	AALTNMVNAAK	Carbamyl(M)@6		-0.000740621	1145.59	573.8	1145.59	573.8	2	10	1.1.1.2137.26	1	23.3101	2915.39	23.1249
3	38.22	38.22	54.01	32.43	30.75	gi|70994626	cobalamin-independent methionine synthase MetH/D [Aspergillus fumigatus Af293]			0	76.62	AALTNMVNAAK	Deamidated(N)@5; Oxidation(M)@6		0.00109266	1119.56	560.788	1119.56	560.787	2	9	1.1.1.2112.13	1	21.9793	495.408	21.8498
3	38.22	38.22	54.01	32.43	30.75	gi|70994626	cobalamin-independent methionine synthase MetH/D [Aspergillus fumigatus Af293]			0	53.42	AALTNMVNAAK	Deamidated(N)@5; Oxidation(M)@6		0.00109266	1119.56	560.788	1119.56	560.787	2	10	1.1.1.2110.12	1	21.8743	495.408	21.8498
3	38.22	38.22	54.01	32.43	30.75	gi|70994626	cobalamin-independent methionine synthase MetH/D [Aspergillus fumigatus Af293]			0	31.59	AALTNMVNAAK	Deamidated(N)@5; Oxidation(M)@6		0.00109266	1119.56	560.788	1119.56	560.787	2	9	1.1.1.2108.10	1	21.7677	495.408	21.8498
3	38.22	38.22	54.01	32.43	30.75	gi|70994626	cobalamin-independent methionine synthase MetH/D [Aspergillus fumigatus Af293]			0	99	AVTEGPAAVR			-0.00116982	969.523	485.769	969.524	485.769	2	13	1.1.1.2048.2	1	18.6712	1222.95	18.7797
3	38.22	38.22	54.01	32.43	30.75	gi|70994626	cobalamin-independent methionine synthase MetH/D [Aspergillus fumigatus Af293]			0	99	AVTEGPAAVR			-0.00116982	969.523	485.769	969.524	485.769	2	15	1.1.1.2052.2	1	18.8593	1222.95	18.7797
3	38.22	38.22	54.01	32.43	30.75	gi|70994626	cobalamin-independent methionine synthase MetH/D [Aspergillus fumigatus Af293]			0	98.85	AVTEGPAAVR	Carbamidomethyl@N-term		0.000568511	1026.55	514.28	1026.55	514.28	2	12	1.1.1.2053.3	1	18.9292	101.496	18.8829
3	38.22	38.22	54.01	32.43	30.75	gi|70994626	cobalamin-independent methionine synthase MetH/D [Aspergillus fumigatus Af293]			0	36.51	AWVQSYGSR		cleaved H-A@N-term	-0.000886757	1052.5	527.259	1052.5	527.259	2	10	1.1.1.2175.10	1	25.2768	1706.5	25.3122
3	38.22	38.22	54.01	32.43	30.75	gi|70994626	cobalamin-independent methionine synthase MetH/D [Aspergillus fumigatus Af293]			0	99	CVRPPIIVGDISR	Carbamidomethyl(C)@1	cleaved R-P@C-term	-0.00387691	1480.81	494.612	1480.82	494.613	3	15	1.1.1.2307.3	1	32.1473	5458.91	32.0288
3	38.22	38.22	54.01	32.43	30.75	gi|70994626	cobalamin-independent methionine synthase MetH/D [Aspergillus fumigatus Af293]			0	99	CVRPPIIVGDISR	Carbamidomethyl(C)@1	cleaved R-P@C-term	-0.00387691	1480.81	494.612	1480.82	494.613	3	14	1.1.1.2303.8	1	31.9388	5458.91	32.0288
3	38.22	38.22	54.01	32.43	30.75	gi|70994626	cobalamin-independent methionine synthase MetH/D [Aspergillus fumigatus Af293]			0	99	CVRPPIIVGDISR	Carbamidomethyl(C)@1	cleaved R-P@C-term	-0.00206279	1480.82	741.415	1480.82	741.417	2	14	1.1.1.2306.34	1	32.1171	3409.13	32.0288
3	38.22	38.22	54.01	32.43	30.75	gi|70994626	cobalamin-independent methionine synthase MetH/D [Aspergillus fumigatus Af293]			0	91.35	CVRPPIIVGDISR	Carbamidomethyl(C)@1	cleaved R-P@C-term	-0.00387691	1480.81	494.612	1480.82	494.613	3	10	1.1.1.2301.7	1	31.8325	5458.91	32.0288
3	38.22	38.22	54.01	32.43	30.75	gi|70994626	cobalamin-independent methionine synthase MetH/D [Aspergillus fumigatus Af293]			0	20.8	CVRPPIIVGDISR	Carbamidomethyl(C)@1	cleaved R-P@C-term	1.9984	1482.82	495.279	1480.82	494.613	3	12	1.1.1.2305.6	1	32.0435	642.249	32.0288
3	38.22	38.22	54.01	32.43	30.75	gi|70994626	cobalamin-independent methionine synthase MetH/D [Aspergillus fumigatus Af293]			0	99	CVRPPIIVGDISRPAPMTVK	Carbamidomethyl(C)@1; Oxidation(M)@17		0.0010881	2221.21	741.41	2221.21	741.41	3	16	1.1.1.2286.14	1	31.0648	5896.66	31.0878
3	38.22	38.22	54.01	32.43	30.75	gi|70994626	cobalamin-independent methionine synthase MetH/D [Aspergillus fumigatus Af293]			0	54.77	DDVHQSVQAQQLAL		cleaved L-A@C-term	-0.00101234	1550.77	776.391	1550.77	776.392	2	12	1.1.1.2316.25	1	32.6416	2328.84	32.7089
3	38.22	38.22	54.01	32.43	30.75	gi|70994626	cobalamin-independent methionine synthase MetH/D [Aspergillus fumigatus Af293]			0	99	DDVHQSVQAQQLALALR			0.00251387	1890.99	631.338	1890.99	631.338	3	21	1.1.1.2351.15	1	34.4577	11843.6	34.4894
3	38.22	38.22	54.01	32.43	30.75	gi|70994626	cobalamin-independent methionine synthase MetH/D [Aspergillus fumigatus Af293]			0	99	DDVHQSVQAQQLALALR			2.02091	1893.01	632.011	1890.99	631.338	3	17	1.1.1.2351.16	1	34.4584	1619.86	34.4894
3	38.22	38.22	54.01	32.43	30.75	gi|70994626	cobalamin-independent methionine synthase MetH/D [Aspergillus fumigatus Af293]			0	91.76	DVQIDEPVLVFDLPAK		cleaved E-D@N-term	-0.00488883	1796.95	899.483	1796.96	899.485	2	12	1.1.1.2571.19	1	45.993	707.729	46.0601
3	38.22	38.22	54.01	32.43	30.75	gi|70994626	cobalamin-independent methionine synthase MetH/D [Aspergillus fumigatus Af293]			0	98.69	EAGIITRPVILGPVSFLTLAK	Formyl@N-term; Arg->Orn(R)@7		0.00622828	2180.29	727.77	2180.28	727.768	3	17	1.1.1.2598.15	1	47.3797	35685.7	47.4114
3	38.22	38.22	54.01	32.43	30.75	gi|70994626	cobalamin-independent methionine synthase MetH/D [Aspergillus fumigatus Af293]			0	78.66	EAGIITRPVILGPVSFLTLAK	Carbamyl(R)@7		0.000394895	2237.32	1119.66	2237.31	1119.66	2	14	1.1.1.2599.25	1	47.449	979.326	47.4114
3	38.22	38.22	54.01	32.43	30.75	gi|70994626	cobalamin-independent methionine synthase MetH/D [Aspergillus fumigatus Af293]			0	78.43	EAGIITRPVILGPVSFLTLAK	Pro->pyro-Glu(P)@8		0.00144135	2208.29	737.104	2208.29	737.103	3	13	1.1.1.2607.12	1	47.8456	348.464	47.8274
3	38.22	38.22	54.01	32.43	30.75	gi|70994626	cobalamin-independent methionine synthase MetH/D [Aspergillus fumigatus Af293]			0	97.52	EWFSFAVEK	Glu->pyro-Glu@N-term; Trp->Kynurenin(W)@2		0.00011963	1127.53	564.772	1127.53	564.772	2	14	1.1.1.2526.6	1	43.6068	30053.7	43.5923
3	38.22	38.22	54.01	32.43	30.75	gi|70994626	cobalamin-independent methionine synthase MetH/D [Aspergillus fumigatus Af293]			0	95.42	EWFSFAVEK	Glu->pyro-Glu@N-term; Trp->Kynurenin(W)@2		0.00011963	1127.53	564.772	1127.53	564.772	2	12	1.1.1.2530.5	1	43.8177	30053.7	43.5923
3	38.22	38.22	54.01	32.43	30.75	gi|70994626	cobalamin-independent methionine synthase MetH/D [Aspergillus fumigatus Af293]			0	83.13	EWFSFAVEK	Glu->pyro-Glu@N-term; Trp->Kynurenin(W)@2		0.00011963	1127.53	564.772	1127.53	564.772	2	13	1.1.1.2528.5	1	43.7115	30053.7	43.5923
3	38.22	38.22	54.01	32.43	30.75	gi|70994626	cobalamin-independent methionine synthase MetH/D [Aspergillus fumigatus Af293]			0	79.77	EWFSFAVEK	Glu->pyro-Glu@N-term; Trp->Kynurenin(W)@2		0.00011963	1127.53	564.772	1127.53	564.772	2	13	1.1.1.2524.3	1	43.4987	30053.7	43.5923
3	38.22	38.22	54.01	32.43	30.75	gi|70994626	cobalamin-independent methionine synthase MetH/D [Aspergillus fumigatus Af293]			0	27.76	EWFSFAVEK	Glu->pyro-Glu@N-term; Trp->Kynurenin(W)@2; Carbamidomethyl(K)@9		0.00171838	1184.55	593.283	1184.55	593.282	2	10	1.1.1.2520.2	1	43.2888	1167.09	43.2782
3	38.22	38.22	54.01	32.43	30.75	gi|70994626	cobalamin-independent methionine synthase MetH/D [Aspergillus fumigatus Af293]			0	21.62	EWFSFAVEK	Glu->pyro-Glu@N-term; Trp->Kynurenin(W)@2; Carbamidomethyl(K)@9		0.00171838	1184.55	593.283	1184.55	593.282	2	10	1.1.1.2518.4	1	43.1866	1167.09	43.2782
3	38.22	38.22	54.01	32.43	30.75	gi|70994626	cobalamin-independent methionine synthase MetH/D [Aspergillus fumigatus Af293]			0	99	GMLTGPITCLR	Oxidation(M)@2; Carbamidomethyl(C)@9		-0.00291521	1233.62	617.816	1233.62	617.818	2	17	1.1.1.2310.21	1	32.3179	25615	32.2928
3	38.22	38.22	54.01	32.43	30.75	gi|70994626	cobalamin-independent methionine synthase MetH/D [Aspergillus fumigatus Af293]			0	99	GMLTGPITCLR	Oxidation(M)@2; Carbamidomethyl(C)@9		-0.00291521	1233.62	617.816	1233.62	617.818	2	15	1.1.1.2312.24	1	32.4256	25615	32.2928
3	38.22	38.22	54.01	32.43	30.75	gi|70994626	cobalamin-independent methionine synthase MetH/D [Aspergillus fumigatus Af293]			0	99	GMLTGPITCLR	Carbamyl@N-term; Carbamidomethyl(C)@9		-0.00126508	1260.63	631.323	1260.63	631.323	2	16	1.1.1.2331.14	1	33.4013	2925.22	33.4338
3	38.22	38.22	54.01	32.43	30.75	gi|70994626	cobalamin-independent methionine synthase MetH/D [Aspergillus fumigatus Af293]			0	99	GMLTGPITCLR	Carbamidomethyl(C)@9		-0.000389161	1217.63	609.82	1217.63	609.82	2	13	1.1.1.2392.15	1	36.5976	779.91	36.5762
3	38.22	38.22	54.01	32.43	30.75	gi|70994626	cobalamin-independent methionine synthase MetH/D [Aspergillus fumigatus Af293]			0	99	GMLTGPITCLR	Oxidation(M)@2; Carbamidomethyl(C)@9		-0.00291521	1233.62	617.816	1233.62	617.818	2	13	1.1.1.2314.12	1	32.5267	25615	32.2928
3	38.22	38.22	54.01	32.43	30.75	gi|70994626	cobalamin-independent methionine synthase MetH/D [Aspergillus fumigatus Af293]			0	98.98	GMLTGPITCLR	Carbamyl@N-term; Carbamidomethyl(C)@9		-0.00126508	1260.63	631.323	1260.63	631.323	2	14	1.1.1.2333.21	1	33.5119	2925.22	33.4338
3	38.22	38.22	54.01	32.43	30.75	gi|70994626	cobalamin-independent methionine synthase MetH/D [Aspergillus fumigatus Af293]			0	53.11	GMLTGPITCLR	Formyl@N-term; Oxidation(M)@2; Carbamidomethyl(C)@9		0.00435596	1261.62	631.817	1261.62	631.815	2	11	1.1.1.2420.17	1	38.0633	806.892	38.0409
3	38.22	38.22	54.01	32.43	30.75	gi|70994626	cobalamin-independent methionine synthase MetH/D [Aspergillus fumigatus Af293]			0	99	HIGPGVYDIHSPR	Carbamidomethyl(D)@8		-0.00295531	1503.76	502.259	1503.76	502.26	3	19	1.1.1.2172.25	1	25.1319	3823.93	25.1033
3	38.22	38.22	54.01	32.43	30.75	gi|70994626	cobalamin-independent methionine synthase MetH/D [Aspergillus fumigatus Af293]			0	99	HIGPGVYDIHSPR			0.000559419	1446.74	483.253	1446.74	483.253	3	18	1.1.1.2174.16	1	25.2291	39189.8	25.4163
3	38.22	38.22	54.01	32.43	30.75	gi|70994626	cobalamin-independent methionine synthase MetH/D [Aspergillus fumigatus Af293]			0	99	HIGPGVYDIHSPR	Carbamidomethyl(D)@8		-0.00295531	1503.76	502.259	1503.76	502.26	3	17	1.1.1.2174.22	1	25.2335	3823.93	25.1033
3	38.22	38.22	54.01	32.43	30.75	gi|70994626	cobalamin-independent methionine synthase MetH/D [Aspergillus fumigatus Af293]			0	99	HIGPGVYDIHSPR			0.000559419	1446.74	483.253	1446.74	483.253	3	20	1.1.1.2176.14	1	25.3318	39189.8	25.4163
3	38.22	38.22	54.01	32.43	30.75	gi|70994626	cobalamin-independent methionine synthase MetH/D [Aspergillus fumigatus Af293]			0	99	HIGPGVYDIHSPR	Carbamidomethyl(D)@8		-0.00213132	1503.76	502.259	1503.76	502.26	3	19	1.1.1.2176.20	1	25.3362	3722.58	25.4163
3	38.22	38.22	54.01	32.43	30.75	gi|70994626	cobalamin-independent methionine synthase MetH/D [Aspergillus fumigatus Af293]			0	99	HIGPGVYDIHSPR			0.000559419	1446.74	483.253	1446.74	483.253	3	19	1.1.1.2178.12	1	25.4343	39189.8	25.4163
3	38.22	38.22	54.01	32.43	30.75	gi|70994626	cobalamin-independent methionine synthase MetH/D [Aspergillus fumigatus Af293]			0	99	HIGPGVYDIHSPR	Carbamidomethyl@N-term		-0.00213132	1503.76	502.259	1503.76	502.26	3	17	1.1.1.2178.17	1	25.438	3722.58	25.4163
3	38.22	38.22	54.01	32.43	30.75	gi|70994626	cobalamin-independent methionine synthase MetH/D [Aspergillus fumigatus Af293]			0	99	HIGPGVYDIHSPR			0.000559419	1446.74	483.253	1446.74	483.253	3	18	1.1.1.2180.16	1	25.5415	39189.8	25.4163
3	38.22	38.22	54.01	32.43	30.75	gi|70994626	cobalamin-independent methionine synthase MetH/D [Aspergillus fumigatus Af293]			0	99	HIGPGVYDIHSPR	Carbamidomethyl@N-term		-0.00213132	1503.76	502.259	1503.76	502.26	3	16	1.1.1.2180.22	1	25.5459	3722.58	25.4163
3	38.22	38.22	54.01	32.43	30.75	gi|70994626	cobalamin-independent methionine synthase MetH/D [Aspergillus fumigatus Af293]			0	99	HIGPGVYDIHSPR	Carbamidomethyl@N-term		-0.00295531	1503.76	502.259	1503.76	502.26	3	18	1.1.1.2196.10	1	26.3764	4047.55	26.4633
3	38.22	38.22	54.01	32.43	30.75	gi|70994626	cobalamin-independent methionine synthase MetH/D [Aspergillus fumigatus Af293]			0	99	HIGPGVYDIHSPR	Carbamidomethyl@N-term		-0.00295531	1503.76	502.259	1503.76	502.26	3	18	1.1.1.2198.6	1	26.4766	4047.55	26.4633
3	38.22	38.22	54.01	32.43	30.75	gi|70994626	cobalamin-independent methionine synthase MetH/D [Aspergillus fumigatus Af293]			0	99	HIGPGVYDIHSPR	Carbamidomethyl@N-term		-0.00295531	1503.76	502.259	1503.76	502.26	3	18	1.1.1.2200.6	1	26.5797	4047.55	26.4633
3	38.22	38.22	54.01	32.43	30.75	gi|70994626	cobalamin-independent methionine synthase MetH/D [Aspergillus fumigatus Af293]			0	99	HIGPGVYDIHSPR	Formyl@N-term		0.00162132	1474.73	738.374	1474.73	738.373	2	18	1.1.1.2247.17	1	29.037	1066.41	29.1543
3	38.22	38.22	54.01	32.43	30.75	gi|70994626	cobalamin-independent methionine synthase MetH/D [Aspergillus fumigatus Af293]			0	99	HIGPGVYDIHSPR	Formyl@N-term		0.00162132	1474.73	738.374	1474.73	738.373	2	17	1.1.1.2249.22	1	29.143	1066.41	29.1543
3	38.22	38.22	54.01	32.43	30.75	gi|70994626	cobalamin-independent methionine synthase MetH/D [Aspergillus fumigatus Af293]			0	99	HIGPGVYDIHSPR	Carbamidomethyl@N-term		-0.00295531	1503.76	502.259	1503.76	502.26	3	15	1.1.1.2170.23	1	25.0246	3823.93	25.1033
3	38.22	38.22	54.01	32.43	30.75	gi|70994626	cobalamin-independent methionine synthase MetH/D [Aspergillus fumigatus Af293]			0	99	HIGPGVYDIHSPR	Carbamidomethyl@N-term		-0.00213132	1503.76	502.259	1503.76	502.26	3	15	1.1.1.2180.23	1	25.5467	3722.58	25.4163
3	38.22	38.22	54.01	32.43	30.75	gi|70994626	cobalamin-independent methionine synthase MetH/D [Aspergillus fumigatus Af293]			0	99	HIGPGVYDIHSPR			0.000559419	1446.74	483.253	1446.74	483.253	3	15	1.1.1.2182.15	1	25.6456	39189.8	25.4163
3	38.22	38.22	54.01	32.43	30.75	gi|70994626	cobalamin-independent methionine synthase MetH/D [Aspergillus fumigatus Af293]			0	99	HIGPGVYDIHSPR	Formyl@N-term		0.0012768	1474.73	492.585	1474.73	492.585	3	15	1.1.1.2250.6	1	29.1675	2315.68	29.1543
3	38.22	38.22	54.01	32.43	30.75	gi|70994626	cobalamin-independent methionine synthase MetH/D [Aspergillus fumigatus Af293]			0	99	HIGPGVYDIHSPR			0.000559419	1446.74	483.253	1446.74	483.253	3	11	1.1.1.2172.19	1	25.1275	39189.8	25.4163
3	38.22	38.22	54.01	32.43	30.75	gi|70994626	cobalamin-independent methionine synthase MetH/D [Aspergillus fumigatus Af293]			0	99	HIGPGVYDIHSPR			-0.000488511	1446.74	724.375	1446.74	724.376	2	14	1.1.1.2179.42	1	25.5084	8335.79	25.4163
3	38.22	38.22	54.01	32.43	30.75	gi|70994626	cobalamin-independent methionine synthase MetH/D [Aspergillus fumigatus Af293]			0	88.2	HIGPGVYDIHSPR	Carbamidomethyl@N-term		0.00824355	1503.77	752.89	1503.76	752.886	2	13	1.1.1.2197.17	1	26.4448	978.406	26.4633
3	38.22	38.22	54.01	32.43	30.75	gi|70994626	cobalamin-independent methionine synthase MetH/D [Aspergillus fumigatus Af293]			0	87.44	HIGPGVYDIHSPR	Carbamidomethyl@N-term		-0.00213132	1503.76	502.259	1503.76	502.26	3	11	1.1.1.2182.21	1	25.65	3722.58	25.4163
3	38.22	38.22	54.01	32.43	30.75	gi|70994626	cobalamin-independent methionine synthase MetH/D [Aspergillus fumigatus Af293]			0	82.88	HIGPGVYDIHSPR	Formyl@N-term		0.00162132	1474.73	738.374	1474.73	738.373	2	13	1.1.1.2251.28	1	29.2434	1066.41	29.1543
3	38.22	38.22	54.01	32.43	30.75	gi|70994626	cobalamin-independent methionine synthase MetH/D [Aspergillus fumigatus Af293]			0	73.91	HIGPGVYDIHSPR	Carbamidomethyl@N-term		0.000797174	1503.76	752.887	1503.76	752.886	2	11	1.1.1.2177.37	1	25.4065	811.94	25.4163
3	38.22	38.22	54.01	32.43	30.75	gi|70994626	cobalamin-independent methionine synthase MetH/D [Aspergillus fumigatus Af293]			0	47.11	HIGPGVYDIHSPR			-0.000488511	1446.74	724.375	1446.74	724.376	2	9	1.1.1.2181.45	1	25.615	8335.79	25.4163
3	38.22	38.22	54.01	32.43	30.75	gi|70994626	cobalamin-independent methionine synthase MetH/D [Aspergillus fumigatus Af293]			0	30.02	HIGPGVYDIHSPR	Carbamidomethyl(D)@8		-0.0018884	1503.76	752.885	1503.76	752.886	2	9	1.1.1.2171.47	1	25.095	754.909	25.1033
3	38.22	38.22	54.01	32.43	30.75	gi|70994626	cobalamin-independent methionine synthase MetH/D [Aspergillus fumigatus Af293]			0	25.51	HIGPGVYDIHSPR	Carbamidomethyl@N-term		0.00824355	1503.77	752.89	1503.76	752.886	2	10	1.1.1.2199.18	1	26.5493	978.406	26.4633
3	38.22	38.22	54.01	32.43	30.75	gi|70994626	cobalamin-independent methionine synthase MetH/D [Aspergillus fumigatus Af293]			0	99	KLGKDRVIVSTSSSLLHVPHTLESEK		cleaved Q-K@N-term; missed K-L@1; missed K-D@4; missed R-V@6	1.97143	2861.55	716.396	2859.58	715.903	4	16	1.1.1.2337.28	1	33.7295	23922.7	33.7517
3	38.22	38.22	54.01	32.43	30.75	gi|70994626	cobalamin-independent methionine synthase MetH/D [Aspergillus fumigatus Af293]			0	92.98	KLGKDRVIVSTSSSLLHVPHTLESEK		cleaved Q-K@N-term; missed K-L@1; missed K-D@4; missed R-V@6	1.97143	2861.55	716.396	2859.58	715.903	4	15	1.1.1.2335.27	1	33.6227	23922.7	33.7517
3	38.22	38.22	54.01	32.43	30.75	gi|70994626	cobalamin-independent methionine synthase MetH/D [Aspergillus fumigatus Af293]			0	99	LKAAGVEDVQIDEPVLVFDLPAK	Carbamidomethyl(E)@7	cleaved Q-L@N-term; missed K-A@2	0.00564649	2522.37	841.797	2522.36	841.795	3	24	1.1.1.2522.28	1	43.412	11124.1	43.4866
3	38.22	38.22	54.01	32.43	30.75	gi|70994626	cobalamin-independent methionine synthase MetH/D [Aspergillus fumigatus Af293]			0	99	LKAAGVEDVQIDEPVLVFDLPAK	Carbamidomethyl@N-term	cleaved Q-L@N-term; missed K-A@2	0.00564649	2522.37	841.797	2522.36	841.795	3	18	1.1.1.2526.27	1	43.6222	11124.1	43.4866
3	38.22	38.22	54.01	32.43	30.75	gi|70994626	cobalamin-independent methionine synthase MetH/D [Aspergillus fumigatus Af293]			0	99	LKAAGVEDVQIDEPVLVFDLPAK	Carbamidomethyl@N-term	cleaved Q-L@N-term; missed K-A@2	0.00564649	2522.37	841.797	2522.36	841.795	3	17	1.1.1.2520.25	1	43.3057	11124.1	43.4866
3	38.22	38.22	54.01	32.43	30.75	gi|70994626	cobalamin-independent methionine synthase MetH/D [Aspergillus fumigatus Af293]			0	98.16	LKAAGVEDVQIDEPVLVFDLPAK	Dicarbamidomethyl(D)@8	cleaved Q-L@N-term; missed K-A@2	0.0066643	2579.39	860.804	2579.38	860.802	3	16	1.1.1.2523.31	1	43.4666	1507.3	43.4342
3	38.22	38.22	54.01	32.43	30.75	gi|70994626	cobalamin-independent methionine synthase MetH/D [Aspergillus fumigatus Af293]			0	81.46	LTGYVFTTH		cleaved H-A@C-term	-0.00164996	1037.52	519.766	1037.52	519.766	2	11	1.1.1.2296.8	1	31.5722	3269.09	31.6615
3	38.22	38.22	54.01	32.43	30.75	gi|70994626	cobalamin-independent methionine synthase MetH/D [Aspergillus fumigatus Af293]			0	99	LTGYVFTTHAWVQSYGSR			0.00517337	2072.02	1037.02	2072.01	1037.01	2	20	1.1.1.2413.32	1	37.7163	3828.66	37.8301
3	38.22	38.22	54.01	32.43	30.75	gi|70994626	cobalamin-independent methionine synthase MetH/D [Aspergillus fumigatus Af293]			0	99	LTGYVFTTHAWVQSYGSR			0.00234357	2072.01	691.679	2072.01	691.678	3	22	1.1.1.2414.16	1	37.747	11157.5	37.8301
3	38.22	38.22	54.01	32.43	30.75	gi|70994626	cobalamin-independent methionine synthase MetH/D [Aspergillus fumigatus Af293]			0	99	LTGYVFTTHAWVQSYGSR			0.00517337	2072.02	1037.02	2072.01	1037.01	2	21	1.1.1.2415.41	1	37.8189	3828.66	37.8301
3	38.22	38.22	54.01	32.43	30.75	gi|70994626	cobalamin-independent methionine synthase MetH/D [Aspergillus fumigatus Af293]			0	99	LTGYVFTTHAWVQSYGSR			0.00234357	2072.01	691.679	2072.01	691.678	3	21	1.1.1.2416.19	1	37.8536	11157.5	37.8301
3	38.22	38.22	54.01	32.43	30.75	gi|70994626	cobalamin-independent methionine synthase MetH/D [Aspergillus fumigatus Af293]			0	99	LTGYVFTTHAWVQSYGSR			0.00234357	2072.01	691.679	2072.01	691.678	3	17	1.1.1.2420.23	1	38.0677	11157.5	37.8301
3	38.22	38.22	54.01	32.43	30.75	gi|70994626	cobalamin-independent methionine synthase MetH/D [Aspergillus fumigatus Af293]			0	99	LTGYVFTTHAWVQSYGSR			0.00234357	2072.01	691.679	2072.01	691.678	3	15	1.1.1.2422.24	1	38.1743	11157.5	37.8301
3	38.22	38.22	54.01	32.43	30.75	gi|70994626	cobalamin-independent methionine synthase MetH/D [Aspergillus fumigatus Af293]			0	99	LTGYVFTTHAWVQSYGSR			0.00517337	2072.02	1037.02	2072.01	1037.01	2	14	1.1.1.2417.46	1	37.926	3828.66	37.8301
3	38.22	38.22	54.01	32.43	30.75	gi|70994626	cobalamin-independent methionine synthase MetH/D [Aspergillus fumigatus Af293]			0	89.21	LTGYVFTTHAWVQSYGSR			0.00517337	2072.02	1037.02	2072.01	1037.01	2	11	1.1.1.2419.49	1	38.0341	3828.66	37.8301
3	38.22	38.22	54.01	32.43	30.75	gi|70994626	cobalamin-independent methionine synthase MetH/D [Aspergillus fumigatus Af293]			0	34.34	LTGYVFTTHAWVQSYGSR			-2.01258	2070	691.007	2072.01	691.678	3	12	1.1.1.2424.19	1	38.2772	361.27	38.2527
3	38.22	38.22	54.01	32.43	30.75	gi|70994626	cobalamin-independent methionine synthase MetH/D [Aspergillus fumigatus Af293]			0	30.76	LTGYVFTTHAWVQSYGSR			0.00234357	2072.01	691.679	2072.01	691.678	3	11	1.1.1.2412.15	1	37.6425	11157.5	37.8301
3	38.22	38.22	54.01	32.43	30.75	gi|70994626	cobalamin-independent methionine synthase MetH/D [Aspergillus fumigatus Af293]			0	99	NDMVQYFGER	Oxidation(M)@3		0.00042653	1273.54	637.777	1273.54	637.777	2	15	1.1.1.2212.11	1	27.2095	7364.98	27.3397
3	38.22	38.22	54.01	32.43	30.75	gi|70994626	cobalamin-independent methionine synthase MetH/D [Aspergillus fumigatus Af293]			0	99	NDMVQYFGER	Oxidation(M)@3		0.00042653	1273.54	637.777	1273.54	637.777	2	15	1.1.1.2214.17	1	27.3197	7364.98	27.3397
3	38.22	38.22	54.01	32.43	30.75	gi|70994626	cobalamin-independent methionine synthase MetH/D [Aspergillus fumigatus Af293]			0	99	NDMVQYFGER	Oxidation(M)@3		0.00042653	1273.54	637.777	1273.54	637.777	2	13	1.1.1.2218.20	1	27.5261	7364.98	27.3397
3	38.22	38.22	54.01	32.43	30.75	gi|70994626	cobalamin-independent methionine synthase MetH/D [Aspergillus fumigatus Af293]			0	99	QVLSAGVVDGR			0.000176914	1099.6	550.807	1099.6	550.807	2	19	1.1.1.2199.8	1	26.5347	17921.8	26.5665
3	38.22	38.22	54.01	32.43	30.75	gi|70994626	cobalamin-independent methionine synthase MetH/D [Aspergillus fumigatus Af293]			0	99	QVLSAGVVDGR			0.000176914	1099.6	550.807	1099.6	550.807	2	17	1.1.1.2201.8	1	26.6378	17921.8	26.5665
3	38.22	38.22	54.01	32.43	30.75	gi|70994626	cobalamin-independent methionine synthase MetH/D [Aspergillus fumigatus Af293]			0	99	QVLSAGVVDGR	Gln->pyro-Glu@N-term		-0.00135784	1082.57	542.293	1082.57	542.293	2	16	1.1.1.2340.14	1	33.878	6571.79	33.9634
3	38.22	38.22	54.01	32.43	30.75	gi|70994626	cobalamin-independent methionine synthase MetH/D [Aspergillus fumigatus Af293]			0	99	QVLSAGVVDGR	Gln->pyro-Glu@N-term		-0.00135784	1082.57	542.293	1082.57	542.293	2	16	1.1.1.2342.15	1	33.9847	6571.79	33.9634
3	38.22	38.22	54.01	32.43	30.75	gi|70994626	cobalamin-independent methionine synthase MetH/D [Aspergillus fumigatus Af293]			0	99	QVLSAGVVDGR	Gln->pyro-Glu@N-term		-0.00135784	1082.57	542.293	1082.57	542.293	2	14	1.1.1.2344.13	1	34.0885	6571.79	33.9634
3	38.22	38.22	54.01	32.43	30.75	gi|70994626	cobalamin-independent methionine synthase MetH/D [Aspergillus fumigatus Af293]			0	99	QVLSAGVVDGR			0.000176914	1099.6	550.807	1099.6	550.807	2	14	1.1.1.2203.17	1	26.7425	17921.8	26.5665
3	38.22	38.22	54.01	32.43	30.75	gi|70994626	cobalamin-independent methionine synthase MetH/D [Aspergillus fumigatus Af293]			0	99	QVLSAGVVDGR			0.000176914	1099.6	550.807	1099.6	550.807	2	15	1.1.1.2197.8	1	26.4316	17921.8	26.5665
3	38.22	38.22	54.01	32.43	30.75	gi|70994626	cobalamin-independent methionine synthase MetH/D [Aspergillus fumigatus Af293]			0	99	QVLSAGVVDGR	Gln->pyro-Glu@N-term		0.00144981	1082.57	542.294	1082.57	542.293	2	13	1.1.1.2324.3	1	33.0297	503.55	33.0703
3	38.22	38.22	54.01	32.43	30.75	gi|70994626	cobalamin-independent methionine synthase MetH/D [Aspergillus fumigatus Af293]			0	97.65	QVLSAGVVDGR	Formyl@N-term		-0.00470334	1127.59	564.802	1127.59	564.804	2	14	1.1.1.2328.8	1	33.2404	641.631	33.1737
3	38.22	38.22	54.01	32.43	30.75	gi|70994626	cobalamin-independent methionine synthase MetH/D [Aspergillus fumigatus Af293]			0	96.57	QVLSAGVVDGR	Gln->pyro-Glu@N-term		0.00144981	1082.57	542.294	1082.57	542.293	2	12	1.1.1.2326.3	1	33.1346	503.55	33.0703
3	38.22	38.22	54.01	32.43	30.75	gi|70994626	cobalamin-independent methionine synthase MetH/D [Aspergillus fumigatus Af293]			0	96.52	QVLSAGVVDGR			-0.00287487	1099.6	550.805	1099.6	550.807	2	10	1.1.1.2181.22	1	25.5982	844.017	25.5725
3	38.22	38.22	54.01	32.43	30.75	gi|70994626	cobalamin-independent methionine synthase MetH/D [Aspergillus fumigatus Af293]			0	70.59	QVLSAGVVDGR			0.000176914	1099.6	550.807	1099.6	550.807	2	10	1.1.1.2195.10	1	26.3244	17921.8	26.5665
3	38.22	38.22	54.01	32.43	30.75	gi|70994626	cobalamin-independent methionine synthase MetH/D [Aspergillus fumigatus Af293]			0	45.43	QVLSAGVVDGR	Carbamidomethyl@N-term		-0.00238594	1156.62	579.316	1156.62	579.317	2	12	1.1.1.2201.9	1	26.6393	1326.59	26.6696
3	38.22	38.22	54.01	32.43	30.75	gi|70994626	cobalamin-independent methionine synthase MetH/D [Aspergillus fumigatus Af293]			0	37.58	QVLSAGVVDGR	Carbamidomethyl(D)@9		-0.00238594	1156.62	579.316	1156.62	579.317	2	12	1.1.1.2199.9	1	26.5362	1326.59	26.6696
3	38.22	38.22	54.01	32.43	30.75	gi|70994626	cobalamin-independent methionine synthase MetH/D [Aspergillus fumigatus Af293]			0	99	SINLPLFPTTTIGSFPQTK	Carbamidomethyl(K)@19		-0.000988375	2118.14	1060.08	2118.14	1060.08	2	18	1.1.1.2579.28	1	46.4129	2806	46.7326
3	38.22	38.22	54.01	32.43	30.75	gi|70994626	cobalamin-independent methionine synthase MetH/D [Aspergillus fumigatus Af293]			0	99	SINLPLFPTTTIGSFPQTK			-3.35959e-05	2061.12	1031.57	2061.11	1031.56	2	22	1.1.1.2581.21	1	46.516	51908.6	46.7326
3	38.22	38.22	54.01	32.43	30.75	gi|70994626	cobalamin-independent methionine synthase MetH/D [Aspergillus fumigatus Af293]			0	99	SINLPLFPTTTIGSFPQTK			-3.35959e-05	2061.12	1031.57	2061.11	1031.56	2	22	1.1.1.2581.22	1	46.5182	51908.6	46.7326
3	38.22	38.22	54.01	32.43	30.75	gi|70994626	cobalamin-independent methionine synthase MetH/D [Aspergillus fumigatus Af293]			0	99	SINLPLFPTTTIGSFPQTK			-0.00101108	2061.11	688.045	2061.11	688.045	3	26	1.1.1.2582.4	1	46.5397	28515.2	46.6807
3	38.22	38.22	54.01	32.43	30.75	gi|70994626	cobalamin-independent methionine synthase MetH/D [Aspergillus fumigatus Af293]			0	99	SINLPLFPTTTIGSFPQTK			-3.35959e-05	2061.12	1031.57	2061.11	1031.56	2	28	1.1.1.2583.18	1	46.617	51908.6	46.7326
3	38.22	38.22	54.01	32.43	30.75	gi|70994626	cobalamin-independent methionine synthase MetH/D [Aspergillus fumigatus Af293]			0	99	SINLPLFPTTTIGSFPQTK			-0.00101108	2061.11	688.045	2061.11	688.045	3	25	1.1.1.2585.6	1	46.6942	28515.2	46.6807
3	38.22	38.22	54.01	32.43	30.75	gi|70994626	cobalamin-independent methionine synthase MetH/D [Aspergillus fumigatus Af293]			0	99	SINLPLFPTTTIGSFPQTK			-3.35959e-05	2061.12	1031.57	2061.11	1031.56	2	28	1.1.1.2585.25	1	46.7169	51908.6	46.7326
3	38.22	38.22	54.01	32.43	30.75	gi|70994626	cobalamin-independent methionine synthase MetH/D [Aspergillus fumigatus Af293]			0	99	SINLPLFPTTTIGSFPQTK	Carbamidomethyl@N-term		-0.000988375	2118.14	1060.08	2118.14	1060.08	2	19	1.1.1.2586.22	1	46.7745	2806	46.7326
3	38.22	38.22	54.01	32.43	30.75	gi|70994626	cobalamin-independent methionine synthase MetH/D [Aspergillus fumigatus Af293]			0	99	SINLPLFPTTTIGSFPQTK			-3.35959e-05	2061.12	1031.57	2061.11	1031.56	2	23	1.1.1.2587.21	1	46.8191	51908.6	46.7326
3	38.22	38.22	54.01	32.43	30.75	gi|70994626	cobalamin-independent methionine synthase MetH/D [Aspergillus fumigatus Af293]			0	99	SINLPLFPTTTIGSFPQTK	Carbamidomethyl@N-term		-0.000988375	2118.14	1060.08	2118.14	1060.08	2	19	1.1.1.2587.24	1	46.8235	2806	46.7326
3	38.22	38.22	54.01	32.43	30.75	gi|70994626	cobalamin-independent methionine synthase MetH/D [Aspergillus fumigatus Af293]			0	99	SINLPLFPTTTIGSFPQTK			-0.00101108	2061.11	688.045	2061.11	688.045	3	21	1.1.1.2588.5	1	46.8489	28515.2	46.6807
3	38.22	38.22	54.01	32.43	30.75	gi|70994626	cobalamin-independent methionine synthase MetH/D [Aspergillus fumigatus Af293]			0	99	SINLPLFPTTTIGSFPQTK			-3.35959e-05	2061.12	1031.57	2061.11	1031.56	2	22	1.1.1.2589.24	1	46.9241	51908.6	46.7326
3	38.22	38.22	54.01	32.43	30.75	gi|70994626	cobalamin-independent methionine synthase MetH/D [Aspergillus fumigatus Af293]			0	99	SINLPLFPTTTIGSFPQTK			-3.35959e-05	2061.12	1031.57	2061.11	1031.56	2	19	1.1.1.2591.27	1	47.0292	51908.6	46.7326
3	38.22	38.22	54.01	32.43	30.75	gi|70994626	cobalamin-independent methionine synthase MetH/D [Aspergillus fumigatus Af293]			0	99	SINLPLFPTTTIGSFPQTK	Formyl@N-term		0.00565549	2089.12	1045.57	2089.11	1045.56	2	19	1.1.1.2607.36	1	47.8684	2898	47.8274
3	38.22	38.22	54.01	32.43	30.75	gi|70994626	cobalamin-independent methionine synthase MetH/D [Aspergillus fumigatus Af293]			0	99	SINLPLFPTTTIGSFPQTK	Carbamidomethyl@N-term		-0.000220942	2118.14	707.053	2118.14	707.053	3	17	1.1.1.2585.8	1	46.6957	2731.59	46.7326
3	38.22	38.22	54.01	32.43	30.75	gi|70994626	cobalamin-independent methionine synthase MetH/D [Aspergillus fumigatus Af293]			0	99	SINLPLFPTTTIGSFPQTK	Carbamidomethyl(K)@19		-0.000988375	2118.14	1060.08	2118.14	1060.08	2	17	1.1.1.2583.19	1	46.6192	2806	46.7326
3	38.22	38.22	54.01	32.43	30.75	gi|70994626	cobalamin-independent methionine synthase MetH/D [Aspergillus fumigatus Af293]			0	99	SINLPLFPTTTIGSFPQTK			-3.35959e-05	2061.12	1031.57	2061.11	1031.56	2	13	1.1.1.2593.31	1	47.1278	51908.6	46.7326
3	38.22	38.22	54.01	32.43	30.75	gi|70994626	cobalamin-independent methionine synthase MetH/D [Aspergillus fumigatus Af293]			0	99	SINLPLFPTTTIGSFPQTK	Carbamidomethyl(K)@19		-0.000220942	2118.14	707.053	2118.14	707.053	3	16	1.1.1.2581.6	1	46.491	2731.59	46.7326
3	38.22	38.22	54.01	32.43	30.75	gi|70994626	cobalamin-independent methionine synthase MetH/D [Aspergillus fumigatus Af293]			0	99	SINLPLFPTTTIGSFPQTK	Carbamidomethyl(K)@19		-0.000220942	2118.14	707.053	2118.14	707.053	3	16	1.1.1.2584.4	1	46.6431	2731.59	46.7326
3	38.22	38.22	54.01	32.43	30.75	gi|70994626	cobalamin-independent methionine synthase MetH/D [Aspergillus fumigatus Af293]			0	99	SINLPLFPTTTIGSFPQTK	Carbamidomethyl(K)@19		-0.000988375	2118.14	1060.08	2118.14	1060.08	2	16	1.1.1.2582.18	1	46.5631	2806	46.7326
3	38.22	38.22	54.01	32.43	30.75	gi|70994626	cobalamin-independent methionine synthase MetH/D [Aspergillus fumigatus Af293]			0	99	SINLPLFPTTTIGSFPQTK			-0.00101108	2061.11	688.045	2061.11	688.045	3	13	1.1.1.2594.7	1	47.1629	29885.7	46.6807
3	38.22	38.22	54.01	32.43	30.75	gi|70994626	cobalamin-independent methionine synthase MetH/D [Aspergillus fumigatus Af293]			0	99	SINLPLFPTTTIGSFPQTK			-3.35959e-05	2061.12	1031.57	2061.11	1031.56	2	14	1.1.1.2579.27	1	46.4114	51908.6	46.7326
3	38.22	38.22	54.01	32.43	30.75	gi|70994626	cobalamin-independent methionine synthase MetH/D [Aspergillus fumigatus Af293]			0	99	SINLPLFPTTTIGSFPQTK			-0.00101108	2061.11	688.045	2061.11	688.045	3	14	1.1.1.2592.9	1	47.0593	28515.2	46.6807
3	38.22	38.22	54.01	32.43	30.75	gi|70994626	cobalamin-independent methionine synthase MetH/D [Aspergillus fumigatus Af293]			0	99	SINLPLFPTTTIGSFPQTK	Carbamidomethyl@N-term		-0.000220942	2118.14	707.053	2118.14	707.053	3	14	1.1.1.2589.7	1	46.9021	2731.59	46.7326
3	38.22	38.22	54.01	32.43	30.75	gi|70994626	cobalamin-independent methionine synthase MetH/D [Aspergillus fumigatus Af293]			0	99	SINLPLFPTTTIGSFPQTK	Carbamidomethyl@N-term		-0.000220942	2118.14	707.053	2118.14	707.053	3	15	1.1.1.2588.7	1	46.8504	2731.59	46.7326
3	38.22	38.22	54.01	32.43	30.75	gi|70994626	cobalamin-independent methionine synthase MetH/D [Aspergillus fumigatus Af293]			0	99	SSSLLHVPHTLESEK		cleaved T-S@N-term	0.00302484	1662.86	555.294	1662.86	555.293	3	17	1.1.1.2235.9	1	28.3956	4075.8	28.4834
3	38.22	38.22	54.01	32.43	30.75	gi|70994626	cobalamin-independent methionine synthase MetH/D [Aspergillus fumigatus Af293]			0	99	SSSLLHVPHTLESEK		cleaved T-S@N-term	0.00302484	1662.86	555.294	1662.86	555.293	3	17	1.1.1.2238.6	1	28.5482	4075.8	28.4834
3	38.22	38.22	54.01	32.43	30.75	gi|70994626	cobalamin-independent methionine synthase MetH/D [Aspergillus fumigatus Af293]			0	99	SSSLLHVPHTLESEK		cleaved T-S@N-term	-0.00155752	1662.86	832.435	1662.86	832.436	2	16	1.1.1.2236.18	1	28.4649	1986.67	28.4834
3	38.22	38.22	54.01	32.43	30.75	gi|70994626	cobalamin-independent methionine synthase MetH/D [Aspergillus fumigatus Af293]			0	99	VFVEEAYPR			0.000772774	1108.56	555.285	1108.56	555.285	2	13	1.1.1.2293.18	1	31.4226	48704.3	31.3998
3	38.22	38.22	54.01	32.43	30.75	gi|70994626	cobalamin-independent methionine synthase MetH/D [Aspergillus fumigatus Af293]			0	99	VFVEEAYPR			0.000772774	1108.56	555.285	1108.56	555.285	2	13	1.1.1.2291.14	1	31.3151	48704.3	31.3998
3	38.22	38.22	54.01	32.43	30.75	gi|70994626	cobalamin-independent methionine synthase MetH/D [Aspergillus fumigatus Af293]			0	96.32	VFVEEAYPR			0.000772774	1108.56	555.285	1108.56	555.285	2	11	1.1.1.2297.16	1	31.6304	48704.3	31.3998
3	38.22	38.22	54.01	32.43	30.75	gi|70994626	cobalamin-independent methionine synthase MetH/D [Aspergillus fumigatus Af293]			0	96.3	VFVEEAYPR			0.000772774	1108.56	555.285	1108.56	555.285	2	12	1.1.1.2295.18	1	31.5273	48704.3	31.3998
3	38.22	38.22	54.01	32.43	30.75	gi|70994626	cobalamin-independent methionine synthase MetH/D [Aspergillus fumigatus Af293]			0	91.46	VFVEEAYPR	Carbamidomethyl@N-term		0.000998436	1165.58	583.796	1165.58	583.796	2	12	1.1.1.2290.7	1	31.2578	4274.95	31.2954
3	38.22	38.22	54.01	32.43	30.75	gi|70994626	cobalamin-independent methionine synthase MetH/D [Aspergillus fumigatus Af293]			0	89.16	VFVEEAYPR	Formyl@N-term		-0.000864049	1136.55	569.282	1136.55	569.282	2	10	1.1.1.2495.6	1	41.9913	938.881	42.0297
3	38.22	38.22	54.01	32.43	30.75	gi|70994626	cobalamin-independent methionine synthase MetH/D [Aspergillus fumigatus Af293]			0	86.07	VFVEEAYPR	Carbamidomethyl@N-term		0.000998436	1165.58	583.796	1165.58	583.796	2	12	1.1.1.2292.12	1	31.3659	4274.95	31.2954
3	38.22	38.22	54.01	32.43	30.75	gi|70994626	cobalamin-independent methionine synthase MetH/D [Aspergillus fumigatus Af293]			0	75.79	VFVEEAYPR	Formyl@N-term		-0.000864049	1136.55	569.282	1136.55	569.282	2	10	1.1.1.2493.6	1	41.8848	938.881	42.0297
3	38.22	38.22	54.01	32.43	30.75	gi|70994626	cobalamin-independent methionine synthase MetH/D [Aspergillus fumigatus Af293]			0	31.32	VFVEEAYPR			0.000772774	1108.56	555.285	1108.56	555.285	2	10	1.1.1.2299.12	1	31.7317	48704.3	31.3998
3	38.22	38.22	54.01	32.43	30.75	gi|70994626	cobalamin-independent methionine synthase MetH/D [Aspergillus fumigatus Af293]			0	76.79	VPSEQEIK			-0.00113244	928.485	465.25	928.487	465.251	2	10	1.1.1.2046.3	1	18.5682	295.964	18.4704
3	38.22	38.22	54.01	32.43	30.75	gi|70994626	cobalamin-independent methionine synthase MetH/D [Aspergillus fumigatus Af293]			0	98.79	VPSEQEIKDR	Carbamidomethyl(D)@9	missed K-D@8	-0.00051912	1256.64	629.325	1256.64	629.325	2	13	1.1.1.2057.5	1	19.136	161.292	19.0896
3	38.22	38.22	54.01	32.43	30.75	gi|70994626	cobalamin-independent methionine synthase MetH/D [Aspergillus fumigatus Af293]			0	98.31	VPSEQEIKDR		missed K-D@8	0.000510033	1199.62	400.879	1199.61	400.879	3	13	1.1.1.2039.2	1	18.1822	369.95	18.2125
3	38.22	38.22	54.01	32.43	30.75	gi|70994626	cobalamin-independent methionine synthase MetH/D [Aspergillus fumigatus Af293]			0	38.49	VPSEQEIKDR	Carbamidomethyl(D)@9	missed K-D@8	-0.0015009	1256.63	419.885	1256.64	419.886	3	9	1.1.1.2059.4	1	19.2207	221.969	19.0379
3	38.22	38.22	54.01	32.43	30.75	gi|70994626	cobalamin-independent methionine synthase MetH/D [Aspergillus fumigatus Af293]			0	26.63	VPSEQEIKDR	Carbamidomethyl(D)@9	missed K-D@8	-0.00051912	1256.64	629.325	1256.64	629.325	2	12	1.1.1.2056.3	1	19.0842	161.292	19.0896
4	31.26	31.26	61.22	36.61	32.87	gi|70991695	6-phosphogluconate dehydrogenase Gnd1 [Aspergillus fumigatus Af293]			2	99	DIFQSIAAK			0.00072589	991.535	496.775	991.534	496.774	2	13	1.1.1.2378.3	1	35.8473	104776	35.5776
4	31.26	31.26	61.22	36.61	32.87	gi|70991695	6-phosphogluconate dehydrogenase Gnd1 [Aspergillus fumigatus Af293]			2	99	DIHVNWTGR			7.51739e-05	1096.54	549.278	1096.54	549.278	2	15	1.1.1.2232.14	1	28.2417	45823.9	28.3269
4	31.26	31.26	61.22	36.61	32.87	gi|70991695	6-phosphogluconate dehydrogenase Gnd1 [Aspergillus fumigatus Af293]			2	99	DLPANLLQAQR			-0.00131357	1237.68	619.846	1237.68	619.846	2	16	1.1.1.2357.10	1	34.7675	45264.3	34.2266
4	31.26	31.26	61.22	36.61	32.87	gi|70991695	6-phosphogluconate dehydrogenase Gnd1 [Aspergillus fumigatus Af293]			2	99	DYFGAHTFR			0.000699775	1112.5	557.26	1112.5	557.259	2	15	1.1.1.2251.11	1	29.2229	54410.5	29.2059
4	31.26	31.26	61.22	36.61	32.87	gi|70991695	6-phosphogluconate dehydrogenase Gnd1 [Aspergillus fumigatus Af293]			2	99	GDIIIDGGNSHFPDSNR		cleaved E-G@N-term	-0.00066413	1812.84	907.427	1812.84	907.427	2	16	1.1.1.2267.48	1	30.0812	4298.25	29.8293
4	31.26	31.26	61.22	36.61	32.87	gi|70991695	6-phosphogluconate dehydrogenase Gnd1 [Aspergillus fumigatus Af293]			2	99	GDIIIDGGNSHFPDSNRR		cleaved E-G@N-term; missed R-R@17	0.00270451	1968.94	657.322	1968.94	657.321	3	17	1.1.1.2219.26	1	27.5742	19712.5	27.3912
4	31.26	31.26	61.22	36.61	32.87	gi|70991695	6-phosphogluconate dehydrogenase Gnd1 [Aspergillus fumigatus Af293]			2	99	LNKPSIALMWR	Oxidation(M)@9		-0.00460383	1343.73	448.918	1343.74	448.92	3	16	1.1.1.2326.2	1	33.1331	22253.1	33.0186
4	31.26	31.26	61.22	36.61	32.87	gi|70991695	6-phosphogluconate dehydrogenase Gnd1 [Aspergillus fumigatus Af293]			2	99	MVHNGIEYGDMQLICEAYDIMK	Oxidation(M)@1; Deamidated(N)@4; Oxidation(M)@11; Carbamidomethyl(C)@15; Oxidation(M)@21		0.00242778	2678.14	893.721	2678.14	893.72	3	23	1.1.1.2444.19	1	39.329	1296.85	39.4025
4	31.26	31.26	61.22	36.61	32.87	gi|70991695	6-phosphogluconate dehydrogenase Gnd1 [Aspergillus fumigatus Af293]			2	99	MVHNGIEYGDMQLICEAYDIMKR	Oxidation(M)@1; Deamidated(N)@4; Oxidation(M)@11; Carbamidomethyl(C)@15; Oxidation(M)@21	missed K-R@22	0.00156209	2834.24	945.754	2834.24	945.753	3	18	1.1.1.2425.44	1	38.3489	2457.8	38.3594
4	31.26	31.26	61.22	36.61	32.87	gi|70991695	6-phosphogluconate dehydrogenase Gnd1 [Aspergillus fumigatus Af293]			2	99	QAFIDDLEQALYASK	Gln->pyro-Glu@N-term		-0.00139834	1693.82	847.917	1693.82	847.917	2	22	1.1.1.2612.25	1	48.1261	13148.3	48.0901
4	31.26	31.26	61.22	36.61	32.87	gi|70991695	6-phosphogluconate dehydrogenase Gnd1 [Aspergillus fumigatus Af293]			2	99	SDGEACCDWVGDEGAGHFVK	Carbamidomethyl(C)@6; Carbamidomethyl(C)@7; Oxidation(W)@9		0.00581805	2210.87	737.964	2210.86	737.962	3	18	1.1.1.2257.37	1	29.5538	1836.8	29.5694
4	31.26	31.26	61.22	36.61	32.87	gi|70991695	6-phosphogluconate dehydrogenase Gnd1 [Aspergillus fumigatus Af293]			2	99	TRDLPANLLQAQR		missed R-D@2	-0.0095189	1494.82	748.416	1494.83	748.421	2	12	1.1.1.2353.27	1	34.5722	1561.71	34.5952
4	31.26	31.26	61.22	36.61	32.87	gi|70991695	6-phosphogluconate dehydrogenase Gnd1 [Aspergillus fumigatus Af293]			1.85387	99	CLSAIKDER	Carbamidomethyl(C)@1	missed K-D@6	0.000485643	1090.54	546.279	1090.54	546.279	2	13	1.1.1.2044.3	1	18.465	715.04	18.4186
4	31.26	31.26	61.22	36.61	32.87	gi|70991695	6-phosphogluconate dehydrogenase Gnd1 [Aspergillus fumigatus Af293]			1.65758	99	IISYAQGF		cleaved F-M@C-term	-0.00232031	897.457	449.736	897.46	449.737	2	13	1.1.1.2404.2	1	37.2138	3625.3	37.2029
4	31.26	31.26	61.22	36.61	32.87	gi|70991695	6-phosphogluconate dehydrogenase Gnd1 [Aspergillus fumigatus Af293]			1.48149	99	PANLLQAQR		cleaved L-P@N-term	6.58176e-05	1009.57	505.791	1009.57	505.791	2	9	1.1.1.2343.2	1	34.028	975.286	34.0693
4	31.26	31.26	61.22	36.61	32.87	gi|70991695	6-phosphogluconate dehydrogenase Gnd1 [Aspergillus fumigatus Af293]			1.3279	99	STALSFYDGYR		cleaved F-S@N-term	0.00296509	1278.59	640.303	1278.59	640.301	2	13	1.1.1.2351.20	1	34.4613	900.418	34.4894
4	31.26	31.26	61.22	36.61	32.87	gi|70991695	6-phosphogluconate dehydrogenase Gnd1 [Aspergillus fumigatus Af293]			0.756962	98.56	FGAHTFR		cleaved Y-F@N-term	-0.000333123	834.413	418.214	834.414	418.214	2	8	1.1.1.2252.2	1	29.268	8989.91	29.2059
4	31.26	31.26	61.22	36.61	32.87	gi|70991695	6-phosphogluconate dehydrogenase Gnd1 [Aspergillus fumigatus Af293]			0.125518	73.05	DITNAYR	Deamidated(N)@4		0.00134839	852.399	427.207	852.398	427.206	2	7	1.1.1.2233.4	1	28.287	385.414	28.2216
4	31.26	31.26	61.22	36.61	32.87	gi|70991695	6-phosphogluconate dehydrogenase Gnd1 [Aspergillus fumigatus Af293]			0.0376307	78.62	QAFIDDLEQALY	Gln->pyro-Glu@N-term	cleaved Y-A@C-term	-0.00509156	1407.65	704.833	1407.66	704.835	2	12	1.1.1.2624.3	1	48.7599	71.63	48.7304
4	31.26	31.26	61.22	36.61	32.87	gi|70991695	6-phosphogluconate dehydrogenase Gnd1 [Aspergillus fumigatus Af293]			0.0141246	99	LDGPTPQFTGDKQAFIDDLEQALYASK	Carbamyl@N-term; Deamidated(Q)@13	cleaved L-L@N-term; missed K-Q@12	0.0350761	3011.47	1004.83	3011.44	1004.82	3	18	1.1.1.2597.30	1	47.3387	4421.52	47.3075
4	31.26	31.26	61.22	36.61	32.87	gi|70991695	6-phosphogluconate dehydrogenase Gnd1 [Aspergillus fumigatus Af293]			0.000869459	17.66	ALSFYDGYR		cleaved T-A@N-term	-0.00266399	1090.51	546.26	1090.51	546.261	2	10	1.1.1.2334.14	1	33.56	4514.49	33.3293
4	31.26	31.26	61.22	36.61	32.87	gi|70991695	6-phosphogluconate dehydrogenase Gnd1 [Aspergillus fumigatus Af293]			0.000434512	99	RDLPANLLQAQR	Carbamidomethyl@N-term; Oxidation(P)@4	cleaved T-R@N-term; missed R-D@1	0.0280218	1466.82	489.948	1466.8	489.939	3	16	1.1.1.2254.11	1	29.3783	14132.2	29.3093
4	31.26	31.26	61.22	36.61	32.87	gi|70991695	6-phosphogluconate dehydrogenase Gnd1 [Aspergillus fumigatus Af293]			0	99	DIFQSIAAK			0.00072589	991.535	496.775	991.534	496.774	2	12	1.1.1.2368.2	1	35.3288	104776	35.5776
4	31.26	31.26	61.22	36.61	32.87	gi|70991695	6-phosphogluconate dehydrogenase Gnd1 [Aspergillus fumigatus Af293]			0	99	DIFQSIAAK			0.00072589	991.535	496.775	991.534	496.774	2	15	1.1.1.2372.4	1	35.5378	104776	35.5776
4	31.26	31.26	61.22	36.61	32.87	gi|70991695	6-phosphogluconate dehydrogenase Gnd1 [Aspergillus fumigatus Af293]			0	99	DIFQSIAAK			0.00072589	991.535	496.775	991.534	496.774	2	15	1.1.1.2374.4	1	35.6414	104776	35.5776
4	31.26	31.26	61.22	36.61	32.87	gi|70991695	6-phosphogluconate dehydrogenase Gnd1 [Aspergillus fumigatus Af293]			0	99	DIFQSIAAK			0.00072589	991.535	496.775	991.534	496.774	2	14	1.1.1.2376.4	1	35.7448	104776	35.5776
4	31.26	31.26	61.22	36.61	32.87	gi|70991695	6-phosphogluconate dehydrogenase Gnd1 [Aspergillus fumigatus Af293]			0	99	DIFQSIAAK	Carbamidomethyl@N-term		-0.00311256	1048.55	525.283	1048.56	525.285	2	15	1.1.1.2321.5	1	32.8792	2786.92	32.8637
4	31.26	31.26	61.22	36.61	32.87	gi|70991695	6-phosphogluconate dehydrogenase Gnd1 [Aspergillus fumigatus Af293]			0	99	DIFQSIAAK			0.00072589	991.535	496.775	991.534	496.774	2	14	1.1.1.2370.2	1	35.4324	104776	35.5776
4	31.26	31.26	61.22	36.61	32.87	gi|70991695	6-phosphogluconate dehydrogenase Gnd1 [Aspergillus fumigatus Af293]			0	99	DIFQSIAAK	Formyl@N-term		0.001825	1019.53	510.773	1019.53	510.772	2	13	1.1.1.2509.2	1	42.722	1130.74	42.8141
4	31.26	31.26	61.22	36.61	32.87	gi|70991695	6-phosphogluconate dehydrogenase Gnd1 [Aspergillus fumigatus Af293]			0	99	DIFQSIAAK			0.00072589	991.535	496.775	991.534	496.774	2	11	1.1.1.2382.8	1	36.0603	119114	35.5257
4	31.26	31.26	61.22	36.61	32.87	gi|70991695	6-phosphogluconate dehydrogenase Gnd1 [Aspergillus fumigatus Af293]			0	99	DIFQSIAAK	Formyl@N-term		0.001825	1019.53	510.773	1019.53	510.772	2	13	1.1.1.2511.2	1	42.8258	1130.74	42.8141
4	31.26	31.26	61.22	36.61	32.87	gi|70991695	6-phosphogluconate dehydrogenase Gnd1 [Aspergillus fumigatus Af293]			0	99	DIFQSIAAK	Carbamidomethyl@N-term		-0.00311256	1048.55	525.283	1048.56	525.285	2	13	1.1.1.2319.3	1	32.773	2786.92	32.8637
4	31.26	31.26	61.22	36.61	32.87	gi|70991695	6-phosphogluconate dehydrogenase Gnd1 [Aspergillus fumigatus Af293]			0	98.82	DIFQSIAAK	Carbamidomethyl@N-term		6.1301e-05	1048.56	525.285	1048.56	525.285	2	14	1.1.1.2381.3	1	36.0038	9280.91	35.9919
4	31.26	31.26	61.22	36.61	32.87	gi|70991695	6-phosphogluconate dehydrogenase Gnd1 [Aspergillus fumigatus Af293]			0	94.54	DIFQSIAAK			0.00072589	991.535	496.775	991.534	496.774	2	10	1.1.1.2380.4	1	35.9521	104776	35.5776
4	31.26	31.26	61.22	36.61	32.87	gi|70991695	6-phosphogluconate dehydrogenase Gnd1 [Aspergillus fumigatus Af293]			0	78.7	DIFQSIAAK			-0.00110519	991.533	496.774	991.534	496.774	2	7	1.1.1.2386.8	1	36.2732	10713	35.7329
4	31.26	31.26	61.22	36.61	32.87	gi|70991695	6-phosphogluconate dehydrogenase Gnd1 [Aspergillus fumigatus Af293]			0	33.7	DIFQSIAAK	Carbamidomethyl@N-term		6.1301e-05	1048.56	525.285	1048.56	525.285	2	13	1.1.1.2379.3	0	35.8992	9280.91	35.9919
4	31.26	31.26	61.22	36.61	32.87	gi|70991695	6-phosphogluconate dehydrogenase Gnd1 [Aspergillus fumigatus Af293]			0	21.02	DIFQSIAAK			0.000542783	991.534	496.774	991.534	496.774	2	7	1.1.1.2384.10	1	36.1682	56146.5	35.6295
4	31.26	31.26	61.22	36.61	32.87	gi|70991695	6-phosphogluconate dehydrogenase Gnd1 [Aspergillus fumigatus Af293]			0	99	DIHVNWTGR			7.51739e-05	1096.54	549.278	1096.54	549.278	2	15	1.1.1.2234.19	1	28.3505	45823.9	28.3269
4	31.26	31.26	61.22	36.61	32.87	gi|70991695	6-phosphogluconate dehydrogenase Gnd1 [Aspergillus fumigatus Af293]			0	99	DIHVNWTGR			7.51739e-05	1096.54	549.278	1096.54	549.278	2	14	1.1.1.2236.7	1	28.4487	45823.9	28.3269
4	31.26	31.26	61.22	36.61	32.87	gi|70991695	6-phosphogluconate dehydrogenase Gnd1 [Aspergillus fumigatus Af293]			0	96.8	DIHVNWTGR	Carbamidomethyl@N-term		0.00117377	1153.56	577.789	1153.56	577.789	2	13	1.1.1.2245.6	1	28.9133	3201.9	28.9481
4	31.26	31.26	61.22	36.61	32.87	gi|70991695	6-phosphogluconate dehydrogenase Gnd1 [Aspergillus fumigatus Af293]			0	95.18	DIHVNWTGR	Carbamidomethyl(H)@3		-0.00163388	1153.56	577.788	1153.56	577.789	2	13	1.1.1.2229.26	1	28.0927	2867.77	27.8566
4	31.26	31.26	61.22	36.61	32.87	gi|70991695	6-phosphogluconate dehydrogenase Gnd1 [Aspergillus fumigatus Af293]			0	86.9	DIHVNWTGR	Carbamidomethyl(H)@3		-0.00163388	1153.56	577.788	1153.56	577.789	2	13	1.1.1.2225.10	1	27.8793	2867.77	27.8566
4	31.26	31.26	61.22	36.61	32.87	gi|70991695	6-phosphogluconate dehydrogenase Gnd1 [Aspergillus fumigatus Af293]			0	79.47	DIHVNWTGR			7.51739e-05	1096.54	549.278	1096.54	549.278	2	11	1.1.1.2238.5	1	28.5475	45823.9	28.3269
4	31.26	31.26	61.22	36.61	32.87	gi|70991695	6-phosphogluconate dehydrogenase Gnd1 [Aspergillus fumigatus Af293]			0	78.51	DIHVNWTGR	Formyl@N-term		-0.00297973	1124.53	563.274	1124.54	563.275	2	12	1.1.1.2315.3	1	32.5665	1259.58	32.6056
4	31.26	31.26	61.22	36.61	32.87	gi|70991695	6-phosphogluconate dehydrogenase Gnd1 [Aspergillus fumigatus Af293]			0	75.52	DIHVNWTGR			7.51739e-05	1096.54	549.278	1096.54	549.278	2	9	1.1.1.2230.18	1	28.1394	45823.9	28.3269
4	31.26	31.26	61.22	36.61	32.87	gi|70991695	6-phosphogluconate dehydrogenase Gnd1 [Aspergillus fumigatus Af293]			0	25.17	DIHVNWTGR			7.51739e-05	1096.54	549.278	1096.54	549.278	2	10	1.1.1.2240.4	1	28.6507	45823.9	28.3269
4	31.26	31.26	61.22	36.61	32.87	gi|70991695	6-phosphogluconate dehydrogenase Gnd1 [Aspergillus fumigatus Af293]			0	99	DLPANLLQAQR			-0.00131357	1237.68	619.846	1237.68	619.846	2	19	1.1.1.2339.13	1	33.8244	77787.2	34.0693
4	31.26	31.26	61.22	36.61	32.87	gi|70991695	6-phosphogluconate dehydrogenase Gnd1 [Aspergillus fumigatus Af293]			0	99	DLPANLLQAQR			-0.00131357	1237.68	619.846	1237.68	619.846	2	19	1.1.1.2341.15	1	33.9317	77787.2	34.0693
4	31.26	31.26	61.22	36.61	32.87	gi|70991695	6-phosphogluconate dehydrogenase Gnd1 [Aspergillus fumigatus Af293]			0	99	DLPANLLQAQR			0.000546995	1237.68	413.567	1237.68	413.567	3	14	1.1.1.2342.2	1	33.9751	1570.95	34.0164
4	31.26	31.26	61.22	36.61	32.87	gi|70991695	6-phosphogluconate dehydrogenase Gnd1 [Aspergillus fumigatus Af293]			0	99	DLPANLLQAQR			-0.00131357	1237.68	619.846	1237.68	619.846	2	19	1.1.1.2343.14	1	34.0368	77787.2	34.0693
4	31.26	31.26	61.22	36.61	32.87	gi|70991695	6-phosphogluconate dehydrogenase Gnd1 [Aspergillus fumigatus Af293]			0	99	DLPANLLQAQR			0.000546995	1237.68	413.567	1237.68	413.567	3	14	1.1.1.2344.2	1	34.0805	1570.95	34.0164
4	31.26	31.26	61.22	36.61	32.87	gi|70991695	6-phosphogluconate dehydrogenase Gnd1 [Aspergillus fumigatus Af293]			0	99	DLPANLLQAQR			-0.00131357	1237.68	619.846	1237.68	619.846	2	18	1.1.1.2345.11	1	34.1395	77787.2	34.0693
4	31.26	31.26	61.22	36.61	32.87	gi|70991695	6-phosphogluconate dehydrogenase Gnd1 [Aspergillus fumigatus Af293]			0	99	DLPANLLQAQR			-0.00131357	1237.68	619.846	1237.68	619.846	2	19	1.1.1.2347.12	1	34.2449	77787.2	34.0693
4	31.26	31.26	61.22	36.61	32.87	gi|70991695	6-phosphogluconate dehydrogenase Gnd1 [Aspergillus fumigatus Af293]			0	99	DLPANLLQAQR			-0.00131357	1237.68	619.846	1237.68	619.846	2	18	1.1.1.2349.16	1	34.3528	77787.2	34.0693
4	31.26	31.26	61.22	36.61	32.87	gi|70991695	6-phosphogluconate dehydrogenase Gnd1 [Aspergillus fumigatus Af293]			0	99	DLPANLLQAQR			-0.00131357	1237.68	619.846	1237.68	619.846	2	18	1.1.1.2351.12	1	34.4555	77787.2	34.0693
4	31.26	31.26	61.22	36.61	32.87	gi|70991695	6-phosphogluconate dehydrogenase Gnd1 [Aspergillus fumigatus Af293]			0	99	DLPANLLQAQR			-0.00131357	1237.68	619.846	1237.68	619.846	2	16	1.1.1.2353.9	1	34.559	80503.7	34.0164
4	31.26	31.26	61.22	36.61	32.87	gi|70991695	6-phosphogluconate dehydrogenase Gnd1 [Aspergillus fumigatus Af293]			0	99	DLPANLLQAQR			-0.0011915	1237.68	619.846	1237.68	619.846	2	16	1.1.1.2355.6	1	34.6604	69105.4	34.1217
4	31.26	31.26	61.22	36.61	32.87	gi|70991695	6-phosphogluconate dehydrogenase Gnd1 [Aspergillus fumigatus Af293]			0	99	DLPANLLQAQR	Carbamidomethyl@N-term		0.000532579	1294.7	648.357	1294.7	648.357	2	17	1.1.1.2363.13	1	35.0876	4708.15	34.8539
4	31.26	31.26	61.22	36.61	32.87	gi|70991695	6-phosphogluconate dehydrogenase Gnd1 [Aspergillus fumigatus Af293]			0	99	DLPANLLQAQR			0.000546995	1237.68	413.567	1237.68	413.567	3	11	1.1.1.2350.3	1	34.396	1570.95	34.0164
4	31.26	31.26	61.22	36.61	32.87	gi|70991695	6-phosphogluconate dehydrogenase Gnd1 [Aspergillus fumigatus Af293]			0	99	DLPANLLQAQR	Formyl@N-term		0.0051424	1265.68	633.846	1265.67	633.844	2	15	1.1.1.2465.8	1	40.4076	2663.07	40.3927
4	31.26	31.26	61.22	36.61	32.87	gi|70991695	6-phosphogluconate dehydrogenase Gnd1 [Aspergillus fumigatus Af293]			0	99	DLPANLLQAQR			0.000546995	1237.68	413.567	1237.68	413.567	3	13	1.1.1.2346.3	1	34.186	1570.95	34.0164
4	31.26	31.26	61.22	36.61	32.87	gi|70991695	6-phosphogluconate dehydrogenase Gnd1 [Aspergillus fumigatus Af293]			0	99	DLPANLLQAQR	Formyl@N-term		0.0051424	1265.68	633.846	1265.67	633.844	2	15	1.1.1.2467.9	1	40.5178	2663.07	40.3927
4	31.26	31.26	61.22	36.61	32.87	gi|70991695	6-phosphogluconate dehydrogenase Gnd1 [Aspergillus fumigatus Af293]			0	99	DLPANLLQAQR	Deamidated(N)@5		0.0196884	1238.68	620.348	1238.66	620.338	2	13	1.1.1.2337.14	1	33.7192	28878.7	34.0693
4	31.26	31.26	61.22	36.61	32.87	gi|70991695	6-phosphogluconate dehydrogenase Gnd1 [Aspergillus fumigatus Af293]			0	99	DLPANLLQAQR	Carbamidomethyl@N-term		-0.002153	1294.7	648.356	1294.7	648.357	2	14	1.1.1.2317.13	1	32.6903	1487.73	32.6572
4	31.26	31.26	61.22	36.61	32.87	gi|70991695	6-phosphogluconate dehydrogenase Gnd1 [Aspergillus fumigatus Af293]			0	98.54	DLPANLLQAQR	Carbamidomethyl@N-term		0.000532579	1294.7	648.357	1294.7	648.357	2	14	1.1.1.2359.16	1	34.8745	4708.15	34.8539
4	31.26	31.26	61.22	36.61	32.87	gi|70991695	6-phosphogluconate dehydrogenase Gnd1 [Aspergillus fumigatus Af293]			0	91.51	DLPANLLQAQR	Carbamidomethyl@N-term		0.000532579	1294.7	648.357	1294.7	648.357	2	13	1.1.1.2357.14	1	34.7733	4708.15	34.8539
4	31.26	31.26	61.22	36.61	32.87	gi|70991695	6-phosphogluconate dehydrogenase Gnd1 [Aspergillus fumigatus Af293]			0	88.5	DLPANLLQAQR	Carbamidomethyl@N-term		0.000532579	1294.7	648.357	1294.7	648.357	2	13	1.1.1.2361.14	1	34.9814	4708.15	34.8539
4	31.26	31.26	61.22	36.61	32.87	gi|70991695	6-phosphogluconate dehydrogenase Gnd1 [Aspergillus fumigatus Af293]			0	88.09	DLPANLLQAQR	Formyl@N-term		0.0051424	1265.68	633.846	1265.67	633.844	2	13	1.1.1.2463.3	1	40.3004	2663.07	40.3927
4	31.26	31.26	61.22	36.61	32.87	gi|70991695	6-phosphogluconate dehydrogenase Gnd1 [Aspergillus fumigatus Af293]			0	74.34	DLPANLLQAQR	Deamidated(N)@5		0.0196884	1238.68	620.348	1238.66	620.338	2	11	1.1.1.2335.15	1	33.6139	28752	34.0693
4	31.26	31.26	61.22	36.61	32.87	gi|70991695	6-phosphogluconate dehydrogenase Gnd1 [Aspergillus fumigatus Af293]			0	69.92	DLPANLLQAQR			3.02387	1240.7	621.358	1237.68	619.846	2	14	1.1.1.2341.16	1	33.9324	19202.2	34.1217
4	31.26	31.26	61.22	36.61	32.87	gi|70991695	6-phosphogluconate dehydrogenase Gnd1 [Aspergillus fumigatus Af293]			0	67.94	DLPANLLQAQR	Carbamidomethyl@N-term		-0.002153	1294.7	648.356	1294.7	648.357	2	12	1.1.1.2319.13	1	32.7876	1487.73	32.6572
4	31.26	31.26	61.22	36.61	32.87	gi|70991695	6-phosphogluconate dehydrogenase Gnd1 [Aspergillus fumigatus Af293]			0	38.06	DLPANLLQAQR			1.00141	1238.68	413.9	1237.68	413.567	3	10	1.1.1.2348.3	1	34.2907	645.927	34.0164
4	31.26	31.26	61.22	36.61	32.87	gi|70991695	6-phosphogluconate dehydrogenase Gnd1 [Aspergillus fumigatus Af293]			0	27.25	DLPANLLQAQR	Deamidated(N)@5		0.0194443	1238.68	620.348	1238.66	620.338	2	9	1.1.1.2333.18	1	33.5097	23631.1	34.0164
4	31.26	31.26	61.22	36.61	32.87	gi|70991695	6-phosphogluconate dehydrogenase Gnd1 [Aspergillus fumigatus Af293]			0	22.39	DLPANLLQAQR	Carbamidomethyl@N-term		-0.002153	1294.7	648.356	1294.7	648.357	2	11	1.1.1.2313.13	1	32.4723	1487.73	32.6572
4	31.26	31.26	61.22	36.61	32.87	gi|70991695	6-phosphogluconate dehydrogenase Gnd1 [Aspergillus fumigatus Af293]			0	99	DYFGAHTFR			0.000699775	1112.5	557.26	1112.5	557.259	2	15	1.1.1.2249.7	1	29.121	54410.5	29.2059
4	31.26	31.26	61.22	36.61	32.87	gi|70991695	6-phosphogluconate dehydrogenase Gnd1 [Aspergillus fumigatus Af293]			0	99	DYFGAHTFR			0.000699775	1112.5	557.26	1112.5	557.259	2	15	1.1.1.2253.10	1	29.3257	54410.5	29.2059
4	31.26	31.26	61.22	36.61	32.87	gi|70991695	6-phosphogluconate dehydrogenase Gnd1 [Aspergillus fumigatus Af293]			0	99	DYFGAHTFR			0.000699775	1112.5	557.26	1112.5	557.259	2	14	1.1.1.2247.6	1	29.0165	54410.5	29.2059
4	31.26	31.26	61.22	36.61	32.87	gi|70991695	6-phosphogluconate dehydrogenase Gnd1 [Aspergillus fumigatus Af293]			0	96.86	DYFGAHTFR	Formyl@N-term		-0.000371996	1140.5	571.256	1140.5	571.257	2	13	1.1.1.2340.18	1	33.881	2765.27	33.8576
4	31.26	31.26	61.22	36.61	32.87	gi|70991695	6-phosphogluconate dehydrogenase Gnd1 [Aspergillus fumigatus Af293]			0	94.73	DYFGAHTFR	Carbamidomethyl@N-term		0.00151057	1169.53	585.771	1169.53	585.77	2	13	1.1.1.2273.27	1	30.3836	5080.47	30.4065
4	31.26	31.26	61.22	36.61	32.87	gi|70991695	6-phosphogluconate dehydrogenase Gnd1 [Aspergillus fumigatus Af293]			0	87.14	DYFGAHTFR	Carbamidomethyl@N-term		0.00151057	1169.53	585.771	1169.53	585.77	2	11	1.1.1.2275.28	1	30.4907	5080.47	30.4065
4	31.26	31.26	61.22	36.61	32.87	gi|70991695	6-phosphogluconate dehydrogenase Gnd1 [Aspergillus fumigatus Af293]			0	79.71	DYFGAHTFR	Carbamidomethyl@N-term		0.00151057	1169.53	585.771	1169.53	585.77	2	11	1.1.1.2271.27	1	30.2775	5064.02	30.3535
4	31.26	31.26	61.22	36.61	32.87	gi|70991695	6-phosphogluconate dehydrogenase Gnd1 [Aspergillus fumigatus Af293]			0	71.69	DYFGAHTFR	Carbamidomethyl(H)@6		-0.000761531	1169.52	585.77	1169.53	585.77	2	13	1.1.1.2239.13	1	28.6064	2838.28	28.6898
4	31.26	31.26	61.22	36.61	32.87	gi|70991695	6-phosphogluconate dehydrogenase Gnd1 [Aspergillus fumigatus Af293]			0	30.49	DYFGAHTFR			0.000699775	1112.5	557.26	1112.5	557.259	2	10	1.1.1.2255.14	1	29.4325	54410.5	29.2059
4	31.26	31.26	61.22	36.61	32.87	gi|70991695	6-phosphogluconate dehydrogenase Gnd1 [Aspergillus fumigatus Af293]			0	43.03	FGAHTFR		cleaved Y-F@N-term	-0.000333123	834.413	418.214	834.414	418.214	2	8	1.1.1.2250.3	1	29.1653	8989.91	29.2059
4	31.26	31.26	61.22	36.61	32.87	gi|70991695	6-phosphogluconate dehydrogenase Gnd1 [Aspergillus fumigatus Af293]			0	76.71	FNDNDGTPLVEK	Carbamyl@N-term; Deamidated(N)@2; Deamidated(N)@4	cleaved Y-F@N-term	0.00180623	1392.61	697.31	1392.6	697.31	2	14	1.1.1.2281.24	1	30.8023	1738.39	30.8796
4	31.26	31.26	61.22	36.61	32.87	gi|70991695	6-phosphogluconate dehydrogenase Gnd1 [Aspergillus fumigatus Af293]			0	99	GDIIIDGGNSHFPDSNR		cleaved E-G@N-term	-0.00066413	1812.84	907.427	1812.84	907.427	2	21	1.1.1.2261.26	1	29.7708	4298.25	29.8293
4	31.26	31.26	61.22	36.61	32.87	gi|70991695	6-phosphogluconate dehydrogenase Gnd1 [Aspergillus fumigatus Af293]			0	99	GDIIIDGGNSHFPDSNR		cleaved E-G@N-term	0.00178206	1812.84	605.288	1812.84	605.287	3	21	1.1.1.2262.11	1	29.7946	7941.68	29.8293
4	31.26	31.26	61.22	36.61	32.87	gi|70991695	6-phosphogluconate dehydrogenase Gnd1 [Aspergillus fumigatus Af293]			0	99	GDIIIDGGNSHFPDSNR		cleaved E-G@N-term	0.00178206	1812.84	605.288	1812.84	605.287	3	21	1.1.1.2264.12	1	29.8986	7941.68	29.8293
4	31.26	31.26	61.22	36.61	32.87	gi|70991695	6-phosphogluconate dehydrogenase Gnd1 [Aspergillus fumigatus Af293]			0	99	GDIIIDGGNSHFPDSNR		cleaved E-G@N-term	-0.00066413	1812.84	907.427	1812.84	907.427	2	20	1.1.1.2265.32	1	29.976	4298.25	29.8293
4	31.26	31.26	61.22	36.61	32.87	gi|70991695	6-phosphogluconate dehydrogenase Gnd1 [Aspergillus fumigatus Af293]			0	99	GDIIIDGGNSHFPDSNR		cleaved E-G@N-term	0.00178206	1812.84	605.288	1812.84	605.287	3	18	1.1.1.2266.15	1	30.0046	7941.68	29.8293
4	31.26	31.26	61.22	36.61	32.87	gi|70991695	6-phosphogluconate dehydrogenase Gnd1 [Aspergillus fumigatus Af293]			0	99	GDIIIDGGNSHFPDSNR		cleaved E-G@N-term	0.00108534	1812.84	605.287	1812.84	605.287	3	19	1.1.1.2270.19	1	30.2185	7929.77	29.8293
4	31.26	31.26	61.22	36.61	32.87	gi|70991695	6-phosphogluconate dehydrogenase Gnd1 [Aspergillus fumigatus Af293]			0	99	GDIIIDGGNSHFPDSNR	Deamidated(N)@9	cleaved E-G@N-term	0.00713341	1813.83	605.617	1813.82	605.615	3	17	1.1.1.2280.14	1	30.7431	2078.07	30.8796
4	31.26	31.26	61.22	36.61	32.87	gi|70991695	6-phosphogluconate dehydrogenase Gnd1 [Aspergillus fumigatus Af293]			0	99	GDIIIDGGNSHFPDSNR		cleaved E-G@N-term	0.00108534	1812.84	605.287	1812.84	605.287	3	16	1.1.1.2272.19	1	30.3247	8144.21	29.7777
4	31.26	31.26	61.22	36.61	32.87	gi|70991695	6-phosphogluconate dehydrogenase Gnd1 [Aspergillus fumigatus Af293]			0	99	GDIIIDGGNSHFPDSNR	Deamidated(N)@9	cleaved E-G@N-term	0.00713341	1813.83	605.617	1813.82	605.615	3	16	1.1.1.2284.21	1	30.9566	2078.07	30.8796
4	31.26	31.26	61.22	36.61	32.87	gi|70991695	6-phosphogluconate dehydrogenase Gnd1 [Aspergillus fumigatus Af293]			0	99	GDIIIDGGNSHFPDSNR	Deamidated(N)@9	cleaved E-G@N-term	0.00713341	1813.83	605.617	1813.82	605.615	3	17	1.1.1.2286.7	1	31.0545	2078.07	30.8796
4	31.26	31.26	61.22	36.61	32.87	gi|70991695	6-phosphogluconate dehydrogenase Gnd1 [Aspergillus fumigatus Af293]			0	99	GDIIIDGGNSHFPDSNR		cleaved E-G@N-term	0.00178206	1812.84	605.288	1812.84	605.287	3	16	1.1.1.2260.11	1	29.6914	7941.68	29.8293
4	31.26	31.26	61.22	36.61	32.87	gi|70991695	6-phosphogluconate dehydrogenase Gnd1 [Aspergillus fumigatus Af293]			0	99	GDIIIDGGNSHFPDSNR	Carbamidomethyl@N-term	cleaved E-G@N-term	0.00162082	1869.86	624.295	1869.86	624.294	3	16	1.1.1.2266.21	1	30.009	1244.93	29.9326
4	31.26	31.26	61.22	36.61	32.87	gi|70991695	6-phosphogluconate dehydrogenase Gnd1 [Aspergillus fumigatus Af293]			0	99	GDIIIDGGNSHFPDSNR		cleaved E-G@N-term	0.00178206	1812.84	605.288	1812.84	605.287	3	16	1.1.1.2268.19	1	30.1126	7941.68	29.8293
4	31.26	31.26	61.22	36.61	32.87	gi|70991695	6-phosphogluconate dehydrogenase Gnd1 [Aspergillus fumigatus Af293]			0	99	GDIIIDGGNSHFPDSNR	Deamidated(N)@9	cleaved E-G@N-term	0.00713341	1813.83	605.617	1813.82	605.615	3	15	1.1.1.2282.19	1	30.8507	2078.07	30.8796
4	31.26	31.26	61.22	36.61	32.87	gi|70991695	6-phosphogluconate dehydrogenase Gnd1 [Aspergillus fumigatus Af293]			0	98.94	GDIIIDGGNSHFPDSNR		cleaved E-G@N-term	-0.00066413	1812.84	907.427	1812.84	907.427	2	12	1.1.1.2269.45	1	30.1846	4298.25	29.8293
4	31.26	31.26	61.22	36.61	32.87	gi|70991695	6-phosphogluconate dehydrogenase Gnd1 [Aspergillus fumigatus Af293]			0	97.88	GDIIIDGGNSHFPDSNR		cleaved E-G@N-term	0.00178206	1812.84	605.288	1812.84	605.287	3	14	1.1.1.2258.16	1	29.5908	7941.68	29.8293
4	31.26	31.26	61.22	36.61	32.87	gi|70991695	6-phosphogluconate dehydrogenase Gnd1 [Aspergillus fumigatus Af293]			0	93.81	GDIIIDGGNSHFPDSNR	Deamidated(N)@9	cleaved E-G@N-term	0.00268898	1813.83	907.92	1813.82	907.919	2	14	1.1.1.2281.39	1	30.8162	992.843	30.8796
4	31.26	31.26	61.22	36.61	32.87	gi|70991695	6-phosphogluconate dehydrogenase Gnd1 [Aspergillus fumigatus Af293]			0	72.56	GDIIIDGGNSHFPDSNR		cleaved E-G@N-term	0.00200088	1812.84	605.288	1812.84	605.287	3	12	1.1.1.2274.22	1	30.4329	7666.19	29.9326
4	31.26	31.26	61.22	36.61	32.87	gi|70991695	6-phosphogluconate dehydrogenase Gnd1 [Aspergillus fumigatus Af293]			0	99	GDIIIDGGNSHFPDSNRR		cleaved E-G@N-term; missed R-R@17	0.00270451	1968.94	657.322	1968.94	657.321	3	20	1.1.1.2213.19	1	27.2763	19712.5	27.3912
4	31.26	31.26	61.22	36.61	32.87	gi|70991695	6-phosphogluconate dehydrogenase Gnd1 [Aspergillus fumigatus Af293]			0	99	GDIIIDGGNSHFPDSNRR		cleaved E-G@N-term; missed R-R@17	0.00270451	1968.94	657.322	1968.94	657.321	3	20	1.1.1.2215.24	1	27.3697	19712.5	27.3912
4	31.26	31.26	61.22	36.61	32.87	gi|70991695	6-phosphogluconate dehydrogenase Gnd1 [Aspergillus fumigatus Af293]			0	99	GDIIIDGGNSHFPDSNRR		cleaved E-G@N-term; missed R-R@17	0.00270451	1968.94	657.322	1968.94	657.321	3	18	1.1.1.2223.16	1	27.7887	19712.5	27.3912
4	31.26	31.26	61.22	36.61	32.87	gi|70991695	6-phosphogluconate dehydrogenase Gnd1 [Aspergillus fumigatus Af293]			0	99	GDIIIDGGNSHFPDSNRR	Deamidated(N)@9	cleaved E-G@N-term; missed R-R@17	0.00142681	1969.93	657.649	1969.92	657.649	3	17	1.1.1.2232.25	1	28.2498	5794.93	28.3269
4	31.26	31.26	61.22	36.61	32.87	gi|70991695	6-phosphogluconate dehydrogenase Gnd1 [Aspergillus fumigatus Af293]			0	99	GDIIIDGGNSHFPDSNRR		cleaved E-G@N-term; missed R-R@17	0.00270451	1968.94	657.322	1968.94	657.321	3	16	1.1.1.2211.21	1	27.1698	19712.5	27.3912
4	31.26	31.26	61.22	36.61	32.87	gi|70991695	6-phosphogluconate dehydrogenase Gnd1 [Aspergillus fumigatus Af293]			0	99	GDIIIDGGNSHFPDSNRR		cleaved E-G@N-term; missed R-R@17	0.00328829	1968.94	493.243	1968.94	493.242	4	16	1.1.1.2214.7	1	27.305	5282.42	27.3912
4	31.26	31.26	61.22	36.61	32.87	gi|70991695	6-phosphogluconate dehydrogenase Gnd1 [Aspergillus fumigatus Af293]			0	99	GDIIIDGGNSHFPDSNRR	Deamidated(N)@9	cleaved E-G@N-term; missed R-R@17	0.00142681	1969.93	657.649	1969.92	657.649	3	16	1.1.1.2233.33	1	28.3083	5794.93	28.3269
4	31.26	31.26	61.22	36.61	32.87	gi|70991695	6-phosphogluconate dehydrogenase Gnd1 [Aspergillus fumigatus Af293]			0	99	GDIIIDGGNSHFPDSNRR	Deamidated(N)@9	cleaved E-G@N-term; missed R-R@17	0.00142681	1969.93	657.649	1969.92	657.649	3	16	1.1.1.2235.26	1	28.4081	5794.93	28.3269
4	31.26	31.26	61.22	36.61	32.87	gi|70991695	6-phosphogluconate dehydrogenase Gnd1 [Aspergillus fumigatus Af293]			0	99	GDIIIDGGNSHFPDSNRR		cleaved E-G@N-term; missed R-R@17	0.00270451	1968.94	657.322	1968.94	657.321	3	15	1.1.1.2217.26	1	27.4707	19712.5	27.3912
4	31.26	31.26	61.22	36.61	32.87	gi|70991695	6-phosphogluconate dehydrogenase Gnd1 [Aspergillus fumigatus Af293]			0	91.76	GDIIIDGGNSHFPDSNRR	Deamidated(N)@9	cleaved E-G@N-term; missed R-R@17	0.00142681	1969.93	657.649	1969.92	657.649	3	14	1.1.1.2239.19	1	28.6152	5794.93	28.3269
4	31.26	31.26	61.22	36.61	32.87	gi|70991695	6-phosphogluconate dehydrogenase Gnd1 [Aspergillus fumigatus Af293]			0	89.58	GDIIIDGGNSHFPDSNRR	Deamidated(N)@16	cleaved E-G@N-term; missed R-R@17	0.00142681	1969.93	657.649	1969.92	657.649	3	14	1.1.1.2230.32	1	28.1496	5794.93	28.3269
4	31.26	31.26	61.22	36.61	32.87	gi|70991695	6-phosphogluconate dehydrogenase Gnd1 [Aspergillus fumigatus Af293]			0	53.7	GDIIIDGGNSHFPDSNRR	Deamidated(N)@9	cleaved E-G@N-term; missed R-R@17	0.00142681	1969.93	657.649	1969.92	657.649	3	12	1.1.1.2235.25	1	28.4074	5794.93	28.3269
4	31.26	31.26	61.22	36.61	32.87	gi|70991695	6-phosphogluconate dehydrogenase Gnd1 [Aspergillus fumigatus Af293]			0	42.8	GDIIIDGGNSHFPDSNRR	Carbamidomethyl(H)@11	cleaved E-G@N-term; missed R-R@17	0.00256285	2025.96	676.329	2025.96	676.328	3	14	1.1.1.2212.14	1	27.2139	2380.64	27.2369
4	31.26	31.26	61.22	36.61	32.87	gi|70991695	6-phosphogluconate dehydrogenase Gnd1 [Aspergillus fumigatus Af293]			0	39.35	GDIIIDGGNSHFPDSNRR	Carbamidomethyl(H)@11	cleaved E-G@N-term; missed R-R@17	-0.00201484	2025.96	676.327	2025.96	676.328	3	14	1.1.1.2208.19	1	27.008	2371.34	26.9794
4	31.26	31.26	61.22	36.61	32.87	gi|70991695	6-phosphogluconate dehydrogenase Gnd1 [Aspergillus fumigatus Af293]			0	29.85	GDIIIDGGNSHFPDSNRR		cleaved E-G@N-term; missed R-R@17	0.00270451	1968.94	657.322	1968.94	657.321	3	12	1.1.1.2221.31	1	27.6817	19712.5	27.3912
4	31.26	31.26	61.22	36.61	32.87	gi|70991695	6-phosphogluconate dehydrogenase Gnd1 [Aspergillus fumigatus Af293]			0	98.95	IISYAQGF		cleaved F-M@C-term	-0.00232031	897.457	449.736	897.46	449.737	2	11	1.1.1.2406.2	1	37.3185	3625.3	37.2029
4	31.26	31.26	61.22	36.61	32.87	gi|70991695	6-phosphogluconate dehydrogenase Gnd1 [Aspergillus fumigatus Af293]			0	98.73	IISYAQGF		cleaved F-M@C-term	-0.00232031	897.457	449.736	897.46	449.737	2	11	1.1.1.2402.2	1	37.1094	3625.3	37.2029
4	31.26	31.26	61.22	36.61	32.87	gi|70991695	6-phosphogluconate dehydrogenase Gnd1 [Aspergillus fumigatus Af293]			0	86.58	IISYAQGF		cleaved F-M@C-term	-0.00232031	897.457	449.736	897.46	449.737	2	8	1.1.1.2408.2	1	37.4244	3625.3	37.2029
[truncated: 1,572 more rows]
