# Supplementary material for: Transcriptional and Proteomic Profiling of Aspergillus flavipes in Response to Sulfur Starvation
Source: PLoS One. 2015 Dec 3;10(12):e0144304. doi: 10.1371/journal.pone.0144304 (PMC4669086; doi:10.1371/journal.pone.0144304)
Supplement: S3 Table — (XLSX) [file pone.0144304.s004.xlsx]

## Sheet: Table S3, NRP protein
Table S3: Coverage and annotations of the identified protein in the NCBI non-redundent protien database
N	Unused	Total	%Cov	%Cov(50)	%Cov(95)	Accession	Name	Species	Peptides(95%)
567	0	54.96	83.79	50.91	46.8	gi|115389150	enolase [Aspergillus terreus NIH2624] >gi	Aspergillus terreus NIH2624	119
75	6.26	49.76	72.37	45.21	37.44	gi|525581353	hypothetical protein PDE_02546 [Penicillium oxalicum 114-2]	Penicillium oxalicum 114-2	114
465	0.19	53.17	82.19	65.07	50.23	gi|341603867	enolase [Aspergillus luchuensis] >gi	Aspergillus luchuensis	112
465	0	53.17	82.19	65.07	50.23	gi|145255754	enolase [Aspergillus niger CBS 513.88] >gi	Aspergillus niger CBS 513.88	112
567	0	53.17	82.19	65.07	50.23	gi|145255754	enolase [Aspergillus niger CBS 513.88] >gi	Aspergillus niger CBS 513.88	112
193	2	59.91	81.74	51.14	43.38	gi|70991443	enolase/allergen Asp F 22 [Aspergillus fumigatus Af293] >gi	Aspergillus fumigatus Af293	107
2	59.91	59.91	84.02	52.51	44.75	gi|119467976	enolase/allergen Asp F 22 [Neosartorya fischeri NRRL 181] >gi	Neosartorya fischeri NRRL 181	106
567	0	50.42	71	50.68	41.32	gi|74664773	RecName: Full=Enolase; AltName: Full=2-phospho-D-glycerate hydro-lyase; AltName: Full=2-phosphoglycerate dehydratase; AltName: Allergen=Pen c 22 >gi|13991101|gb|AAK51201.1|AF254643_1 enolase [Penicillium citrinum]	PENCI	105
37	11.71	51.58	66.44	41.32	35.39	gi|326472721	enolase [Trichophyton tonsurans CBS 112818] >gi	Trichophyton tonsurans CBS 112818	104
567	0	50.41	80.37	47.49	43.38	gi|379069782	enolase A [Aspergillus terreus]	Aspergillus terreus	104
567	0	47.49	67.81	41.78	34.02	gi|584410989	Enolase [Penicillium roqueforti]	Penicillium roqueforti	102
567	0	48	58.68	38.81	35.16	gi|242808797	enolase/allergen Asp F 22 [Talaromyces stipitatus ATCC 10500] >gi	Talaromyces stipitatus ATCC 10500	101
193	0	55.04	71	47.26	39.5	gi|13925873	enolase [Aspergillus fumigatus]	Aspergillus fumigatus	99
567	0	55.04	71	47.26	39.5	gi|13925873	enolase [Aspergillus fumigatus]	Aspergillus fumigatus	99
567	0	55.14	76.71	49.32	41.55	gi|121709952	enolase/allergen Asp F 22 [Aspergillus clavatus NRRL 1] >gi	Aspergillus clavatus NRRL 1	95
567	0	44.19	56.39	36.07	32.42	gi|212537563	enolase/allergen Asp F 22 [Talaromyces marneffei ATCC 18224] >gi	Talaromyces marneffei ATCC 18224	90
567	0	44.05	62.56	37.21	29.45	gi|67539152	ENO_ASPOR Enolase (2-phosphoglycerate dehydratase) (2-phospho-D-glycerate hydro-lyase) [Aspergillus nidulans FGSC A4] >gi	Aspergillus nidulans FGSC A4	87
567	0	40.94	56.16	38.36	30.82	gi|327304389	enolase [Trichophyton rubrum CBS 118892] >gi	Trichophyton rubrum CBS 118892	86
567	0	40.94	51.37	38.36	30.82	gi|296805201	enolase [Arthroderma otae CBS 113480] >gi	Arthroderma otae CBS 113480	86
567	0	34.85	66.44	42.92	35.16	gi|255938796	enolase BAC82549-Penicillium chrysogenum [Penicillium chrysogenum Wisconsin 54-1255] >gi	Penicillium chrysogenum Wisconsin 54-1255	86
567	0	34.73	60.05	36.99	33.33	gi|74662366	RecName: Full=Enolase; AltName: Full=2-phospho-D-glycerate hydro-lyase; AltName: Full=2-phosphoglycerate dehydratase >gi|34392443|dbj|BAC82549.1| enolase [Penicillium chrysogenum]	PENCH	84
567	0	38.94	44.04	27.12	23.65	gi|302662892	hypothetical protein TRV_02786 [Trichophyton verrucosum HKI 0517] >gi	Trichophyton verrucosum HKI 0517	79
567	0	38.94	54.65	33.65	29.36	gi|302501588	hypothetical protein ARB_01037 [Arthroderma benhamiae CBS 112371] >gi	Arthroderma benhamiae CBS 112371	79
183	2.01	36.98	54.34	31.51	24.43	gi|225562322	enolase [Ajellomyces capsulatus G186AR]	Ajellomyces capsulatus G186AR	78
567	0	36.58	43.61	31.05	26.94	gi|315045482	enolase [Arthroderma gypseum CBS 118893] >gi	Arthroderma gypseum CBS 118893	78
183	0	39.53	44.06	31.96	24.89	gi|226292555	enolase [Paracoccidioides brasiliensis Pb18]	Paracoccidioides brasiliensis Pb18	72
183	0	39.53	44.06	31.96	24.89	gi|225680855	enolase [Paracoccidioides brasiliensis Pb03]	Paracoccidioides brasiliensis Pb03	72
183	0	39.53	44.06	31.96	24.89	gi|146762537	enolase [Paracoccidioides brasiliensis]	Paracoccidioides brasiliensis	72
183	0	38.42	44.06	32.92	26.98	gi|295672732	enolase [Paracoccidioides sp. 'lutzii' Pb01] >gi	Paracoccidioides sp. lutzii Pb01	72
567	0	39.53	44.06	31.96	24.89	gi|226292555	enolase [Paracoccidioides brasiliensis Pb18]	Paracoccidioides brasiliensis Pb18	72
567	0	39.53	44.06	31.96	24.89	gi|225680855	enolase [Paracoccidioides brasiliensis Pb03]	Paracoccidioides brasiliensis Pb03	72
567	0	39.53	44.06	31.96	24.89	gi|146762537	enolase [Paracoccidioides brasiliensis]	Paracoccidioides brasiliensis	72
567	0	38.42	44.06	32.92	26.98	gi|295672732	enolase [Paracoccidioides sp. 'lutzii' Pb01] >gi	Paracoccidioides sp. lutzii Pb01	72
183	0	33	53.65	28.77	21.69	gi|325089509	enolase [Ajellomyces capsulatus H88]	Ajellomyces capsulatus H88	67
567	0	30.16	39.73	24.43	20.78	gi|440634792	enolase [Pseudogymnoascus destructans 20631-21]	Pseudogymnoascus destructans 20631-21	63
567	0	22.52	51.14	37.44	24.2	gi|406862558	enolase [Marssonina brunnea f. sp. 'multigermtubi' MB_m1]	Marssonina brunnea f. sp. multigermtubi MB_m1	57
5	38.79	38.79	70.11	58.95	52.63	gi|115398880	6-phosphogluconate dehydrogenase [Aspergillus terreus NIH2624] >gi	Aspergillus terreus NIH2624	56
173	0	34.16	58.48	43.26	40	gi|209972742	NADP-glutamate dehydrogenase [Aspergillus niger]	Aspergillus niger	56
173	0	34.16	58.48	43.26	40	gi|145256621	NADP-specific glutamate dehydrogenase [Aspergillus niger CBS 513.88] >gi	Aspergillus niger CBS 513.88	56
173	0	34.15	57.17	40	40	gi|358365967	NADP-glutamate dehydrogenase [Aspergillus kawachii IFO 4308]	Aspergillus kawachii IFO 4308	56
194	2	28.7	48.7	32.39	29.57	gi|121706578	Glutamate/Leucine/Phenylalanine/Valine dehydrogenase, putative [Aspergillus clavatus NRRL 1] >gi	Aspergillus clavatus NRRL 1	56
8	36.26	36.26	61.35	45.2	42.14	gi|169773901	NADP-specific glutamate dehydrogenase [Aspergillus oryzae RIB40] >gi	Aspergillus oryzae RIB40	55
567	0	18.96	56.39	34.93	24.89	gi|557724918	enolase/allergen Asp F 22 [Byssochlamys spectabilis No. 5]	Byssochlamys spectabilis No. 5	53
3	56.85	56.85	51.43	41.54	38.41	gi|115398117	hypothetical protein ATEG_05472 [Aspergillus terreus NIH2624] >gi	Aspergillus terreus NIH2624	52
194	0	26.66	45.63	32.53	29.69	gi|70994774	Glutamate/Leucine/Phenylalanine/Valine dehydrogenase [Aspergillus fumigatus Af293] >gi	Aspergillus fumigatus Af293	52
194	0	26.66	44.76	32.53	29.69	gi|119501206	Glutamate/Leucine/Phenylalanine/Valine dehydrogenase, putative [Neosartorya fischeri NRRL 181] >gi	Neosartorya fischeri NRRL 181	52
64	7.28	35	43.95	39.01	38.79	gi|121701969	adenosylhomocysteinase [Aspergillus clavatus NRRL 1] >gi	Aspergillus clavatus NRRL 1	49
437	0.24	23.58	57.86	38.86	33.62	gi|557721338	glutamate/Leucine/Phenylalanine/Valine dehydrogenase, putative [Byssochlamys spectabilis No. 5]	Byssochlamys spectabilis No. 5	49
567	0	25.84	37.25	19.12	15.2	gi|539439904	Enolase [Endocarpon pusillum Z07020]	Endocarpon pusillum Z07020	46
567	0	20.08	43.38	31.74	20.55	gi|361130974	putative Enolase [Glarea lozoyensis 74030] >gi	Glarea lozoyensis 74030	45
92	4.81	17.32	56.85	29.91	20.09	gi|358400765	hypothetical protein TRIATDRAFT_297423 [Trichoderma atroviride IMI 206040]	Trichoderma atroviride IMI 206040	44
173	2.21	26.76	45.75	34.2	32.03	gi|67528356	DHE4_EMENI NADP-SPECIFIC GLUTAMATE DEHYDROGENASE (NADP-GDH) [Aspergillus nidulans FGSC A4] >gi	Aspergillus nidulans FGSC A4	44
456	0.21	37.12	53.9	43.21	37.64	gi|169781754	adenosylhomocysteinase [Aspergillus oryzae RIB40] >gi	Aspergillus oryzae RIB40	44
53	8.31	43.12	53.88	38.63	34.63	gi|169773743	5-methyltetrahydropteroyltriglutamate--homocysteine methyltransferase [Aspergillus oryzae RIB40] >gi	Aspergillus oryzae RIB40	42
1	67.76	67.76	57.45	36.78	31.84	gi|489483389	middle cell wall protein precursor [Brevibacillus borstelensis] >gi	Brevibacillus borstelensis	40
195	2	23.41	52.06	31.67	23.64	gi|584416253	NADP-specific glutamate dehydrogenase [Penicillium roqueforti]	Penicillium roqueforti	39
90	5.1	12.06	52.97	24.89	21.23	gi|296421920	hypothetical protein [Tuber melanosporum Mel28] >gi	Tuber melanosporum Mel28	38
567	0	24.65	36.53	20.55	16.89	gi|169601412	hypothetical protein SNOG_03571 [Phaeosphaeria nodorum SN15] >gi	Phaeosphaeria nodorum SN15	38
567	0	24.65	32.65	20.55	16.89	gi|482803901	hypothetical protein SETTUDRAFT_166426 [Setosphaeria turcica Et28A]	Setosphaeria turcica Et28A	38
567	0	24.65	32.65	20.55	16.89	gi|451998686	hypothetical protein COCHEDRAFT_1177017 [Bipolaris maydis C5] >gi	Bipolaris maydis C5	38
567	0	24.65	32.65	20.55	16.89	gi|451848863	hypothetical protein COCSADRAFT_38954 [Bipolaris sorokiniana ND90Pr]	Bipolaris sorokiniana ND90Pr	38
567	0	24.65	32.65	20.55	16.89	gi|330914579	hypothetical protein PTT_06862 [Pyrenophora teres f. teres 0-1] >gi	Pyrenophora teres f. teres 0-1	38
567	0	24.65	30.82	20.55	16.89	gi|396457858	similar to enolase 1 [Leptosphaeria maculans JN3] >gi	Leptosphaeria maculans JN3	38
567	0	15.71	52.28	30.37	17.12	gi|563298754	enolase [Sclerotinia borealis F-4157]	Sclerotinia borealis F-4157	38
567	0	15.71	52.28	30.37	17.12	gi|156056683	enolase [Sclerotinia sclerotiorum 1980] >gi	Sclerotinia sclerotiorum 1980	38
567	0	13.76	28.48	16.29	9.08	gi|472237556	putative enolase protein [Botryotinia fuckeliana BcDW1]	Botryotinia fuckeliana BcDW1	38
567	0	13.76	52.28	29.91	16.67	gi|347829943	similar to enolase 1 [Botryotinia fuckeliana T4]	Botryotinia fuckeliana T4	38
567	0	13.76	52.28	29.91	16.67	gi|154323902	enolase [Botryotinia fuckeliana B05.10]	Botryotinia fuckeliana B05.10	38
6	38.25	38.25	52.12	44.77	39.87	gi|358372953	adenosylhomocysteinase [Aspergillus kawachii IFO 4308]	Aspergillus kawachii IFO 4308	37
6	0	38.25	52.12	44.77	39.87	gi|145239337	adenosylhomocysteinase [Aspergillus niger CBS 513.88] >gi	Aspergillus niger CBS 513.88	37
196	2	21.73	43.38	33.2	33.2	gi|584410566	6-phosphogluconate dehydrogenase, decarboxylating 1 [Penicillium roqueforti]	Penicillium roqueforti	37
567	0	23.6	36.53	19.63	13.47	gi|14423684	RecName: Full=Enolase; AltName: Full=2-phospho-D-glycerate hydro-lyase; AltName: Full=2-phosphoglycerate dehydratase; AltName: Full=Allergen Alt a 11; AltName: Full=Allergen Alt a 5; AltName: Full=Allergen Alt a XI; AltName: Allergen=Alt a 6 >gi|13242907|gb|AAG42022.2|U82437_1 enolase [Alternaria alternata]	ALTAL	37
567	0	14.71	39.32	20.91	17.27	gi|512188986	enolase [Ophiostoma piceae UAMH 11346]	Ophiostoma piceae UAMH 11346	37
92	0	15.27	47.26	26.03	16.21	gi|358378706	hypothetical protein TRIVIDRAFT_75509 [Trichoderma virens Gv29-8]	Trichoderma virens Gv29-8	36
173	0	23.5	43.14	28.1	23.09	gi|2348	NADP linked glutamate dehydrogenase [Aspergillus nidulans]	Aspergillus nidulans	36
567	0	24.53	29.38	18.68	15.03	gi|189193567	enolase [Pyrenophora tritici-repentis Pt-1C-BFP] >gi	Pyrenophora tritici-repentis Pt-1C-BFP	36
68	6.7	29.2	44.09	27.17	27.17	gi|121699354	6-phosphogluconate dehydrogenase, decarboxylating [Aspergillus clavatus NRRL 1] >gi	Aspergillus clavatus NRRL 1	35
90	0	9.95	37.05	17.27	13.64	gi|74612186	RecName: Full=Enolase; AltName: Full=2-phospho-D-glycerate hydro-lyase; AltName: Full=2-phosphoglycerate dehydratase >gi|37147852|gb|AAQ88397.1| enolase [Tuber borchii]	TUBBO	35
167	0	20.03	30.63	20.36	20.36	gi|557727737	6-phosphogluconate dehydrogenase Gnd1, putative [Byssochlamys spectabilis No. 5]	Byssochlamys spectabilis No. 5	35
177	2.11	40.98	36.43	29.07	28.55	gi|121706785	5-methyltetrahydropteroyltriglutamate--homocysteine S-methyltransferase [Aspergillus clavatus NRRL 1] >gi	Aspergillus clavatus NRRL 1	35
567	0	9.95	37.05	17.27	13.64	gi|74612186	RecName: Full=Enolase; AltName: Full=2-phospho-D-glycerate hydro-lyase; AltName: Full=2-phosphoglycerate dehydratase >gi|37147852|gb|AAQ88397.1| enolase [Tuber borchii]	TUBBO	35
567	0	13.66	46.58	21.23	15.53	gi|584128784	enolase [Fusarium verticillioides 7600] >gi	Fusarium verticillioides 7600	34
567	0	13.66	46.58	21.23	15.53	gi|475668982	Enolase [Fusarium oxysporum f. sp. cubense race 4] >gi	Fusarium oxysporum f. sp. cubense race 4	34
567	0	13.66	46.58	21.23	15.53	gi|302925302	predicted protein [Nectria haematococca mpVI 77-13-4] >gi	Nectria haematococca mpVI 77-13-4	34
567	0	13.66	44.98	21.23	15.53	gi|46108928	ENO_ALTAL Enolase (2-phosphoglycerate dehydratase) (2-phospho-D-glycerate hydro-lyase) (Major allergen Alt a 11) (Alt a XI) [Fusarium graminearum PH-1] >gi	Fusarium graminearum PH-1	34
567	0	13.66	41.52	20.76	15.18	gi|342884543	hypothetical protein FOXB_04764 [Fusarium oxysporum Fo5176]	Fusarium oxysporum Fo5176	34
565	0	27.79	45.08	34.06	30.71	gi|525587647	hypothetical protein PDE_08859 [Penicillium oxalicum 114-2]	Penicillium oxalicum 114-2	32
4	42.5	42.5	88.08	80.37	78.74	gi|489487612	enolase [Brevibacillus borstelensis] >gi	Brevibacillus borstelensis	31
104	4.23	20.7	38.79	32.73	26.46	gi|472244011	putative adenosylhomocysteinase protein [Botryotinia fuckeliana BcDW1]	Botryotinia fuckeliana BcDW1	31
104	0	22.05	46.99	31.63	24.72	gi|563293241	adenosylhomocysteinase [Sclerotinia borealis F-4157]	Sclerotinia borealis F-4157	31
104	0	20.7	42.76	36.08	29.18	gi|154318147	conserved hypothetical protein [Botryotinia fuckeliana B05.10] >gi	Botryotinia fuckeliana B05.10	31
173	0	16.56	44.59	25.68	21.62	gi|4127278	NADP-dependent glutamate dehydrogenase [Aspergillus awamori]	Aspergillus awamori	31
566	0	21.8	38.72	24.78	22.79	gi|565937258	adenosylhomocysteinase [Cladophialophora carrionii CBS 160.54]	Cladophialophora carrionii CBS 160.54	31
566	0	28.47	51.12	34.6	29.91	gi|255940172	Pc16g05080 [Penicillium chrysogenum Wisconsin 54-1255] >gi	Penicillium chrysogenum Wisconsin 54-1255	30
444	0.23	24.86	39.84	28.01	26.23	gi|302414870	6-phosphogluconate dehydrogenase [Verticillium alfalfae VaMs.102] >gi	Verticillium alfalfae VaMs.102	27
566	0	26.35	47.54	35.27	29.91	gi|584411540	Adenosylhomocysteinase [Penicillium roqueforti]	Penicillium roqueforti	27
92	0	13.24	51.14	22.83	13.01	gi|340520551	phosphopyruvate hydratase [Trichoderma reesei QM6a] >gi	Trichoderma reesei QM6a	26
196	0	19.83	51.12	34.62	34.62	gi|425767748	6-phosphogluconate dehydrogenase, decarboxylating [Penicillium digitatum Pd1] >gi	Penicillium digitatum Pd1	26
196	0	19.62	26.98	20.94	18.68	gi|400601394	6-phosphogluconate dehydrogenase [Beauveria bassiana ARSEF 2860]	Beauveria bassiana ARSEF 2860	26
567	0	9.52	50.31	23.6	15.84	gi|584128786	enolase [Fusarium verticillioides 7600]	Fusarium verticillioides 7600	26
196	0	17.9	31.91	18.29	18.29	gi|320591591	6-phosphogluconate dehydrogenase [Grosmannia clavigera kw1407]	Grosmannia clavigera kw1407	25
565	0.09	20.75	27.24	23.58	23.58	gi|380091986	unnamed protein product [Sordaria macrospora k-hell]	Sordaria macrospora k-hell	25
565	0	20.75	27.86	24.12	24.12	gi|336267136	hypothetical protein SMAC_02832 [Sordaria macrospora k-hell]	Sordaria macrospora k-hell	25
566	0	26.45	52.01	35.94	25.89	gi|425774431	Adenosylhomocysteinase [Penicillium digitatum PHI26] >gi	Penicillium digitatum PHI26	25
9	35.94	35.94	77.25	61.71	59.01	gi|489480757	glutamine synthetase [Brevibacillus borstelensis] >gi	Brevibacillus borstelensis	24
45	10.16	28.46	52.01	37.95	27.9	gi|226496353	uncharacterized protein LOC100274418 [Zea mays] >gi	Zea mays	24
104	0	18.68	42.76	31.85	24.94	gi|156062152	adenosylhomocysteinase [Sclerotinia sclerotiorum 1980] >gi	Sclerotinia sclerotiorum 1980	24
565	0	19.95	32.31	21.41	19.12	gi|350296568	6-phosphogluconate dehydrogenase [Neurospora tetrasperma FGSC 2509]	Neurospora tetrasperma FGSC 2509	24
565	0	19.94	30.02	19.12	19.12	gi|85115938	6-phosphogluconate dehydrogenase [Neurospora crassa OR74A] >gi	Neurospora crassa OR74A	24
565	0	19.94	31.91	20.33	20.33	gi|553139243	6-phosphogluconate dehydrogenase [Neurospora crassa OR74A]	Neurospora crassa OR74A	24
7	37.72	37.72	53.14	48.22	36.84	gi|115443330	heat shock protein 60, mitochondrial precursor [Aspergillus terreus NIH2624] >gi	Aspergillus terreus NIH2624	21
12	27.35	27.35	46.55	35.56	28.88	gi|121705064	argininosuccinate lyase [Aspergillus clavatus NRRL 1] >gi	Aspergillus clavatus NRRL 1	21
81	5.95	12.45	13.41	13.41	13.41	gi|448091897	Piso0_004695 [Millerozyma farinosa CBS 7064] >gi	Millerozyma farinosa CBS 7064	21
97	0	20.76	36.76	22.34	20.72	gi|346979523	6-phosphogluconate dehydrogenase [Verticillium dahliae VdLs.17]	Verticillium dahliae VdLs.17	21
97	0	18.71	18.76	17.32	17.32	gi|477536990	6-phosphogluconate dehydrogenase [Colletotrichum orbiculare MAFF 240422]	Colletotrichum orbiculare MAFF 240422	21
154	2.83	25.94	35.79	20.03	18.22	gi|326479063	5-methyltetrahydropteroyltriglutamate-homocysteine methyltransferase [Trichophyton equinum CBS 127.97]	Trichophyton equinum CBS 127.97	21
154	0	24.82	30.67	19	18.48	gi|302500146	Methionine synthase, vitamin-B12 independent, putative [Arthroderma benhamiae CBS 112371] >gi	Arthroderma benhamiae CBS 112371	21
154	0	24.82	29.33	18.73	18.22	gi|327294551	5-methyltetrahydropteroyltriglutamate-homocysteine methyltransferase [Trichophyton rubrum CBS 118892] >gi	Trichophyton rubrum CBS 118892	21
444	0	20.76	36.76	22.34	20.72	gi|346979523	6-phosphogluconate dehydrogenase [Verticillium dahliae VdLs.17]	Verticillium dahliae VdLs.17	21
572	27.35	27.35	46.55	35.56	28.88	gi|121705064	argininosuccinate lyase [Aspergillus clavatus NRRL 1] >gi	Aspergillus clavatus NRRL 1	21
15	23.03	23.03	41.61	31.63	31.63	gi|115398606	formamidase [Aspergillus terreus NIH2624] >gi	Aspergillus terreus NIH2624	20
154	0	22.78	28.44	16.78	16.25	gi|302661394	Methionine synthase, vitamin-B12 independent, putative [Trichophyton verrucosum HKI 0517] >gi	Trichophyton verrucosum HKI 0517	20
154	0	22.7	30.36	16.54	16.02	gi|296826972	5-methyltetrahydropteroyltriglutamate-homocysteine methyltransferase [Arthroderma otae CBS 113480] >gi	Arthroderma otae CBS 113480	20
167	0	15.88	18.66	15.01	15.01	gi|398396544	6-phosphogluconate dehydrogenase [Zymoseptoria tritici IPO323] >gi	Zymoseptoria tritici IPO323	20
197	0	19.92	34.68	25.95	23.71	gi|295669670	adenosylhomocysteinase [Paracoccidioides sp. 'lutzii' Pb01] >gi	Paracoccidioides sp. lutzii Pb01	20
197	0	19.92	34.44	25.78	23.56	gi|225682808	adenosylhomocysteinase [Paracoccidioides brasiliensis Pb03] >gi	Paracoccidioides brasiliensis Pb03	20
203	2	12.2	33.06	19.47	17.04	gi|485924048	putative 6-phosphogluconate dehydrogenase protein [Neofusicoccum parvum UCRNP2]	Neofusicoccum parvum UCRNP2	20
566	0	16.43	24.05	16.48	16.48	gi|568121725	adenosylhomocysteinase [Cyphellophora europaea CBS 101466]	Cyphellophora europaea CBS 101466	20
149	0	21.33	39.17	31.14	31.14	gi|70988974	formamidase FmdS [Aspergillus fumigatus Af293] >gi	Aspergillus fumigatus Af293	19
419	0.3	16.84	30.15	20.42	16.22	gi|440462592	6-phosphogluconate dehydrogenase [Magnaporthe oryzae Y34] >gi	Magnaporthe oryzae Y34	19
419	0	16.84	30.08	21.75	17.28	gi|389642637	6-phosphogluconate dehydrogenase [Magnaporthe oryzae 70-15] >gi	Magnaporthe oryzae 70-15	19
566	0	17.42	32.96	19.15	17.15	gi|320589839	adenosylhomocysteinase [Grosmannia clavigera kw1407]	Grosmannia clavigera kw1407	19
149	0	20.03	38.2	29.2	29.2	gi|119498021	formamidase FmdS [Neosartorya fischeri NRRL 181] >gi	Neosartorya fischeri NRRL 181	18
167	2.36	10.44	25.26	14.95	11.79	gi|568117275	6-phosphogluconate dehydrogenase, decarboxylating 1 [Cyphellophora europaea CBS 101466]	Cyphellophora europaea CBS 101466	18
97	0	15.58	28.24	23.16	20.1	gi|459217395	6-phosphogluconate dehydrogenase, decarboxylating, partial [Valsa mali var. mali]	Valsa mali var. mali	17
97	0	15.58	18.37	14.66	14.66	gi|512197364	6-phosphogluconate dehydrogenase C-terminal [Glarea lozoyensis ATCC 20868]	Glarea lozoyensis ATCC 20868	17
97	0	15.58	20.12	16.06	16.06	gi|361130940	putative 6-phosphogluconate dehydrogenase, decarboxylating 2 [Glarea lozoyensis 74030]	Glarea lozoyensis 74030	17
198	2	19.18	23.63	13.97	13.45	gi|330912925	hypothetical protein PTT_04937 [Pyrenophora teres f. teres 0-1] >gi	Pyrenophora teres f. teres 0-1	17
270	1.66	16.1	37.64	27.62	17.37	gi|406860071	adenosylhomocysteinase [Marssonina brunnea f. sp. 'multigermtubi' MB_m1]	Marssonina brunnea f. sp. multigermtubi MB_m1	17
566	0	17.42	21.16	16.26	14.25	gi|582960235	adenosylhomocysteinase [Drechslerella stenobrocha 248]	Drechslerella stenobrocha 248	17
567	0	7.4	13.96	7.094	5.263	gi|384496787	enolase [Rhizopus delemar RA 99-880]	Rhizopus delemar RA 99-880	17
10	30.69	30.69	39.1	33.49	31.09	gi|530412176	PREDICTED: keratin, type I cytoskeletal 10 isoform X1 [Homo sapiens]	Homo sapiens	16
10	0	30.69	49.9	42.74	39.67	gi|426348414	PREDICTED: keratin, type I cytoskeletal 10 [Gorilla gorilla gorilla]	Gorilla gorilla gorilla	16
10	0	30.69	46.12	39.51	36.67	gi|397522843	PREDICTED: LOW QUALITY PROTEIN: keratin, type I cytoskeletal 10 [Pan paniscus]	Pan paniscus	16
10	0	30.69	41.78	35.79	33.22	gi|269849769	RecName: Full=Keratin, type I cytoskeletal 10; AltName: Full=Cytokeratin-10; Short=CK-10; AltName: Full=Keratin-10; Short=K10	HUMAN	16
10	0	30.69	41.78	35.79	33.22	gi|21961605	Keratin 10 [Homo sapiens] >gi	Homo sapiens	16
10	0	30.69	41.78	35.79	33.22	gi|195972866	keratin, type I cytoskeletal 10 [Homo sapiens]	Homo sapiens	16
10	0	30.69	39.1	33.49	31.09	gi|119581085	keratin 10 (epidermolytic hyperkeratosis; keratosis palmaris et plantaris), isoform CRA_b [Homo sapiens]	Homo sapiens	16
10	0	30.69	42.29	36.22	33.62	gi|114667511	PREDICTED: keratin, type I cytoskeletal 10 isoform 3 [Pan troglodytes]	Pan troglodytes	16
10	0	30.69	39.55	33.87	31.44	gi|114667509	PREDICTED: keratin, type I cytoskeletal 10 isoform 1 [Pan troglodytes]	Pan troglodytes	16
11	28.87	28.87	55.3	48.31	41.53	gi|489486303	glutamine synthetase [Brevibacillus borstelensis] >gi	Brevibacillus borstelensis	16
13	23.71	23.71	38.2	27.67	27.67	gi|115385262	UTP--glucose-1-phosphate uridylyltransferase [Aspergillus terreus NIH2624] >gi	Aspergillus terreus NIH2624	16
149	0	19.35	32.63	26.57	26.57	gi|358368647	formamidase FmdS [Aspergillus kawachii IFO 4308]	Aspergillus kawachii IFO 4308	16
149	0	19.35	33.9	27.6	27.6	gi|350635697	hypothetical protein ASPNIDRAFT_180458 [Aspergillus niger ATCC 1015]	Aspergillus niger ATCC 1015	16
149	0	19.35	33.9	27.6	27.6	gi|145238030	formamidase [Aspergillus niger CBS 513.88] >gi	Aspergillus niger CBS 513.88	16
197	2	20.13	21.13	12.35	11.05	gi|325089691	adenosylhomocysteinase [Ajellomyces capsulatus H88]	Ajellomyces capsulatus H88	16
197	0	20.13	28.97	15.88	14.21	gi|154280923	adenosylhomocysteinase [Ajellomyces capsulatus NAm1] >gi	Ajellomyces capsulatus NAm1	16
198	0	16.75	22.32	12.66	12.14	gi|189196530	5-methyltetrahydropteroyltriglutamate-homocysteine methyltransferase [Pyrenophora tritici-repentis Pt-1C-BFP] >gi	Pyrenophora tritici-repentis Pt-1C-BFP	16
205	2	10.51	24.31	10.23	10.23	gi|322693696	NADP-specific glutamate dehydrogenase [Metarhizium acridum CQMa 102]	Metarhizium acridum CQMa 102	16
270	0	15.99	34.3	26.73	16.93	gi|521772668	S-adenosyl-L-homocysteine hydrolase catabolizes S-adenosyl-L-homocysteine [Blumeria graminis f. sp. tritici 96224] >gi	Blumeria graminis f. sp. tritici 96224	16
567	0	8.63	22.05	10	8.409	gi|74664725	RecName: Full=Enolase; AltName: Full=2-phospho-D-glycerate hydro-lyase; AltName: Full=2-phosphoglycerate dehydratase >gi|14585753|gb|AAK67491.1| enolase [Curvularia lunata]	CURLU	16
10	0	28.63	36.59	30.69	28.16	gi|28317	unnamed protein product [Homo sapiens]	Homo sapiens	15
112	0	29.52	37.78	33.85	25.13	gi|425773114	Antigenic mitochondrial protein HSP60, putative [Penicillium digitatum PHI26] >gi	Penicillium digitatum PHI26	15
115	4	18.01	44.32	32.5	26.36	gi|159127845	argininosuccinate lyase [Aspergillus fumigatus A1163]	Aspergillus fumigatus A1163	15
115	0	19.4	43.32	32.11	25.43	gi|119492688	argininosuccinate lyase [Neosartorya fischeri NRRL 181] >gi	Neosartorya fischeri NRRL 181	15
115	0	18.01	40	28.18	26.36	gi|71000279	argininosuccinate lyase [Aspergillus fumigatus Af293] >gi	Aspergillus fumigatus Af293	15
135	0	15.45	18.49	13.45	13.45	gi|449304912	hypothetical protein BAUCODRAFT_29300 [Baudoinia compniacensis UAMH 10762]	Baudoinia compniacensis UAMH 10762	15
149	0	17.33	25.79	21.17	21.17	gi|121710784	formamidase FmdS [Aspergillus clavatus NRRL 1] >gi	Aspergillus clavatus NRRL 1	15
197	0	18.09	36.44	23.56	20.89	gi|225559682	adenosylhomocysteinase [Ajellomyces capsulatus G186AR]	Ajellomyces capsulatus G186AR	15
572	4	18.01	44.32	32.5	26.36	gi|159127845	argininosuccinate lyase [Aspergillus fumigatus A1163]	Aspergillus fumigatus A1163	15
572	0	19.4	43.32	32.11	25.43	gi|119492688	argininosuccinate lyase [Neosartorya fischeri NRRL 181] >gi	Neosartorya fischeri NRRL 181	15
572	0	18.01	40	28.18	26.36	gi|71000279	argininosuccinate lyase [Aspergillus fumigatus Af293] >gi	Aspergillus fumigatus Af293	15
81	0	8.53	13.88	7.93	7.93	gi|320592889	NADP-specific glutamate dehydrogenase [Grosmannia clavigera kw1407]	Grosmannia clavigera kw1407	14
112	0	25.84	38.78	30.44	21.77	gi|169783766	heat shock protein 60 [Aspergillus oryzae RIB40] >gi	Aspergillus oryzae RIB40	14
115	0	17.38	37.93	28.88	22.2	gi|358366961	argininosuccinate lyase [Aspergillus kawachii IFO 4308]	Aspergillus kawachii IFO 4308	14
115	0	17.38	37.93	28.88	22.2	gi|145229545	argininosuccinate lyase [Aspergillus niger CBS 513.88] >gi	Aspergillus niger CBS 513.88	14
572	0	17.38	37.93	28.88	22.2	gi|358366961	argininosuccinate lyase [Aspergillus kawachii IFO 4308]	Aspergillus kawachii IFO 4308	14
572	0	17.38	37.93	28.88	22.2	gi|145229545	argininosuccinate lyase [Aspergillus niger CBS 513.88] >gi	Aspergillus niger CBS 513.88	14
18	20.9	20.9	30.56	22.95	18.27	gi|115492021	transketolase 1 [Aspergillus terreus NIH2624] >gi	Aspergillus terreus NIH2624	13
97	4.54	11.88	23.37	15.65	12.8	gi|471573681	putative 6-phosphogluconate dehydrogenase protein [Eutypa lata UCREL1]	Eutypa lata UCREL1	13
112	0	25.8	31.63	28.91	20.24	gi|584414636	Heat shock protein 60 [Penicillium roqueforti]	Penicillium roqueforti	13
135	3.6	17.66	42.19	26.79	20.25	gi|452988443	hypothetical protein MYCFIDRAFT_213189 [Pseudocercospora fijiensis CIRAD86]	Pseudocercospora fijiensis CIRAD86	13
149	0	13.35	27.01	23.36	23.36	gi|67536814	hypothetical protein AN4577.2 [Aspergillus nidulans FGSC A4] >gi	Aspergillus nidulans FGSC A4	13
174	2.21	19.66	26.3	19.53	14.84	gi|525582464	hypothetical protein PDE_03660 [Penicillium oxalicum 114-2]	Penicillium oxalicum 114-2	13
493	0.15	16.28	27.15	12.27	11.36	gi|340518357	predicted protein [Trichoderma reesei QM6a] >gi	Trichoderma reesei QM6a	13
567	0	8.73	13.93	10.05	8.447	gi|526193832	hypothetical protein H072_10773 [Dactylellina haptotyla CBS 200.50]	Dactylellina haptotyla CBS 200.50	13
20	19.37	19.37	52.51	35.51	30.94	gi|358366237	L-ornithine aminotransferase Car2 [Aspergillus kawachii IFO 4308]	Aspergillus kawachii IFO 4308	12
20	0	18.5	49.46	32.46	30.94	gi|145257558	ornithine aminotransferase [Aspergillus niger CBS 513.88] >gi	Aspergillus niger CBS 513.88	12
20	0	18.5	51.2	35.65	33.97	gi|350632278	ornithine aminotransferase otaA [Aspergillus niger ATCC 1015]	Aspergillus niger ATCC 1015	12
149	0	15.3	30.1	17.72	17.72	gi|476403532	formamidase [Monascus ruber]	Monascus ruber	12
149	0	11.26	22.82	19.17	19.17	gi|525580524	hypothetical protein PDE_01713 [Penicillium oxalicum 114-2]	Penicillium oxalicum 114-2	12
205	0	8.5	19.53	9.979	9.979	gi|322703525	NADP-specific glutamate dehydrogenase [Metarhizium anisopliae ARSEF 23]	Metarhizium anisopliae ARSEF 23	12
14	23.18	23.18	35.71	29.97	22.2	gi|7331218	keratin 1 [Homo sapiens] >gi	Homo sapiens	11
14	0	23.18	35.83	30.06	22.27	gi|426372622	PREDICTED: keratin, type II cytoskeletal 1 [Gorilla gorilla gorilla]	Gorilla gorilla gorilla	11
14	0	23.18	35.77	30.02	22.24	gi|397522081	PREDICTED: LOW QUALITY PROTEIN: keratin, type II cytoskeletal 1 [Pan paniscus]	Pan paniscus	11
14	0	23.18	35.71	29.97	22.2	gi|375314781	keratin 1 [Homo sapiens]	Homo sapiens	11
14	0	23.18	35.71	29.97	22.2	gi|375314779	keratin 1 [Homo sapiens]	Homo sapiens	11
14	0	23.18	35.66	29.92	22.17	gi|375314777	keratin 1 [Homo sapiens]	Homo sapiens	11
14	0	23.18	35.71	29.97	22.2	gi|375314775	keratin 1 [Homo sapiens]	Homo sapiens	11
14	0	23.18	36.11	30.3	22.45	gi|160961491	keratin, type II cytoskeletal 1 [Pan troglodytes] >gi	Pan troglodytes	11
14	0	23.18	35.71	29.97	22.2	gi|119395750	keratin, type II cytoskeletal 1 [Homo sapiens] >gi	Homo sapiens	11
14	0	23.18	35.71	29.97	22.2	gi|11935049	keratin 1 [Homo sapiens] >gi	Homo sapiens	11
14	0	23.18	33.85	29.97	22.2	gi|375314771	keratin 1 [Homo sapiens]	Homo sapiens	11
14	0	23.04	34.47	29.97	22.2	gi|189054178	unnamed protein product [Homo sapiens]	Homo sapiens	11
14	0	22.05	32.61	26.86	22.2	gi|375314773	keratin 1 [Homo sapiens]	Homo sapiens	11
16	23.01	23.01	31.9	22.15	20.83	gi|350635994	hypothetical protein ASPNIDRAFT_181371 [Aspergillus niger ATCC 1015]	Aspergillus niger ATCC 1015	11
16	0.01	22.95	38.38	23.06	21.69	gi|272718718	heat shock protein 70 [Aspergillus terreus]	Aspergillus terreus	11
16	0.01	22.95	34.95	21	19.75	gi|115385867	heat shock 70 kDa protein [Aspergillus terreus NIH2624] >gi	Aspergillus terreus NIH2624	11
16	0	23.01	28.73	21.04	19.78	gi|358368980	molecular chaperone Hsp70 [Aspergillus kawachii IFO 4308]	Aspergillus kawachii IFO 4308	11
16	0	22.23	31.66	19.75	19.75	gi|119496307	molecular chaperone Hsp70 [Neosartorya fischeri NRRL 181] >gi	Neosartorya fischeri NRRL 181	11
16	0	22.23	31.35	19.75	19.75	gi|70991282	molecular chaperone Hsp70 [Aspergillus fumigatus Af293] >gi	Aspergillus fumigatus Af293	11
16	0	22.23	32.89	20.72	20.72	gi|45356863	heat shock protein 70 [Aspergillus fumigatus]	Aspergillus fumigatus	11
16	0	22.23	34.48	21.72	21.72	gi|272718721	heat shock protein 70 [Aspergillus fumigatus]	Aspergillus fumigatus	11
16	0	22	24	19.38	19.38	gi|378727999	hsp70-like protein [Exophiala dermatitidis NIH/UT8656]	Exophiala dermatitidis NIH/UT8656	11
16	0	22	25.59	19.66	19.66	gi|526204262	hypothetical protein H072_1514 [Dactylellina haptotyla CBS 200.50]	Dactylellina haptotyla CBS 200.50	11
36	11.75	11.75	22.61	13.34	13.34	gi|115402435	hypothetical protein ATEG_08708 [Aspergillus terreus NIH2624] >gi	Aspergillus terreus NIH2624	11
38	11.2	11.2	25.35	15.8	12.5	gi|115385266	conserved hypothetical protein [Aspergillus terreus NIH2624] >gi	Aspergillus terreus NIH2624	11
135	0	15.32	24.89	17.3	15.19	gi|453089841	adenosylhomocysteinase A [Sphaerulina musiva SO2202]	Sphaerulina musiva SO2202	11
154	0	14.86	24.93	12.66	10.05	gi|500256063	putative 5-methyltetrahydropteroyltriglutamate-homocysteine s-methyltransferase protein [Togninia minima UCRPA7]	Togninia minima UCRPA7	11
158	2.66	17.02	29.24	24.27	16.08	gi|145240251	transketolase [Aspergillus niger CBS 513.88] >gi	Aspergillus niger CBS 513.88	11
267	1.8	17.54	34.29	27.34	24.22	gi|296424835	hypothetical protein [Tuber melanosporum Mel28] >gi	Tuber melanosporum Mel28	11
493	0	15.24	33.42	13.84	10.31	gi|471560312	putative cobalamin-independent methionine synthase protein [Eutypa lata UCREL1]	Eutypa lata UCREL1	11
493	0	13.69	22.43	10.82	8.083	gi|361127169	putative 5-methyltetrahydropteroyltriglutamate--homocysteine methyltransferase [Glarea lozoyensis 74030] >gi	Glarea lozoyensis 74030	11
572	0	18.11	26.51	18.97	14.66	gi|525580462	hypothetical protein PDE_01650 [Penicillium oxalicum 114-2]	Penicillium oxalicum 114-2	11
572	0	15.06	33.41	24.35	20.26	gi|115385020	argininosuccinate lyase [Aspergillus terreus NIH2624] >gi	Aspergillus terreus NIH2624	11
16	0	21.01	30.69	18.62	17.24	gi|272718739	heat shock protein 70 [Penicillium chrysogenum]	Penicillium chrysogenum	10
16	0	21.01	28.03	17.01	15.75	gi|255948608	Pc22g11240 [Penicillium chrysogenum Wisconsin 54-1255] >gi	Penicillium chrysogenum Wisconsin 54-1255	10
16	0	21	36.82	16.85	15.6	gi|169764054	heat shock protein [Aspergillus oryzae RIB40] >gi	Aspergillus oryzae RIB40	10
16	0	21	27.52	16.98	15.72	gi|425774732	Heat shock 70 kDa protein [Penicillium digitatum PHI26] >gi	Penicillium digitatum PHI26	10
16	0	21	26.3	17.01	15.75	gi|584408660	Heat shock 70 kDa protein [Penicillium roqueforti]	Penicillium roqueforti	10
16	0	21	29.53	19.8	18.46	gi|317030189	heat shock protein [Aspergillus niger CBS 513.88]	Aspergillus niger CBS 513.88	10
16	0	21	27.63	18.52	17.27	gi|134076575	unnamed protein product [Aspergillus niger]	Aspergillus niger	10
17	21.36	21.36	52.62	31.07	27.77	gi|115398588	dihydrolipoyl dehydrogenase, mitochondrial precursor [Aspergillus terreus NIH2624] >gi	Aspergillus terreus NIH2624	10
19	20.27	20.27	40.34	27.9	24.03	gi|115398043	bifunctional purine biosynthesis protein ADE16 [Aspergillus terreus NIH2624] >gi	Aspergillus terreus NIH2624	10
22	17.19	17.19	19.64	12.3	11.29	gi|238508549	Hsp70 chaperone (HscA), putative [Aspergillus flavus NRRL3357] >gi	Aspergillus flavus NRRL3357	10
22	0	17.19	26.87	17.75	16.29	gi|169784334	heat shock protein [Aspergillus oryzae RIB40] >gi	Aspergillus oryzae RIB40	10
23	16.57	16.57	29.44	19.91	15.58	gi|115386528	2-methylcitrate synthase, mitochondrial precursor [Aspergillus terreus NIH2624] >gi	Aspergillus terreus NIH2624	10
25	15.52	15.52	38.13	33.09	23.5	gi|115391271	hypothetical protein ATEG_03962 [Aspergillus terreus NIH2624] >gi	Aspergillus terreus NIH2624	10
27	15.02	15.02	32.43	25.45	21.62	gi|115397323	conserved hypothetical protein [Aspergillus terreus NIH2624] >gi	Aspergillus terreus NIH2624	10
76	6.15	16.36	51.54	31.94	29.07	gi|115397773	ornithine aminotransferase [Aspergillus terreus NIH2624] >gi	Aspergillus terreus NIH2624	10
88	5.2	9.56	19.93	18.65	18.65	gi|115386700	fumarate hydratase class II [Aspergillus terreus NIH2624] >gi	Aspergillus terreus NIH2624	10
116	0	17.19	28.5	19.38	17.92	gi|2764949	heat shock protein 70 [Aspergillus nidulans]	Aspergillus nidulans	10
116	0	16.32	31.6	17.92	16.78	gi|440640092	heat shock protein SSB1 [Pseudogymnoascus destructans 20631-21]	Pseudogymnoascus destructans 20631-21	10
116	0	15.91	31.91	16.59	15.48	gi|539434571	Heat shock protein SSB1 [Endocarpon pusillum Z07020]	Endocarpon pusillum Z07020	10
116	0	15.71	27.36	17.92	17.92	gi|70983346	Hsp70 chaperone (HscA) [Aspergillus fumigatus Af293] >gi	Aspergillus fumigatus Af293	10
116	0	15.71	27.36	17.92	17.92	gi|119484072	Hsp70 chaperone (HscA), putative [Neosartorya fischeri NRRL 181] >gi	Neosartorya fischeri NRRL 181	10
116	0	15.64	36.03	18.52	18.52	gi|242798748	Hsp70 chaperone (HscA), putative [Talaromyces stipitatus ATCC 10500] >gi	Talaromyces stipitatus ATCC 10500	10
116	0	15.64	34.85	17.92	17.92	gi|242798744	Hsp70 chaperone (HscA), putative [Talaromyces stipitatus ATCC 10500] >gi	Talaromyces stipitatus ATCC 10500	10
116	0	15.64	29.15	17.92	17.92	gi|557728711	Hsp70 chaperone [Byssochlamys spectabilis No. 5]	Byssochlamys spectabilis No. 5	10
116	0	15.64	33.61	22.68	22.68	gi|242798753	Hsp70 chaperone (HscA), putative [Talaromyces stipitatus ATCC 10500] >gi	Talaromyces stipitatus ATCC 10500	10
116	0	15.64	21.34	15.96	15.96	gi|565936755	hsp75-like protein [Cladophialophora carrionii CBS 160.54]	Cladophialophora carrionii CBS 160.54	10
149	3.06	11.28	25.48	21.15	21.15	gi|261195895	formamidase [Ajellomyces dermatitidis SLH14081] >gi	Ajellomyces dermatitidis SLH14081	10
158	0	15.59	28.07	23.1	14.91	gi|29409959	transketolase [Aspergillus niger]	Aspergillus niger	10
195	0	6.5	10.53	5.451	5.451	gi|402081814	NADP-specific glutamate dehydrogenase [Gaeumannomyces graminis var. tritici R3-111a-1]	Gaeumannomyces graminis var. tritici R3-111a-1	10
198	0	11.31	12.84	8.171	8.171	gi|582957676	5-methyltetrahydropteroyltriglutamate-- homocysteine methyltransferase [Drechslerella stenobrocha 248]	Drechslerella stenobrocha 248	10
569	0	17.19	28.5	19.38	17.92	gi|2764949	heat shock protein 70 [Aspergillus nidulans]	Aspergillus nidulans	10
569	0	17.19	26.87	17.75	16.29	gi|169784334	heat shock protein [Aspergillus oryzae RIB40] >gi	Aspergillus oryzae RIB40	10
569	0	16.32	31.6	17.92	16.78	gi|440640092	heat shock protein SSB1 [Pseudogymnoascus destructans 20631-21]	Pseudogymnoascus destructans 20631-21	10
569	0	15.71	27.36	17.92	17.92	gi|70983346	Hsp70 chaperone (HscA) [Aspergillus fumigatus Af293] >gi	Aspergillus fumigatus Af293	10
569	0	15.71	27.36	17.92	17.92	gi|119484072	Hsp70 chaperone (HscA), putative [Neosartorya fischeri NRRL 181] >gi	Neosartorya fischeri NRRL 181	10
569	0	15.64	36.03	18.52	18.52	gi|242798748	Hsp70 chaperone (HscA), putative [Talaromyces stipitatus ATCC 10500] >gi	Talaromyces stipitatus ATCC 10500	10
569	0	15.64	34.85	17.92	17.92	gi|242798744	Hsp70 chaperone (HscA), putative [Talaromyces stipitatus ATCC 10500] >gi	Talaromyces stipitatus ATCC 10500	10
569	0	15.64	29.15	17.92	17.92	gi|557728711	Hsp70 chaperone [Byssochlamys spectabilis No. 5]	Byssochlamys spectabilis No. 5	10
569	0	15.64	33.61	22.68	22.68	gi|242798753	Hsp70 chaperone (HscA), putative [Talaromyces stipitatus ATCC 10500] >gi	Talaromyces stipitatus ATCC 10500	10
28	14.96	14.96	37.15	17.82	16.32	gi|358375288	inositol-3-phosphate synthase [Aspergillus kawachii IFO 4308]	Aspergillus kawachii IFO 4308	9
28	0	14.96	37.15	17.82	16.32	gi|145256175	inositol-3-phosphate synthase [Aspergillus niger CBS 513.88] >gi	Aspergillus niger CBS 513.88	9
111	4.02	14.54	27.61	18.26	13.91	gi|317138577	citrate synthase [Aspergillus oryzae RIB40]	Aspergillus oryzae RIB40	9
111	0	14.54	27.19	17.99	13.7	gi|238503648	citrate synthase Cit1, putative [Aspergillus flavus NRRL3357] >gi	Aspergillus flavus NRRL3357	9
111	0	14.54	27.19	17.99	13.7	gi|169765069	citrate synthase [Aspergillus oryzae RIB40] >gi	Aspergillus oryzae RIB40	9
115	0	13.46	23.71	16.59	14.01	gi|584413409	Probable argininosuccinate lyase [Penicillium roqueforti]	Penicillium roqueforti	9
115	0	13.46	22.68	15.88	13.4	gi|425765578	Argininosuccinate lyase [Penicillium digitatum PHI26] >gi	Penicillium digitatum PHI26	9
116	0	15.47	28.66	18.73	15.96	gi|378733314	heat shock protein SSB1 [Exophiala dermatitidis NIH/UT8656]	Exophiala dermatitidis NIH/UT8656	9
116	0	15.42	28.29	17.56	14.96	gi|425766350	Heat shock protein [Penicillium digitatum Pd1] >gi	Penicillium digitatum Pd1	9
116	0	15.42	28.29	17.56	14.96	gi|255948526	Pc22g10220 [Penicillium chrysogenum Wisconsin 54-1255] >gi	Penicillium chrysogenum Wisconsin 54-1255	9
116	0	15.16	31.38	15.93	14.47	gi|525579801	hypothetical protein PDE_00987 [Penicillium oxalicum 114-2]	Penicillium oxalicum 114-2	9
116	0	15.14	25.24	15.96	14.5	gi|358372801	Hsp70 chaperone [Aspergillus kawachii IFO 4308]	Aspergillus kawachii IFO 4308	9
116	0	14.04	23.45	16.45	16.45	gi|482812222	hypothetical protein SETTUDRAFT_168163 [Setosphaeria turcica Et28A]	Setosphaeria turcica Et28A	9
135	0	13.45	17.93	14.77	12.66	gi|452847067	hypothetical protein DOTSEDRAFT_67895 [Dothistroma septosporum NZE10]	Dothistroma septosporum NZE10	9
149	0	9.25	21.39	17.07	17.07	gi|327351447	formamidase [Ajellomyces dermatitidis ATCC 18188]	Ajellomyces dermatitidis ATCC 18188	9
185	2.01	10.03	28.25	13.56	13.56	gi|525581869	hypothetical protein PDE_03065 [Penicillium oxalicum 114-2]	Penicillium oxalicum 114-2	9
291	1.22	10.89	33.58	17.27	17.27	gi|169783286	formamidase [Aspergillus oryzae RIB40] >gi	Aspergillus oryzae RIB40	9
445	0.23	15.78	25.9	18.4	14.5	gi|115490923	heat shock 70 kDa protein [Aspergillus terreus NIH2624] >gi	Aspergillus terreus NIH2624	9
566	0.09	11.37	20.09	9.589	9.361	gi|517284389	S-adenosyl-L-homocysteine hydrolase [Echinicola pacifica]	Echinicola pacifica	9
566	0	11.35	18.49	9.589	9.361	gi|431797783	adenosylhomocysteinase [Echinicola vietnamensis DSM 17526] >gi	Echinicola vietnamensis DSM 17526	9
567	0	8.26	14.45	9.029	5.192	gi|345567911	hypothetical protein AOL_s00054g899 [Arthrobotrys oligospora ATCC 24927]	Arthrobotrys oligospora ATCC 24927	9
569	0	15.47	28.66	18.73	15.96	gi|378733314	heat shock protein SSB1 [Exophiala dermatitidis NIH/UT8656]	Exophiala dermatitidis NIH/UT8656	9
569	0	15.42	28.29	17.56	14.96	gi|425766350	Heat shock protein [Penicillium digitatum Pd1] >gi	Penicillium digitatum Pd1	9
569	0	15.42	28.29	17.56	14.96	gi|255948526	Pc22g10220 [Penicillium chrysogenum Wisconsin 54-1255] >gi	Penicillium chrysogenum Wisconsin 54-1255	9
569	0	15.16	31.38	15.93	14.47	gi|525579801	hypothetical protein PDE_00987 [Penicillium oxalicum 114-2]	Penicillium oxalicum 114-2	9
569	0	15.14	25.24	15.96	14.5	gi|358372801	Hsp70 chaperone [Aspergillus kawachii IFO 4308]	Aspergillus kawachii IFO 4308	9
569	0	14.04	23.45	16.45	16.45	gi|482812222	hypothetical protein SETTUDRAFT_168163 [Setosphaeria turcica Et28A]	Setosphaeria turcica Et28A	9
569	0	14.04	16.26	14.8	14.8	gi|398398113	Hsp70 family protein [Zymoseptoria tritici IPO323] >gi	Zymoseptoria tritici IPO323	9
569	0	13.62	17.82	13.16	13.16	gi|528297013	heat shock protein SSB/Hsp70 chaperone (HscA) [Blumeria graminis f. sp. hordei DH14]	Blumeria graminis f. sp. hordei DH14	9
572	0	13.46	23.71	16.59	14.01	gi|584413409	Probable argininosuccinate lyase [Penicillium roqueforti]	Penicillium roqueforti	9
572	0	13.46	22.68	15.88	13.4	gi|425765578	Argininosuccinate lyase [Penicillium digitatum PHI26] >gi	Penicillium digitatum PHI26	9
21	18.49	18.49	47.16	32.21	24.42	gi|222110349	dihydrolipoamide dehydrogenase [Acidovorax ebreus TPSY] >gi	Acidovorax ebreus TPSY	8
26	15.25	15.25	24.07	16.81	13.53	gi|350640248	hypothetical protein ASPNIDRAFT_202811 [Aspergillus niger ATCC 1015]	Aspergillus niger ATCC 1015	8
26	0	15.25	24.07	16.81	13.53	gi|145242802	heat shock protein 90 [Aspergillus niger CBS 513.88] >gi	Aspergillus niger CBS 513.88	8
26	0	14.56	23.03	17.07	15.3	gi|15554354	heat shock protein [Aspergillus niger]	Aspergillus niger	8
30	13.98	13.98	20.61	15.1	15.1	gi|425765860	Hexokinase [Penicillium digitatum Pd1] >gi	Penicillium digitatum Pd1	8
33	12.33	12.33	23.05	13.78	13.78	gi|525586611	hypothetical protein PDE_07822 [Penicillium oxalicum 114-2]	Penicillium oxalicum 114-2	8
33	0	12.33	21.87	13.88	13.88	gi|259483400	TPA: Cell division control protein 48 [Source:UniProtKB/Swiss-Prot;Acc:Q5AWS6] [Aspergillus nidulans FGSC A4]	Source:UniProtKB/Swiss-Prot;Acc:Q5AWS6	8
33	0	12.33	21.68	13.76	13.76	gi|169775759	cell division control protein 48 [Aspergillus oryzae RIB40] >gi	Aspergillus oryzae RIB40	8
33	0	12.33	20.51	13.8	13.8	gi|71002728	cell division control protein Cdc48 [Aspergillus fumigatus Af293] >gi	Aspergillus fumigatus Af293	8
33	0	12.33	20.31	13.66	13.66	gi|67900534	hypothetical protein AN7254.2 [Aspergillus nidulans FGSC A4] >gi	Aspergillus nidulans FGSC A4	8
33	0	12.33	20.49	13.78	13.78	gi|358374423	cell division cycle protein 48 [Aspergillus kawachii IFO 4308]	Aspergillus kawachii IFO 4308	8
33	0	12.33	20.41	13.73	13.73	gi|353526215	RecName: Full=Cell division control protein 48	EMENI	8
33	0	12.33	20.49	13.78	13.78	gi|145259126	cell division control protein 48 [Aspergillus niger CBS 513.88] >gi	Aspergillus niger CBS 513.88	8
33	0	12.33	20.51	13.8	13.8	gi|121717057	cell division control protein Cdc48 [Aspergillus clavatus NRRL 1] >gi	Aspergillus clavatus NRRL 1	8
33	0	12.33	20.51	13.8	13.8	gi|119482299	cell division control protein Cdc48 [Neosartorya fischeri NRRL 181] >gi	Neosartorya fischeri NRRL 181	8
33	0	12.33	20.46	13.76	13.76	gi|115385577	cell division cycle protein 48 [Aspergillus terreus NIH2624] >gi	Aspergillus terreus NIH2624	8
35	11.76	11.76	27.67	21.56	13.75	gi|255947116	Pc22g02810 [Penicillium chrysogenum Wisconsin 54-1255] >gi	Penicillium chrysogenum Wisconsin 54-1255	8
35	0	11.53	28.36	26.91	14.73	gi|115389680	methylmalonate-semialdehyde dehydrogenase, mitochondrial precursor [Aspergillus terreus NIH2624] >gi	Aspergillus terreus NIH2624	8
35	0	11.49	23.58	17.22	13.55	gi|238504094	methylmalonate-semialdehyde dehydrogenase, putative [Aspergillus flavus NRRL3357] >gi	Aspergillus flavus NRRL3357	8
35	0	11.49	22.46	18.36	14.44	gi|83764648	unnamed protein product [Aspergillus oryzae RIB40]	Aspergillus oryzae RIB40	8
47	10.03	10.03	26.69	16.09	16.09	gi|317033460	fumarate hydratase [Aspergillus niger CBS 513.88] >gi	Aspergillus niger CBS 513.88	8
47	0	10.03	27.39	16.51	16.51	gi|134080567	unnamed protein product [Aspergillus niger]	Aspergillus niger	8
98	4.53	16.83	50.59	26.76	23.24	gi|169783306	dihydrolipoyl dehydrogenase [Aspergillus oryzae RIB40] >gi	Aspergillus oryzae RIB40	8
112	0	13.16	26.33	14.63	11.7	gi|116204701	heat shock protein 60, mitochondrial precursor [Chaetomium globosum CBS 148.51] >gi	Chaetomium globosum CBS 148.51	8
115	0	11.22	26.51	21.12	14.44	gi|557721505	argininosuccinate lyase [Byssochlamys spectabilis No. 5]	Byssochlamys spectabilis No. 5	8
116	4	15.64	24.59	16.61	16.61	gi|212541428	Hsp70 chaperone (HscA), putative [Talaromyces marneffei ATCC 18224] >gi	Talaromyces marneffei ATCC 18224	8
116	0	13.19	25.24	15.64	14.17	gi|145253422	heat shock protein [Aspergillus niger CBS 513.88] >gi	Aspergillus niger CBS 513.88	8
116	0	12.04	20.33	13.01	13.01	gi|452842147	hypothetical protein DOTSEDRAFT_71775 [Dothistroma septosporum NZE10]	Dothistroma septosporum NZE10	8
116	0	12.04	19.97	12.99	12.99	gi|396471902	similar to heat shock protein [Leptosphaeria maculans JN3] >gi	Leptosphaeria maculans JN3	8
116	0	12.04	15.8	13.03	13.03	gi|407929392	Heat shock protein Hsp70 [Macrophomina phaseolina MS6]	Macrophomina phaseolina MS6	8
116	0	11.59	18.34	11.53	11.53	gi|512200928	Actin-like ATPase [Glarea lozoyensis ATCC 20868]	Glarea lozoyensis ATCC 20868	8
116	0	11.59	18.4	11.56	11.56	gi|406865167	heat shock protein SSB [Marssonina brunnea f. sp. 'multigermtubi' MB_m1]	Marssonina brunnea f. sp. multigermtubi MB_m1	8
116	0	11.59	19.19	12.05	12.05	gi|361131914	putative Heat shock protein SSB1 [Glarea lozoyensis 74030]	Glarea lozoyensis 74030	8
116	0	11.59	17.26	14.17	14.17	gi|500254751	putative heat shock protein ssb1 protein [Togninia minima UCRPA7]	Togninia minima UCRPA7	8
135	0	11.2	14.74	12	10.11	gi|398410497	adenosylhomocysteinase [Zymoseptoria tritici IPO323] >gi	Zymoseptoria tritici IPO323	8
149	0	8	23.73	11.38	11.38	gi|303315479	Formamidase, putative [Coccidioides posadasii C735 delta SOWgp] >gi	Coccidioides posadasii C735 delta SOWgp	8
149	0	8	23.73	11.38	11.38	gi|119191061	hypothetical protein CIMG_05578 [Coccidioides immitis RS] >gi	Coccidioides immitis RS	8
207	2	8.16	34.97	15.14	12.79	gi|242822436	argininosuccinate lyase [Talaromyces stipitatus ATCC 10500] >gi	Talaromyces stipitatus ATCC 10500	8
360	0.51	6.67	25.05	10.28	5.996	gi|399217992	unnamed protein product [Babesia microti strain RI]	Babesia microti strain RI	8
403	0.34	5.46	33.26	17.4	3.744	gi|549049083	Similar to Enolase; acc. no. P42040 [Pyronema omphalodes CBS 100304]	Pyronema omphalodes CBS 100304	8
437	0	4.69	17.07	10.72	4.595	gi|388582098	NADP(+)-dependent glutamate dehydrogenase [Wallemia sebi CBS 633.66]	Wallemia sebi CBS 633.66	8
493	0	10.18	21.02	7.702	6.789	gi|402076423	5-methyltetrahydropteroyltriglutamate-homocysteine S-methyltransferase [Gaeumannomyces graminis var. tritici R3-111a-1]	Gaeumannomyces graminis var. tritici R3-111a-1	8
493	0	6.84	15.49	5.859	4.427	gi|440639142	5-methyltetrahydropteroyltriglutamate-homocysteine S-methyltransferase [Pseudogymnoascus destructans 20631-21]	Pseudogymnoascus destructans 20631-21	8
566	0	10.28	13.79	7.356	7.126	gi|516343300	S-adenosyl-L-homocysteine hydrolase [Nafulsella turpanensis]	Nafulsella turpanensis	8
566	0	10.28	13.76	7.339	7.11	gi|488786410	S-adenosyl-L-homocysteine hydrolase [Microscilla marina] >gi	Microscilla marina	8
569	0	13.19	25.24	15.64	14.17	gi|145253422	heat shock protein [Aspergillus niger CBS 513.88] >gi	Aspergillus niger CBS 513.88	8
569	0	12.04	20.33	13.01	13.01	gi|452842147	hypothetical protein DOTSEDRAFT_71775 [Dothistroma septosporum NZE10]	Dothistroma septosporum NZE10	8
569	0	12.04	19.97	12.99	12.99	gi|396471902	similar to heat shock protein [Leptosphaeria maculans JN3] >gi	Leptosphaeria maculans JN3	8
569	0	12.04	17.59	11.89	11.89	gi|449299466	hypothetical protein BAUCODRAFT_149446 [Baudoinia compniacensis UAMH 10762]	Baudoinia compniacensis UAMH 10762	8
569	0	12.04	15.8	13.03	13.03	gi|407929392	Heat shock protein Hsp70 [Macrophomina phaseolina MS6]	Macrophomina phaseolina MS6	8
569	0	11.59	23.78	12.54	12.54	gi|121719595	Hsp70 chaperone (HscA), putative [Aspergillus clavatus NRRL 1] >gi	Aspergillus clavatus NRRL 1	8
569	0	11.59	18.34	11.53	11.53	gi|512200928	Actin-like ATPase [Glarea lozoyensis ATCC 20868]	Glarea lozoyensis ATCC 20868	8
569	0	11.59	18.4	11.56	11.56	gi|406865167	heat shock protein SSB [Marssonina brunnea f. sp. 'multigermtubi' MB_m1]	Marssonina brunnea f. sp. multigermtubi MB_m1	8
569	0	11.59	19.19	12.05	12.05	gi|361131914	putative Heat shock protein SSB1 [Glarea lozoyensis 74030]	Glarea lozoyensis 74030	8
569	0	11.59	17.26	14.17	14.17	gi|500254751	putative heat shock protein ssb1 protein [Togninia minima UCRPA7]	Togninia minima UCRPA7	8
572	2	8.16	34.97	15.14	12.79	gi|242822436	argininosuccinate lyase [Talaromyces stipitatus ATCC 10500] >gi	Talaromyces stipitatus ATCC 10500	8
572	0	13.3	31.68	22.63	15.95	gi|169780552	argininosuccinate lyase [Aspergillus oryzae RIB40] >gi	Aspergillus oryzae RIB40	8
572	0	11.22	26.51	21.12	14.44	gi|557721505	argininosuccinate lyase [Byssochlamys spectabilis No. 5]	Byssochlamys spectabilis No. 5	8
572	0	9.89	21.79	11.81	10.18	gi|67524913	hypothetical protein AN2914.2 [Aspergillus nidulans FGSC A4] >gi	Aspergillus nidulans FGSC A4	8
572	0	9.89	23.11	12.53	10.8	gi|259486147	TPA: arginosuccinate lyase (Eurofung) [Aspergillus nidulans FGSC A4]	Aspergillus nidulans FGSC A4	8
612	0.07	6.71	23.71	8.765	6.972	gi|448526462	Gnd1 6-phosphogluconate dehydrogenase [Candida orthopsilosis Co 90-125] >gi	Candida orthopsilosis Co 90-125	8
24	15.65	15.65	43.33	20.39	17.06	gi|115384882	glucose-6-phosphate 1-dehydrogenase [Aspergillus terreus NIH2624] >gi	Aspergillus terreus NIH2624	7
26	0	13.96	26.25	15.41	12.13	gi|115432960	heat shock protein 82 [Aspergillus terreus NIH2624] >gi	Aspergillus terreus NIH2624	7
26	0	13.19	22.08	14.81	11.54	gi|358371564	heat shock protein (SspB) [Aspergillus kawachii IFO 4308]	Aspergillus kawachii IFO 4308	7
29	14.42	14.42	17	7.531	4.572	gi|115394852	hypothetical protein ATEG_04259 [Aspergillus terreus NIH2624] >gi	Aspergillus terreus NIH2624	7
31	13.35	15.44	44.55	31.79	23.67	gi|347752618	enolase [Bacillus coagulans 36D1] >gi	Bacillus coagulans 36D1	7
31	0	14.35	43.85	29.23	23.67	gi|336114912	enolase [Bacillus coagulans 2-6] >gi	Bacillus coagulans 2-6	7
35	0	10.34	22.11	17.69	9.864	gi|584406708	Methylmalonate-semialdehyde dehydrogenase [acylating], mitochondrial [Penicillium roqueforti]		7
35	0	9.97	19.97	11.43	9.898	gi|295661139	methylmalonate-semialdehyde dehydrogenase [Paracoccidioides sp. 'lutzii' Pb01] >gi	Paracoccidioides sp. lutzii Pb01	7
35	0	9.97	20.04	12.32	10.66	gi|226289930	methylmalonate-semialdehyde dehydrogenase [Paracoccidioides brasiliensis Pb18]	Paracoccidioides brasiliensis Pb18	7
35	0	9.97	18.6	11.43	9.898	gi|225682524	methylmalonate-semialdehyde dehydrogenase [Paracoccidioides brasiliensis Pb03]	Paracoccidioides brasiliensis Pb03	7
35	0	9.73	15.28	13.92	9.847	gi|425768627	Methylmalonate-semialdehyde dehydrogenase, putative [Penicillium digitatum PHI26] >gi	Penicillium digitatum PHI26	7
41	10.6	12.72	28.48	19.41	14.98	gi|70984828	citrate synthase (Cit1) [Aspergillus fumigatus Af293] >gi	Aspergillus fumigatus Af293	7
41	0	12.72	28.48	19.41	14.98	gi|119498705	citrate synthase (Cit1), putative [Neosartorya fischeri NRRL 181] >gi	Neosartorya fischeri NRRL 181	7
42	10.48	10.48	39.81	26.02	26.02	gi|115390615	conserved hypothetical protein [Aspergillus terreus NIH2624] >gi	Aspergillus terreus NIH2624	7
44	10.21	10.21	31.89	24.94	22.78	gi|145250519	argininosuccinate synthase [Aspergillus niger CBS 513.88] >gi	Aspergillus niger CBS 513.88	7
49	9.75	9.75	31.65	20.98	13.74	gi|525582540	hypothetical protein PDE_03736 [Penicillium oxalicum 114-2]	Penicillium oxalicum 114-2	7
109	4.07	10.12	33.01	23.72	23.72	gi|115391769	argininosuccinate synthase [Aspergillus terreus NIH2624] >gi	Aspergillus terreus NIH2624	7
112	4.02	12.42	22.58	13.92	12.39	gi|550803122	hsp60-like protein [Sporothrix schenckii ATCC 58251]	Sporothrix schenckii ATCC 58251	7
112	0	14.25	22.39	18.29	12.48	gi|310794550	chaperonin GroL [Colletotrichum graminicola M1.001]	Colletotrichum graminicola M1.001	7
112	0	13.95	25.47	16.52	12.05	gi|477536389	heat shock protein mitochondrial precursor [Colletotrichum orbiculare MAFF 240422]	Colletotrichum orbiculare MAFF 240422	7
112	0	13.82	22.01	17.85	11.96	gi|528293903	heat shock protein 60, mitochondrial precursor [Blumeria graminis f. sp. hordei DH14]	Blumeria graminis f. sp. hordei DH14	7
112	0	13.82	22.01	17.85	11.96	gi|521773136	Tetradecameric mitochondrial chaperonin [Blumeria graminis f. sp. tritici 96224]	Blumeria graminis f. sp. tritici 96224	7
112	0	13.47	22.39	16.07	11.79	gi|406863285	heat shock protein 60 [Marssonina brunnea f. sp. 'multigermtubi' MB_m1]	Marssonina brunnea f. sp. multigermtubi MB_m1	7
112	0	12.29	14.48	9.375	5.833	gi|400597874	chaperonin GroL [Beauveria bassiana ARSEF 2860]	Beauveria bassiana ARSEF 2860	7
112	0	12.27	23.34	15.33	9.54	gi|302915513	predicted protein [Nectria haematococca mpVI 77-13-4] >gi	Nectria haematococca mpVI 77-13-4	7
112	0	11.88	23.6	13.75	9.508	gi|573983705	heat shock protein 60 (Antigen HIS-62) [Cordyceps militaris CM01] >gi	Cordyceps militaris CM01	7
112	0	11.03	20.28	11.27	9.705	gi|171690292	hypothetical protein [Podospora anserina S mat+] >gi	Podospora anserina S mat+	7
116	0	15.81	25.9	15.8	13.19	gi|296806363	heat shock protein SSB1 [Arthroderma otae CBS 113480] >gi	Arthroderma otae CBS 113480	7
116	0	15.14	35.22	26.08	23.66	gi|259486709	TPA: heat shock 70 kDa protein (Eurofung) [Aspergillus nidulans FGSC A4]	Aspergillus nidulans FGSC A4	7
116	0	11.61	25.69	15.12	11.22	gi|584407355	Heat shock protein SSB1 [Penicillium roqueforti]	Penicillium roqueforti	7
116	0	11.51	16.94	14.17	12.7	gi|550805914	hsp75-like protein [Sporothrix schenckii ATCC 58251]	Sporothrix schenckii ATCC 58251	7
116	0	10.06	13.03	12.7	12.7	gi|367052363	hypothetical protein THITE_2121352 [Thielavia terrestris NRRL 8126] >gi	Thielavia terrestris NRRL 8126	7
116	0	10	17.29	10.02	10.02	gi|563298918	putative Hsp70 chaperone (HscA) [Sclerotinia borealis F-4157]	Sclerotinia borealis F-4157	7
116	0	10	15.64	10.1	10.1	gi|507414626	hypothetical protein BofuT4P114000012001 [Botryotinia fuckeliana T4]	Botryotinia fuckeliana T4	7
116	0	10	10.56	6.821	6.821	gi|472238992	putative hsp70 chaperone protein [Botryotinia fuckeliana BcDW1]	Botryotinia fuckeliana BcDW1	7
116	0	10	12.43	8.657	8.657	gi|330918987	hypothetical protein PTT_09152 [Pyrenophora teres f. teres 0-1] >gi	Pyrenophora teres f. teres 0-1	7
116	0	10	19.41	13.52	13.52	gi|189203701	heat shock protein SSB [Pyrenophora tritici-repentis Pt-1C-BFP] >gi	Pyrenophora tritici-repentis Pt-1C-BFP	7
116	0	10	17.92	12.48	12.48	gi|169602803	hypothetical protein SNOG_04404 [Phaeosphaeria nodorum SN15] >gi	Phaeosphaeria nodorum SN15	7
116	0	10	22.64	14.62	14.62	gi|154299911	hypothetical protein BC1G_10846 [Botryotinia fuckeliana B05.10]	Botryotinia fuckeliana B05.10	7
116	0	10	15.64	12.7	12.7	gi|322694727	heat shock protein 70 [Metarhizium acridum CQMa 102]	Metarhizium acridum CQMa 102	7
116	0	10	15.15	10.1	10.1	gi|156053596	heat shock protein SSB [Sclerotinia sclerotiorum 1980] >gi	Sclerotinia sclerotiorum 1980	7
116	0	10	13.01	12.68	12.68	gi|367018620	hypothetical protein MYCTH_75824 [Myceliophthora thermophila ATCC 42464] >gi	Myceliophthora thermophila ATCC 42464	7
116	0	10	12.48	12.48	12.48	gi|576044586	hypothetical protein CTHT_0058460 [Chaetomium thermophilum var. thermophilum DSM 1495] >gi	Chaetomium thermophilum var. thermophilum DSM 1495	7
116	0	9.57	19.82	14.7	14.7	gi|568121804	hsp75-like protein [Cyphellophora europaea CBS 101466]	Cyphellophora europaea CBS 101466	7
140	3.4	8.73	25.32	20.07	12.84	gi|121715348	glucose-6-phosphate isomerase [Aspergillus clavatus NRRL 1] >gi	Aspergillus clavatus NRRL 1	7
140	0	8.46	31.1	19.53	12.3	gi|115395896	glucose-6-phosphate isomerase [Aspergillus terreus NIH2624] >gi	Aspergillus terreus NIH2624	7
145	3.22	11.02	41.77	27.16	18.72	gi|115389954	conserved hypothetical protein [Aspergillus terreus NIH2624] >gi	Aspergillus terreus NIH2624	7
157	2.76	12.55	22.03	16.53	14.19	gi|212537875	citrate synthase (Cit1), putative [Talaromyces marneffei ATCC 18224] >gi	Talaromyces marneffei ATCC 18224	7
157	0	11.58	21.52	14.14	14.14	gi|258571539	citrate (Si)-synthase [Uncinocarpus reesii 1704] >gi	Uncinocarpus reesii 1704	7
157	0	11.52	19.66	14.16	14.16	gi|242808026	citrate synthase (Cit1), putative [Talaromyces stipitatus ATCC 10500] >gi	Talaromyces stipitatus ATCC 10500	7
158	0	14.03	27.34	23.99	15.52	gi|350629835	hypothetical protein ASPNIDRAFT_207951 [Aspergillus niger ATCC 1015]	Aspergillus niger ATCC 1015	7
181	2.03	12.4	26.9	16.57	15.01	gi|525580511	hypothetical protein PDE_01700 [Penicillium oxalicum 114-2]	Penicillium oxalicum 114-2	7
199	2	14.32	29.08	18.66	16.97	gi|70994557	phosphoribosylaminoimidazolecarboxamide formyltransferase/IMP cyclohydrolase [Aspergillus fumigatus Af293] >gi	Aspergillus fumigatus Af293	7
199	0	14.32	23.53	17.98	16.3	gi|121706886	phosphoribosylaminoimidazolecarboxamide formyltransferase/IMP cyclohydrolase [Aspergillus clavatus NRRL 1] >gi	Aspergillus clavatus NRRL 1	7
200	2	13.96	18.01	16.88	13.62	gi|119498717	molecular chaperone Mod-E/Hsp90 [Neosartorya fischeri NRRL 181] >gi	Neosartorya fischeri NRRL 181	7
202	2	13.31	18.42	13.45	12.13	gi|557726222	transketolase TktA [Byssochlamys spectabilis No. 5]	Byssochlamys spectabilis No. 5	7
206	2	9.13	21.17	11.74	9.853	gi|171056810	S-adenosyl-L-homocysteine hydrolase [Leptothrix cholodnii SP-6] >gi	Leptothrix cholodnii SP-6	7
210	2	6	13.83	9.72	9.72	gi|425771612	Fumarate hydratase, putative [Penicillium digitatum Pd1] >gi	Penicillium digitatum Pd1	7
278	1.51	13.35	27.46	16.41	11.92	gi|156063938	heat shock protein 60, mitochondrial precursor [Sclerotinia sclerotiorum 1980] >gi	Sclerotinia sclerotiorum 1980	7
278	0	13.35	24.74	16.32	11.86	gi|154303540	heat shock protein 60 [Botryotinia fuckeliana B05.10] >gi	Botryotinia fuckeliana B05.10	7
278	0	13.35	23.46	16.27	11.82	gi|563289294	chaperonin GroL [Sclerotinia borealis F-4157]	Sclerotinia borealis F-4157	7
345	0.6	12.21	40.65	21.72	18.92	gi|238491350	L-ornithine aminotransferase Car2, putative [Aspergillus flavus NRRL3357] >gi	Aspergillus flavus NRRL3357	7
345	0	12.21	40.65	21.72	18.92	gi|169773365	ornithine aminotransferase [Aspergillus oryzae RIB40] >gi	Aspergillus oryzae RIB40	7
445	0	11.61	25.69	15.12	11.22	gi|584407355	Heat shock protein SSB1 [Penicillium roqueforti]	Penicillium roqueforti	7
502	0.14	12.78	14.7	5.547	4.254	gi|121711830	fatty acid synthase alpha subunit FasA, putative [Aspergillus clavatus NRRL 1] >gi	Aspergillus clavatus NRRL 1	7
547	0.1	10.28	17.2	11.18	7.742	gi|525582291	hypothetical protein PDE_03487 [Penicillium oxalicum 114-2]	Penicillium oxalicum 114-2	7
566	0	9.05	23.52	7.306	7.306	gi|326798654	adenosylhomocysteinase [Sphingobacterium sp. 21] >gi	Sphingobacterium sp. 21	7
566	0	9.05	17.12	7.306	7.306	gi|495518683	S-adenosyl-L-homocysteine hydrolase [Pedobacter sp. BAL39] >gi	Pedobacter sp. BAL39	7
566	0	9.05	17.58	7.306	7.306	gi|489090975	S-adenosyl-L-homocysteine hydrolase [Sphingobacterium spiritivorum] >gi	Sphingobacterium spiritivorum	7
566	0	9.05	17.12	7.306	7.306	gi|255533555	S-adenosyl-L-homocysteine hydrolase [Pedobacter heparinus DSM 2366] >gi	Pedobacter heparinus DSM 2366	7
566	0	9.05	15.3	7.306	7.306	gi|576321757	S-adenosyl-L-homocysteine hydrolase [Pedobacter sp. V48]	Pedobacter sp. V48	7
566	0	9.05	14.61	7.306	7.306	gi|544764781	S-adenosyl-L-homocysteine hydrolase [Sphingobacterium sp. IITKGP-BTPF85] >gi	Sphingobacterium sp. IITKGP-BTPF85	7
566	0	9.05	14.82	7.08	7.08	gi|325106290	adenosylhomocysteinase [Pedobacter saltans DSM 12145] >gi	Pedobacter saltans DSM 12145	7
566	0	9.05	14.22	7.339	7.339	gi|332663845	adenosylhomocysteinase [Haliscomenobacter hydrossis DSM 1100] >gi	Haliscomenobacter hydrossis DSM 1100	7
566	0	9.05	10.96	7.306	7.306	gi|330752214	S-adenosyl-L-homocysteine hydrolase [uncultured Sphingobacteria bacterium] >gi		7
566	0	4.94	15.98	7.534	7.534	gi|519058916	S-adenosyl-L-homocysteine hydrolase [Flavobacterium rivuli]	Flavobacterium rivuli	7
569	0	15.81	25.9	15.8	13.19	gi|296806363	heat shock protein SSB1 [Arthroderma otae CBS 113480] >gi	Arthroderma otae CBS 113480	7
569	0	15.14	35.22	26.08	23.66	gi|259486709	TPA: heat shock 70 kDa protein (Eurofung) [Aspergillus nidulans FGSC A4]	Aspergillus nidulans FGSC A4	7
569	0	11.61	25.69	15.12	11.22	gi|584407355	Heat shock protein SSB1 [Penicillium roqueforti]	Penicillium roqueforti	7
569	0	11.51	16.94	14.17	12.7	gi|550805914	hsp75-like protein [Sporothrix schenckii ATCC 58251]	Sporothrix schenckii ATCC 58251	7
569	0	10.06	13.03	12.7	12.7	gi|367052363	hypothetical protein THITE_2121352 [Thielavia terrestris NRRL 8126] >gi	Thielavia terrestris NRRL 8126	7
569	0	10.04	16.29	11.07	11.07	gi|494827213	heat shock protein SSB1 [Coniosporium apollinis CBS 100218]	Coniosporium apollinis CBS 100218	7
569	0	10	17.29	10.02	10.02	gi|563298918	putative Hsp70 chaperone (HscA) [Sclerotinia borealis F-4157]	Sclerotinia borealis F-4157	7
569	0	10	15.64	10.1	10.1	gi|507414626	hypothetical protein BofuT4P114000012001 [Botryotinia fuckeliana T4]	Botryotinia fuckeliana T4	7
569	0	10	10.56	6.821	6.821	gi|472238992	putative hsp70 chaperone protein [Botryotinia fuckeliana BcDW1]	Botryotinia fuckeliana BcDW1	7
569	0	10	12.43	8.657	8.657	gi|330918987	hypothetical protein PTT_09152 [Pyrenophora teres f. teres 0-1] >gi	Pyrenophora teres f. teres 0-1	7
569	0	10	19.41	13.52	13.52	gi|189203701	heat shock protein SSB [Pyrenophora tritici-repentis Pt-1C-BFP] >gi	Pyrenophora tritici-repentis Pt-1C-BFP	7
569	0	10	17.92	12.48	12.48	gi|169602803	hypothetical protein SNOG_04404 [Phaeosphaeria nodorum SN15] >gi	Phaeosphaeria nodorum SN15	7
569	0	10	22.64	14.62	14.62	gi|154299911	hypothetical protein BC1G_10846 [Botryotinia fuckeliana B05.10]	Botryotinia fuckeliana B05.10	7
569	0	10	15.64	12.7	12.7	gi|322694727	heat shock protein 70 [Metarhizium acridum CQMa 102]	Metarhizium acridum CQMa 102	7
569	0	10	15.15	10.1	10.1	gi|156053596	heat shock protein SSB [Sclerotinia sclerotiorum 1980] >gi	Sclerotinia sclerotiorum 1980	7
569	0	10	13.68	11.07	11.07	gi|399164000	probable heat shock protein 70 [Claviceps purpurea 20.1]	Claviceps purpurea 20.1	7
569	0	10	13.01	12.68	12.68	gi|367018620	hypothetical protein MYCTH_75824 [Myceliophthora thermophila ATCC 42464] >gi	Myceliophthora thermophila ATCC 42464	7
569	0	10	12.48	12.48	12.48	gi|576044586	hypothetical protein CTHT_0058460 [Chaetomium thermophilum var. thermophilum DSM 1495] >gi	Chaetomium thermophilum var. thermophilum DSM 1495	7
569	0	9.59	15.96	12.21	12.21	gi|471566172	putative hsp70 chaperone protein [Eutypa lata UCREL1]	Eutypa lata UCREL1	7
569	0	9.57	13.03	12.21	12.21	gi|302923848	predicted protein [Nectria haematococca mpVI 77-13-4] >gi	Nectria haematococca mpVI 77-13-4	7
24	0	13.61	47.7	16.77	13.37	gi|238484675	glucose-6-phosphate 1-dehydrogenase [Aspergillus flavus NRRL3357] >gi	Aspergillus flavus NRRL3357	6
24	0	13.61	45.1	16.47	13.14	gi|317140682	glucose-6-phosphate 1-dehydrogenase [Aspergillus oryzae RIB40] >gi	Aspergillus oryzae RIB40	6
24	0	13.61	39.47	17	13.56	gi|358367783	glucose-6-phosphat 1-dehydrogenase GsdA [Aspergillus kawachii IFO 4308]	Aspergillus kawachii IFO 4308	6
24	0	13.61	38.16	16.44	13.11	gi|1523782	glucose-6-phosphate 1-dehydrogenase [Aspergillus niger]	Aspergillus niger	6
24	0	13.61	38.24	16.47	13.14	gi|145233939	glucose-6-phosphate 1-dehydrogenase [Aspergillus niger CBS 513.88] >gi	Aspergillus niger CBS 513.88	6
29	0	12.62	14.5	6.284	3.921	gi|358376184	fatty acid synthase alpha subunit FasA [Aspergillus kawachii IFO 4308]	Aspergillus kawachii IFO 4308	6
33	0	10.95	19.46	10.22	10.22	gi|557721157	cell division control protein Cdc48 [Byssochlamys spectabilis No. 5]	Byssochlamys spectabilis No. 5	6
34	11.78	11.78	28.69	17.33	17.33	gi|358371350	beta-alanine synthase [Aspergillus kawachii IFO 4308]	Aspergillus kawachii IFO 4308	6
34	0	11.78	29.54	19.04	19.04	gi|350630149	hypothetical protein ASPNIDRAFT_207689 [Aspergillus niger ATCC 1015]	Aspergillus niger ATCC 1015	6
77	6.12	10.33	17.93	8.772	8.772	gi|258564933	dihydrolipoyl dehydrogenase [Uncinocarpus reesii 1704] >gi	Uncinocarpus reesii 1704	6
82	5.74	5.75	18.13	13.45	13.45	gi|83767823	unnamed protein product [Aspergillus oryzae RIB40]	Aspergillus oryzae RIB40	6
82	0	5.75	18.13	13.45	13.45	gi|391874291	fumarate reductase, flavoprotein subunit [Aspergillus oryzae 3.042]	Aspergillus oryzae 3.042	6
82	0	5.75	18.98	14.08	14.08	gi|317144192	FAD dependent oxidoreductase [Aspergillus oryzae RIB40]	Aspergillus oryzae RIB40	6
87	5.37	8.22	17.38	10.84	8.09	gi|358374566	heat shock protein [Aspergillus kawachii IFO 4308]	Aspergillus kawachii IFO 4308	6
112	0	12.4	22.55	12.36	7.745	gi|530467665	hypothetical protein CGLO_11497 [Colletotrichum gloeosporioides Cg-14]	Colletotrichum gloeosporioides Cg-14	6
112	0	12.4	22.99	12.6	7.895	gi|429862275	heat shock protein mitochondrial precursor [Colletotrichum gloeosporioides Nara gc5]	Colletotrichum gloeosporioides Nara gc5	6
112	0	12.27	24.53	18.4	12.61	gi|500261981	putative heat shock protein 60 protein [Togninia minima UCRPA7]	Togninia minima UCRPA7	6
112	0	12.24	19.62	15.53	9.727	gi|380494593	heat shock protein 60 [Colletotrichum higginsianum]	Colletotrichum higginsianum	6
112	0	11.97	21.95	14.46	9.93	gi|336271815	hypothetical protein SMAC_02337 [Sordaria macrospora k-hell] >gi	Sordaria macrospora k-hell	6
112	0	11.91	21.22	14.09	9.677	gi|471568903	putative heat shock protein 60 protein [Eutypa lata UCREL1]	Eutypa lata UCREL1	6
112	0	11.86	24.36	15.95	10.12	gi|358399658	hypothetical protein TRIATDRAFT_297734 [Trichoderma atroviride IMI 206040]	Trichoderma atroviride IMI 206040	6
112	0	11.81	11.36	6.882	4.726	gi|320586014	heat shock protein mitochondrial precursor [Grosmannia clavigera kw1407]	Grosmannia clavigera kw1407	6
112	0	10.71	19.52	13.36	10.45	gi|512191678	heat shock protein mitochondrial precursor [Ophiostoma piceae UAMH 11346]	Ophiostoma piceae UAMH 11346	6
115	0	8.25	18.98	12.15	9.595	gi|255944725	Pc20g06010 [Penicillium chrysogenum Wisconsin 54-1255] >gi	Penicillium chrysogenum Wisconsin 54-1255	6
116	0	12.6	13.71	13.71	11.9	gi|267483820	cytosolic heat shock protein 70 [Fonticula alba]	Fonticula alba	6
116	0	9.46	15.64	11.24	9.772	gi|320593645	hsp70 chaperone [Grosmannia clavigera kw1407]	Grosmannia clavigera kw1407	6
116	0	8.04	21.27	9.74	9.74	gi|477590377	hypothetical protein COCC4DRAFT_163367 [Bipolaris maydis ATCC 48331]	Bipolaris maydis ATCC 48331	6
116	0	8.04	21.34	9.772	9.772	gi|452001792	hypothetical protein COCHEDRAFT_1202027 [Bipolaris maydis C5]	Bipolaris maydis C5	6
116	0	8.04	19.64	9.74	9.74	gi|576934109	hypothetical protein COCMIDRAFT_34860 [Bipolaris oryzae ATCC 44560]	Bipolaris oryzae ATCC 44560	6
116	0	8.04	19.71	9.772	9.772	gi|576923358	hypothetical protein COCCADRAFT_1711 [Bipolaris zeicola 26-R-13] >gi	Bipolaris zeicola 26-R-13	6
116	0	8.04	19.71	9.772	9.772	gi|451849969	hypothetical protein COCSADRAFT_38136 [Bipolaris sorokiniana ND90Pr]	Bipolaris sorokiniana ND90Pr	6
116	0	8.04	17.24	9.852	9.852	gi|512189045	heat shock protein 70 [Ophiostoma piceae UAMH 11346]	Ophiostoma piceae UAMH 11346	6
116	0	8	17.26	9.772	9.772	gi|340517296	hsp70 family protein [Trichoderma reesei QM6a] >gi	Trichoderma reesei QM6a	6
116	0	8	16.45	9.772	9.772	gi|477525363	hsp70 chaperone [Colletotrichum orbiculare MAFF 240422]	Colletotrichum orbiculare MAFF 240422	6
116	0	8	16.12	9.772	9.772	gi|380488506	heat shock protein SSB1, partial [Colletotrichum higginsianum]	Colletotrichum higginsianum	6
116	0	8	16.12	9.772	9.772	gi|310789903	hsp70-like protein [Colletotrichum graminicola M1.001]	Colletotrichum graminicola M1.001	6
116	0	8	14.82	9.772	9.772	gi|530470774	hypothetical protein CGLO_08751 [Colletotrichum gloeosporioides Cg-14]	Colletotrichum gloeosporioides Cg-14	6
116	0	8	11.11	10.26	10.26	gi|553138804	heat shock protein 70 [Neurospora crassa OR74A]	Neurospora crassa OR74A	6
116	0	8	10.57	9.756	9.756	gi|336463434	hypothetical protein NEUTE1DRAFT_132552 [Neurospora tetrasperma FGSC 2508] >gi	Neurospora tetrasperma FGSC 2508	6
157	0	10.82	19.83	13.92	12.24	gi|121717632	citrate synthase (Cit1), putative [Aspergillus clavatus NRRL 1] >gi	Aspergillus clavatus NRRL 1	6
157	0	10.53	27.62	14.56	12.21	gi|482809214	hypothetical protein SETTUDRAFT_110658 [Setosphaeria turcica Et28A]	Setosphaeria turcica Et28A	6
157	0	10.53	27.62	14.56	12.21	gi|330933078	hypothetical protein PTT_16454 [Pyrenophora teres f. teres 0-1] >gi	Pyrenophora teres f. teres 0-1	6
157	0	10.53	27.62	14.56	12.21	gi|189195246	citrate synthase, mitochondrial precursor [Pyrenophora tritici-repentis Pt-1C-BFP] >gi	Pyrenophora tritici-repentis Pt-1C-BFP	6
157	0	10.53	24.63	14.56	12.21	gi|576919282	hypothetical protein COCCADRAFT_96072 [Bipolaris zeicola 26-R-13] >gi	Bipolaris zeicola 26-R-13	6
157	0	10.05	19.62	12.24	12.24	gi|303319259	citrate synthase, mitochondrial precursor, putative [Coccidioides posadasii C735 delta SOWgp] >gi	Coccidioides posadasii C735 delta SOWgp	6
157	0	10.05	19.62	12.24	12.24	gi|119182539	citrate synthase, mitochondrial precursor [Coccidioides immitis RS] >gi	Coccidioides immitis RS	6
157	0	9.55	25.48	12.21	12.21	gi|169597901	hypothetical protein SNOG_01742 [Phaeosphaeria nodorum SN15] >gi	Phaeosphaeria nodorum SN15	6
157	0	9.55	24.63	12.21	12.21	gi|451846125	hypothetical protein COCSADRAFT_258604 [Bipolaris sorokiniana ND90Pr] >gi	Bipolaris sorokiniana ND90Pr	6
157	0	9.53	22.27	12.21	12.21	gi|396478192	similar to mitochondrial citrate synthase precursor [Leptosphaeria maculans JN3] >gi	Leptosphaeria maculans JN3	6
157	0	9.51	21.7	12.13	12.13	gi|485925111	putative citrate synthase protein [Neofusicoccum parvum UCRNP2]	Neofusicoccum parvum UCRNP2	6
184	2.01	11.22	20.71	16.04	16.04	gi|350638341	hypothetical protein ASPNIDRAFT_170709 [Aspergillus niger ATCC 1015]	Aspergillus niger ATCC 1015	6
184	0	11.22	18.5	14.33	14.33	gi|145229913	methylmalonate-semialdehyde dehydrogenase [acylating] [Aspergillus niger CBS 513.88] >gi	1.38927e+06	6
199	0	12.6	26.16	16.27	14.67	gi|119500992	phosphoribosylaminoimidazolecarboxamide formyltransferase/IMP cyclohydrolase [Neosartorya fischeri NRRL 181] >gi	Neosartorya fischeri NRRL 181	6
200	0	11.92	15.86	14.73	11.47	gi|70984840	molecular chaperone and allergen Mod-E/Hsp90/Hsp1 [Aspergillus fumigatus Af293] >gi	Aspergillus fumigatus Af293	6
201	2	13.52	41.04	17.33	13.94	gi|71000100	glucose-6-phosphate 1-dehydrogenase [Aspergillus fumigatus Af293] >gi	Aspergillus fumigatus Af293	6
201	0	13.52	37.25	17.33	13.94	gi|119492401	glucose-6-phosphate 1-dehydrogenase [Neosartorya fischeri NRRL 181] >gi	Neosartorya fischeri NRRL 181	6
201	0	13.51	30.16	17.26	13.89	gi|121705208	glucose-6-phosphate 1-dehydrogenase [Aspergillus clavatus NRRL 1] >gi	Aspergillus clavatus NRRL 1	6
204	2	11.56	25.59	18.76	11.73	gi|317144553	hypothetical protein AOR_1_1964154 [Aspergillus oryzae RIB40] >gi	Aspergillus oryzae RIB40	6
204	0	11.56	25.16	18.76	11.73	gi|358366328	kynurenine aminotransferase [Aspergillus kawachii IFO 4308]	Aspergillus kawachii IFO 4308	6
204	0	10.5	30.57	17.62	14.25	gi|121707937	kynurenine aminotransferase, putative [Aspergillus clavatus NRRL 1] >gi	Aspergillus clavatus NRRL 1	6
209	2	6.12	20.14	11.88	9.122	gi|119489046	heat shock protein (Sti1), putative [Neosartorya fischeri NRRL 181] >gi	Neosartorya fischeri NRRL 181	6
256	2	2	9.091	5.956	5.956	gi|115433214	pectate lyase B precursor [Aspergillus terreus NIH2624] >gi	Aspergillus terreus NIH2624	6
294	0	11.35	14.39	5.283	3.935	gi|255938598	Pc14g00750 [Penicillium chrysogenum Wisconsin 54-1255] >gi	Penicillium chrysogenum Wisconsin 54-1255	6
318	0.8	8.23	22.22	9.259	9.259	gi|457867001	S-adenosylhomocysteine hydrolase [Sycon ciliatum]	Sycon ciliatum	6
345	0	10.1	24.83	14.19	14.19	gi|584409633	Ornithine aminotransferase [Penicillium roqueforti]	Penicillium roqueforti	6
369	0.46	9.72	18.4	5.973	4.335	gi|115433242	inositol-3-phosphate synthase [Aspergillus terreus NIH2624] >gi	Aspergillus terreus NIH2624	6
502	0	12.01	14.54	5.762	3.716	gi|70986490	fatty acid synthase alpha subunit FasA [Aspergillus fumigatus Af293] >gi	Aspergillus fumigatus Af293	6
502	0	12.01	14.11	5.762	3.716	gi|159128092	fatty acid synthase alpha subunit FasA, putative [Aspergillus fumigatus A1163]	Aspergillus fumigatus A1163	6
502	0	12.01	13.61	5.756	3.712	gi|119474607	fatty acid synthase alpha subunit FasA, putative [Neosartorya fischeri NRRL 181] >gi	Neosartorya fischeri NRRL 181	6
566	0	8.65	9.874	6.092	6.092	gi|494159811	S-adenosyl-L-homocysteine hydrolase [Synechococcus sp. RS9916] >gi	Synechococcus sp. RS9916	6
566	0	7.3	18.33	9.276	9.05	gi|570744376	S-adenosyl-L-homocysteine hydrolase [Niabella soli DSM 19437]	Niabella soli DSM 19437	6
566	0	7.3	19.68	9.276	9.05	gi|517456605	S-adenosyl-L-homocysteine hydrolase [Niabella aurantiaca]	Niabella aurantiaca	6
569	0	9.46	15.64	11.24	9.772	gi|320593645	hsp70 chaperone [Grosmannia clavigera kw1407]	Grosmannia clavigera kw1407	6
569	0	8.04	21.27	9.74	9.74	gi|477590377	hypothetical protein COCC4DRAFT_163367 [Bipolaris maydis ATCC 48331]	Bipolaris maydis ATCC 48331	6
569	0	8.04	21.34	9.772	9.772	gi|452001792	hypothetical protein COCHEDRAFT_1202027 [Bipolaris maydis C5]	Bipolaris maydis C5	6
569	0	8.04	19.64	9.74	9.74	gi|576934109	hypothetical protein COCMIDRAFT_34860 [Bipolaris oryzae ATCC 44560]	Bipolaris oryzae ATCC 44560	6
569	0	8.04	19.71	9.772	9.772	gi|576923358	hypothetical protein COCCADRAFT_1711 [Bipolaris zeicola 26-R-13] >gi	Bipolaris zeicola 26-R-13	6
569	0	8.04	19.71	9.772	9.772	gi|451849969	hypothetical protein COCSADRAFT_38136 [Bipolaris sorokiniana ND90Pr]	Bipolaris sorokiniana ND90Pr	6
569	0	8.04	17.89	8.13	8.13	gi|453082891	heat shock protein SSB1 [Sphaerulina musiva SO2202]	Sphaerulina musiva SO2202	6
569	0	8.04	17.24	9.852	9.852	gi|512189045	heat shock protein 70 [Ophiostoma piceae UAMH 11346]	Ophiostoma piceae UAMH 11346	6
569	0	8.04	13.52	10.75	10.75	gi|485928090	putative hsp70 chaperone protein [Neofusicoccum parvum UCRNP2]	Neofusicoccum parvum UCRNP2	6
569	0	8	17.26	9.772	9.772	gi|340517296	hsp70 family protein [Trichoderma reesei QM6a] >gi	Trichoderma reesei QM6a	6
569	0	8	16.45	9.772	9.772	gi|477525363	hsp70 chaperone [Colletotrichum orbiculare MAFF 240422]	Colletotrichum orbiculare MAFF 240422	6
569	0	8	16.12	9.772	9.772	gi|380488506	heat shock protein SSB1, partial [Colletotrichum higginsianum]	Colletotrichum higginsianum	6
569	0	8	16.12	9.772	9.772	gi|310789903	hsp70-like protein [Colletotrichum graminicola M1.001]	Colletotrichum graminicola M1.001	6
569	0	8	14.82	9.772	9.772	gi|530470774	hypothetical protein CGLO_08751 [Colletotrichum gloeosporioides Cg-14]	Colletotrichum gloeosporioides Cg-14	6
569	0	8	13.68	10.75	10.75	gi|322712009	heat shock protein 70 [Metarhizium anisopliae ARSEF 23]	Metarhizium anisopliae ARSEF 23	6
569	0	8	11.11	10.26	10.26	gi|553138804	heat shock protein 70 [Neurospora crassa OR74A]	Neurospora crassa OR74A	6
569	0	8	12.54	10.75	10.75	gi|389641395	heat shock protein SSB1 [Magnaporthe oryzae 70-15] >gi	Magnaporthe oryzae 70-15	6
569	0	8	10.57	9.756	9.756	gi|336463434	hypothetical protein NEUTE1DRAFT_132552 [Neurospora tetrasperma FGSC 2508] >gi	Neurospora tetrasperma FGSC 2508	6
569	0	8	10.97	10.65	10.65	gi|116182094	heat shock protein 70 [Chaetomium globosum CBS 148.51] >gi	Chaetomium globosum CBS 148.51	6
569	0	7.57	13.84	9.283	9.283	gi|573062280	Heat shock protein SSB1 [Pestalotiopsis fici W106-1]	Pestalotiopsis fici W106-1	6
569	0	7.55	15.64	9.283	9.283	gi|531866001	hsp70 family protein [Ophiocordyceps sinensis CO18]	Ophiocordyceps sinensis CO18	6
569	0	7.55	10.28	10.28	10.28	gi|582956676	heat shock protein SSB [Drechslerella stenobrocha 248]	Drechslerella stenobrocha 248	6
641	0.06	11.37	14.88	12.14	8.671	gi|67516813	hypothetical protein AN0688.2 [Aspergillus nidulans FGSC A4] >gi	Aspergillus nidulans FGSC A4	6
641	0	11.37	15.06	12.28	8.772	gi|259489039	TPA: transketolase TktA (AFU_orthologue; AFUA_1G13500) [Aspergillus nidulans FGSC A4]	Aspergillus nidulans FGSC A4	6
32	12.62	12.62	33.7	17.58	8.974	gi|566128269	chaperonin GroEL [Acidovorax sp. MR-S7] >gi	Acidovorax sp. MR-S7	5
32	0	12.44	29.36	17.8	8.991	gi|517545215	molecular chaperone GroEL [Brachymonas chironomi]	Brachymonas chironomi	5
32	0	11.6	28.1	14.23	8.942	gi|407937539	chaperonin GroEL [Acidovorax sp. KKS102] >gi	Acidovorax sp. KKS102	5
32	0	11.47	29.98	14.44	8.958	gi|551361145	molecular chaperone GroEL [Ideonella sp. B508-1]	Ideonella sp. B508-1	5
32	0	10.92	29.93	12.23	8.942	gi|319761534	molecular chaperone GroEL [Alicycliphilus denitrificans BC] >gi	Alicycliphilus denitrificans BC	5
34	0	9.71	25.38	14.88	14.88	gi|317029175	beta-alanine synthase [Aspergillus niger CBS 513.88]	Aspergillus niger CBS 513.88	5
34	0	9.71	23.15	13.57	13.57	gi|134075470	unnamed protein product [Aspergillus niger]	Aspergillus niger	5
39	10.89	10.89	22.45	19.68	17.59	gi|495336317	isocitrate lyase [Methyloversatilis universalis] >gi	Methyloversatilis universalis	5
43	10.26	10.26	24.38	24.38	13.84	gi|218891360	mercuric reductase [Pseudomonas aeruginosa LESB58] >gi	Pseudomonas aeruginosa LESB58	5
46	10.04	10.04	17.45	14.39	14.39	gi|525582305	hypothetical protein PDE_03501 [Penicillium oxalicum 114-2]	Penicillium oxalicum 114-2	5
48	10	10	15.05	9.05	9.05	gi|115432928	hypothetical protein ATEG_07980 [Aspergillus terreus NIH2624] >gi	Aspergillus terreus NIH2624	5
51	9.4	10.04	21.26	14.11	12.63	gi|544499996	PREDICTED: keratin, type I cytoskeletal 14 [Macaca fascicularis]	Macaca fascicularis	5
51	0	10.04	21.26	14.11	12.63	gi|402900136	PREDICTED: keratin, type I cytoskeletal 14 [Papio anubis]	Papio anubis	5
51	0	10.04	21.26	14.11	12.63	gi|397485509	PREDICTED: keratin, type I cytoskeletal 14 [Pan paniscus]	Pan paniscus	5
51	0	10.04	21.44	14.23	12.74	gi|355568680	Cytokeratin-14 [Macaca mulatta]	Macaca mulatta	5
51	0	10.04	21.26	14.11	12.63	gi|332847588	PREDICTED: keratin, type I cytoskeletal 14 [Pan troglodytes]	Pan troglodytes	5
51	0	10.04	21.44	14.23	12.74	gi|332260810	PREDICTED: keratin, type I cytoskeletal 14 [Nomascus leucogenys]	Nomascus leucogenys	5
51	0	10.04	21.35	14.16	12.68	gi|30584787	Homo sapiens keratin 14 (epidermolysis bullosa simplex, Dowling-Meara, Koebner) [synthetic construct] >gi		5
51	0	10.04	21.26	14.11	12.63	gi|297716099	PREDICTED: keratin, type I cytoskeletal 14 isoform 1 [Pongo abelii]	Pongo abelii	5
51	0	10.04	21.26	14.11	12.63	gi|297273003	PREDICTED: keratin, type I cytoskeletal 14-like isoform 1 [Macaca mulatta]	Macaca mulatta	5
51	0	10.04	21.4	14.19	12.71	gi|229463044	RecName: Full=Keratin, type I cytoskeletal 14; AltName: Full=Cytokeratin-14; Short=CK-14; AltName: Full=Keratin-14; Short=K14	HUMAN	5
51	0	10.04	21.4	14.19	12.71	gi|15431310	keratin, type I cytoskeletal 14 [Homo sapiens] >gi	Homo sapiens	5
51	0	10.04	21.4	14.19	12.71	gi|12803709	Keratin 14 [Homo sapiens] >gi	Homo sapiens	5
52	8.5	10.88	28.33	12.21	9.233	gi|47132620	keratin, type II cytoskeletal 2 epidermal [Homo sapiens] >gi	Homo sapiens	5
52	0	10.88	28.33	12.21	9.233	gi|397522071	PREDICTED: keratin, type II cytoskeletal 2 epidermal isoform 2 [Pan paniscus]	Pan paniscus	5
52	0	10.88	28.06	12.09	9.147	gi|397522069	PREDICTED: keratin, type II cytoskeletal 2 epidermal isoform 1 [Pan paniscus]	Pan paniscus	5
52	0	10.88	28.06	12.09	9.147	gi|181402	epidermal cytokeratin 2 [Homo sapiens] >gi	Homo sapiens	5
52	0	10.88	26.67	12.09	9.147	gi|148727309	keratin, type II cytoskeletal 2 epidermal [Pan troglodytes] >gi	Pan troglodytes	5
55	8.09	8.09	23.65	9.524	9.524	gi|189054552	unnamed protein product [Homo sapiens]	Homo sapiens	5
55	0	8.09	22.39	9.915	9.915	gi|78101694	Chain A, Human Serum Albumin Complexed With Myristate And Azapropazone >gi|78101695|pdb|2BXK|A Chain A, Human Serum Albumin Complexed With Myristate, Azapropazone And Indomethacin >gi|78101701|pdb|2BXQ|A Chain A, Human Serum Albumin Complexed With Myristate, Phenylbutazone And Indomethacin >gi|311771969|pdb|2XSI|A Chain A, Human Serum Albumin Complexed With Dansyl-L-Glutamate And Myristic Acid >g…		5
55	0	8.09	21.51	9.524	9.524	gi|62113341	serum albumin [Homo sapiens]	Homo sapiens	5
55	0	8.09	21.48	9.508	9.508	gi|60810141	albumin [synthetic construct]		5
55	0	8.09	22.47	9.949	9.949	gi|582045552	Chain D, Ternary Complex Between Neonatal Fc Receptor, Serum Albumin And Fc		5
55	0	8.09	16.77	7.426	7.426	gi|469939842	serum albumin-interferon alpha 1 fusion protein, partial [synthetic construct]		5
55	0	8.09	21.51	9.524	9.524	gi|4502027	serum albumin preproprotein [Homo sapiens] >gi	Homo sapiens	5
55	0	8.09	16.77	7.426	7.426	gi|398359550	HSA-GGGGS-GH fusion protein, partial [synthetic construct]		5
55	0	8.09	17.65	7.817	7.817	gi|374432937	HSA-GGGGS-IL-1Ra fusion protein, partial [synthetic construct]		5
55	0	8.09	20.99	9.295	9.295	gi|353732021	HSA-GGGGS-PTH(1-34), partial [synthetic construct]		5
55	0	8.09	17.65	7.817	7.817	gi|343129219	IL-1Ra-GGGGS-HSA fusion protein [synthetic construct]		5
55	0	8.09	22.39	9.915	9.915	gi|332356380	albumin [Homo sapiens]	Homo sapiens	5
55	0	8.09	22.39	9.915	9.915	gi|3212456	Chain A, Crystal Structure Of Human Serum Albumin >gi|3212457|pdb|1AO6|B Chain B, Crystal Structure Of Human Serum Albumin >gi|5821846|pdb|1BM0|A Chain A, Crystal Structure Of Human Serum Albumin >gi|5821847|pdb|1BM0|B Chain B, Crystal Structure Of Human Serum Albumin >gi|11513969|pdb|1E7E|A Chain A, Human Serum Albumin Complexed With Decanoic Acid (Capric Acid) >gi|11513971|pdb|1E7F|A Chain A, H…		5
55	0	8.09	22.39	9.915	9.915	gi|31615331	Chain A, Human Serum Albumin Mutant R218p Complexed With Thyroxine (3,3',5,5'-Tetraiodo-L-Thyronine)		5
55	0	8.09	22.39	9.915	9.915	gi|31615330	Chain A, Human Serum Albumin Mutant R218h Complexed With Thyroxine (3,3',5,5'-Tetraiodo-L-Thyronine) >gi|31615333|pdb|1HK5|A Chain A, Human Serum Albumin Mutant R218h Complexed With Thyroxine (3,3',5,5'-Tetraiodo-L-Thyronine) And Myristic Acid (Tetradecanoic Acid)		5
55	0	8.09	21.51	9.524	9.524	gi|28592	serum albumin [Homo sapiens]	Homo sapiens	5
55	0	8.09	21.2	9.385	9.385	gi|194391080	unnamed protein product [Homo sapiens]	Homo sapiens	5
55	0	8.09	22.39	9.915	9.915	gi|122920512	Chain A, Human Serum Albumin Complexed With Myristate And Aspirin		5
55	0	8.09	21.76	9.635	9.635	gi|119626071	albumin, isoform CRA_h [Homo sapiens]	Homo sapiens	5
55	0	8.09	20.03	9.524	9.524	gi|6013427	serum albumin precursor [Homo sapiens]	Homo sapiens	5
55	0	8.09	17.9	9.524	9.524	gi|332819547	PREDICTED: serum albumin [Pan troglodytes] >gi	Pan troglodytes	5
55	0	8.09	16.75	9.524	9.524	gi|332233172	PREDICTED: serum albumin isoform 1 [Nomascus leucogenys]	Nomascus leucogenys	5
55	0	8.06	20.03	9.524	9.524	gi|51476390	hypothetical protein [Homo sapiens]	Homo sapiens	5
60	7.56	7.56	34.72	15.78	9.801	gi|115383760	hypothetical protein ATEG_01062 [Aspergillus terreus NIH2624] >gi	Aspergillus terreus NIH2624	5
66	0	6.56	25.65	15.87	14.13	gi|115389366	elongation factor 1-alpha [Aspergillus terreus NIH2624] >gi	Aspergillus terreus NIH2624	5
82	0	5.75	15.08	12.6	9.504	gi|238486520	FAD dependent oxidoreductase, putative [Aspergillus flavus NRRL3357] >gi	Aspergillus flavus NRRL3357	5
87	0	6.76	19.33	11.56	8	gi|350637585	hypothetical protein ASPNIDRAFT_212833 [Aspergillus niger ATCC 1015]	Aspergillus niger ATCC 1015	5
87	0	6.76	15	8.966	6.207	gi|317033275	heat shock protein STI1 [Aspergillus niger CBS 513.88]	Aspergillus niger CBS 513.88	5
87	0	6.76	13.83	8.267	5.723	gi|134079877	unnamed protein product [Aspergillus niger]	Aspergillus niger	5
112	0	12.27	21.53	15.25	9.492	gi|440634818	heat shock protein 60, mitochondrial [Pseudogymnoascus destructans 20631-21]	Pseudogymnoascus destructans 20631-21	5
112	0	9.87	19.86	12.37	7.84	gi|336468236	hypothetical protein NEUTE1DRAFT_122948 [Neurospora tetrasperma FGSC 2508]	Neurospora tetrasperma FGSC 2508	5
112	0	9.87	19.86	12.37	7.84	gi|16416029	probable heat-shock protein hsp60 [Neurospora crassa] >gi	Neurospora crassa	5
112	0	9.69	26.37	14.9	9.075	gi|322692465	Heat shock protein 60 precursor (Antigen HIS-62) [Metarhizium acridum CQMa 102]	Metarhizium acridum CQMa 102	5
112	0	9.67	24.36	14.92	9.091	gi|358386867	hypothetical protein TRIVIDRAFT_79041 [Trichoderma virens Gv29-8]	Trichoderma virens Gv29-8	5
116	0	11.81	30.57	12.68	10.08	gi|226291235	heat shock protein SSB1 [Paracoccidioides brasiliensis Pb18]	Paracoccidioides brasiliensis Pb18	5
116	0	11.81	30.57	12.68	10.08	gi|225679503	heat shock protein SSB [Paracoccidioides brasiliensis Pb03]	Paracoccidioides brasiliensis Pb03	5
116	0	11.81	28.19	14	11.13	gi|295659837	heat shock protein SSB1 [Paracoccidioides sp. 'lutzii' Pb01] >gi	Paracoccidioides sp. lutzii Pb01	5
116	0	11.61	23.45	12.54	8.632	gi|258575537	heat shock protein SSB1 [Uncinocarpus reesii 1704] >gi	Uncinocarpus reesii 1704	5
116	0	11.46	22.15	10.91	9.446	gi|327304939	heat shock protein 70 [Trichophyton rubrum CBS 118892] >gi	Trichophyton rubrum CBS 118892	5
116	0	11.46	22.15	10.91	9.446	gi|302506649	hypothetical protein ARB_06404 [Arthroderma benhamiae CBS 112371] >gi	Arthroderma benhamiae CBS 112371	5
116	0	11.46	20.52	10.91	9.446	gi|315046036	heat shock protein SSB1 [Arthroderma gypseum CBS 118893] >gi	Arthroderma gypseum CBS 118893	5
116	0	11.46	20.52	10.91	9.446	gi|302666355	hypothetical protein TRV_01060 [Trichophyton verrucosum HKI 0517] >gi	Trichophyton verrucosum HKI 0517	5
116	0	11.04	22.64	12.38	10.91	gi|119195789	heat shock protein SSB [Coccidioides immitis RS] >gi	Coccidioides immitis RS	5
116	0	10	7.099	5.864	5.864	gi|570970386	hsp70-like protein [Phytophthora parasitica P10297]	Phytophthora parasitica P10297	5
116	0	10	7.099	5.864	5.864	gi|570316338	hsp70-like protein [Phytophthora parasitica P1976]	Phytophthora parasitica P1976	5
116	0	10	12.19	10.07	10.07	gi|568083290	hsp70-like protein [Phytophthora parasitica INRA-310]	Phytophthora parasitica INRA-310	5
116	0	10	7.419	6.129	6.129	gi|568038149	hsp70-like protein [Phytophthora parasitica]	Phytophthora parasitica	5
116	0	10	7.419	6.129	6.129	gi|568008235	hsp70-like protein [Phytophthora parasitica]	Phytophthora parasitica	5
116	0	10	7.143	5.901	5.901	gi|567978749	hsp70-like protein [Phytophthora parasitica]	Phytophthora parasitica	5
116	0	10	7.143	5.901	5.901	gi|567950076	hsp70-like protein [Phytophthora parasitica]	Phytophthora parasitica	5
116	0	10	7.099	5.864	5.864	gi|566012632	hsp70-like protein [Phytophthora parasitica P1569] >gi	Phytophthora parasitica P1569	5
116	0	9.63	14.92	9.605	9.605	gi|272718742	heat shock protein 70 [Candida albicans]	Candida albicans	5
116	0	6	14.5	7.818	7.818	gi|358387632	hypothetical protein TRIVIDRAFT_85027 [Trichoderma virens Gv29-8]	Trichoderma virens Gv29-8	5
116	0	6	12.05	7.818	7.818	gi|549056366	Similar to Heat shock protein SSB; acc. no. Q707X3 [Pyronema omphalodes CBS 100304]	Pyronema omphalodes CBS 100304	5
116	0	6	12.08	7.339	7.339	gi|346973967	heat shock protein sks2 [Verticillium dahliae VdLs.17]	Verticillium dahliae VdLs.17	5
116	0	6	13.61	9.897	9.897	gi|302416179	heat shock protein SSB1 [Verticillium alfalfae VaMs.102] >gi	Verticillium alfalfae VaMs.102	5
117	4	9.14	26.08	17.23	12.02	gi|115432944	O-acetylhomoserine [Aspergillus terreus NIH2624] >gi	Aspergillus terreus NIH2624	5
117	0	9.18	28.73	18.55	13.35	gi|212537883	homocysteine synthase CysD [Talaromyces marneffei ATCC 18224] >gi	Talaromyces marneffei ATCC 18224	5
130	3.79	7.47	13.17	6.356	6.356	gi|358371921	glycogen phosphorylase GlpV/Gph1 [Aspergillus kawachii IFO 4308]	Aspergillus kawachii IFO 4308	5
130	0	7.47	13.17	6.356	6.356	gi|350629775	hypothetical protein ASPNIDRAFT_52675 [Aspergillus niger ATCC 1015]	Aspergillus niger ATCC 1015	5
130	0	7.47	13.17	6.356	6.356	gi|145240099	glycogen phosphorylase [Aspergillus niger CBS 513.88] >gi	Aspergillus niger CBS 513.88	5
149	0	6.02	21.6	8.495	8.495	gi|451853354	hypothetical protein COCSADRAFT_83995 [Bipolaris sorokiniana ND90Pr]	Bipolaris sorokiniana ND90Pr	5
149	0	6.02	13.35	8.495	8.495	gi|576937736	hypothetical protein COCMIDRAFT_79838 [Bipolaris oryzae ATCC 44560]	Bipolaris oryzae ATCC 44560	5
149	0	6	10.28	8.178	8.178	gi|526196821	hypothetical protein H072_8096 [Dactylellina haptotyla CBS 200.50]	Dactylellina haptotyla CBS 200.50	5
149	0	6	8.475	8.475	8.475	gi|189191646	formamidase FmdS [Pyrenophora tritici-repentis Pt-1C-BFP] >gi	Pyrenophora tritici-repentis Pt-1C-BFP	5
157	0	8.44	25.64	12.5	10.17	gi|347832954	similar to mitochondrial citrate synthase precursor [Botryotinia fuckeliana T4] >gi	Botryotinia fuckeliana T4	5
157	0	8.44	18.35	12.45	10.13	gi|398408409	citrate synthase [Zymoseptoria tritici IPO323] >gi	Zymoseptoria tritici IPO323	5
157	0	8.44	16.42	12.42	10.11	gi|452845634	hypothetical protein DOTSEDRAFT_69498 [Dothistroma septosporum NZE10]	Dothistroma septosporum NZE10	5
157	0	8.44	16.35	12.37	10.06	gi|449300700	hypothetical protein BAUCODRAFT_34097 [Baudoinia compniacensis UAMH 10762]	Baudoinia compniacensis UAMH 10762	5
157	0	8.04	14.44	10.19	10.19	gi|425774109	Citrate synthase [Penicillium digitatum PHI26] >gi	Penicillium digitatum PHI26	5
157	0	8.04	14.44	10.19	10.19	gi|260875772	mitochondrial citrate synthase precursor [Penicillium oxalicum]	Penicillium oxalicum	5
157	0	8.04	14.44	10.19	10.19	gi|255931657	Pc12g05400 [Penicillium chrysogenum Wisconsin 54-1255] >gi	Penicillium chrysogenum Wisconsin 54-1255	5
157	0	8	19.23	10.47	10.47	gi|565935087	citrate synthase, mitochondrial [Cladophialophora carrionii CBS 160.54]	Cladophialophora carrionii CBS 160.54	5
157	0	8	19.44	10.26	10.26	gi|568113742	citrate synthase, mitochondrial [Cyphellophora europaea CBS 101466]	Cyphellophora europaea CBS 101466	5
157	0	8	17.2	10.19	10.19	gi|525587921	hypothetical protein PDE_09135 [Penicillium oxalicum 114-2]	Penicillium oxalicum 114-2	5
157	0	7.48	14.14	10.13	10.13	gi|452986548	hypothetical protein MYCFIDRAFT_53988 [Pseudocercospora fijiensis CIRAD86]	Pseudocercospora fijiensis CIRAD86	5
157	0	7.48	14.19	10.17	10.17	gi|440632821	citrate synthase, mitochondrial [Pseudogymnoascus destructans 20631-21]	Pseudogymnoascus destructans 20631-21	5
168	2.31	6.57	13.96	11.85	10.13	gi|119188835	hypothetical protein CIMG_04465 [Coccidioides immitis RS] >gi	Coccidioides immitis RS	5
181	0	9.35	23.83	15.43	10.16	gi|255944493	Pc20g04720 [Penicillium chrysogenum Wisconsin 54-1255] >gi	Penicillium chrysogenum Wisconsin 54-1255	5
184	0	10.03	17.17	10.5	10.5	gi|358365307	methylmalonate-semialdehyde dehydrogenase [Aspergillus kawachii IFO 4308]	Aspergillus kawachii IFO 4308	5
184	0	10.03	14.62	10.47	10.47	gi|70993396	methylmalonate-semialdehyde dehydrogenase [Aspergillus fumigatus Af293] >gi	Aspergillus fumigatus Af293	5
184	0	10.03	14.62	10.47	10.47	gi|159125523	methylmalonate-semialdehyde dehydrogenase, putative [Aspergillus fumigatus A1163]	Aspergillus fumigatus A1163	5
184	0	10.01	17.56	12.02	12.02	gi|121708456	methylmalonate-semialdehyde dehydrogenase, putative [Aspergillus clavatus NRRL 1] >gi	Aspergillus clavatus NRRL 1	5
184	0	9.38	16.94	12.79	12.79	gi|119499998	methylmalonate-semialdehyde dehydrogenase, putative [Neosartorya fischeri NRRL 181] >gi	Neosartorya fischeri NRRL 181	5
191	0	6	11.4	8.64	8.64	gi|378730466	fumarate hydratase, class II [Exophiala dermatitidis NIH/UT8656]	Exophiala dermatitidis NIH/UT8656	5
204	0	9.49	21.67	12.23	12.23	gi|255947798	Pc22g06360 [Penicillium chrysogenum Wisconsin 54-1255] >gi	Penicillium chrysogenum Wisconsin 54-1255	5
204	0	9.49	19.11	13.29	13.29	gi|425766050	Kynurenine aminotransferase, putative [Penicillium digitatum PHI26] >gi	Penicillium digitatum PHI26	5
204	0	9.44	19.4	16.2	9.168	gi|145257997	hypothetical protein ANI_1_908184 [Aspergillus niger CBS 513.88] >gi	Aspergillus niger CBS 513.88	5
204	0	8.5	20.19	14.62	9.977	gi|242769580	kynurenine aminotransferase, putative [Talaromyces stipitatus ATCC 10500] >gi	Talaromyces stipitatus ATCC 10500	5
204	0	8.43	18.94	11.91	9.149	gi|525587218	hypothetical protein PDE_08430 [Penicillium oxalicum 114-2]	Penicillium oxalicum 114-2	5
204	0	7.64	17.72	10.96	10.96	gi|557726952	hypothetical protein ANI_1_908184 [Byssochlamys spectabilis No. 5]	Byssochlamys spectabilis No. 5	5
204	0	7.47	20.19	9.977	9.977	gi|212542171	kynurenine aminotransferase, putative [Talaromyces marneffei ATCC 18224] >gi	Talaromyces marneffei ATCC 18224	5
209	0	4.63	17.61	9.915	7.179	gi|70982436	heat shock protein (Sti1) [Aspergillus fumigatus Af293] >gi	Aspergillus fumigatus Af293	5
275	0	6.56	25.65	15.87	14.13	gi|115389366	elongation factor 1-alpha [Aspergillus terreus NIH2624] >gi	Aspergillus terreus NIH2624	5
294	1.17	10.09	16.44	4.852	3.504	gi|425770027	Fatty acid synthase alpha subunit FasA [Penicillium digitatum Pd1] >gi	Penicillium digitatum Pd1	5
294	0	10.22	13.05	4.207	3.452	gi|525580264	hypothetical protein PDE_01451 [Penicillium oxalicum 114-2]	Penicillium oxalicum 114-2	5
445	0	11.61	23.45	12.54	8.632	gi|258575537	heat shock protein SSB1 [Uncinocarpus reesii 1704] >gi	Uncinocarpus reesii 1704	5
494	0.15	8.35	18.75	13.43	10.88	gi|494143720	enolase [Bacillus bataviensis] >gi	Bacillus bataviensis	5
494	0	8.35	16.9	13.43	10.88	gi|560302033	enolase [Bacillus sp. 17376] >gi	Bacillus sp. 17376	5
494	0	8.35	18.29	13.43	10.88	gi|489443983	enolase [Bacillus methanolicus] >gi	Bacillus methanolicus	5
494	0	8.35	14.85	13.46	10.9	gi|495575720	Enolase [Bhargavaea cecembensis] >gi	Bhargavaea cecembensis	5
494	0	8.35	14.81	13.43	10.88	gi|489446676	enolase [Bacillus methanolicus] >gi	Bacillus methanolicus	5
566	0	7.29	22.4	6.697	6.467	gi|295136292	S-adenosylhomocysteine hydrolase [Zunongwangia profunda SM-A87] >gi	Zunongwangia profunda SM-A87	5
566	0	7.29	20.55	6.621	6.393	gi|497464371	S-adenosyl-L-homocysteine hydrolase [Leeuwenhoekiella blandensis] >gi	Leeuwenhoekiella blandensis	5
566	0	7.29	20.32	6.621	6.393	gi|336172373	adenosylhomocysteinase [Lacinutrix sp. 5H-3-7-4] >gi	Lacinutrix sp. 5H-3-7-4	5
566	0	7.29	17.81	6.621	6.393	gi|325285924	adenosylhomocysteinase [Cellulophaga lytica DSM 7489] >gi	Cellulophaga lytica DSM 7489	5
566	0	7.29	18.26	6.621	6.393	gi|120437392	S-adenosyl-L-homocysteine hydrolase [Gramella forsetii KT0803] >gi	Gramella forsetii KT0803	5
566	0	7.29	16.89	6.621	6.393	gi|495512169	S-adenosyl-L-homocysteine hydrolase [Imtechella halotolerans] >gi	Imtechella halotolerans	5
566	0	7.29	18.76	6.636	6.407	gi|488764731	S-adenosyl-L-homocysteine hydrolase [Bergeyella zoohelcum] >gi	Bergeyella zoohelcum	5
566	0	7.29	18.76	6.636	6.407	gi|488740740	S-adenosyl-L-homocysteine hydrolase [Bergeyella zoohelcum] >gi	Bergeyella zoohelcum	5
566	0	7.29	17.16	6.636	6.407	gi|544938478	S-adenosyl-L-homocysteine hydrolase [Elizabethkingia meningoseptica] >gi	Elizabethkingia meningoseptica	5
566	0	7.29	13.93	6.621	6.393	gi|537743297	S-adenosylhomocysteinase [Formosa agariphila KMM 3901]	Formosa agariphila KMM 3901	5
566	0	7.29	17.16	6.636	6.407	gi|510826445	S-adenosyl-L-homocysteine hydrolase [Elizabethkingia meningoseptica] >gi	Elizabethkingia meningoseptica	5
566	0	7.29	17.16	6.636	6.407	gi|496375419	S-adenosyl-L-homocysteine hydrolase [Elizabethkingia anophelis] >gi	Elizabethkingia anophelis	5
566	0	7.29	13.47	6.621	6.393	gi|494155750	S-adenosyl-L-homocysteine hydrolase [Kordia algicida] >gi	Kordia algicida	5
566	0	7.29	9.955	6.561	6.335	gi|256421082	S-adenosyl-L-homocysteine hydrolase [Chitinophaga pinensis DSM 2588] >gi	Chitinophaga pinensis DSM 2588	5
567	0.09	8.52	15.1	9.84	5.95	gi|584392678	unnamed protein product [Kuraishia capsulata CBS 1993]	Kuraishia capsulata CBS 1993	5
568	0.09	8.33	30.41	13.06	10.82	gi|115400741	hexokinase [Aspergillus terreus NIH2624] >gi	Aspergillus terreus NIH2624	5
569	0	11.81	30.57	12.68	10.08	gi|226291235	heat shock protein SSB1 [Paracoccidioides brasiliensis Pb18]	Paracoccidioides brasiliensis Pb18	5
569	0	11.81	30.57	12.68	10.08	gi|225679503	heat shock protein SSB [Paracoccidioides brasiliensis Pb03]	Paracoccidioides brasiliensis Pb03	5
569	0	11.81	28.19	14	11.13	gi|295659837	heat shock protein SSB1 [Paracoccidioides sp. 'lutzii' Pb01] >gi	Paracoccidioides sp. lutzii Pb01	5
569	0	11.46	22.15	10.91	9.446	gi|327304939	heat shock protein 70 [Trichophyton rubrum CBS 118892] >gi	Trichophyton rubrum CBS 118892	5
569	0	11.46	22.15	10.91	9.446	gi|302506649	hypothetical protein ARB_06404 [Arthroderma benhamiae CBS 112371] >gi	Arthroderma benhamiae CBS 112371	5
569	0	11.46	20.52	10.91	9.446	gi|315046036	heat shock protein SSB1 [Arthroderma gypseum CBS 118893] >gi	Arthroderma gypseum CBS 118893	5
569	0	11.46	20.52	10.91	9.446	gi|302666355	hypothetical protein TRV_01060 [Trichophyton verrucosum HKI 0517] >gi	Trichophyton verrucosum HKI 0517	5
569	0	11.04	22.64	12.38	10.91	gi|119195789	heat shock protein SSB [Coccidioides immitis RS] >gi	Coccidioides immitis RS	5
569	0	6	15.64	7.818	7.818	gi|584127398	heat shock protein SSB1 [Fusarium verticillioides 7600]	Fusarium verticillioides 7600	5
569	0	6	15.64	7.818	7.818	gi|517311323	probable heat shock protein 70 [Fusarium fujikuroi IMI 58289]	Fusarium fujikuroi IMI 58289	5
569	0	6	9.917	4.959	4.959	gi|477508091	Heat shock protein SSB [Fusarium oxysporum f. sp. cubense race 1]	Fusarium oxysporum f. sp. cubense race 1	5
569	0	6	14.82	7.818	7.818	gi|408388084	hypothetical protein FPSE_12049 [Fusarium pseudograminearum CS3096]	Fusarium pseudograminearum CS3096	5
569	0	6	15.64	7.818	7.818	gi|342878255	hypothetical protein FOXB_09893 [Fusarium oxysporum Fo5176] >gi	Fusarium oxysporum Fo5176	5
569	0	6	14.56	8.421	8.421	gi|558856090	heat shock protein SSB1 [Fusarium graminearum PH-1]	Fusarium graminearum PH-1	5
569	0	6	14.5	7.818	7.818	gi|358387632	hypothetical protein TRIVIDRAFT_85027 [Trichoderma virens Gv29-8]	Trichoderma virens Gv29-8	5
569	0	6	11.54	7.805	7.805	gi|171695078	hypothetical protein [Podospora anserina S mat+] >gi	Podospora anserina S mat+	5
569	0	6	12.05	7.818	7.818	gi|549056366	Similar to Heat shock protein SSB; acc. no. Q707X3 [Pyronema omphalodes CBS 100304]	Pyronema omphalodes CBS 100304	5
569	0	6	12.08	7.339	7.339	gi|346973967	heat shock protein sks2 [Verticillium dahliae VdLs.17]	Verticillium dahliae VdLs.17	5
569	0	6	8.386	7.595	7.595	gi|336276209	hypothetical protein SMAC_04972 [Sordaria macrospora k-hell] >gi	Sordaria macrospora k-hell	5
569	0	6	13.61	9.897	9.897	gi|302416179	heat shock protein SSB1 [Verticillium alfalfae VaMs.102] >gi	Verticillium alfalfae VaMs.102	5
32	0	10.43	34.68	15.41	6.789	gi|120609639	chaperonin GroEL [Acidovorax citrulli AAC00-1] >gi	Acidovorax citrulli AAC00-1	4
32	0	10.43	33.21	15.41	6.789	gi|518532361	molecular chaperone GroEL [Acidovorax avenae]	Acidovorax avenae	4
32	0	10.43	32.6	15.38	6.777	gi|222109893	chaperonin groel [Acidovorax ebreus TPSY] >gi	Acidovorax ebreus TPSY	4
32	0	10.43	32.6	15.38	6.777	gi|121593123	chaperonin GroEL [Acidovorax sp. JS42] >gi	Acidovorax sp. JS42	4
32	0	10.43	29.36	15.41	6.789	gi|326315731	chaperonin GroEL [Acidovorax avenae subsp. avenae ATCC 19860] >gi	Acidovorax avenae subsp. avenae ATCC 19860	4
40	10.87	10.87	34.51	21.57	11.18	gi|83770834	unnamed protein product [Aspergillus oryzae RIB40]	Aspergillus oryzae RIB40	4
40	0	10.87	33.08	20.68	10.71	gi|238489765	conserved hypothetical protein [Aspergillus flavus NRRL3357] >gi	Aspergillus flavus NRRL3357	4
46	0	8.04	20.26	10.58	10.58	gi|255946095	Pc20g13350 [Penicillium chrysogenum Wisconsin 54-1255] >gi	Penicillium chrysogenum Wisconsin 54-1255	4
46	0	8.04	20.32	11.55	11.55	gi|425773858	2-methylcitrate dehydratase, putative [Penicillium digitatum PHI26] >gi	Penicillium digitatum PHI26	4
50	9.71	9.71	34.56	22.58	14.75	gi|70984824	homocysteine synthase CysD [Aspergillus fumigatus Af293] >gi	Aspergillus fumigatus Af293	4
51	0.02	8.03	14.18	5.757	5.011	gi|297273007	PREDICTED: hypothetical protein LOC707236 [Macaca mulatta]	Macaca mulatta	4
51	0.02	8.03	25	11.34	9.874	gi|544499998	PREDICTED: keratin, type I cytoskeletal 16 [Macaca fascicularis]	Macaca fascicularis	4
51	0.02	8.03	25	11.34	9.874	gi|355754159	hypothetical protein EGM_07909 [Macaca fascicularis]	Macaca fascicularis	4
51	0.02	8.03	25.16	11.42	9.937	gi|355568681	hypothetical protein EGK_08708 [Macaca mulatta]	Macaca mulatta	4
51	0.02	8.03	23.63	11.39	9.916	gi|395749155	PREDICTED: keratin, type I cytoskeletal 16 [Pongo abelii]	Pongo abelii	4
51	0.02	8.03	23.53	11.34	9.874	gi|332260824	PREDICTED: keratin, type I cytoskeletal 16 [Nomascus leucogenys]	Nomascus leucogenys	4
51	0.02	8.03	19.54	11.34	9.874	gi|402900160	PREDICTED: keratin, type I cytoskeletal 16 [Papio anubis]	Papio anubis	4
51	0	7.96	17.77	10.74	9.298	gi|545858037	PREDICTED: keratin, type I cytoskeletal 14-like isoform X2 [Sus scrofa]	Sus scrofa	4
51	0	7.96	18.14	10.97	9.494	gi|410981097	PREDICTED: keratin, type I cytoskeletal 14 [Felis catus]	Felis catus	4
51	0	7.96	18.18	10.99	9.514	gi|403304494	PREDICTED: keratin, type I cytoskeletal 14 [Saimiri boliviensis boliviensis]	Saimiri boliviensis boliviensis	4
51	0	7.96	18.22	11.02	9.534	gi|386848	keratin [Homo sapiens]	Homo sapiens	4
51	0	7.96	18.18	10.99	9.514	gi|350590321	PREDICTED: keratin, type I cytoskeletal 14-like isoformX1 [Sus scrofa]	Sus scrofa	4
51	0	7.96	21.88	13.23	11.45	gi|297273005	PREDICTED: keratin, type I cytoskeletal 14-like isoform 2 [Macaca mulatta]	Macaca mulatta	4
51	0	7.96	18.14	10.97	9.494	gi|296202894	PREDICTED: keratin, type I cytoskeletal 14 isoform 1 [Callithrix jacchus]	Callithrix jacchus	4
51	0	7.96	21.88	13.23	11.45	gi|119581150	keratin 14 (epidermolysis bullosa simplex, Dowling-Meara, Koebner), isoform CRA_b [Homo sapiens]	Homo sapiens	4
51	0	7.96	15.92	11.04	9.554	gi|560994416	PREDICTED: keratin, type I cytoskeletal 14 isoform X1 [Vicugna pacos]	Vicugna pacos	4
51	0	7.96	17.72	12.62	10.92	gi|556738668	PREDICTED: keratin, type I cytoskeletal 14 isoform X2 [Pantholops hodgsonii]	Pantholops hodgsonii	4
51	0	7.96	14.15	10.08	8.721	gi|556738666	PREDICTED: keratin, type I cytoskeletal 14 isoform X1 [Pantholops hodgsonii]	Pantholops hodgsonii	4
51	0	7.96	16.4	11.69	10.11	gi|555998565	PREDICTED: keratin, type I cytoskeletal 14 isoform X2 [Bos mutus]	Bos mutus	4
51	0	7.96	14.17	10.1	8.738	gi|555998563	PREDICTED: keratin, type I cytoskeletal 14 isoform X1 [Bos mutus]	Bos mutus	4
51	0	7.96	14.23	10.14	8.772	gi|548509033	PREDICTED: keratin, type I cytoskeletal 14 isoform X3 [Capra hircus]	Capra hircus	4
51	0	7.96	14.2	10.12	8.755	gi|548509031	PREDICTED: keratin, type I cytoskeletal 14 isoform X2 [Capra hircus]	Capra hircus	4
51	0	7.96	14.15	10.08	8.721	gi|548509029	PREDICTED: keratin, type I cytoskeletal 14 isoform X1 [Capra hircus]	Capra hircus	4
51	0	7.96	15.27	10.88	9.414	gi|478520669	PREDICTED: keratin, type I cytoskeletal 14 [Ceratotherium simum simum]	Ceratotherium simum simum	4
51	0	7.96	15.3	10.9	9.434	gi|440891357	Keratin, type I cytoskeletal 14 [Bos mutus]	Bos mutus	4
51	0	7.96	16.78	11.95	10.34	gi|426238017	PREDICTED: keratin, type I cytoskeletal 14-like [Ovis aries]	Ovis aries	4
51	0	7.96	12.68	10.99	9.514	gi|395826426	PREDICTED: keratin, type I cytoskeletal 14 isoform 2 [Otolemur garnettii]	Otolemur garnettii	4
51	0	7.96	13.54	11.74	10.16	gi|395826424	PREDICTED: keratin, type I cytoskeletal 14 isoform 1 [Otolemur garnettii]	Otolemur garnettii	4
51	0	7.96	15.3	10.9	9.434	gi|296476317	TPA: keratin, type I cytoskeletal 14 [Bos taurus]	Bos taurus	4
51	0	7.96	15.3	10.9	9.434	gi|262118301	keratin, type I cytoskeletal 14 [Bos taurus]	Bos taurus	4
51	0	7.96	11.63	11.63	10.07	gi|560994418	PREDICTED: keratin, type I cytoskeletal 14 isoform X2 [Vicugna pacos]	Vicugna pacos	4
51	0	7.96	11.95	11.95	10.34	gi|560994414	PREDICTED: keratin, type I cytoskeletal 17 [Vicugna pacos]	Vicugna pacos	4
51	0	7.96	11.04	11.04	9.554	gi|560904808	PREDICTED: keratin, type I cytoskeletal 14 [Camelus ferus] >gi	Camelus ferus	4
51	0	7.96	11.95	11.95	10.34	gi|560904806	PREDICTED: keratin, type I cytoskeletal 17 [Camelus ferus]	Camelus ferus	4
51	0	7.96	12.32	12.32	10.66	gi|528765791	keratin, type I cytoskeletal 17-like isoform 1 [Camelus ferus]	Camelus ferus	4
51	0	7.96	11.61	11.61	10.04	gi|350590319	PREDICTED: keratin, type I cytoskeletal 17-like [Sus scrofa]	Sus scrofa	4
51	0	7.96	10.9	10.9	9.434	gi|344286072	PREDICTED: keratin, type I cytoskeletal 14-like [Loxodonta africana]	Loxodonta africana	4
52	0	8.83	25.96	10.14	7.22	gi|332206121	PREDICTED: uncharacterized protein LOC100596772 [Nomascus leucogenys]	Nomascus leucogenys	4
52	0	8.82	25.68	10.03	7.143	gi|297691943	PREDICTED: uncharacterized protein LOC100458217 isoform 1 [Pongo abelii]	Pongo abelii	4
54	8.29	8.29	5.414	4.618	4.618	gi|489483388	hypothetical protein [Brevibacillus borstelensis] >gi	Brevibacillus borstelensis	4
55	0	7.11	19.9	7.895	7.895	gi|158258947	unnamed protein product [Homo sapiens]	Homo sapiens	4
55	0	7.11	15.93	7.882	7.882	gi|333609291	serum albumin precursor [Pongo abelii] >gi	Pongo abelii	4
55	0	7.08	15.93	7.882	7.882	gi|426344604	PREDICTED: serum albumin [Gorilla gorilla gorilla]	Gorilla gorilla gorilla	4
55	0	6.87	22.22	11.62	11.62	gi|23241675	ALB protein [Homo sapiens]	Homo sapiens	4
55	0	6.87	21.95	11.47	11.47	gi|119626068	albumin, isoform CRA_e [Homo sapiens]	Homo sapiens	4
55	0	6.03	23.14	9.178	9.178	gi|194391112	unnamed protein product [Homo sapiens]	Homo sapiens	4
55	0	6.02	21.58	11.51	11.51	gi|119626074	albumin, isoform CRA_k [Homo sapiens]	Homo sapiens	4
55	0	6.02	21.1	11.51	11.51	gi|27692693	ALB protein [Homo sapiens] >gi	Homo sapiens	4
55	0	5.9	20.98	8.217	8.217	gi|55669910	Chain A, Crystal Structure Of The Ga Module Complexed With Human Serum Albumin		4
55	0	5.9	19.7	7.718	7.718	gi|23307793	serum albumin [Homo sapiens]	Homo sapiens	4
55	0	5.9	20.62	8.076	8.076	gi|228311905	Chain A, Crystal Structure Of Human Serum Albumin Complexed With Myristic Acid And Lysophosphatidylethanolamine >gi|355333071|pdb|3SQJ|A Chain A, Recombinant Human Serum Albumin From Transgenic Plant >gi|355333072|pdb|3SQJ|B Chain B, Recombinant Human Serum Albumin From Transgenic Plant		4
55	0	5.9	19.87	7.781	7.781	gi|178345	alloalbumin Venezia [Homo sapiens]	Homo sapiens	4
55	0	5.9	20.73	8.117	8.117	gi|168988718	Chain A, Structure Of Human Serum Albumin With S-Naproxen And The Ga Module		4
55	0	5.9	20.65	8.09	8.09	gi|157830361	Chain A, Human Serum Albumin In A Complex With Myristic Acid And Tri- Iodobenzoic Acid		4
56	7.86	7.86	23.6	14.7	12.84	gi|495537668	peptidase M20 [Brevundimonas sp. BAL3] >gi	Brevundimonas sp. BAL3	4
57	7.82	7.82	19.64	14.06	14.06	gi|67522881	HGD_EMENI Homogentisate 1,2-dioxygenase (Homogentisicase) (Homogentisate oxygenase) (Homogentisic acid oxidase) [Aspergillus nidulans FGSC A4] >gi	Aspergillus nidulans FGSC A4	4
58	7.69	7.69	29.45	18.86	14.62	gi|115397545	glutathione reductase [Aspergillus terreus NIH2624] >gi	Aspergillus terreus NIH2624	4
59	7.61	7.61	26.8	14.85	12.99	gi|242819165	ATP citrate lyase subunit (Acl), putative [Talaromyces stipitatus ATCC 10500] >gi	Talaromyces stipitatus ATCC 10500	4
59	0	7.59	25.1	14.81	12.96	gi|70992211	ATP citrate lyase subunit (Acl), putatibe [Aspergillus fumigatus Af293] >gi	Aspergillus fumigatus Af293	4
59	0	7.59	25.1	14.81	12.96	gi|119471599	ATP citrate lyase subunit (Acl), putatibe [Neosartorya fischeri NRRL 181] >gi	Neosartorya fischeri NRRL 181	4
61	7.47	7.47	17.23	6.17	6.17	gi|115491885	glycogen phosphorylase [Aspergillus terreus NIH2624] >gi	Aspergillus terreus NIH2624	4
62	7.35	7.35	22.89	13.86	11.24	gi|115384914	aspartyl aminopeptidase [Aspergillus terreus NIH2624] >gi	Aspergillus terreus NIH2624	4
65	7.07	7.07	7.475	4.848	4.848	gi|115383746	conserved hypothetical protein [Aspergillus terreus NIH2624] >gi	Aspergillus terreus NIH2624	4
66	6.95	6.95	24.68	13.4	11.7	gi|67527949	EF1A_ASPOR Elongation factor 1-alpha (EF-1-alpha) [Aspergillus nidulans FGSC A4] >gi	Aspergillus nidulans FGSC A4	4
66	0	6.95	24.79	13.46	11.75	gi|259481175	TPA: elongation factor 1-alpha (Broad) [Aspergillus nidulans FGSC A4]	Aspergillus nidulans FGSC A4	4
66	0	4.68	36.05	25.75	22.32	gi|296920218	translation elongation factor 1-alpha, partial [Aspergillus brasiliensis]	Aspergillus brasiliensis	4
66	0	4.68	25.86	25.86	22.41	gi|296920220	translation elongation factor 1-alpha, partial [Aspergillus carbonarius]	Aspergillus carbonarius	4
67	6.71	6.71	6.002	5.324	5.324	gi|119492774	bacteriodes thetaiotaomicron symbiotic chitinase [Neosartorya fischeri NRRL 181] >gi	Neosartorya fischeri NRRL 181	4
72	6.45	6.45	15.72	12.45	10.7	gi|358375275	1,3-beta-glucanosyltransferase Gel1 [Aspergillus kawachii IFO 4308]	Aspergillus kawachii IFO 4308	4
72	0	6.45	15.72	12.45	10.7	gi|145256130	1,3-beta-glucanosyltransferase gel1 [Aspergillus niger CBS 513.88] >gi	Aspergillus niger CBS 513.88	4
73	6.32	6.32	28.87	14.85	14.85	gi|115400707	hypothetical protein ATEG_06764 [Aspergillus terreus NIH2624] >gi	Aspergillus terreus NIH2624	4
84	0	5.57	12.67	4.015	3.298	gi|238499005	fatty acid synthase beta subunit, putative [Aspergillus flavus NRRL3357] >gi	Aspergillus flavus NRRL3357	4
84	0	5.57	12.67	4.015	3.298	gi|169778600	sterigmatocystin biosynthesis fatty acid synthase subunit beta [Aspergillus oryzae RIB40] >gi	Aspergillus oryzae RIB40	4
84	0	4.48	9.034	3.298	3.298	gi|121711828	fatty acid synthase beta subunit, putative [Aspergillus clavatus NRRL 1] >gi	Aspergillus clavatus NRRL 1	4
86	5.54	5.54	6.555	3.506	3.506	gi|559036189	hypothetical protein [Brevibacillus panacihumi] >gi	Brevibacillus panacihumi	4
93	4.76	4.76	16.89	12.67	12.67	gi|115396662	conserved hypothetical protein [Aspergillus terreus NIH2624] >gi	Aspergillus terreus NIH2624	4
112	0	9.37	12.18	9.814	6.768	gi|393216475	chaperonin GroL [Fomitiporia mediterranea MF3/22]	Fomitiporia mediterranea MF3/22	4
112	0	8.66	16.1	10.62	7.705	gi|345560428	hypothetical protein AOL_s00215g289 [Arthrobotrys oligospora ATCC 24927]	Arthrobotrys oligospora ATCC 24927	4
112	0	8.36	14.38	9.03	7.525	gi|526204243	hypothetical protein H072_1531 [Dactylellina haptotyla CBS 200.50]	Dactylellina haptotyla CBS 200.50	4
112	0	8.14	23.29	12.84	7.021	gi|322705285	Heat shock protein 60 (Antigen HIS-62) [Metarhizium anisopliae ARSEF 23]	Metarhizium anisopliae ARSEF 23	4
112	0	8.11	20.78	12.78	6.985	gi|584134082	heat shock protein 60, mitochondrial [Fusarium verticillioides 7600]	Fusarium verticillioides 7600	4
112	0	8.11	16.6	10.2	5.578	gi|517315318	probable heat-shock protein hsp60 [Fusarium fujikuroi IMI 58289]	Fusarium fujikuroi IMI 58289	4
112	0	8.11	20.78	12.78	6.985	gi|475671161	Heat shock protein 60, mitochondrial [Fusarium oxysporum f. sp. cubense race 4] >gi	Fusarium oxysporum f. sp. cubense race 4	4
112	0	8.11	20.78	12.78	6.985	gi|46123737	HS60_AJECA Heat shock protein 60, mitochondrial precursor (Antigen HIS-62) [Fusarium graminearum PH-1] >gi	Fusarium graminearum PH-1	4
112	0	8.11	18.91	11.63	6.357	gi|408399723	hypothetical protein FPSE_00959 [Fusarium pseudograminearum CS3096]	Fusarium pseudograminearum CS3096	4
112	0	8.11	11.02	6.775	3.704	gi|342886297	hypothetical protein FOXB_03302 [Fusarium oxysporum Fo5176]	Fusarium oxysporum Fo5176	4
113	4.02	6.67	10.15	8.02	6.71	gi|259479441	TPA: putative coronin homolog (Eurofung) [Aspergillus nidulans FGSC A4]	Aspergillus nidulans FGSC A4	4
113	0	6.67	8.235	8.235	6.891	gi|67540342	hypothetical protein AN6341.2 [Aspergillus nidulans FGSC A4] >gi	Aspergillus nidulans FGSC A4	4
116	0.04	7.55	10.09	8.696	8.696	gi|16611913	70 kDa heat shock protein [Artemia franciscana]	Artemia franciscana	4
116	0	9.53	20.85	9.609	5.7	gi|327352867	heat shock protein SSB [Ajellomyces dermatitidis ATCC 18188] >gi	Ajellomyces dermatitidis ATCC 18188	4
116	0	9.53	20.98	9.672	5.738	gi|261201708	heat shock protein SSB [Ajellomyces dermatitidis SLH14081] >gi	Ajellomyces dermatitidis SLH14081	4
116	0	9.24	21.04	8.32	5.71	gi|225558277	heat shock protein SSB1 [Ajellomyces capsulatus G186AR]	Ajellomyces capsulatus G186AR	4
116	0	9.24	19.58	8.32	5.71	gi|154285930	heat shock 70 kDa protein [Ajellomyces capsulatus NAm1] >gi	Ajellomyces capsulatus NAm1	4
116	0	8.06	9.61	6.156	6.156	gi|401411409	Heat shock protein 70 (Precursor), related [Neospora caninum Liverpool] >gi	Neospora caninum Liverpool	4
116	0	8.06	9.969	6.386	6.386	gi|3098140	heat shock protein 70 [Toxoplasma gondii]	Toxoplasma gondii	4
116	0	8.06	9.581	6.138	6.138	gi|237830213	heat shock protein 70, putative [Toxoplasma gondii ME49] >gi	Toxoplasma gondii ME49	4
116	0	8.04	9.692	6.923	6.923	gi|574479332	hsp70-like protein [Aphanomyces invadans]	Aphanomyces invadans	4
116	0	8.04	9.589	6.849	6.849	gi|570990178	hsp70-like protein [Phytophthora parasitica P10297]	Phytophthora parasitica P10297	4
116	0	8.04	9.589	6.849	6.849	gi|570955035	hsp70-like protein [Phytophthora parasitica CJ01A1]	Phytophthora parasitica CJ01A1	4
116	0	8.04	9.589	6.849	6.849	gi|568107449	hsp70-like protein [Phytophthora parasitica INRA-310]	Phytophthora parasitica INRA-310	4
116	0	8.04	9.663	6.902	6.902	gi|530732080	hsp70-like protein [Saprolegnia diclina VS20]	Saprolegnia diclina VS20	4
116	0	8.04	9.618	6.87	6.87	gi|38489934	heat shock protein 70 [Phytophthora nicotianae]	Phytophthora nicotianae	4
116	0	8.04	9.618	6.87	6.87	gi|38489932	heat shock protein 70 [Phytophthora nicotianae]	Phytophthora nicotianae	4
116	0	8.04	9.589	6.849	6.849	gi|38489930	heat shock protein 70 [Phytophthora nicotianae] >gi	Phytophthora nicotianae	4
116	0	8.04	9.56	6.829	6.829	gi|375332063	heat shock protein 70 [Vaucheria litorea]	Vaucheria litorea	4
116	0	8.04	9.648	6.891	6.891	gi|348684613	hypothetical protein PHYSODRAFT_485614 [Phytophthora sojae]	Phytophthora sojae	4
116	0	8.04	9.648	6.891	6.891	gi|348684610	hypothetical protein PHYSODRAFT_486085 [Phytophthora sojae]	Phytophthora sojae	4
116	0	8.04	9.648	6.891	6.891	gi|348684609	hypothetical protein PHYSODRAFT_480010 [Phytophthora sojae]	Phytophthora sojae	4
116	0	8.04	7.895	5.639	5.639	gi|348684607	hypothetical protein PHYSODRAFT_344705 [Phytophthora sojae]	Phytophthora sojae	4
116	0	8.04	10.09	6.881	6.881	gi|301105855	heat shock protein 70 [Phytophthora infestans T30-4] >gi	Phytophthora infestans T30-4	4
116	0	8.04	9.648	6.891	6.891	gi|301105849	heat shock 70 kDa protein [Phytophthora infestans T30-4] >gi	Phytophthora infestans T30-4	4
116	0	8.04	9.648	6.891	6.891	gi|301105845	heat shock 70 kDa protein [Phytophthora infestans T30-4] >gi	Phytophthora infestans T30-4	4
116	0	8.04	9.502	6.787	6.787	gi|301105839	heat shock 70 kDa protein [Phytophthora infestans T30-4] >gi	Phytophthora infestans T30-4	4
116	0	8	12.05	6.515	6.515	gi|400603029	hsp70-like protein [Beauveria bassiana ARSEF 2860]	Beauveria bassiana ARSEF 2860	4
116	0	8	10.7	6.881	6.881	gi|508778858	Heat shock protein 70B [Theobroma cacao]	Theobroma cacao	4
116	0	8	10.03	6.944	6.944	gi|363752599	hypothetical protein Ecym_4678 [Eremothecium cymbalariae DBVPG#7215] >gi	Eremothecium cymbalariae DBVPG#7215	4
116	0	8	10.69	6.87	6.87	gi|224115756	predicted protein [Populus trichocarpa] >gi	Populus trichocarpa	4
116	0	8	8.783	6.78	6.78	gi|1346315	RecName: Full=Heat shock 70 kDa protein >gi|773670|gb|AAA65099.1| heat shock protein [Blastocladiella emersonii]	BLAEM	4
116	0	8	8.462	6.923	6.923	gi|508784217	Heat shock protein 70B [Theobroma cacao]	Theobroma cacao	4
116	0	8	8.488	6.944	6.944	gi|474441223	Heat shock cognate 70 kDa protein 4 [Triticum urartu]	Triticum urartu	4
116	0	8	8.475	6.934	6.934	gi|431144	HSP70 [Lilium longiflorum]	Lilium longiflorum	4
116	0	8	8.488	6.944	6.944	gi|326519769	predicted protein [Hordeum vulgare subsp. vulgare]	Hordeum vulgare subsp. vulgare	4
116	0	8	11.94	7.785	7.785	gi|307210424	Heat shock 70 kDa protein cognate 4 [Harpegnathos saltator]	Harpegnathos saltator	4
116	0	8	8.488	6.944	6.944	gi|2827002	HSP70 [Triticum aestivum] >gi	Triticum aestivum	4
116	0	8	11.01	9.147	9.147	gi|24415603	70 kDa heat shock protein 2 [Rhizopus stolonifer]	Rhizopus stolonifer	4
116	0	8	11.06	9.19	9.19	gi|20260809	Hsp70 protein 2, partial [Rhizopus stolonifer]	Rhizopus stolonifer	4
116	0	8	7.552	6.294	6.294	gi|585103697	heat shock protein 70 [Nannochloropsis gaditana]	Nannochloropsis gaditana	4
116	0	8	8.911	7.426	7.426	gi|574100593	hsp70-like protein [Aphanomyces astaci]	Aphanomyces astaci	4
116	0	8	6.393	5.308	5.308	gi|560127002	Lipoma HMGIC fusion partner protein and Heat shock protein 70 domain containing protein [Haemonchus contortus]	Haemonchus contortus	4
116	0	8	11.16	9.298	9.298	gi|553181751	heat shock protein 70 [Nannochloropsis gaditana CCMP526] >gi	Nannochloropsis gaditana CCMP526	4
116	0	8	8.491	7.075	7.075	gi|530732472	hsp70-like protein [Saprolegnia diclina VS20]	Saprolegnia diclina VS20	4
116	0	8	8.576	7.12	7.12	gi|402592360	heat shock 70 protein, partial [Wuchereria bancrofti]	Wuchereria bancrofti	4
116	0	8	8.207	6.839	6.839	gi|348684617	hypothetical protein PHYSODRAFT_482793 [Phytophthora sojae]	Phytophthora sojae	4
116	0	8	8.204	6.811	6.811	gi|345650980	heat shock protein 70 [Haemonchus contortus]	Haemonchus contortus	4
116	0	8	8.257	6.881	6.881	gi|27802643	hsp70 family member [Locusta migratoria]	Locusta migratoria	4
116	0	8	8.411	7.009	7.009	gi|196008839	hypothetical protein TRIADDRAFT_50470 [Trichoplax adhaerens] >gi	Trichoplax adhaerens	4
116	0	8	8.424	7.02	7.02	gi|190014500	70kDa heat shock protein [Gammarus locusta]	Gammarus locusta	4
116	0	8	8.281	6.875	6.875	gi|17541098	Protein HSP-1 [Caenorhabditis elegans] >gi	Caenorhabditis elegans	4
116	0	8	7.305	7.305	7.305	gi|322510484	putative heat shock protein 70 [Organic Lake phycodnavirus 1]	Organic Lake phycodnavirus 1	4
116	0	8	11.39	11.39	11.39	gi|255977225	heat shock protein Hsp70 [Glaucocystis nostochinearum]	Glaucocystis nostochinearum	4
116	0	8	7.053	7.053	7.053	gi|188532070	heat shock protein 70A [Exorista civilis]	Exorista civilis	4
116	0	8	6.875	6.875	6.875	gi|156352	heat shock protein 70A [Caenorhabditis elegans]	Caenorhabditis elegans	4
116	0	7.79	20.03	7.012	5.843	gi|325094053	conserved hypothetical protein [Ajellomyces capsulatus H88]	Ajellomyces capsulatus H88	4
116	0	7.79	19.58	6.852	5.71	gi|240277233	heat shock protein SSB [Ajellomyces capsulatus H143]	Ajellomyces capsulatus H143	4
116	0	7.7	9.034	9.034	9.034	gi|195144944	GL24150 [Drosophila persimilis] >gi	Drosophila persimilis	4
116	0	7.7	9.02	9.02	9.02	gi|195144942	GL23398 [Drosophila persimilis] >gi	Drosophila persimilis	4
116	0	7.7	9.034	9.034	9.034	gi|125775103	GA18881 [Drosophila pseudoobscura pseudoobscura] >gi	Drosophila pseudoobscura pseudoobscura	4
116	0	7.55	11.42	7.178	7.178	gi|68479353	hypothetical protein CaO19.6367 [Candida albicans SC5314] >gi	Candida albicans SC5314	4
116	0	7.55	11.42	7.178	7.178	gi|562977180	Heat shock protein SSB1 [Ogataea parapolymorpha DL-1]	Ogataea parapolymorpha DL-1	4
116	0	7.55	11.42	7.178	7.178	gi|353526248	RecName: Full=Heat shock protein SSB1 >gi|238880211|gb|EEQ43849.1| heat shock protein SSB [Candida albicans WO-1]	CANAW	4
116	0	7.55	11.42	7.178	7.178	gi|255727773	heat shock protein SSB1 [Candida tropicalis MYA-3404] >gi	Candida tropicalis MYA-3404	4
116	0	7.55	11.42	7.178	7.178	gi|241959180	cytoplasmic ATPase that is a ribosome-associated molecular chaperone, putative; heat shock protein, putative [Candida dubliniensis CD36] >gi	Candida dubliniensis CD36	4
116	0	7.55	11.42	7.178	7.178	gi|2213423	heat shock protein 70 [Candida albicans]	Candida albicans	4
116	0	7.55	11.42	7.178	7.178	gi|149238586	heat shock protein SSB1 [Lodderomyces elongisporus NRRL YB-4239] >gi	Lodderomyces elongisporus NRRL YB-4239	4
116	0	7.55	11.42	7.178	7.178	gi|126139167	heat shock protein of the HSP70 family (SSB1) (HSP75) [Scheffersomyces stipitis CBS 6054] >gi	Scheffersomyces stipitis CBS 6054	4
117	0	7.66	26.42	18.68	10.93	gi|525587927	hypothetical protein PDE_09141 [Penicillium oxalicum 114-2]	Penicillium oxalicum 114-2	4
117	0	7.14	26.79	17.55	8.314	gi|358371556	homocysteine synthase CysD [Aspergillus kawachii IFO 4308]	Aspergillus kawachii IFO 4308	4
117	0	7.13	21.66	12.91	7.877	gi|242808017	homocysteine synthase CysD [Talaromyces stipitatus ATCC 10500] >gi	Talaromyces stipitatus ATCC 10500	4
117	0	7.13	21.48	17.55	8.314	gi|350640258	hypothetical protein ASPNIDRAFT_54281 [Aspergillus niger ATCC 1015]	Aspergillus niger ATCC 1015	4
117	0	7.13	21.48	17.55	8.314	gi|145242826	O-acetylhomoserine (thiol)-lyase [Aspergillus niger CBS 513.88] >gi	Aspergillus niger CBS 513.88	4
119	0	7.48	16.91	11.55	9.691	gi|525586713	hypothetical protein PDE_07924 [Penicillium oxalicum 114-2]	Penicillium oxalicum 114-2	4
119	0	7.36	26.65	11.16	11.16	gi|391865609	ATP-citrate lyase [Aspergillus oryzae 3.042]	Aspergillus oryzae 3.042	4
119	0	7.36	26.65	11.16	11.16	gi|169772623	ATP-citrate synthase subunit 2 [Aspergillus oryzae RIB40] >gi	Aspergillus oryzae RIB40	4
141	3.39	7.57	23.71	11.86	11.86	gi|121710296	homogentisate 1,2-dioxygenase (HmgA), putative [Aspergillus clavatus NRRL 1] >gi	Aspergillus clavatus NRRL 1	4
157	0	6.92	19.24	10.57	8.245	gi|406863222	hypothetical protein MBM_05564 [Marssonina brunnea f. sp. 'multigermtubi' MB_m1]	Marssonina brunnea f. sp. multigermtubi MB_m1	4
157	0	6.38	28.45	10.5	8.096	gi|156063018	citrate synthase, mitochondrial precursor [Sclerotinia sclerotiorum 1980] >gi	Sclerotinia sclerotiorum 1980	4
157	0	6	12.21	8.211	8.211	gi|549057041	Similar to Citrate synthase, mitochondrial; acc. no. O00098 [Pyronema omphalodes CBS 100304]	Pyronema omphalodes CBS 100304	4
157	0	5.42	14.26	7.872	7.872	gi|573057661	Citrate synthase [Pestalotiopsis fici W106-1]	Pestalotiopsis fici W106-1	4
184	0	7.31	15.86	12.13	12.13	gi|67526267	hypothetical protein AN3591.2 [Aspergillus nidulans FGSC A4] >gi	Aspergillus nidulans FGSC A4	4
191	0	4	10.21	7.66	7.66	gi|565933957	fumarate hydratase, class II [Cladophialophora carrionii CBS 160.54]	Cladophialophora carrionii CBS 160.54	4
204	0	5.89	16.59	9.716	8.057	gi|565939602	hypothetical protein G647_01159 [Cladophialophora carrionii CBS 160.54]	Cladophialophora carrionii CBS 160.54	4
204	0	5.57	16.74	8.14	8.14	gi|224925488	kynurenine aminotransferase [Paecilomyces sp. J18]	Paecilomyces sp. J18	4
208	2	8.03	37.55	12.06	10.51	gi|121710770	dihydrolipoamide dehydrogenase [Aspergillus clavatus NRRL 1] >gi	Aspergillus clavatus NRRL 1	4
211	2	5.56	10.56	4.225	4.225	gi|584413028	Plasma membrane ATPase 2 [Penicillium roqueforti]	Penicillium roqueforti	4
278	0	9.16	28.83	23.13	14.23	gi|374094394	heat shock protein 60, partial [Lambertella langei]	Lambertella langei	4
278	0	9.16	28.83	23.13	14.23	gi|374094294	heat shock protein 60, partial [Scleromitrula calthicola]	Scleromitrula calthicola	4
278	0	9.16	28.83	23.13	14.23	gi|374094292	heat shock protein 60, partial [Scleromitrula spiraeicola]	Scleromitrula spiraeicola	4
278	0	8.69	28.13	17.43	12.23	gi|358022836	heat shock protein 60, partial [Amphobotrys ricini] >gi	Amphobotrys ricini	4
278	0	8.69	28.09	19.06	13.38	gi|575384710	heat shock protein 60, partial [Ciboria batschiana]	Ciboria batschiana	4
278	0	8.69	28.19	19.13	13.42	gi|575384708	heat shock protein 60, partial [Ciboria batschiana] >gi	Ciboria batschiana	4
278	0	8.69	28.83	20.28	14.23	gi|374094302	heat shock protein 60, partial [Monilinia aucupariae]	Monilinia aucupariae	4
278	0	8.69	28.83	20.28	14.23	gi|374094300	heat shock protein 60, partial [Monilinia urnula]	Monilinia urnula	4
278	0	8.69	28.83	20.28	14.23	gi|374094296	heat shock protein 60, partial [Monilinia megalospora] >gi	Monilinia megalospora	4
278	0	8.69	27.18	19.13	13.42	gi|170076435	heat shock protein 60 [Botryotinia fuckeliana]	Botryotinia fuckeliana	4
278	0	8.69	24.5	19.13	13.42	gi|583967438	heat shock protein 60, partial [Botryotinia fuckeliana]	Botryotinia fuckeliana	4
278	0	8.69	24.75	19.32	13.56	gi|575384722	heat shock protein 60, partial [Sclerotinia sclerotiorum]	Sclerotinia sclerotiorum	4
278	0	8.69	24.5	19.13	13.42	gi|575384706	heat shock protein 60, partial [Sclerotinia minor]	Sclerotinia minor	4
278	0	8.69	24.66	19.26	13.51	gi|575384702	heat shock protein 60, partial [Sclerotinia bulborum]	Sclerotinia bulborum	4
278	0	8.69	24.33	19	13.33	gi|575384700	heat shock protein 60, partial [Pycnopeziza sympodialis]	Pycnopeziza sympodialis	4
278	0	8.69	24.5	19.13	13.42	gi|575384698	heat shock protein 60, partial [Pycnopeziza sympodialis]	Pycnopeziza sympodialis	4
278	0	8.69	24.25	18.94	13.29	gi|575384694	heat shock protein 60, partial [Botryotinia fuckeliana]	Botryotinia fuckeliana	4
278	0	8.69	24.41	19.06	13.38	gi|575384688	heat shock protein 60, partial [Botryotinia fuckeliana] >gi	Botryotinia fuckeliana	4
278	0	8.69	24.66	19.26	13.51	gi|575384686	heat shock protein 60, partial [Botryotinia fuckeliana]	Botryotinia fuckeliana	4
278	0	8.69	24.83	19.39	13.61	gi|575384684	heat shock protein 60, partial [Botryotinia fuckeliana]	Botryotinia fuckeliana	4
278	0	8.69	24.5	19.13	13.42	gi|56713081	heat shock protein 60 [Botryotinia porri]	Botryotinia porri	4
278	0	8.69	24.5	19.13	13.42	gi|56713047	heat shock protein 60 [Botryotinia ficariarum]	Botryotinia ficariarum	4
278	0	8.69	24.5	19.13	13.42	gi|56713039	heat shock protein 60 [Botrytis elliptica]	Botrytis elliptica	4
278	0	8.69	24.5	19.13	13.42	gi|56713021	heat shock protein 60 [Botryotinia fuckeliana] >gi	Botryotinia fuckeliana	4
278	0	8.69	24.5	19.13	13.42	gi|56713011	heat shock protein 60 [Botrytis allii]	Botrytis allii	4
278	0	8.69	24.5	19.13	13.42	gi|56713007	heat shock protein 60 [Botrytis allii]	Botrytis allii	4
278	0	8.69	24.5	19.13	13.42	gi|56713001	heat shock protein 60 [Botrytis allii]	Botrytis allii	4
278	0	8.69	24.5	19.13	13.42	gi|56712989	heat shock protein 60 [Monilinia fructigena] >gi	Monilinia fructigena	4
278	0	8.69	24.5	19.13	13.42	gi|56712987	heat shock protein 60 [Botryotinia pelargonii] >gi	Botryotinia pelargonii	4
278	0	8.69	24.33	19	13.33	gi|507482177	heat shock protein 60, partial [Botryotinia fuckeliana]	Botryotinia fuckeliana	4
278	0	8.69	24.33	19	13.33	gi|507482161	heat shock protein 60, partial [Botrytis pseudocinerea] >gi	Botrytis pseudocinerea	4
278	0	8.69	23.86	18.63	13.07	gi|507482155	heat shock protein 60, partial [Botrytis pseudocinerea] >gi	Botrytis pseudocinerea	4
278	0	8.69	24.91	19.45	13.65	gi|451774910	heat shock protein 60, partial [Botrytis sp. B83]	Botrytis sp. B83	4
278	0	8.69	23.47	18.33	12.86	gi|380467976	heat shock protein 60, partial [Sclerotinia nivalis] >gi	Sclerotinia nivalis	4
278	0	8.69	24.5	19.13	13.42	gi|374922973	heat shock protein 60, partial [Botryotinia fuckeliana]	Botryotinia fuckeliana	4
278	0	8.69	24.5	19.13	13.42	gi|374922969	heat shock protein 60, partial [Botryotinia fuckeliana]	Botryotinia fuckeliana	4
278	0	8.69	24.5	19.13	13.42	gi|374676811	heat shock protein 60, partial [Botryotinia fuckeliana]	Botryotinia fuckeliana	4
278	0	8.69	25.98	20.28	14.23	gi|374094384	heat shock protein 60, partial [Poculum henningsianum] >gi	Poculum henningsianum	4
278	0	8.69	25.98	20.28	14.23	gi|374094382	heat shock protein 60, partial [Lambertella subrenispora]	Lambertella subrenispora	4
278	0	8.69	25.98	20.28	14.23	gi|374094362	heat shock protein 60, partial [Botrytis paeoniae] >gi	Botrytis paeoniae	4
278	0	8.69	25.98	20.28	14.23	gi|374094356	heat shock protein 60, partial [Sclerotinia glacialis]	Sclerotinia glacialis	4
278	0	8.69	25.98	20.28	14.23	gi|374094324	heat shock protein 60, partial [Myriosclerotinia duriaeana]	Myriosclerotinia duriaeana	4
278	0	8.69	25.98	20.28	14.23	gi|374094304	heat shock protein 60, partial [Monilinia fructigena] >gi	Monilinia fructigena	4
278	0	8.69	24.5	19.13	13.42	gi|357973564	heat shock protein 60 [Botryotinia fuckeliana]	Botryotinia fuckeliana	4
278	0	8.69	24.5	19.13	13.42	gi|345287655	heat shock protein 60 [Botrytis sp. LXP-2011]	Botrytis sp. LXP-2011	4
278	0	8.69	24.5	19.13	13.42	gi|209490801	heat shock protein 60, partial [Botryotinia porri]	Botryotinia porri	4
278	0	8.69	24.5	19.13	13.42	gi|209490791	heat shock protein 60, partial [Botrytis sp. OnionBC-59]	Botrytis sp. OnionBC-59	4
278	0	8.69	24.5	19.13	13.42	gi|170317994	heat shock protein 60, partial [Botrytis fabae]	Botrytis fabae	4
278	0	8.69	24.5	19.13	13.42	gi|170317992	heat shock protein 60, partial [Botryotinia fuckeliana]	Botryotinia fuckeliana	4
278	0	8.69	24.5	19.13	13.42	gi|170317990	heat shock protein 60, partial [Botrytis sp. BroadbeanBC-13]	Botrytis sp. BroadbeanBC-13	4
278	0	8.69	24.5	19.13	13.42	gi|170076433	heat shock protein 60 [Botryotinia squamosa]	Botryotinia squamosa	4
278	0	8.69	24.5	19.13	13.42	gi|170076429	heat shock protein 60 [Botrytis sp. BroadbeanBC-2]	Botrytis sp. BroadbeanBC-2	4
278	0	8.69	24.5	19.13	13.42	gi|133917339	heat shock protein 60 [Botrytis tulipae]	Botrytis tulipae	4
278	0	8.69	24.5	19.13	13.42	gi|133917327	heat shock protein 60 [Botryotinia fuckeliana] >gi	Botryotinia fuckeliana	4
278	0	8.69	24.5	19.13	13.42	gi|133917323	heat shock protein 60 [Botrytis elliptica]	Botrytis elliptica	4
278	0	8.39	21.81	16.44	13.42	gi|209490797	heat shock protein 60, partial [Botrytis byssoidea]	Botrytis byssoidea	4
278	0	8.33	24.52	18.39	15.33	gi|406065877	heat shock protein 60, partial [Botrytis sp. N11_S_E08] >gi	Botrytis sp. N11_S_E08	4
278	0	8.33	18.46	16.11	13.42	gi|374922971	heat shock protein 60, partial [Botryotinia fuckeliana]	Botryotinia fuckeliana	4
281	1.41	3.56	12.64	5.1	5.1	gi|493956935	NADP-specific glutamate dehydrogenase [Gordonia paraffinivorans] >gi	Gordonia paraffinivorans	4
320	0.79	7.09	13.81	13.81	13.81	gi|425768657	Beta-alanine synthase, putative [Penicillium digitatum PHI26] >gi	Penicillium digitatum PHI26	4
320	0	6.78	16.63	16.63	11.16	gi|121700112	beta-alanine synthase, putative [Aspergillus clavatus NRRL 1] >gi	Aspergillus clavatus NRRL 1	4
320	0	6.53	11.35	11.35	11.35	gi|557728546	beta-alanine synthase [Byssochlamys spectabilis No. 5]	Byssochlamys spectabilis No. 5	4
322	0.76	6.97	24.7	7.945	6.563	gi|391868091	molecular co-chaperone STI1 [Aspergillus oryzae 3.042]	Aspergillus oryzae 3.042	4
322	0	6.97	24.7	7.945	6.563	gi|169782000	heat shock protein STI1 [Aspergillus oryzae RIB40] >gi	Aspergillus oryzae RIB40	4
367	0.48	6.52	11.86	9.958	4.661	gi|410694362	Adenosylhomocysteinase (S-adenosyl-L-homocysteine hydrolase) (AdoHcyase) [Thiomonas arsenitoxydans] >gi	Thiomonas arsenitoxydans	4
367	0	6.52	11.86	9.958	4.661	gi|296136657	adenosylhomocysteinase [Thiomonas intermedia K12] >gi	Thiomonas intermedia K12	4
369	0	4.61	9.683	6.331	4.655	gi|361128379	putative Inositol-3-phosphate synthase [Glarea lozoyensis 74030] >gi	Glarea lozoyensis 74030	4
384	0.4	7.05	17.55	10.78	6.765	gi|361131377	putative Citrate synthase, mitochondrial [Glarea lozoyensis 74030] >gi	Glarea lozoyensis 74030	4
392	0.37	6.66	14.41	11.14	11.14	gi|358367394	homogentisate 1,2-dioxygenase [Aspergillus kawachii IFO 4308]	Aspergillus kawachii IFO 4308	4
392	0	6.66	14.41	11.14	11.14	gi|145243378	homogentisate 1,2-dioxygenase [Aspergillus niger CBS 513.88] >gi	Aspergillus niger CBS 513.88	4
444	0	6.13	15.63	9.57	7.813	gi|344302276	6-phosphogluconate dehydrogenase [Spathaspora passalidarum NRRL Y-27907]	Spathaspora passalidarum NRRL Y-27907	4
445	0	9.53	20.85	9.609	5.7	gi|327352867	heat shock protein SSB [Ajellomyces dermatitidis ATCC 18188] >gi	Ajellomyces dermatitidis ATCC 18188	4
445	0	9.53	20.98	9.672	5.738	gi|261201708	heat shock protein SSB [Ajellomyces dermatitidis SLH14081] >gi	Ajellomyces dermatitidis SLH14081	4
494	0	6.33	10.67	9.281	6.729	gi|495771492	Enolase [Planococcus halocryophilus] >gi	Planococcus halocryophilus	4
494	0	6.33	10.67	9.281	6.729	gi|495704963	enolase [Planococcus donghaensis] >gi	Planococcus donghaensis	4
494	0	6.33	16.28	14.88	12.33	gi|138896640	phosphopyruvate hydratase [Geobacillus thermodenitrificans NG80-2] >gi	Geobacillus thermodenitrificans NG80-2	4
502	0	8.41	14.27	4.362	2.316	gi|391872143	3-oxoacyl-[acyl-carrier-protein] synthase [Aspergillus oryzae 3.042]		4
502	0	8.41	14.27	4.362	2.316	gi|169778598	3-oxoacyl-[acyl-carrier-protein] synthase [Aspergillus oryzae RIB40] >gi	1.82376e+06	4
566	0	7.48	9.773	6.364	6.364	gi|3914953	RecName: Full=Adenosylhomocysteinase; Short=AdoHcyase; AltName: Full=S-adenosyl-L-homocysteine hydrolase >gi|1401142|gb|AAC98514.1| S-adenosylhomocysteine hydrolase [Pneumocystis carinii]	PNECA	4
566	0	5.21	21.69	6.621	6.393	gi|559199399	S-adenosylhomocysteine hydrolase [Flavobacterium saliperosum] >gi	Flavobacterium saliperosum	4
566	0	5.21	21.69	6.621	6.393	gi|559193909	S-adenosyl-L-homocysteine hydrolase [Flavobacterium cauense] >gi	Flavobacterium cauense	4
566	0	5.21	20.32	6.621	6.393	gi|559196679	S-adenosylhomocysteine hydrolase [Flavobacterium enshiense] >gi	Flavobacterium enshiense	4
566	0	4.95	17.87	7.014	7.014	gi|517443063	S-adenosyl-L-homocysteine hydrolase [Segetibacter koreensis]	Segetibacter koreensis	4
566	0	4.94	22.15	7.078	7.078	gi|488736596	S-adenosyl-L-homocysteine hydrolase [Saprospira grandis] >gi	Saprospira grandis	4
569	0	8	12.05	6.515	6.515	gi|400603029	hsp70-like protein [Beauveria bassiana ARSEF 2860]	Beauveria bassiana ARSEF 2860	4
40	0	9.3	26.05	17.68	7.985	gi|358368043	UDP-galactopyranose mutase [Aspergillus kawachii IFO 4308]	Aspergillus kawachii IFO 4308	3
40	0	9.3	25.75	17.48	7.895	gi|317027047	UDP-galactopyranose mutase [Aspergillus niger CBS 513.88] >gi	Aspergillus niger CBS 513.88	3
40	0	9.3	26.86	18.24	8.235	gi|134056927	unnamed protein product [Aspergillus niger]	Aspergillus niger	3
40	0	8.84	23.09	15.66	8.023	gi|115391603	hypothetical protein ATEG_04128 [Aspergillus terreus NIH2624] >gi	Aspergillus terreus NIH2624	3
57	0	6	12.53	11.02	11.02	gi|531983327	homogentisate 1,2-dioxygenase [Ajellomyces dermatitidis ATCC 26199] >gi	Ajellomyces dermatitidis ATCC 26199	3
57	0	6	12.53	11.02	11.02	gi|327353940	homogentisate 1,2-dioxygenase [Ajellomyces dermatitidis ATCC 18188]	Ajellomyces dermatitidis ATCC 18188	3
57	0	6	12.53	11.02	11.02	gi|261199752	homogentisate 1,2-dioxygenase [Ajellomyces dermatitidis SLH14081] >gi	Ajellomyces dermatitidis SLH14081	3
57	0	5.92	14.44	11.11	11.11	gi|525587694	hypothetical protein PDE_08906 [Penicillium oxalicum 114-2]	Penicillium oxalicum 114-2	3
58	0	5.61	19.04	7.473	7.473	gi|358376200	glutathione oxidoreductase Glr1 [Aspergillus kawachii IFO 4308]	Aspergillus kawachii IFO 4308	3
58	0	5.61	17.55	7.447	7.447	gi|317028203	glutathione reductase [Aspergillus niger CBS 513.88]	Aspergillus niger CBS 513.88	3
58	0	5.61	20.97	8.898	8.898	gi|134057928	unnamed protein product [Aspergillus niger] >gi	Aspergillus niger	3
59	0	5.5	21.81	9.877	8.025	gi|121699810	ATP citrate lyase subunit (Acl), putatibe [Aspergillus clavatus NRRL 1] >gi	Aspergillus clavatus NRRL 1	3
63	7.32	7.32	18.33	13.35	9.729	gi|115389218	conserved hypothetical protein [Aspergillus terreus NIH2624] >gi	Aspergillus terreus NIH2624	3
66	0	5.21	24.78	10.43	6.739	gi|255935411	Pc13g02940 [Penicillium chrysogenum Wisconsin 54-1255] >gi	Penicillium chrysogenum Wisconsin 54-1255	3
66	0	5.21	23.21	10.41	6.725	gi|121702563	translation elongation factor EF-1 alpha subunit , putative [Aspergillus clavatus NRRL 1] >gi	Aspergillus clavatus NRRL 1	3
66	0	5.17	20.22	10.43	6.739	gi|584411038	Elongation factor 1-alpha [Penicillium roqueforti]	Penicillium roqueforti	3
66	0	5.17	24.78	10.43	6.739	gi|525581402	hypothetical protein PDE_02596 [Penicillium oxalicum 114-2]	Penicillium oxalicum 114-2	3
66	0	5.17	22.61	10.43	6.739	gi|425769917	Elongation factor 1-alpha [Penicillium digitatum Pd1] >gi	Penicillium digitatum Pd1	3
66	0	5.17	24.78	10.43	6.739	gi|358373376	translation elongation factor EF-1 alpha subunit [Aspergillus kawachii IFO 4308]	Aspergillus kawachii IFO 4308	3
66	0	5.17	24.78	10.43	6.739	gi|145255366	elongation factor 1-alpha [Aspergillus niger CBS 513.88] >gi	Aspergillus niger CBS 513.88	3
66	0	5.17	17.09	10.26	6.624	gi|83772582	unnamed protein product [Aspergillus oryzae RIB40]	Aspergillus oryzae RIB40	3
66	0	5.17	22.61	10.43	6.739	gi|557724787	elongation factor 1-alpha [Byssochlamys spectabilis No. 5]	Byssochlamys spectabilis No. 5	3
66	0	5.17	15.6	11.01	7.11	gi|308219062	translation elongation factor 1 alpha, partial [Ascosphaera acerosa]	Ascosphaera acerosa	3
66	0	5.17	15.98	10.96	7.078	gi|308219050	translation elongation factor 1 alpha, partial [Ascosphaera sp. ATCC 64254]	Ascosphaera sp. ATCC 64254	3
66	0	5.17	16.06	11.01	7.11	gi|308219048	translation elongation factor 1 alpha, partial [Ascosphaera major]	Ascosphaera major	3
66	0	5.17	16.06	11.01	7.11	gi|308219030	translation elongation factor 1 alpha, partial [Ascosphaera sp. I DLW-2010] >gi	Ascosphaera sp. I DLW-2010	3
66	0	5.17	15.38	10.55	6.813	gi|308219028	translation elongation factor 1 alpha, partial [Ascosphaera apis]	Ascosphaera apis	3
66	0	5.17	15.22	10.43	6.739	gi|308219024	translation elongation factor 1 alpha [Ascosphaera apis]	Ascosphaera apis	3
66	0	5.17	15.38	10.55	6.813	gi|308219022	translation elongation factor 1 alpha, partial [Ascosphaera apis] >gi	Ascosphaera apis	3
66	0	5.17	15	10.43	6.739	gi|238499327	translation elongation factor EF-1 alpha subunit , putative [Aspergillus flavus NRRL3357] >gi	Aspergillus flavus NRRL3357	3
66	0	5.17	13.99	11.01	7.11	gi|308219054	translation elongation factor 1 alpha, partial [Ascosphaera pollenicola]	Ascosphaera pollenicola	3
66	0	5.17	13.99	11.01	7.11	gi|308219042	translation elongation factor 1 alpha, partial [Ascosphaera flava]	Ascosphaera flava	3
66	0	5.17	13.93	10.96	7.078	gi|308219038	translation elongation factor 1 alpha, partial [Ascosphaera variegata]	Ascosphaera variegata	3
66	0	5.17	13.99	11.01	7.11	gi|308219032	translation elongation factor 1 alpha, partial [Ascosphaera sp. MR DLW-2010]	Ascosphaera sp. MR DLW-2010	3
66	0	4.68	16.4	7.895	6.275	gi|146322501	translation elongation factor EF-1 alpha subunit [Aspergillus fumigatus Af293] >gi	Aspergillus fumigatus Af293	3
66	0	4.68	17.61	8.478	6.739	gi|119496509	translation elongation factor EF-1 alpha subunit , putative [Neosartorya fischeri NRRL 181] >gi	Neosartorya fischeri NRRL 181	3
66	0	4.68	13.53	8.945	7.11	gi|308219056	translation elongation factor 1 alpha, partial [Ascosphaera proliperda] >gi	Ascosphaera proliperda	3
66	0	4.68	13.47	8.904	7.078	gi|308219052	translation elongation factor 1 alpha, partial [Ascosphaera osmophila]	Ascosphaera osmophila	3
66	0	4.68	13.53	8.945	7.11	gi|308219018	translation elongation factor 1 alpha, partial [Ascosphaera aggregata] >gi	Ascosphaera aggregata	3
66	0	4.68	13.53	8.945	7.11	gi|308219014	translation elongation factor 1 alpha, partial [Ascosphaera torchioi] >gi	Ascosphaera torchioi	3
66	0	4.68	13.66	9.028	7.176	gi|308219012	translation elongation factor 1 alpha, partial [Ascosphaera torchioi]	Ascosphaera torchioi	3
66	0	4.68	36.52	16.96	13.48	gi|296920210	translation elongation factor 1-alpha, partial [Aspergillus tubingensis]	Aspergillus tubingensis	3
66	0	4.68	36.84	17.11	13.6	gi|296920204	translation elongation factor 1-alpha, partial [Aspergillus niger]	Aspergillus niger	3
66	0	4.68	35.9	16.67	13.25	gi|296920202	translation elongation factor 1-alpha, partial [Aspergillus niger] >gi	Aspergillus niger	3
66	0	4.68	38.53	17.89	14.22	gi|296920198	translation elongation factor 1-alpha, partial [Aspergillus awamori]	Aspergillus awamori	3
66	0	4.68	37.33	17.33	13.78	gi|296920196	translation elongation factor 1-alpha, partial [Aspergillus awamori]	Aspergillus awamori	3
66	0	4.68	37	17.18	13.66	gi|296920186	translation elongation factor 1-alpha, partial [Aspergillus awamori]	Aspergillus awamori	3
66	0	4.68	11.93	8.945	7.11	gi|308219036	translation elongation factor 1 alpha, partial [Ascosphaera atra]	Ascosphaera atra	3
66	0	4.68	11.93	8.945	7.11	gi|308219034	translation elongation factor 1 alpha, partial [Ascosphaera atra]	Ascosphaera atra	3
66	0	4.68	35.47	25.12	21.18	gi|203282975	translation elongation factor 1 alpha, partial [Aspergillus nidulans]	Aspergillus nidulans	3
66	0	4.68	14.94	14.94	11.88	gi|110666951	translation elongation factor-1 alpha [Spiromastix warcupii]	Spiromastix warcupii	3
69	6.66	6.66	16.23	13.64	9.524	gi|495535645	glutathione reductase [Brevundimonas sp. BAL3] >gi	Brevundimonas sp. BAL3	3
70	6.55	6.55	13.78	4.796	3.776	gi|169780524	plasma membrane ATPase 2 [Aspergillus oryzae RIB40] >gi	Aspergillus oryzae RIB40	3
70	0	6.55	13.03	4.747	3.737	gi|358367751	plasma membrane ATPase 2 [Aspergillus kawachii IFO 4308]	Aspergillus kawachii IFO 4308	3
70	0	6.55	13.24	4.825	3.799	gi|317027984	plasma membrane ATPase 2 [Aspergillus niger CBS 513.88]	Aspergillus niger CBS 513.88	3
70	0	6.55	13.03	4.747	3.737	gi|134057322	unnamed protein product [Aspergillus niger] >gi	Aspergillus niger	3
70	0	5.56	14.78	3.745	3.745	gi|121705040	plasma membrane H+-ATPase Pma1 [Aspergillus clavatus NRRL 1] >gi	Aspergillus clavatus NRRL 1	3
70	0	5.56	11.92	3.737	3.737	gi|67537378	hypothetical protein AN4859.2 [Aspergillus nidulans FGSC A4] >gi	Aspergillus nidulans FGSC A4	3
70	0	5.56	13.9	4.322	4.322	gi|238505308	plasma membrane H+-ATPase Pma1 [Aspergillus flavus NRRL3357] >gi	Aspergillus flavus NRRL3357	3
70	0	5.5	12.34	3.741	3.741	gi|119492716	plasma membrane H+-ATPase Pma1 [Neosartorya fischeri NRRL 181] >gi	Neosartorya fischeri NRRL 181	3
70	0	5.5	11.72	3.737	3.737	gi|115385042	plasma membrane ATPase 2 [Aspergillus terreus NIH2624] >gi	Aspergillus terreus NIH2624	3
70	0	5.5	10.83	3.745	3.745	gi|71000305	plasma membrane H+-ATPase Pma1 [Aspergillus fumigatus Af293] >gi	Aspergillus fumigatus Af293	3
70	0	5.5	10.83	3.745	3.745	gi|15375064	plasma membrane H+-ATPase [Aspergillus fumigatus] >gi	Aspergillus fumigatus	3
71	6.52	6.52	20.3	14.32	9.188	gi|495534380	glutamine synthetase [Brevundimonas sp. BAL3] >gi	Brevundimonas sp. BAL3	3
71	0	6.52	20.26	14.29	9.168	gi|302383657	glutamine synthetase [Brevundimonas subvibrioides ATCC 15264] >gi	Brevundimonas subvibrioides ATCC 15264	3
74	6.28	6.28	20.22	8.356	5.93	gi|115396854	hypothetical protein ATEG_04888 [Aspergillus terreus NIH2624] >gi	Aspergillus terreus NIH2624	3
78	6.09	6.09	19.16	8.885	5.401	gi|74629992	RecName: Full=Sulfate adenylyltransferase; AltName: Full=ATP-sulfurylase; AltName: Full=Sulfate adenylate transferase; Short=SAT >gi|22671748|gb|AAN04497.1| ATP sulfurylase [Aspergillus niger]	ASPNG	3
78	0	6.09	17.94	8.885	5.401	gi|71000539	ATP sulphurylase [Aspergillus fumigatus Af293] >gi	Aspergillus fumigatus Af293	3
78	0	6.09	19.16	8.885	5.401	gi|358369144	sulfate adenylyltransferase [Aspergillus kawachii IFO 4308]	Aspergillus kawachii IFO 4308	3
78	0	6.09	19.16	8.885	5.401	gi|212720962	uncharacterized protein LOC100192512 [Zea mays] >gi	Zea mays	3
78	0	6.09	17.94	8.885	5.401	gi|15865513	ATP sulphurylase [Aspergillus fumigatus]	Aspergillus fumigatus	3
78	0	6.09	19.16	8.885	5.401	gi|145245341	sulfate adenylyltransferase [Aspergillus niger CBS 513.88] >gi	Aspergillus niger CBS 513.88	3
78	0	6.09	17.94	8.885	5.401	gi|121704816	ATP sulphurylase [Aspergillus clavatus NRRL 1] >gi	Aspergillus clavatus NRRL 1	3
78	0	6.09	17.94	8.885	5.401	gi|119493160	ATP sulphurylase [Neosartorya fischeri NRRL 181] >gi	Neosartorya fischeri NRRL 181	3
79	6.06	6.06	19.44	13.01	7.21	gi|255957077	Pc21g23240 [Penicillium chrysogenum Wisconsin 54-1255] >gi	Penicillium chrysogenum Wisconsin 54-1255	3
79	0	6.06	17.08	13.01	7.21	gi|584412797	2-isopropylmalate synthase [Penicillium roqueforti]	Penicillium roqueforti	3
79	0	6.06	22.98	10.09	7.143	gi|169767418	2-isopropylmalate synthase [Aspergillus oryzae RIB40] >gi	Aspergillus oryzae RIB40	3
79	0	6.06	18.82	10.37	7.337	gi|115492613	2-isopropylmalate synthase [Aspergillus terreus NIH2624] >gi	Aspergillus terreus NIH2624	3
79	0	5.53	14.2	8.796	7.099	gi|121700979	2-isopropylmalate synthase [Aspergillus clavatus NRRL 1] >gi	Aspergillus clavatus NRRL 1	3
79	0	5.52	16.93	11.87	7.278	gi|425780816	2-isopropylmalate synthase [Penicillium digitatum PHI26] >gi	Penicillium digitatum PHI26	3
80	6.02	6.02	20.58	9.927	9.927	gi|115399186	hypothetical protein ATEG_06004 [Aspergillus terreus NIH2624] >gi	Aspergillus terreus NIH2624	3
83	5.71	5.71	17.05	8.842	8.842	gi|497236758	dihydrolipoamide dehydrogenase [Burkholderiales bacterium JOSHI_001] >gi	Burkholderiales bacterium JOSHI_001	3
84	5.61	5.61	15.73	3.109	2.391	gi|115394850	fatty acid synthase beta subunit dehydratase [Aspergillus terreus NIH2624] >gi	Aspergillus terreus NIH2624	3
84	0	3.52	12.66	3.106	2.389	gi|67904842	hypothetical protein AN9408.2 [Aspergillus nidulans FGSC A4] >gi	Aspergillus nidulans FGSC A4	3
84	0	3.49	10.85	3.107	2.39	gi|70986492	fatty acid synthase beta subunit [Aspergillus fumigatus Af293] >gi	Aspergillus fumigatus Af293	3
84	0	3.49	10.85	3.107	2.39	gi|159128091	fatty acid synthase beta subunit, putative [Aspergillus fumigatus A1163]	Aspergillus fumigatus A1163	3
84	0	3.49	10.85	3.107	2.39	gi|119474609	fatty acid synthase beta subunit, putative [Neosartorya fischeri NRRL 181] >gi	Neosartorya fischeri NRRL 181	3
85	5.6	5.6	10.97	6.129	6.129	gi|495335682	quinoprotein ethanol dehydrogenase [Methyloversatilis universalis] >gi	Methyloversatilis universalis	3
85	0	5.6	12.98	7.252	7.252	gi|177826794	methanol/alcohol dehydrogenase [Methyloversatilis universalis FAM5]	Methyloversatilis universalis FAM5	3
89	5.2	5.2	27.72	9.158	6.931	gi|525581247	hypothetical protein PDE_02440 [Penicillium oxalicum 114-2]	Penicillium oxalicum 114-2	3
89	0	5.2	21.29	9.158	6.931	gi|358368931	pyruvate dehydrogenase E1 component alpha subunit, mitochondrial precursor [Aspergillus kawachii IFO 4308]	Aspergillus kawachii IFO 4308	3
89	0	5.2	21.29	9.158	6.931	gi|145238760	pyruvate dehydrogenase E1 component subunit alpha [Aspergillus niger CBS 513.88] >gi	Aspergillus niger CBS 513.88	3
89	0	5.2	21.73	9.136	6.914	gi|115390821	pyruvate dehydrogenase E1 component alpha subunit, mitochondrial precursor [Aspergillus terreus NIH2624] >gi	Aspergillus terreus NIH2624	3
89	0	5.2	19.51	9.136	6.914	gi|584408618	Pyruvate dehydrogenase E1 component subunit alpha, mitochondrial [Penicillium roqueforti]	Penicillium roqueforti	3
89	0	5.15	17.4	9.069	6.863	gi|565938993	pyruvate dehydrogenase (acetyl-transferring) E1 component, alpha subunit [Cladophialophora carrionii CBS 160.54]	Cladophialophora carrionii CBS 160.54	3
94	4.75	4.75	10	5.833	5.833	gi|239607006	class II fructose-bisphosphate aldolase [Ajellomyces dermatitidis ER-3] >gi	Ajellomyces dermatitidis ER-3	3
94	0	4.75	5.833	5.833	5.833	gi|525583602	hypothetical protein PDE_04802 [Penicillium oxalicum 114-2]	Penicillium oxalicum 114-2	3
100	4.42	4.42	31.79	9.441	7.129	gi|70997705	ATP synthase F1, beta subunit [Aspergillus fumigatus Af293] >gi	Aspergillus fumigatus Af293	3
100	0	4.42	30.25	9.441	7.129	gi|119479209	ATP synthase F1, beta subunit, putative [Neosartorya fischeri NRRL 181] >gi	Neosartorya fischeri NRRL 181	3
100	0	4.42	29.63	9.552	7.212	gi|67523719	ATPB_NEUCR ATP synthase beta chain, mitochondrial precursor [Aspergillus nidulans FGSC A4] >gi	Aspergillus nidulans FGSC A4	3
100	0	4.42	29.34	9.459	7.143	gi|259487710	TPA: ATP synthase beta chain, mitochondrial (Eurofung) [Aspergillus nidulans FGSC A4]	Aspergillus nidulans FGSC A4	3
100	0	4.42	24.81	9.423	7.115	gi|121713468	ATP synthase F1, beta subunit, putative [Aspergillus clavatus NRRL 1] >gi	Aspergillus clavatus NRRL 1	3
100	0	3.56	11.62	3.028	3.028	gi|485926819	putative -alpha-glucan-branching enzyme protein [Neofusicoccum parvum UCRNP2]	Neofusicoccum parvum UCRNP2	3
100	0	3.56	20.89	7.157	7.157	gi|407917888	hypothetical protein MPH_11659 [Macrophomina phaseolina MS6]	Macrophomina phaseolina MS6	3
106	4.14	4.14	6.135	5.031	4.172	gi|115386238	phosphoribosylformylglycinamidine cyclo-ligase [Aspergillus terreus NIH2624] >gi	Aspergillus terreus NIH2624	3
107	4.11	4.11	10.38	5.33	5.33	gi|406862401	hsp70-like protein [Marssonina brunnea f. sp. 'multigermtubi' MB_m1]	Marssonina brunnea f. sp. multigermtubi MB_m1	3
116	0	6.03	8.385	4.503	4.503	gi|574470660	hsp70-like protein [Aphanomyces invadans]	Aphanomyces invadans	3
116	0	6.03	7.622	4.421	4.421	gi|567315826	heat shock 70 kDa protein 2 [Brachionus plicatilis]	Brachionus plicatilis	3
116	0	6.03	7.669	4.448	4.448	gi|567315824	heat shock 70 kDa protein 1 [Brachionus plicatilis]	Brachionus plicatilis	3
116	0	6.03	5.621	4.29	4.29	gi|123584	RecName: Full=Heat shock 70 kDa protein >gi|167184|gb|AAA33009.1| heat shock protein 70 [Bremia lactucae]	BRELC	3
116	0	6	12.96	6.312	6.312	gi|429860160	hsp70 chaperone [Colletotrichum gloeosporioides Nara gc5]	Colletotrichum gloeosporioides Nara gc5	3
116	0	6	7.932	4.51	4.51	gi|332021988	Heat shock 70 kDa protein cognate 4 [Acromyrmex echinatior]	Acromyrmex echinatior	3
116	0	6	8.217	4.496	4.496	gi|573006128	heat shock protein 70-A [Ditylenchus destructor]	Ditylenchus destructor	3
116	0	6	7.813	4.531	4.531	gi|572309036	PREDICTED: heat shock 70 kDa protein cognate 4-like [Apis dorsata]	Apis dorsata	3
116	0	6	8.791	6.907	6.907	gi|557779668	PREDICTED: major heat shock 70 kDa protein Ab-like [Musca domestica]	Musca domestica	3
116	0	6	7.025	4.335	4.335	gi|557244103	heat shock protein 70, putative [Eimeria necatrix]	Eimeria necatrix	3
116	0	6	6.62	4.085	4.085	gi|557234094	heat shock protein 70, putative [Eimeria brunetti]	Eimeria brunetti	3
116	0	6	7.025	4.335	4.335	gi|557184740	heat shock protein 70, putative [Eimeria maxima]	Eimeria maxima	3
116	0	6	8.408	5.188	5.188	gi|557180598	heat shock protein 70, putative [Eimeria mitis]	Eimeria mitis	3
116	0	6	9.198	5.675	5.675	gi|557145360	heat shock protein 70, putative [Eimeria praecox]	Eimeria praecox	3
116	0	6	7.025	4.335	4.335	gi|557138123	heat shock protein 70, putative [Eimeria tenella]	Eimeria tenella	3
116	0	6	7.025	4.335	4.335	gi|557117956	heat shock protein 70, putative [Eimeria acervulina]	Eimeria acervulina	3
116	0	6	7.825	4.538	4.538	gi|380024563	PREDICTED: heat shock 70 kDa protein cognate 4-like [Apis florea]	Apis florea	3
116	0	6	6.056	4.503	4.503	gi|322779002	hypothetical protein SINV_04536 [Solenopsis invicta]	Solenopsis invicta	3
116	0	6	6.065	4.51	4.51	gi|307188541	Heat shock 70 kDa protein cognate 4 [Camponotus floridanus]	Camponotus floridanus	3
116	0	6	8.255	4.517	4.517	gi|255098669	heat shock protein 70 [Bursaphelenchus mucronatus]	Bursaphelenchus mucronatus	3
116	0	6	7.813	4.531	4.531	gi|229892265	heat shock protein Hsp70Ab-like [Apis mellifera]	Apis mellifera	3
116	0	6	8.255	4.517	4.517	gi|110433182	heat shock protein [Bursaphelenchus xylophilus]	Bursaphelenchus xylophilus	3
116	0	6	6.705	4.137	4.137	gi|1037176	immunoglobulin heavy chain binding protein [Eimeria tenella]	Eimeria tenella	3
116	0	6	5.901	4.503	4.503	gi|9438176	heat shock 70 protein [Parastrongyloides trichosuri]	Parastrongyloides trichosuri	3
116	0	6	9.176	6.843	6.843	gi|63053874	heat shock protein 70 [Delia antiqua]	Delia antiqua	3
116	0	6	5.596	4.271	4.271	gi|574968536	hsp70-like protein [Plasmodium falciparum FCH/4]	Plasmodium falciparum FCH/4	3
116	0	6	5.596	4.271	4.271	gi|574750807	hsp70-like protein [Plasmodium falciparum Vietnam Oak-Knoll (FVO)] >gi	Plasmodium falciparum Vietnam Oak-Knoll (FVO)	3
116	0	6	5.882	4.489	4.489	gi|557767195	PREDICTED: heat shock 70 kDa protein cognate 4-like [Musca domestica]	Musca domestica	3
116	0	6	9.764	6.929	6.929	gi|526299382	heat shock protein 70-2 [Melitaea cinxia]	Melitaea cinxia	3
116	0	6	9.764	6.929	6.929	gi|526299367	heat shock protein 70-2 [Melitaea cinxia]	Melitaea cinxia	3
116	0	6	8.847	6.951	6.951	gi|524894684	PREDICTED: heat shock protein 70 B2-like [Aplysia californica]	Aplysia californica	3
116	0	6	5.891	4.496	4.496	gi|498944846	PREDICTED: heat shock 70 kDa protein cognate 1-like isoform X1 [Ceratitis capitata] >gi	Ceratitis capitata	3
116	0	6	5.965	4.553	4.553	gi|399939	RecName: Full=Heat shock 70 kDa protein homolog; Short=HSP70; AltName: Full=Major surface antigen >gi|552242|gb|AAA29898.1| heat shock protein 70 [Schistosoma mansoni]	SCHMA	3
116	0	6	5.596	4.271	4.271	gi|371941768	Hsp70-x [Plasmodium falciparum 3D7] >gi	Plasmodium falciparum 3D7	3
116	0	6	10.06	8.511	8.511	gi|357622391	HSP70 [Danaus plexippus]	Danaus plexippus	3
116	0	6	8.254	6.984	6.984	gi|357622390	heat shock protein 70 [Danaus plexippus]	Danaus plexippus	3
116	0	6	18.78	11.64	11.64	gi|354550154	heat shock protein 70, partial [Stratiomys japonica]	Stratiomys japonica	3
116	0	6	5.965	4.553	4.553	gi|353229993	putative heat shock protein 70 [Schistosoma mansoni]	Schistosoma mansoni	3
116	0	6	5.828	4.448	4.448	gi|331686225	heat shock protein 70 [Sterkiella histriomuscorum]	Sterkiella histriomuscorum	3
116	0	6	5.749	4.387	4.387	gi|329668246	heat shock protein 70 [Miamiensis avidus]	Miamiensis avidus	3
116	0	6	7.97	6.617	6.617	gi|329112625	AT29089p [Drosophila melanogaster]	Drosophila melanogaster	3
116	0	6	9.035	6.738	6.738	gi|308097853	hsp70 [Bemisia tabaci]	Bemisia tabaci	3
116	0	6	5.956	4.545	4.545	gi|307191601	Heat shock 70 kDa protein cognate 4 [Harpegnathos saltator]	Harpegnathos saltator	3
116	0	6	5.873	4.482	4.482	gi|298104210	heat shock protein 70 [Dracunculus medinensis]	Dracunculus medinensis	3
116	0	6	9.035	6.738	6.738	gi|295393296	heat shock protein 70 [Bemisia tabaci]	Bemisia tabaci	3
116	0	6	5.855	4.468	4.468	gi|29468050	70kDa heat shock protein [Amphibalanus amphitrite]	Amphibalanus amphitrite	3
116	0	6	8.805	6.918	6.918	gi|2827905	heat-shock protein 70 [Biomphalaria glabrata]	Biomphalaria glabrata	3
116	0	6	25.34	19.91	19.91	gi|2706556	heat shock protein 70 [Aplysia californica]	Aplysia californica	3
116	0	6	11.82	8.357	8.357	gi|26892070	heat shock protein 70 A2 [Panagrellus redivivus]	Panagrellus redivivus	3
116	0	6	5.965	4.553	4.553	gi|256091086	heat shock protein 70 [Schistosoma mansoni]	Schistosoma mansoni	3
116	0	6	6.041	4.61	4.61	gi|256091084	heat shock protein 70 [Schistosoma mansoni]	Schistosoma mansoni	3
116	0	6	8.805	6.918	6.918	gi|2529289	heat shock protein 70 [Biomphalaria glabrata]	Biomphalaria glabrata	3
116	0	6	7.794	6.471	6.471	gi|25009896	AT28834p, partial [Drosophila melanogaster]	Drosophila melanogaster	3
116	0	6	9.55	7.928	7.928	gi|24663988	heat shock protein cognate 1, isoform C [Drosophila melanogaster] >gi	Drosophila melanogaster	3
116	0	6	9.657	6.854	6.854	gi|242013919	Heat shock protein, putative [Pediculus humanus corporis] >gi	Pediculus humanus corporis	3
116	0	6	8.179	6.79	6.79	gi|198465386	GA23772 [Drosophila pseudoobscura pseudoobscura] >gi	Drosophila pseudoobscura pseudoobscura	3
116	0	6	8.268	6.864	6.864	gi|195590146	GD14466 [Drosophila simulans] >gi	Drosophila simulans	3
116	0	6	8.268	6.864	6.864	gi|195494213	GE21989 [Drosophila yakuba] >gi	Drosophila yakuba	3
116	0	6	8.255	6.854	6.854	gi|195435734	GK20316 [Drosophila willistoni] >gi	Drosophila willistoni	3
116	0	6	8.268	6.864	6.864	gi|195327462	GM25439 [Drosophila sechellia] >gi	Drosophila sechellia	3
116	0	6	8.179	6.79	6.79	gi|195173089	GL15719 [Drosophila persimilis] >gi	Drosophila persimilis	3
116	0	6	8.268	6.864	6.864	gi|194870629	GG15660 [Drosophila erecta] >gi	Drosophila erecta	3
116	0	6	8.307	6.897	6.897	gi|194749989	GF24052 [Drosophila ananassae] >gi	Drosophila ananassae	3
116	0	6	5.802	4.427	4.427	gi|187817586	heat shock protein 70 [Echinostoma caproni]	Echinostoma caproni	3
116	0	6	8.268	6.864	6.864	gi|17647515	heat shock protein cognate 1, isoform A [Drosophila melanogaster] >gi	Drosophila melanogaster	3
116	0	6	5.828	4.448	4.448	gi|168029415	predicted protein [Physcomitrella patens] >gi	Physcomitrella patens	3
116	0	6	9.795	6.951	6.951	gi|167077413	heat shock protein 70 [Sesamia nonagrioides]	Sesamia nonagrioides	3
116	0	6	7.495	5.72	5.72	gi|157381686	heat shock protein 70 [Angiostrongylus vasorum]	Angiostrongylus vasorum	3
116	0	6	5.873	4.482	4.482	gi|118785980	AGAP004944-PA [Anopheles gambiae str. PEST] >gi	Anopheles gambiae str. PEST	3
116	0	6	6.139	4.685	4.685	gi|10168	70,000 mol wt antigen/hsp70 homologue (619 AA) [Schistosoma mansoni]	Schistosoma mansoni	3
116	0	6	9.295	9.295	9.295	gi|574479326	hsp70-like protein [Aphanomyces invadans]	Aphanomyces invadans	3
116	0	6	13.06	13.06	13.06	gi|568107448	hsp70-like protein [Phytophthora parasitica INRA-310]	Phytophthora parasitica INRA-310	3
116	0	6	13.36	13.36	13.36	gi|568087185	hsp70-like protein [Phytophthora parasitica INRA-310]	Phytophthora parasitica INRA-310	3
116	0	6	6.854	6.854	6.854	gi|557779662	PREDICTED: major heat shock 70 kDa protein Ab-like [Musca domestica]	Musca domestica	3
116	0	6	6.748	6.748	6.748	gi|545710651	molecular chaperone DnaK [Galdieria sulphuraria] >gi	Galdieria sulphuraria	3
116	0	6	6.79	6.79	6.79	gi|526299286	heat shock protein 70-1 [Melitaea cinxia]	Melitaea cinxia	3
116	0	6	6.875	6.875	6.875	gi|526299274	heat shock protein 70-1 [Melitaea cinxia]	Melitaea cinxia	3
116	0	6	6.886	6.886	6.886	gi|498997376	PREDICTED: heat shock protein 68-like [Ceratitis capitata]	Ceratitis capitata	3
116	0	6	6.607	6.607	6.607	gi|407312486	heat shock protein 70 [Grapholita molesta]	Grapholita molesta	3
116	0	6	11.92	11.92	11.92	gi|404517026	Hsp70, partial [Timema monikensis]	Timema monikensis	3
116	0	6	11.92	11.92	11.92	gi|404517024	Hsp70, partial [Timema douglasi]	Timema douglasi	3
116	0	6	11.92	11.92	11.92	gi|404517022	Hsp70, partial [Timema douglasi]	Timema douglasi	3
116	0	6	11.92	11.92	11.92	gi|404517016	Hsp70, partial [Timema knulli]	Timema knulli	3
116	0	6	11.92	11.92	11.92	gi|404517014	Hsp70, partial [Timema knulli]	Timema knulli	3
116	0	6	11.92	11.92	11.92	gi|404517012	Hsp70, partial [Timema knulli]	Timema knulli	3
116	0	6	11.92	11.92	11.92	gi|404517010	Hsp70, partial [Timema petita]	Timema petita	3
116	0	6	11.92	11.92	11.92	gi|404517008	Hsp70, partial [Timema petita]	Timema petita	3
116	0	6	11.92	11.92	11.92	gi|404517006	Hsp70, partial [Timema petita]	Timema petita	3
116	0	6	11.92	11.92	11.92	gi|404516996	Hsp70, partial [Timema shepardi]	Timema shepardi	3
116	0	6	11.92	11.92	11.92	gi|404516994	Hsp70, partial [Timema shepardi]	Timema shepardi	3
116	0	6	11.92	11.92	11.92	gi|404516992	Hsp70, partial [Timema shepardi]	Timema shepardi	3
116	0	6	6.984	6.984	6.984	gi|389620062	HSP70-2 [Cydia pomonella]	Cydia pomonella	3
116	0	6	6.405	6.405	6.405	gi|389620060	HSP70-1 [Cydia pomonella]	Cydia pomonella	3
116	0	6	18.01	18.01	18.01	gi|385299061	heat shock protein 70, partial [Eulimnogammarus marituji]	Eulimnogammarus marituji	3
116	0	6	7.006	7.006	7.006	gi|379698914	heat shock protein 68 [Bombyx mori] >gi	Bombyx mori	3
116	0	6	6.832	6.832	6.832	gi|378942730	heat shock protein 70 [Quadrastichus erythrinae]	Quadrastichus erythrinae	3
116	0	6	8.357	8.357	8.357	gi|358334306	heat shock cognate 71 kDa protein [Clonorchis sinensis]	Clonorchis sinensis	3
116	0	6	6.929	6.929	6.929	gi|343887004	heat shock protein 70 [Kryptolebias marmoratus]	Kryptolebias marmoratus	3
116	0	6	43.94	43.94	43.94	gi|342326356	Hsp70 [Cherax quadricarinatus]	Cherax quadricarinatus	3
116	0	6	11.92	11.92	11.92	gi|323435602	Hsp70 [Timema tahoe]	Timema tahoe	3
116	0	6	11.92	11.92	11.92	gi|323435594	Hsp70 [Timema tahoe]	Timema tahoe	3
116	0	6	11.92	11.92	11.92	gi|323435590	Hsp70 [Timema shepardi]	Timema shepardi	3
116	0	6	11.92	11.92	11.92	gi|323435586	Hsp70 [Timema shepardi]	Timema shepardi	3
116	0	6	11.92	11.92	11.92	gi|323435584	Hsp70 [Timema shepardi]	Timema shepardi	3
116	0	6	11.92	11.92	11.92	gi|323435582	Hsp70 [Timema shepardi]	Timema shepardi	3
116	0	6	11.92	11.92	11.92	gi|323435580	Hsp70 [Timema shepardi]	Timema shepardi	3
116	0	6	11.92	11.92	11.92	gi|323435576	Hsp70 [Timema poppensis]	Timema poppensis	3
116	0	6	11.92	11.92	11.92	gi|323435572	Hsp70 [Timema poppensis]	Timema poppensis	3
116	0	6	11.92	11.92	11.92	gi|323435568	Hsp70 [Timema poppensis]	Timema poppensis	3
116	0	6	11.92	11.92	11.92	gi|323435564	Hsp70 [Timema poppensis]	Timema poppensis	3
116	0	6	11.92	11.92	11.92	gi|323435544	Hsp70 [Timema podura]	Timema podura	3
116	0	6	11.92	11.92	11.92	gi|323435536	Hsp70 [Timema monikensis]	Timema monikensis	3
116	0	6	11.92	11.92	11.92	gi|323435534	Hsp70 [Timema monikensis]	Timema monikensis	3
116	0	6	11.92	11.92	11.92	gi|323435530	Hsp70 [Timema monikensis] >gi	Timema monikensis	3
116	0	6	11.92	11.92	11.92	gi|323435526	Hsp70 [Timema monikensis]	Timema monikensis	3
116	0	6	11.92	11.92	11.92	gi|323435524	Hsp70 [Timema monikensis]	Timema monikensis	3
116	0	6	11.92	11.92	11.92	gi|323435522	Hsp70 [Timema genevievae]	Timema genevievae	3
116	0	6	11.92	11.92	11.92	gi|323435520	Hsp70 [Timema genevievae]	Timema genevievae	3
116	0	6	11.92	11.92	11.92	gi|323435516	Hsp70 [Timema genevievae]	Timema genevievae	3
116	0	6	11.92	11.92	11.92	gi|323435510	Hsp70 [Timema genevievae]	Timema genevievae	3
116	0	6	11.92	11.92	11.92	gi|323435506	Hsp70 [Timema genevievae] >gi	Timema genevievae	3
116	0	6	11.92	11.92	11.92	gi|323435504	Hsp70 [Timema genevievae]	Timema genevievae	3
116	0	6	11.92	11.92	11.92	gi|323435502	Hsp70 [Timema genevievae]	Timema genevievae	3
116	0	6	11.92	11.92	11.92	gi|323435500	Hsp70 [Timema genevievae]	Timema genevievae	3
116	0	6	11.92	11.92	11.92	gi|323435488	Hsp70 [Timema douglasi] >gi	Timema douglasi	3
116	0	6	11.92	11.92	11.92	gi|323435486	Hsp70 [Timema douglasi]	Timema douglasi	3
116	0	6	11.92	11.92	11.92	gi|323435484	Hsp70 [Timema douglasi]	Timema douglasi	3
116	0	6	11.92	11.92	11.92	gi|323435476	Hsp70 [Timema cristinae] >gi	Timema cristinae	3
116	0	6	11.92	11.92	11.92	gi|323435466	Hsp70 [Timema cristinae] >gi	Timema cristinae	3
116	0	6	11.92	11.92	11.92	gi|323435464	Hsp70 [Timema cristinae]	Timema cristinae	3
116	0	6	11.92	11.92	11.92	gi|323435460	Hsp70 [Timema cristinae] >gi	Timema cristinae	3
116	0	6	11.92	11.92	11.92	gi|323435456	Hsp70 [Timema chumash] >gi	Timema chumash	3
116	0	6	11.92	11.92	11.92	gi|323435452	Hsp70 [Timema chumash] >gi	Timema chumash	3
116	0	6	11.92	11.92	11.92	gi|323435440	Hsp70 [Timema californicum] >gi	Timema californicum	3
116	0	6	11.92	11.92	11.92	gi|323435436	Hsp70 [Timema californicum] >gi	Timema californicum	3
116	0	6	11.92	11.92	11.92	gi|323435428	Hsp70 [Timema boharti] >gi	Timema boharti	3
116	0	6	11.92	11.92	11.92	gi|323435420	Hsp70 [Timema bartmani] >gi	Timema bartmani	3
116	0	6	11.92	11.92	11.92	gi|323435416	Hsp70 [Timema bartmani] >gi	Timema bartmani	3
116	0	6	6.897	6.897	6.897	gi|323361571	heat shock protein 70-S5 [Stratiomys singularior]	Stratiomys singularior	3
116	0	6	6.897	6.897	6.897	gi|323361570	heat shock protein 70-S4 [Stratiomys singularior]	Stratiomys singularior	3
116	0	6	6.897	6.897	6.897	gi|323361568	heat shock protein 70-S3 [Stratiomys singularior]	Stratiomys singularior	3
116	0	6	6.897	6.897	6.897	gi|323361567	heat shock protein 70-S2 [Stratiomys singularior]	Stratiomys singularior	3
116	0	6	6.897	6.897	6.897	gi|323361566	heat shock protein 70-S1 [Stratiomys singularior]	Stratiomys singularior	3
116	0	6	6.843	6.843	6.843	gi|317135488	heat shock protein 70 [Spodoptera litura]	Spodoptera litura	3
116	0	6	6.886	6.886	6.886	gi|300253414	heat shock protein 70-p4 [Oxycera pardalina]	Oxycera pardalina	3
116	0	6	6.886	6.886	6.886	gi|300253412	heat shock protein 70-p3 [Oxycera pardalina]	Oxycera pardalina	3
116	0	6	6.886	6.886	6.886	gi|300253409	heat shock protein 70-p1 [Oxycera pardalina]	Oxycera pardalina	3
116	0	6	6.738	6.738	6.738	gi|295393290	heat shock protein 70 [Bemisia tabaci]	Bemisia tabaci	3
116	0	6	6.951	6.951	6.951	gi|29169222	heat shock protein 70 [Manduca sexta]	Manduca sexta	3
116	0	6	21.17	21.17	21.17	gi|284434849	heat shock protein 70 [Niphargus virei]	Niphargus virei	3
116	0	6	22.66	22.66	22.66	gi|284434847	heat shock protein 70 [Niphargus virei]	Niphargus virei	3
116	0	6	19.46	19.46	19.46	gi|284434845	heat shock protein 70 [Niphargus rhenorhodanensis]	Niphargus rhenorhodanensis	3
116	0	6	19.73	19.73	19.73	gi|284434843	heat shock protein 70 [Niphargus rhenorhodanensis]	Niphargus rhenorhodanensis	3
116	0	6	15.03	15.03	15.03	gi|284434841	heat shock protein 70 [Niphargus rhenorhodanensis]	Niphargus rhenorhodanensis	3
116	0	6	18.47	18.47	18.47	gi|284434839	heat shock protein 70 [Niphargus rhenorhodanensis]	Niphargus rhenorhodanensis	3
116	0	6	15.03	15.03	15.03	gi|284434837	heat shock protein 70 [Niphargus rhenorhodanensis]	Niphargus rhenorhodanensis	3
116	0	6	21.17	21.17	21.17	gi|284434835	heat shock protein 70 [Niphargus rhenorhodanensis]	Niphargus rhenorhodanensis	3
116	0	6	6.748	6.748	6.748	gi|269859258	heat shock protein 70 [Bemisia tabaci]	Bemisia tabaci	3
116	0	6	6.78	6.78	6.78	gi|264666928	heat shock protein 70 [Bemisia tabaci]	Bemisia tabaci	3
116	0	6	6.897	6.897	6.897	gi|241913651	heat shock protein 70 [Heliothis viriplaca]	Heliothis viriplaca	3
116	0	6	6.597	6.597	6.597	gi|229562184	heat shock protein 70 [Spodoptera exigua]	Spodoptera exigua	3
116	0	6	6.597	6.597	6.597	gi|224999283	HSP70 [Spodoptera exigua]	Spodoptera exigua	3
116	0	6	6.738	6.738	6.738	gi|198250390	heat shock protein 70 [Bemisia tabaci]	Bemisia tabaci	3
116	0	6	6.875	6.875	6.875	gi|195108423	GI24163 [Drosophila mojavensis] >gi	Drosophila mojavensis	3
116	0	6	6.973	6.973	6.973	gi|195037080	GH19098 [Drosophila grimshawi] >gi	Drosophila grimshawi	3
116	0	6	6.973	6.973	6.973	gi|195037078	GH18489 [Drosophila grimshawi] >gi	Drosophila grimshawi	3
116	0	6	6.995	6.995	6.995	gi|170058410	heat shock protein 70 B2 [Culex quinquefasciatus] >gi	Culex quinquefasciatus	3
116	0	6	4.496	4.496	4.496	gi|118396316	dnaK protein [Tetrahymena thermophila] >gi	Tetrahymena thermophila	3
116	0	6	4.489	4.489	4.489	gi|118366049	dnaK protein [Tetrahymena thermophila] >gi	Tetrahymena thermophila	3
116	0	6	4.448	4.448	4.448	gi|118358030	dnaK protein [Tetrahymena thermophila] >gi	Tetrahymena thermophila	3
116	0	6	6.897	6.897	6.897	gi|113208385	heat shock protein 70 [Mamestra brassicae]	Mamestra brassicae	3
116	0	5.48	10.11	5.383	5.383	gi|448114181	Piso0_001348 [Millerozyma farinosa CBS 7064] >gi	Millerozyma farinosa CBS 7064	3
116	0	5.48	11.91	7.015	7.015	gi|584390961	unnamed protein product [Kuraishia capsulata CBS 1993]	Kuraishia capsulata CBS 1993	3
116	0	5.48	10.13	5.719	5.719	gi|526195762	hypothetical protein H072_9059 [Dactylellina haptotyla CBS 200.50]	Dactylellina haptotyla CBS 200.50	3
116	0	5.48	11.26	7.015	7.015	gi|448527677	Ssb1 heat shock protein [Candida orthopsilosis Co 90-125] >gi	Candida orthopsilosis Co 90-125	3
116	0	5.48	11.26	7.015	7.015	gi|354546195	hypothetical protein CPAR2_205670 [Candida parapsilosis]	Candida parapsilosis	3
116	0	5.48	10.1	5.7	5.7	gi|345569955	hypothetical protein AOL_s00007g116 [Arthrobotrys oligospora ATCC 24927]	Arthrobotrys oligospora ATCC 24927	3
117	0	5.52	19.21	12.88	5.459	gi|557721718	O-acetylhomoserine [Byssochlamys spectabilis No. 5]	Byssochlamys spectabilis No. 5	3
117	0	4.92	22.99	11.95	5.747	gi|391874468	cystathionine beta-lyase [Aspergillus oryzae 3.042]	Aspergillus oryzae 3.042	3
117	0	4.92	22.99	11.95	5.747	gi|169776619	O-acetylhomoserine (thiol)-lyase [Aspergillus oryzae RIB40] >gi	Aspergillus oryzae RIB40	3
118	4	7.41	25.98	12.01	8.465	gi|255942351	Pc18g00980 [Penicillium chrysogenum Wisconsin 54-1255] >gi	Penicillium chrysogenum Wisconsin 54-1255	3
118	0	8.61	22.56	15.6	7.519	gi|67525309	hypothetical protein AN3112.2 [Aspergillus nidulans FGSC A4] >gi	Aspergillus nidulans FGSC A4	3
118	0	6.68	16.12	10.82	9.184	gi|494831417	hypothetical protein W97_07369 [Coniosporium apollinis CBS 100218]	Coniosporium apollinis CBS 100218	3
119	4	5.16	11.93	6.79	6.79	gi|396463202	similar to ATP citrate lyase subunit [Leptosphaeria maculans JN3] >gi	Leptosphaeria maculans JN3	3
119	0.02	6.4	22.84	10.91	9.053	gi|325096707	ATP-citrate lyase [Ajellomyces capsulatus H88]	Ajellomyces capsulatus H88	3
119	0.02	6.4	22.84	10.91	9.053	gi|225557291	ATP-citrate-lyase [Ajellomyces capsulatus G186AR]	Ajellomyces capsulatus G186AR	3
119	0	5.16	11.04	7.157	7.157	gi|440635894	ATP citrate (Pro-S)-lyase [Pseudogymnoascus destructans 20631-21]	Pseudogymnoascus destructans 20631-21	3
124	3.98	4	20.29	9.783	7.065	gi|489482215	oligopeptide ABC transporter substrate-binding protein precursor [Brevibacillus borstelensis] >gi	Brevibacillus borstelensis	3
127	3.88	3.88	16.34	6.006	6.006	gi|350635434	hypothetical protein ASPNIDRAFT_209872 [Aspergillus niger ATCC 1015]	Aspergillus niger ATCC 1015	3
127	0	3.88	16.34	6.006	6.006	gi|145237272	metallopeptidase MepB [Aspergillus niger CBS 513.88] >gi	Aspergillus niger CBS 513.88	3
127	0	3.88	10.75	6.006	6.006	gi|121711627	metallopeptidase MepB [Aspergillus clavatus NRRL 1] >gi	Aspergillus clavatus NRRL 1	3
127	0	3.87	10.89	6.006	6.006	gi|169766102	metallopeptidase MepB [Aspergillus oryzae RIB40] >gi	Aspergillus oryzae RIB40	3
127	0	3.79	13.27	6.006	6.006	gi|358369459	metallopeptidase MepB [Aspergillus kawachii IFO 4308]	Aspergillus kawachii IFO 4308	3
130	0	5.18	12.43	3.051	3.051	gi|330922499	hypothetical protein PTT_10949 [Pyrenophora teres f. teres 0-1] >gi	Pyrenophora teres f. teres 0-1	3
130	0	5.17	10.62	3.051	3.051	gi|189198401	glycogen phosphorylase 1 [Pyrenophora tritici-repentis Pt-1C-BFP] >gi	Pyrenophora tritici-repentis Pt-1C-BFP	3
130	0	5.17	7.545	3.041	3.041	gi|576928744	glycosyltransferase family 35 protein [Bipolaris oryzae ATCC 44560]	Bipolaris oryzae ATCC 44560	3
130	0	5.17	7.511	3.027	3.027	gi|576917553	glycosyltransferase family 35 protein [Bipolaris zeicola 26-R-13] >gi	Bipolaris zeicola 26-R-13	3
130	0	5.17	7.545	3.041	3.041	gi|451993557	glycosyltransferase family 35 protein [Bipolaris maydis C5] >gi	Bipolaris maydis C5	3
130	0	5.17	7.571	3.051	3.051	gi|451849079	glycosyltransferase family 35 protein [Bipolaris sorokiniana ND90Pr]	Bipolaris sorokiniana ND90Pr	3
149	0	4.02	13.11	5.825	5.825	gi|576916392	hypothetical protein COCCADRAFT_103324 [Bipolaris zeicola 26-R-13] >gi	Bipolaris zeicola 26-R-13	3
149	0	4.02	13.11	5.825	5.825	gi|452004785	hypothetical protein COCHEDRAFT_1087000 [Bipolaris maydis C5] >gi	Bipolaris maydis C5	3
149	0	4	7.282	5.825	5.825	gi|482807849	hypothetical protein SETTUDRAFT_163618 [Setosphaeria turcica Et28A]	Setosphaeria turcica Et28A	3
149	0	4	8.475	6.78	6.78	gi|169599751	hypothetical protein SNOG_02699 [Phaeosphaeria nodorum SN15] >gi	Phaeosphaeria nodorum SN15	3
165	2.49	4.96	12.66	11.14	9.389	gi|255939117	Pc15g01030 [Penicillium chrysogenum Wisconsin 54-1255] >gi	Penicillium chrysogenum Wisconsin 54-1255	3
166	2.46	4.25	16.11	5.529	3.633	gi|169766332	fumarate reductase [Aspergillus oryzae RIB40] >gi	Aspergillus oryzae RIB40	3
166	0	4.25	16.13	5.591	3.674	gi|115401552	hypothetical protein ATEG_07743 [Aspergillus terreus NIH2624] >gi	Aspergillus terreus NIH2624	3
166	0	4.2	12.56	5.564	3.657	gi|121719922	fumarate reductase Osm1, putative [Aspergillus clavatus NRRL 1] >gi	Aspergillus clavatus NRRL 1	3
166	0	4.19	11.62	5.495	3.611	gi|565936546	hypothetical protein G647_02523 [Cladophialophora carrionii CBS 160.54]	Cladophialophora carrionii CBS 160.54	3
166	0	4.19	12.77	5.452	3.583	gi|378733302	aromatic-L-amino-acid decarboxylase [Exophiala dermatitidis NIH/UT8656]	Exophiala dermatitidis NIH/UT8656	3
166	0	4.19	12.12	5.582	3.668	gi|212545713	fumarate reductase Osm1, putative [Talaromyces marneffei ATCC 18224] >gi	Talaromyces marneffei ATCC 18224	3
166	0	4.19	10.26	5.609	3.686	gi|576043908	fumarate reductase-like protein [Chaetomium thermophilum var. thermophilum DSM 1495] >gi	Chaetomium thermophilum var. thermophilum DSM 1495	3
166	0	4.17	9.646	5.627	3.698	gi|584414279	Putative fumarate reductase [Penicillium roqueforti]	Penicillium roqueforti	3
166	0	4.17	8.589	5.368	3.528	gi|327298023	fumarate reductase [Trichophyton rubrum CBS 118892] >gi	Trichophyton rubrum CBS 118892	3
166	0	4.17	8.14	5.087	3.343	gi|326485571	fumarate reductase Osm1 [Trichophyton equinum CBS 127.97]	Trichophyton equinum CBS 127.97	3
166	0	4.17	9.639	6.024	3.959	gi|326470103	fumarate reductase [Trichophyton tonsurans CBS 112818]	Trichophyton tonsurans CBS 112818	3
166	0	4.17	8.629	5.393	3.544	gi|315040081	fumarate reductase [Arthroderma gypseum CBS 118893] >gi	Arthroderma gypseum CBS 118893	3
166	0	4.17	8.589	5.368	3.528	gi|302507174	FAD dependent oxidoreductase, putative [Arthroderma benhamiae CBS 112371] >gi	Arthroderma benhamiae CBS 112371	3
166	0	4.17	8.861	5.538	3.639	gi|296818667	fumarate reductase flavoprotein subunit [Arthroderma otae CBS 113480] >gi	Arthroderma otae CBS 113480	3
166	0	3.74	14.13	3.651	3.651	gi|70983656	fumarate reductase Osm1 [Aspergillus fumigatus Af293] >gi	Aspergillus fumigatus Af293	3
166	0	3.74	11.9	3.651	3.651	gi|119484630	fumarate reductase Osm1, putative [Neosartorya fischeri NRRL 181] >gi	Neosartorya fischeri NRRL 181	3
166	0	3.72	9.061	3.722	3.722	gi|549054759	Similar to Putative fumarate reductase; acc. no. O13755 [Pyronema omphalodes CBS 100304]	Pyronema omphalodes CBS 100304	3
166	0	3.72	10.58	3.633	3.633	gi|358372636	fumarate reductase Osm1 [Aspergillus kawachii IFO 4308]	Aspergillus kawachii IFO 4308	3
166	0	3.72	10.58	3.633	3.633	gi|350633095	hypothetical protein ASPNIDRAFT_205005 [Aspergillus niger ATCC 1015]	Aspergillus niger ATCC 1015	3
166	0	3.72	10.65	3.657	3.657	gi|145253004	fumarate reductase [Aspergillus niger CBS 513.88] >gi	Aspergillus niger CBS 513.88	3
166	0	3.71	9.873	3.662	3.662	gi|531982573	hypothetical protein BDFG_04765 [Ajellomyces dermatitidis ATCC 26199]	Ajellomyces dermatitidis ATCC 26199	3
166	0	3.71	9.873	3.662	3.662	gi|295665542	osmotic growth protein [Paracoccidioides sp. 'lutzii' Pb01] >gi	Paracoccidioides sp. lutzii Pb01	3
166	0	3.71	9.873	3.662	3.662	gi|261192647	fumarate reductase Osm1 [Ajellomyces dermatitidis SLH14081] >gi	Ajellomyces dermatitidis SLH14081	3
166	0	3.71	9.873	3.662	3.662	gi|239610282	fumarate reductase Osm1 [Ajellomyces dermatitidis ER-3] >gi	Ajellomyces dermatitidis ER-3	3
166	0	3.71	9.873	3.662	3.662	gi|225679345	fumarate reductase [Paracoccidioides brasiliensis Pb03]	Paracoccidioides brasiliensis Pb03	3
166	0	3.71	13.22	4.752	4.752	gi|154289525	fumarate reductase flavoprotein subunit [Botryotinia fuckeliana B05.10]	Botryotinia fuckeliana B05.10	3
166	0	3.71	8.202	3.628	3.628	gi|568114392	hypothetical protein HMPREF1541_08002 [Cyphellophora europaea CBS 101466]	Cyphellophora europaea CBS 101466	3
166	0	3.71	8.585	3.657	3.657	gi|563298037	flavocytochrome c [Sclerotinia borealis F-4157]	Sclerotinia borealis F-4157	3
166	0	3.71	8.012	3.412	3.412	gi|440635414	hypothetical protein GMDG_07316 [Pseudogymnoascus destructans 20631-21]	Pseudogymnoascus destructans 20631-21	3
166	0	3.71	8.585	3.657	3.657	gi|406865404	flavocytochrome c [Marssonina brunnea f. sp. 'multigermtubi' MB_m1]	Marssonina brunnea f. sp. multigermtubi MB_m1	3
166	0	3.71	8.585	3.657	3.657	gi|347839065	similar to fumarate reductase [Botryotinia fuckeliana T4] >gi	Botryotinia fuckeliana T4	3
166	0	3.71	8.838	3.764	3.764	gi|325095897	fumarate reductase Osm1 [Ajellomyces capsulatus H88]	Ajellomyces capsulatus H88	3
166	0	3.71	8.491	3.616	3.616	gi|258577995	hypothetical protein UREG_02695 [Uncinocarpus reesii 1704] >gi	Uncinocarpus reesii 1704	3
166	0	3.71	10.99	3.662	3.662	gi|242820379	fumarate reductase Osm1, putative [Talaromyces stipitatus ATCC 10500] >gi	Talaromyces stipitatus ATCC 10500	3
166	0	3.71	8.599	3.662	3.662	gi|226291066	fumarate reductase [Paracoccidioides brasiliensis Pb18]	Paracoccidioides brasiliensis Pb18	3
166	0	3.71	8.558	3.645	3.645	gi|225558169	fumarate reductase flavoprotein subunit [Ajellomyces capsulatus G186AR]	Ajellomyces capsulatus G186AR	3
166	0	3.71	8.585	3.657	3.657	gi|156054748	hypothetical protein SS1G_06222 [Sclerotinia sclerotiorum 1980] >gi	Sclerotinia sclerotiorum 1980	3
166	0	3.71	6.918	3.616	3.616	gi|550810041	hypothetical protein HMPREF1624_00248 [Sporothrix schenckii ATCC 58251]	Sporothrix schenckii ATCC 58251	3
166	0	3.71	6.929	3.622	3.622	gi|539433518	hypothetical protein EPUS_00432 [Endocarpon pusillum Z07020]	Endocarpon pusillum Z07020	3
166	0	3.71	6.793	3.633	3.633	gi|521775937	Soluble fumarate reductase [Blumeria graminis f. sp. tritici 96224]	Blumeria graminis f. sp. tritici 96224	3
166	0	3.71	6.951	3.633	3.633	gi|512194916	fumarate reductase [Ophiostoma piceae UAMH 11346]	Ophiostoma piceae UAMH 11346	3
166	0	3.71	6.875	3.594	3.594	gi|494827251	hypothetical protein W97_03472 [Coniosporium apollinis CBS 100218]	Coniosporium apollinis CBS 100218	3
166	0	3.71	6.951	3.633	3.633	gi|485926095	putative fumarate reductase protein [Neofusicoccum parvum UCRNP2]	Neofusicoccum parvum UCRNP2	3
166	0	3.71	6.951	3.633	3.633	gi|482812197	hypothetical protein SETTUDRAFT_168146 [Setosphaeria turcica Et28A]	Setosphaeria turcica Et28A	3
166	0	3.71	7.04	3.68	3.68	gi|477525438	fumarate reductase [Colletotrichum orbiculare MAFF 240422]	Colletotrichum orbiculare MAFF 240422	3
166	0	3.71	6.951	3.633	3.633	gi|449299046	hypothetical protein BAUCODRAFT_35056 [Baudoinia compniacensis UAMH 10762]	Baudoinia compniacensis UAMH 10762	3
166	0	3.71	7.04	3.68	3.68	gi|429849995	fumarate reductase [Colletotrichum gloeosporioides Nara gc5] >gi	Colletotrichum gloeosporioides Nara gc5	3
166	0	3.71	6.973	3.645	3.645	gi|407929339	Cytochrome b5 [Macrophomina phaseolina MS6]	Macrophomina phaseolina MS6	3
166	0	3.71	6.918	3.616	3.616	gi|396471199	similar to fumarate reductase [Leptosphaeria maculans JN3] >gi	Leptosphaeria maculans JN3	3
166	0	3.71	7.12	3.722	3.722	gi|358390366	putative fumarate reductase/succinate dehydrogenase [Trichoderma atroviride IMI 206040]	Trichoderma atroviride IMI 206040	3
166	0	3.71	7.12	3.722	3.722	gi|358387825	hypothetical protein TRIVIDRAFT_85211 [Trichoderma virens Gv29-8]	Trichoderma virens Gv29-8	3
166	0	3.71	7.108	3.716	3.716	gi|340515318	predicted protein [Trichoderma reesei QM6a] >gi	Trichoderma reesei QM6a	3
166	0	3.71	6.918	3.616	3.616	gi|330934789	hypothetical protein PTT_17356 [Pyrenophora teres f. teres 0-1] >gi	Pyrenophora teres f. teres 0-1	3
166	0	3.71	6.79	3.549	3.549	gi|320588348	fumarate reductase [Grosmannia clavigera kw1407]	Grosmannia clavigera kw1407	3
166	0	3.71	6.973	3.645	3.645	gi|303321157	flavocytochrome c family protein [Coccidioides posadasii C735 delta SOWgp] >gi	Coccidioides posadasii C735 delta SOWgp	3
166	0	3.71	7.313	3.912	3.912	gi|240273411	fumarate reductase Osm1 [Ajellomyces capsulatus H143]	Ajellomyces capsulatus H143	3
166	0	3.71	6.918	3.616	3.616	gi|189203299	fumarate reductase [Pyrenophora tritici-repentis Pt-1C-BFP] >gi	Pyrenophora tritici-repentis Pt-1C-BFP	3
166	0	3.71	7.611	4.071	4.071	gi|154280827	hypothetical protein HCAG_03323 [Ajellomyces capsulatus NAm1] >gi	Ajellomyces capsulatus NAm1	3
166	0	3.71	6.973	3.645	3.645	gi|119180100	hypothetical protein CIMG_08720 [Coccidioides immitis RS] >gi	Coccidioides immitis RS	3
166	0	3.7	7.348	3.674	3.674	gi|573989915	fumarate reductase Osm1, putative [Cordyceps militaris CM01] >gi	Cordyceps militaris CM01	3
166	0	3.7	7.325	3.662	3.662	gi|400598200	flavocytochrome c [Beauveria bassiana ARSEF 2860]	Beauveria bassiana ARSEF 2860	3
166	0	3.7	6.984	3.651	3.651	gi|361130327	putative fumarate reductase [Glarea lozoyensis 74030] >gi	Glarea lozoyensis 74030	3
166	0	3.7	7.443	3.722	3.722	gi|296421567	hypothetical protein [Tuber melanosporum Mel28] >gi	Tuber melanosporum Mel28	3
166	0	3.7	9.164	3.698	3.698	gi|255931277	Pc12g03090 [Penicillium chrysogenum Wisconsin 54-1255] >gi	Penicillium chrysogenum Wisconsin 54-1255	3
166	0	3.7	5.519	3.734	3.734	gi|85119766	hypothetical protein NCU02580 [Neurospora crassa OR74A] >gi	Neurospora crassa OR74A	3
166	0	3.7	5.423	3.668	3.668	gi|67522172	hypothetical protein AN1543.2 [Aspergillus nidulans FGSC A4] >gi	Aspergillus nidulans FGSC A4	3
166	0	3.7	5.388	3.645	3.645	gi|584132309	hypothetical protein FVEG_03757 [Fusarium verticillioides 7600]	Fusarium verticillioides 7600	3
166	0	3.7	5.371	3.633	3.633	gi|578489324	hypothetical protein COCVIDRAFT_26876 [Bipolaris victoriae FI3]	Bipolaris victoriae FI3	3
166	0	3.7	5.371	3.633	3.633	gi|576935244	hypothetical protein COCMIDRAFT_86628 [Bipolaris oryzae ATCC 44560]	Bipolaris oryzae ATCC 44560	3
166	0	3.7	5.371	3.633	3.633	gi|576922524	hypothetical protein COCCADRAFT_87755 [Bipolaris zeicola 26-R-13]	Bipolaris zeicola 26-R-13	3
166	0	3.7	5.423	3.668	3.668	gi|573061479	hypothetical protein PFICI_06189 [Pestalotiopsis fici W106-1]	Pestalotiopsis fici W106-1	3
166	0	3.7	5.288	3.577	3.577	gi|557727183	fumarate reductase Osm1, putative [Byssochlamys spectabilis No. 5]	Byssochlamys spectabilis No. 5	3
166	0	3.7	5.388	3.645	3.645	gi|531989929	related to fumarate reductase [Fusarium fujikuroi IMI 58289]	Fusarium fujikuroi IMI 58289	3
166	0	3.7	5.213	3.633	3.633	gi|528290838	succinate dehydrogenase flavoprotein [Blumeria graminis f. sp. hordei DH14]	Blumeria graminis f. sp. hordei DH14	3
166	0	3.7	5.414	3.662	3.662	gi|525585245	hypothetical protein PDE_06450 [Penicillium oxalicum 114-2]	Penicillium oxalicum 114-2	3
166	0	3.7	5.346	3.616	3.616	gi|500257601	putative fumarate reductase protein [Togninia minima UCRPA7]	Togninia minima UCRPA7	3
166	0	3.7	5.346	3.616	3.616	gi|477584101	hypothetical protein COCC4DRAFT_177509 [Bipolaris maydis ATCC 48331]	Bipolaris maydis ATCC 48331	3
166	0	3.7	5.388	3.645	3.645	gi|477517301	Putative fumarate reductase [Fusarium oxysporum f. sp. cubense race 1]	Fusarium oxysporum f. sp. cubense race 1	3
166	0	3.7	5.431	3.674	3.674	gi|471561918	putative fumarate reductase protein [Eutypa lata UCREL1]	Eutypa lata UCREL1	3
166	0	3.7	5.397	3.651	3.651	gi|46135637	hypothetical protein FG09341.1 [Fusarium graminearum PH-1] >gi	Fusarium graminearum PH-1	3
166	0	3.7	5.397	3.651	3.651	gi|453082911	fumarate reductase [Sphaerulina musiva SO2202]	Sphaerulina musiva SO2202	3
166	0	3.7	5.519	3.734	3.734	gi|452979516	hypothetical protein MYCFIDRAFT_212181 [Pseudocercospora fijiensis CIRAD86]	Pseudocercospora fijiensis CIRAD86	3
166	0	3.7	5.38	3.639	3.639	gi|452842095	hypothetical protein DOTSEDRAFT_71735 [Dothistroma septosporum NZE10]	Dothistroma septosporum NZE10	3
166	0	3.7	5.397	3.651	3.651	gi|451853655	hypothetical protein COCSADRAFT_33868 [Bipolaris sorokiniana ND90Pr]	Bipolaris sorokiniana ND90Pr	3
166	0	3.7	5.475	3.704	3.704	gi|425765789	Fumarate reductase Osm1, putative [Penicillium digitatum PHI26] >gi	Penicillium digitatum PHI26	3
166	0	3.7	5.397	3.651	3.651	gi|408395532	hypothetical protein FPSE_05046 [Fusarium pseudograminearum CS3096]	Fusarium pseudograminearum CS3096	3
166	0	3.7	5.493	3.716	3.716	gi|402086089	fumarate reductase [Gaeumannomyces graminis var. tritici R3-111a-1]	Gaeumannomyces graminis var. tritici R3-111a-1	3
166	0	3.7	5.363	3.628	3.628	gi|399164824	related to fumarate reductase [Claviceps purpurea 20.1]	Claviceps purpurea 20.1	3
166	0	3.7	5.38	3.639	3.639	gi|398398249	hypothetical protein MYCGRDRAFT_72261 [Zymoseptoria tritici IPO323] >gi	Zymoseptoria tritici IPO323	3
166	0	3.7	5.493	3.716	3.716	gi|389637270	fumarate reductase [Magnaporthe oryzae 70-15] >gi	Magnaporthe oryzae 70-15	3
166	0	3.7	5.44	3.68	3.68	gi|380491079	flavocytochrome c [Colletotrichum higginsianum]	Colletotrichum higginsianum	3
166	0	3.7	5.457	3.692	3.692	gi|367052929	hypothetical protein THITE_2122060 [Thielavia terrestris NRRL 8126] >gi	Thielavia terrestris NRRL 8126	3
166	0	3.7	5.537	3.746	3.746	gi|367019110	hypothetical protein MYCTH_2295138 [Myceliophthora thermophila ATCC 42464] >gi	Myceliophthora thermophila ATCC 42464	3
166	0	3.7	5.519	3.734	3.734	gi|350296949	Flavocytochrome c [Neurospora tetrasperma FGSC 2509]	Neurospora tetrasperma FGSC 2509	3
166	0	3.7	5.475	3.704	3.704	gi|346973839	fumarate reductase [Verticillium dahliae VdLs.17]	Verticillium dahliae VdLs.17	3
166	0	3.7	5.556	3.651	3.651	gi|345570032	hypothetical protein AOL_s00007g193 [Arthrobotrys oligospora ATCC 24927]	Arthrobotrys oligospora ATCC 24927	3
166	0	3.7	5.388	3.645	3.645	gi|342878764	hypothetical protein FOXB_09441 [Fusarium oxysporum Fo5176]	Fusarium oxysporum Fo5176	3
166	0	3.7	5.519	3.734	3.734	gi|336464844	hypothetical protein NEUTE1DRAFT_119061 [Neurospora tetrasperma FGSC 2508]	Neurospora tetrasperma FGSC 2508	3
166	0	3.7	5.528	3.74	3.74	gi|336262926	hypothetical protein SMAC_05782 [Sordaria macrospora k-hell] >gi	Sordaria macrospora k-hell	3
166	0	3.7	4.638	3.138	3.138	gi|322704839	fumarate reductase Osm1, putative [Metarhizium anisopliae ARSEF 23]	Metarhizium anisopliae ARSEF 23	3
166	0	3.7	5.423	3.668	3.668	gi|322694441	fumarate reductase Osm1, putative [Metarhizium acridum CQMa 102]	Metarhizium acridum CQMa 102	3
166	0	3.7	5.44	3.68	3.68	gi|310789977	flavocytochrome c [Colletotrichum graminicola M1.001]	Colletotrichum graminicola M1.001	3
166	0	3.7	5.397	3.651	3.651	gi|302924617	predicted protein [Nectria haematococca mpVI 77-13-4] >gi	Nectria haematococca mpVI 77-13-4	3
166	0	3.7	5.484	3.71	3.71	gi|302415909	fumarate reductase [Verticillium alfalfae VaMs.102] >gi	Verticillium alfalfae VaMs.102	3
166	0	3.7	5.601	3.789	3.789	gi|171696256	hypothetical protein [Podospora anserina S mat+] >gi	Podospora anserina S mat+	3
166	0	3.7	5.346	3.616	3.616	gi|169603405	hypothetical protein SNOG_04712 [Phaeosphaeria nodorum SN15] >gi	Phaeosphaeria nodorum SN15	3
166	0	3.7	5.528	3.74	3.74	gi|116181512	conserved hypothetical protein [Chaetomium globosum CBS 148.51] >gi	Chaetomium globosum CBS 148.51	3
166	0	3.7	3.657	3.657	3.657	gi|582956713	hypothetical protein DRE_00997 [Drechslerella stenobrocha 248]	Drechslerella stenobrocha 248	3
166	0	3.7	3.814	3.814	3.814	gi|575482696	hypothetical protein BATDEDRAFT_17332 [Batrachochytrium dendrobatidis JAM81] >gi	Batrachochytrium dendrobatidis JAM81	3
166	0	3.7	3.651	3.651	3.651	gi|531863772	flavocytochrome c [Ophiocordyceps sinensis CO18]	Ophiocordyceps sinensis CO18	3
166	0	3.7	3.68	3.68	3.68	gi|526204953	hypothetical protein H072_880 [Dactylellina haptotyla CBS 200.50]	Dactylellina haptotyla CBS 200.50	3
173	0	2	12.61	2.477	2.477	gi|495899940	glutamate dehydrogenase [Paraprevotella xylaniphila] >gi	Paraprevotella xylaniphila	3
173	0	2	9.91	2.477	2.477	gi|547245569	glutamate dehydrogenase [Paraprevotella clara CAG:116] >gi	Paraprevotella clara CAG:116	3
173	0	2	9.91	2.477	2.477	gi|495892230	glutamate dehydrogenase [Bacteroidetes] >gi	Bacteroidetes	3
181	0	4.97	11.63	3.663	2.289	gi|302498485	MFS monosaccharide transporter, putative [Arthroderma benhamiae CBS 112371] >gi	Arthroderma benhamiae CBS 112371	3
181	0	4.97	22.66	7.813	4.883	gi|327306399	dihydrolipoamide dehydrogenase [Trichophyton rubrum CBS 118892] >gi	Trichophyton rubrum CBS 118892	3
181	0	4.94	10.82	3.731	2.332	gi|302658010	MFS monosaccharide transporter, putative [Trichophyton verrucosum HKI 0517] >gi	Trichophyton verrucosum HKI 0517	3
181	0	4.82	23.18	6.867	5.365	gi|326470440	Dihydrolipoyl dehydrogenase [Trichophyton tonsurans CBS 112818]	Trichophyton tonsurans CBS 112818	3
181	0	4.39	21.26	6.68	5.061	gi|494828688	dihydrolipoyl dehydrogenase [Coniosporium apollinis CBS 100218]	Coniosporium apollinis CBS 100218	3
181	0	4.06	14.15	4.912	4.912	gi|380495952	dihydrolipoyl dehydrogenase [Colletotrichum higginsianum]	Colletotrichum higginsianum	3
181	0	4.06	12.16	5.241	5.241	gi|530461137	dihydrolipoyl dehydrogenase [Colletotrichum gloeosporioides Cg-14]	Colletotrichum gloeosporioides Cg-14	3
181	0	4.06	4.277	1.844	1.844	gi|429852986	dihydrolipoyl mitochondrial precursor [Colletotrichum gloeosporioides Nara gc5]	Colletotrichum gloeosporioides Nara gc5	3
181	0	4.03	7.157	4.97	4.97	gi|323452437	hypothetical protein AURANDRAFT_26536 [Aureococcus anophagefferens]	Aureococcus anophagefferens	3
181	0	4.03	7.036	5.33	5.33	gi|294085403	dihydrolipoamide dehydrogenase [Candidatus Puniceispirillum marinum IMCC1322] >gi	Candidatus Puniceispirillum marinum IMCC1322	3
181	0	4.03	4.902	4.902	4.902	gi|213407356	dihydrolipoyl dehydrogenase [Schizosaccharomyces japonicus yFS275] >gi	Schizosaccharomyces japonicus yFS275	3
212	2	4.09	24.12	5.49	5.49	gi|361130739	putative Dihydrolipoyl dehydrogenase, mitochondrial [Glarea lozoyensis 74030] >gi	Glarea lozoyensis 74030	3
213	2	4.02	10.29	6.092	6.092	gi|522194502	dihydrolipoamide dehydrogenase [Oxalobacteraceae bacterium AB_14]	Oxalobacteraceae bacterium AB_14	3
213	0	4.02	9.244	6.092	6.092	gi|522141668	dihydrolipoamide dehydrogenase [Massilia niastensis]	Massilia niastensis	3
213	0	4.02	10.29	6.092	6.092	gi|495726085	dihydrolipoamide dehydrogenase LpdA [Janthinobacterium sp. HH01] >gi	Janthinobacterium sp. HH01	3
213	0	4	13.68	6.105	6.105	gi|493342731	dihydrolipoamide dehydrogenase [Hylemonella gracilis] >gi	Hylemonella gracilis	3
213	0	4	14.45	5.828	5.828	gi|585215639	dihydrolipoyl dehydrogenase [Bordetella holmesii 70147]	Bordetella holmesii 70147	3
213	0	4	13.05	5.263	5.263	gi|491153979	dihydrolipoamide dehydrogenase [Bordetella holmesii] >gi	Bordetella holmesii	3
213	0	4	13.08	5.274	5.274	gi|187477703	dihydrolipoamide dehydrogenase [Bordetella avium 197N] >gi	Bordetella avium 197N	3
274	1.54	5.18	15.24	3.047	3.047	gi|396487258	similar to glycogen phosphorylase [Leptosphaeria maculans JN3] >gi	Leptosphaeria maculans JN3	3
274	0	5.18	12.43	3.051	3.051	gi|330922499	hypothetical protein PTT_10949 [Pyrenophora teres f. teres 0-1] >gi	Pyrenophora teres f. teres 0-1	3
274	0	5.17	10.62	3.051	3.051	gi|189198401	glycogen phosphorylase 1 [Pyrenophora tritici-repentis Pt-1C-BFP] >gi	Pyrenophora tritici-repentis Pt-1C-BFP	3
274	0	5.17	7.545	3.041	3.041	gi|576928744	glycosyltransferase family 35 protein [Bipolaris oryzae ATCC 44560]	Bipolaris oryzae ATCC 44560	3
274	0	5.17	7.511	3.027	3.027	gi|576917553	glycosyltransferase family 35 protein [Bipolaris zeicola 26-R-13] >gi	Bipolaris zeicola 26-R-13	3
274	0	5.17	7.545	3.041	3.041	gi|451993557	glycosyltransferase family 35 protein [Bipolaris maydis C5] >gi	Bipolaris maydis C5	3
274	0	5.17	7.571	3.051	3.051	gi|451849079	glycosyltransferase family 35 protein [Bipolaris sorokiniana ND90Pr]	Bipolaris sorokiniana ND90Pr	3
275	1.54	4.48	23.91	10.65	6.957	gi|378728030	elongation factor 1-alpha [Exophiala dermatitidis NIH/UT8656]	Exophiala dermatitidis NIH/UT8656	3
275	0	4.9	22.87	8.777	8.777	gi|32563296	translation elongation factor 1-alpha, partial [Zygotorulaspora florentina]	Zygotorulaspora florentina	3
275	0	4.9	18.04	8.753	8.753	gi|32563332	translation elongation factor 1-alpha, partial [Torulaspora microellipsoides]	Torulaspora microellipsoides	3
275	0	4.9	16.22	8.777	8.777	gi|32563274	translation elongation factor 1-alpha, partial [Kazachstania martiniae]	Kazachstania martiniae	3
275	0	4.13	16.29	13.03	10.42	gi|213990294	translation elongation factor 1 alpha [Glyphium elatum]	Glyphium elatum	3
275	0	3.85	19.11	7.94	7.94	gi|110666905	elongation factor 1 alpha [Agonimia sp. AFTOL 684]	Agonimia sp. AFTOL 684	3
278	0	6.65	25.98	19.22	13.17	gi|374094388	heat shock protein 60, partial [Sclerotinia homoeocarpa] >gi	Sclerotinia homoeocarpa	3
278	0	6.65	25.98	19.22	13.17	gi|374094310	heat shock protein 60, partial [Ciboria acerina]	Ciboria acerina	3
278	0	6.65	23.41	18.06	12.37	gi|575384724	heat shock protein 60, partial [Sclerotinia trifoliorum] >gi	Sclerotinia trifoliorum	3
278	0	6.65	24.91	19.22	13.17	gi|374094336	heat shock protein 60, partial [Sclerotinia trifoliorum] >gi	Sclerotinia trifoliorum	3
278	0	6.65	20.47	15.1	9.396	gi|170076445	heat shock protein 60 [Botryotinia porri]	Botryotinia porri	3
320	0	5	9.146	9.146	9.146	gi|255947046	Pc22g02460 [Penicillium chrysogenum Wisconsin 54-1255] >gi	Penicillium chrysogenum Wisconsin 54-1255	3
322	0	5.72	25.13	7.504	4.712	gi|557725061	heat shock protein STI1 [Byssochlamys spectabilis No. 5]	Byssochlamys spectabilis No. 5	3
345	0	6	17.83	9.342	9.342	gi|557727430	ornithine aminotransferase [Byssochlamys spectabilis No. 5]	Byssochlamys spectabilis No. 5	3
356	0.55	3.07	14.81	8.436	6.173	gi|551216466	6-phosphogluconate dehydrogenase [Acidobacteriaceae bacterium TAA166]	Acidobacteriaceae bacterium TAA166	3
369	0	2.56	7.609	4.529	2.899	gi|402082575	inositol-3-phosphate synthase [Gaeumannomyces graminis var. tritici R3-111a-1]	Gaeumannomyces graminis var. tritici R3-111a-1	3
405	0.33	7.44	23.61	10.91	5.952	gi|358378918	hypothetical protein TRIVIDRAFT_217026 [Trichoderma virens Gv29-8]	Trichoderma virens Gv29-8	3
444	0	4.98	10.29	7.961	6.214	gi|255728875	6-phosphogluconate dehydrogenase [Candida tropicalis MYA-3404] >gi	Candida tropicalis MYA-3404	3
448	0.22	6.03	15.25	11.65	8.898	gi|121700789	glutathione reductase [Aspergillus clavatus NRRL 1] >gi	Aspergillus clavatus NRRL 1	3
494	0	6.33	14.42	9.302	6.744	gi|490348297	enolase [Lysinibacillus fusiformis] >gi	Lysinibacillus fusiformis	3
494	0	6.33	12.65	9.133	6.557	gi|515752935	enolase [Alkalibacillus haloalkaliphilus]	Alkalibacillus haloalkaliphilus	3
494	0	6.33	12.56	9.302	6.744	gi|515561900	enolase [Lysinibacillus boronitolerans]	Lysinibacillus boronitolerans	3
494	0	6.33	12.56	9.302	6.744	gi|499128608	enolase [Lysinibacillus sphaericus] >gi	Lysinibacillus sphaericus	3
494	0	6.33	14.19	9.302	6.744	gi|393199504	enolase [Solibacillus silvestris StLB046] >gi	Solibacillus silvestris StLB046	3
503	0.14	6.4	24.21	9.474	4.342	gi|403296709	PREDICTED: keratin, type II cytoskeletal 5 [Saimiri boliviensis boliviensis]	Saimiri boliviensis boliviensis	3
503	0	6.38	17.87	12.44	6.28	gi|297262435	PREDICTED: keratin, type II cytoskeletal 6A-like isoform 1 [Macaca mulatta]	Macaca mulatta	3
503	0	6.37	16.84	10.64	5.496	gi|297262437	PREDICTED: keratin, type II cytoskeletal 6A-like isoform 2 [Macaca mulatta]	Macaca mulatta	3
503	0	6.37	16.49	10.64	5.496	gi|119703753	keratin, type II cytoskeletal 6B [Homo sapiens] >gi	Homo sapiens	3
503	0	6.37	16.49	10.64	5.496	gi|119617033	keratin 6B, isoform CRA_b [Homo sapiens]	Homo sapiens	3
503	0	6.37	16.52	10.66	5.506	gi|119617032	keratin 6B, isoform CRA_a [Homo sapiens]	Homo sapiens	3
526	0.12	7.03	40.55	15.67	9.447	gi|121717625	homocysteine synthase CysD [Aspergillus clavatus NRRL 1] >gi	Aspergillus clavatus NRRL 1	3
526	0	7.04	31.19	15.37	10.32	gi|119498701	homocysteine synthase CysD [Neosartorya fischeri NRRL 181] >gi	Neosartorya fischeri NRRL 181	3
526	0	4.92	22.99	11.95	5.747	gi|391874468	cystathionine beta-lyase [Aspergillus oryzae 3.042]	Aspergillus oryzae 3.042	3
526	0	4.92	22.99	11.95	5.747	gi|169776619	O-acetylhomoserine (thiol)-lyase [Aspergillus oryzae RIB40] >gi	Aspergillus oryzae RIB40	3
566	0	5.1	12.33	4.338	4.338	gi|443243438	adenosylhomocysteinase [Nonlabens dokdonensis DSW-6] >gi	Nonlabens dokdonensis DSW-6	3
566	0	4.95	20.32	4.338	4.338	gi|551201099	S-adenosyl-L-homocysteine hydrolase [Flavobacterium antarcticum]	Flavobacterium antarcticum	3
566	0	4.95	20.32	4.338	4.338	gi|515557892	S-adenosyl-L-homocysteine hydrolase [Flavobacterium sp. ACAM 123]	Flavobacterium sp. ACAM 123	3
566	0	4.95	20.32	4.338	4.338	gi|494228279	S-adenosyl-L-homocysteine hydrolase [Flavobacterium frigoris] >gi	Flavobacterium frigoris	3
566	0	4.95	18.22	4.328	4.328	gi|347537816	adenosylhomocysteinase [Flavobacterium branchiophilum FL-15] >gi	Flavobacterium branchiophilum FL-15	3
566	0	4.95	14.35	4.328	4.328	gi|343086143	adenosylhomocysteinase [Cyclobacterium marinum DSM 745] >gi	Cyclobacterium marinum DSM 745	3
566	0	4.94	20.78	4.338	4.338	gi|527076660	Adenosylhomocysteinase [Winogradskyella psychrotolerans] >gi	Winogradskyella psychrotolerans	3
566	0	4.94	19.18	4.338	4.338	gi|375013472	adenosylhomocysteinase [Owenweeksia hongkongensis DSM 17368] >gi	Owenweeksia hongkongensis DSM 17368	3
566	0	4.94	16.67	4.338	4.338	gi|518215804	S-adenosyl-L-homocysteine hydrolase [Flavobacteriaceae bacterium P7-3-5]	Flavobacteriaceae bacterium P7-3-5	3
566	0	4.94	16.48	4.348	4.348	gi|518818397	S-adenosyl-L-homocysteine hydrolase [Empedobacter brevis]	Empedobacter brevis	3
566	0	4.94	16.89	4.338	4.338	gi|517869261	S-adenosyl-L-homocysteine hydrolase [Psychroflexus tropicus]	Psychroflexus tropicus	3
566	0	4.94	16.21	4.338	4.338	gi|516067397	S-adenosyl-L-homocysteine hydrolase [Flavobacterium sp. WG21]	Flavobacterium sp. WG21	3
566	0	4.94	16.21	4.338	4.338	gi|495080269	S-adenosyl-L-homocysteine hydrolase [Flavobacterium sp. CF136] >gi	Flavobacterium sp. CF136	3
566	0	4.94	13.76	4.086	4.086	gi|376315972	adenosylhomocysteinase [uncultured Flavobacteriia bacterium]		3
566	0	4.94	16.67	4.338	4.338	gi|146299339	S-adenosyl-L-homocysteine hydrolase [Flavobacterium johnsoniae UW101] >gi	Flavobacterium johnsoniae UW101	3
566	0	4.94	14.16	4.338	4.338	gi|495742146	S-adenosyl-L-homocysteine hydrolase [Flavobacterium sp. F52] >gi	Flavobacterium sp. F52	3
566	0	4.94	15.07	4.338	4.338	gi|495531379	S-adenosyl-L-homocysteine hydrolase [Flavobacteria bacterium BAL38] >gi	Flavobacteria bacterium BAL38	3
566	0	4.94	15.07	4.338	4.338	gi|489534756	S-adenosyl-L-homocysteine hydrolase [Psychroflexus gondwanensis] >gi	Psychroflexus gondwanensis	3
566	0	4.94	15.07	4.338	4.338	gi|408490390	S-adenosyl-L-homocysteine hydrolase [Psychroflexus torquis ATCC 700755] >gi	Psychroflexus torquis ATCC 700755	3
566	0	4.94	10.5	4.338	4.338	gi|568803138	S-adenosyl-L-homocysteine hydrolase [Zhouia amylolytica AD3]	Zhouia amylolytica AD3	3
566	0	4.94	12.33	4.338	4.338	gi|490706414	S-adenosyl-L-homocysteine hydrolase [Polaribacter] >gi	Polaribacter	3
566	0	4.94	10.11	4.368	4.368	gi|472322438	S-adenosylhomocysteine hydrolase [Polaribacter sp. MED152] >gi	Polaribacter sp. MED152	3
566	0	4.94	10.05	4.338	4.338	gi|390954139	adenosylhomocysteinase [Aequorivita sublithincola DSM 14238] >gi	Aequorivita sublithincola DSM 14238	3
566	0	4.94	15.53	4.338	4.338	gi|344202366	adenosylhomocysteinase [Muricauda ruestringensis DSM 13258] >gi	Muricauda ruestringensis DSM 13258	3
566	0	4.94	12.33	4.338	4.338	gi|534501008	S-adenosyl-L-homocysteine hydrolase [uncultured organism]		3
566	0	4.94	8.736	4.368	4.368	gi|517772682	S-adenosyl-L-homocysteine hydrolase [Polaribacter franzmannii]	Polaribacter franzmannii	3
566	0	4.94	8.219	4.338	4.338	gi|497913428	S-adenosyl-L-homocysteine hydrolase [Gillisia marina]	Gillisia marina	3
566	0	4.94	10.5	4.338	4.338	gi|494046666	S-adenosyl-L-homocysteine hydrolase [Gillisia limnaea] >gi	Gillisia limnaea	3
566	0	4.94	10.27	4.338	4.338	gi|298207342	S-adenosylhomocysteine hydrolase [Croceibacter atlanticus HTCC2559] >gi	Croceibacter atlanticus HTCC2559	3
566	0	4.94	9.361	4.338	4.338	gi|498285773	S-adenosyl-L-homocysteine hydrolase [Pedobacter agri]	Pedobacter agri	3
566	0	4.94	10.11	4.368	4.368	gi|496487321	Adenosylhomocysteinase [Cesiribacter andamanensis] >gi	Cesiribacter andamanensis	3
566	0	4.94	10.73	4.338	4.338	gi|493849336	S-adenosyl-L-homocysteine hydrolase [Flavobacteria bacterium BBFL7] >gi	Flavobacteria bacterium BBFL7	3
566	0	4.94	13.3	10.11	10.11	gi|518925764	hypothetical protein, partial [Flavobacterium sp. SCGC AAA160-P02]	Flavobacterium sp. SCGC AAA160-P02	3
567	0.01	2.07	17.37	10.8	10.8	gi|569379971	enolase 2 [Reticulomyxa filosa]	Reticulomyxa filosa	3
569	0.09	6	4.913	4.913	4.913	gi|550916211	molecular chaperone DnaK [Desulfospira joergensenii]	Desulfospira joergensenii	3
569	0	6	10.1	4.56	4.56	gi|573985551	heat shock protein 70 [Cordyceps militaris CM01] >gi	Cordyceps militaris CM01	3
569	0	6	12.96	6.312	6.312	gi|429860160	hsp70 chaperone [Colletotrichum gloeosporioides Nara gc5]	Colletotrichum gloeosporioides Nara gc5	3
569	0	5.48	10.13	5.719	5.719	gi|526195762	hypothetical protein H072_9059 [Dactylellina haptotyla CBS 200.50]	Dactylellina haptotyla CBS 200.50	3
569	0	5.48	10.1	5.7	5.7	gi|345569955	hypothetical protein AOL_s00007g116 [Arthrobotrys oligospora ATCC 24927]	Arthrobotrys oligospora ATCC 24927	3
572	0	5.02	7.343	5.4	5.4	gi|6321806	argininosuccinate lyase ARG4 [Saccharomyces cerevisiae S288c] >gi	Saccharomyces cerevisiae S288c	3
572	0	5.02	7.359	5.411	5.411	gi|578052307	Argininosuccinate lyase [Zygosaccharomyces bailii ISA1307]	Zygosaccharomyces bailii ISA1307	3
572	0	5.02	7.359	5.411	5.411	gi|578047826	Argininosuccinate lyase [Zygosaccharomyces bailii ISA1307]	Zygosaccharomyces bailii ISA1307	3
572	0	5.02	7.359	5.411	5.411	gi|523425298	ZYBA0S13-00936g1_1 [Zygosaccharomyces bailii CLIB 213]	Zygosaccharomyces bailii CLIB 213	3
572	0	5.02	7.375	5.423	5.423	gi|50290411	hypothetical protein [Candida glabrata CBS 138] >gi	Candida glabrata CBS 138	3
572	0	5.02	7.296	5.365	5.365	gi|444321496	hypothetical protein TBLA_0F03480 [Tetrapisispora blattae CBS 6284] >gi	Tetrapisispora blattae CBS 6284	3
572	0	5.02	7.359	5.411	5.411	gi|410730865	hypothetical protein NDAI_0G05940 [Naumovozyma dairenensis CBS 421] >gi	Naumovozyma dairenensis CBS 421	3
572	0	5.02	7.328	5.388	5.388	gi|410074171	hypothetical protein KAFR_0A00950 [Kazachstania africana CBS 2517] >gi	Kazachstania africana CBS 2517	3
572	0	5.02	7.343	5.4	5.4	gi|401840029	ARG4-like protein [Saccharomyces kudriavzevii IFO 1802]	Saccharomyces kudriavzevii IFO 1802	3
572	0	5.02	7.343	5.4	5.4	gi|401625479	arg4p [Saccharomyces arboricola H-6]	Saccharomyces arboricola H-6	3
572	0	5.02	7.343	5.4	5.4	gi|366997997	hypothetical protein TPHA_0A02190 [Tetrapisispora phaffii CBS 4417] >gi	Tetrapisispora phaffii CBS 4417	3
572	0	5.02	7.343	5.4	5.4	gi|365760409	Arg4p [Saccharomyces cerevisiae x Saccharomyces kudriavzevii VIN7]	Saccharomyces cerevisiae x Saccharomyces kudriavzevii VIN7	3
572	0	5.02	7.375	5.423	5.423	gi|337294670	argininosuccinate lyase [Saccharomyces uvarum]	Saccharomyces uvarum	3
572	0	5.02	7.343	5.4	5.4	gi|337294662	argininosuccinate lyase [Saccharomyces uvarum] >gi	Saccharomyces uvarum	3
572	0	5.02	7.343	5.4	5.4	gi|323337255	Arg4p [Saccharomyces cerevisiae Vin13] >gi	Saccharomyces cerevisiae Vin13	3
572	0	5.02	7.343	5.4	5.4	gi|259147046	Arg4p [Saccharomyces cerevisiae EC1118]	Saccharomyces cerevisiae EC1118	3
572	0	5.02	7.343	5.4	5.4	gi|171079	argininosuccinate lyase (EC 4.3.2.1) [Saccharomyces cerevisiae] >gi	Saccharomyces cerevisiae	3
572	0	5.02	7.343	5.4	5.4	gi|151943960	argininosuccinate lyase [Saccharomyces cerevisiae YJM789]	Saccharomyces cerevisiae YJM789	3
572	0	5.02	7.343	5.4	5.4	gi|1168498	RecName: Full=Argininosuccinate lyase; Short=ASAL; AltName: Full=Arginosuccinase >gi|2133231|pir||S43539 argininosuccinate lyase (EC 4.3.2.1) - yeast (Saccharomyces sp.) >gi|471340|emb|CAA52091.1| argininosuccinate lyase [Saccharomyces douglasii]	SACDO	3
572	0	5.02	7.221	5.47	5.47	gi|556950186	PREDICTED: LOW QUALITY PROTEIN: argininosuccinate lyase-like [Latimeria chalumnae]	Latimeria chalumnae	3
572	0	5.02	7.097	5.376	5.376	gi|556113029	hypothetical protein LOTGIDRAFT_200177 [Lottia gigantea]	Lottia gigantea	3
572	0	5.02	7.466	5.656	5.656	gi|443693119	hypothetical protein CAPTEDRAFT_159436 [Capitella teleta]	Capitella teleta	3
572	0	5.02	7.383	5.593	5.593	gi|156367203	predicted protein [Nematostella vectensis] >gi	Nematostella vectensis	3
572	0	5.02	5.376	5.376	5.376	gi|554831639	PREDICTED: argininosuccinate lyase-like [Haplochromis burtoni]	Haplochromis burtoni	3
572	0	5.02	5.376	5.376	5.376	gi|551523706	PREDICTED: argininosuccinate lyase-like [Xiphophorus maculatus]	Xiphophorus maculatus	3
572	0	5.02	5.695	5.695	5.695	gi|548351304	PREDICTED: argininosuccinate lyase-like isoform X2 [Pundamilia nyererei]	Pundamilia nyererei	3
572	0	5.02	5.376	5.376	5.376	gi|498982417	PREDICTED: argininosuccinate lyase-like [Maylandia zebra] >gi	Maylandia zebra	3
572	0	5.02	5.507	5.507	5.507	gi|47221797	unnamed protein product [Tetraodon nigroviridis]	Tetraodon nigroviridis	3
572	0	5.02	5.376	5.376	5.376	gi|432895873	PREDICTED: LOW QUALITY PROTEIN: argininosuccinate lyase-like [Oryzias latipes]	Oryzias latipes	3
572	0	5.02	5.376	5.376	5.376	gi|410915230	PREDICTED: argininosuccinate lyase-like [Takifugu rubripes]	Takifugu rubripes	3
572	0	5.02	5.376	5.376	5.376	gi|348518994	PREDICTED: argininosuccinate lyase-like [Oreochromis niloticus]	Oreochromis niloticus	3
572	0	5.02	5.365	5.365	5.365	gi|225706652	Argininosuccinate lyase [Osmerus mordax]	Osmerus mordax	3
572	0	5.02	11.06	11.06	11.06	gi|197318137	argininosuccinate lyase, partial [Opsanus beta]	Opsanus beta	3
572	0	3.82	27.14	7.265	4.915	gi|212546777	argininosuccinate lyase [Talaromyces marneffei ATCC 18224] >gi	Talaromyces marneffei ATCC 18224	3
613	0.07	2.26	8.989	6.517	2.022	gi|490112996	glutamate dehydrogenase [Mobiluncus mulieris] >gi	Mobiluncus mulieris	3
614	0.07	2.25	13.67	6.291	1.952	gi|585244497	NADP-specific glutamate dehydrogenase [Micromonospora sp. M42]	Micromonospora sp. M42	3
614	0	2.25	14.22	6.546	2.032	gi|315506317	glutamate dehydrogenase (nadp(+)) [Micromonospora sp. L5] >gi	Micromonospora sp. L5	3
614	0	2.25	10.61	6.546	2.032	gi|302867277	glutamate dehydrogenase [Micromonospora aurantiaca ATCC 27029] >gi	Micromonospora aurantiaca ATCC 27029	3
63	0	5.23	11.26	9.459	5.856	gi|317142639	hypothetical protein AOR_1_846164 [Aspergillus oryzae RIB40]	Aspergillus oryzae RIB40	2
63	0	5.23	11.26	9.459	5.856	gi|238501488	conserved hypothetical protein [Aspergillus flavus NRRL3357] >gi	Aspergillus flavus NRRL3357	2
78	0	4.91	20.21	7.317	3.833	gi|67537198	MET3_EMENI Sulfate adenylyltransferase (Sulfate adenylate transferase) (SAT) (ATP-sulfurylase) [Aspergillus nidulans FGSC A4] >gi	Aspergillus nidulans FGSC A4	2
78	0	3.9	25.09	6.794	3.31	gi|115402549	sulfate adenylyltransferase [Aspergillus terreus NIH2624] >gi	Aspergillus terreus NIH2624	2
78	0	3.8	22.51	7.155	3.665	gi|169780432	sulfate adenylyltransferase [Aspergillus oryzae RIB40] >gi	Aspergillus oryzae RIB40	2
78	0	3.8	21.36	7.961	4.078	gi|238505420	ATP sulphurylase [Aspergillus flavus NRRL3357] >gi	Aspergillus flavus NRRL3357	2
79	0	4.54	15.18	7.987	4.952	gi|145230906	2-isopropylmalate synthase [Aspergillus niger CBS 513.88] >gi	Aspergillus niger CBS 513.88	2
79	0	4.54	11.5	7.987	4.952	gi|358370128	2-isopropylmalate synthase [Aspergillus kawachii IFO 4308]	Aspergillus kawachii IFO 4308	2
79	0	4.52	17.57	10.58	4.821	gi|70996228	2-isopropylmalate synthase [Aspergillus fumigatus Af293] >gi	Aspergillus fumigatus Af293	2
79	0	4.52	17.57	10.58	4.821	gi|119494916	2-isopropylmalate synthase [Neosartorya fischeri NRRL 181] >gi	Neosartorya fischeri NRRL 181	2
79	0	4.06	12.25	6.512	4.806	gi|242778057	2-isopropylmalate synthase [Talaromyces stipitatus ATCC 10500] >gi	Talaromyces stipitatus ATCC 10500	2
79	0	4.06	11.32	6.512	4.806	gi|212533425	2-isopropylmalate synthase [Talaromyces marneffei ATCC 18224] >gi	Talaromyces marneffei ATCC 18224	2
83	0	4.61	17.44	8.403	6.723	gi|518390053	dihydrolipoamide dehydrogenase [Caldimonas manganoxidans]	Caldimonas manganoxidans	2
83	0	4.61	14.95	8.421	6.737	gi|518405186	dihydrolipoamide dehydrogenase [Curvibacter lanceolatus]	Curvibacter lanceolatus	2
83	0	4.23	13.05	7.579	5.895	gi|152980382	dihydrolipoamide dehydrogenase [Janthinobacterium sp. Marseille] >gi	Janthinobacterium sp. Marseille	2
83	0	4.02	9.895	6.737	6.737	gi|495605340	dihydrolipoamide dehydrogenase [Herbaspirillum sp. GW103] >gi	Herbaspirillum sp. GW103	2
83	0	4.02	8.211	6.737	6.737	gi|515276438	dihydrolipoamide dehydrogenase [Herbaspirillum lusitanum]	Herbaspirillum lusitanum	2
83	0	4.02	8.211	6.737	6.737	gi|495152436	dihydrolipoamide dehydrogenase [Herbaspirillum sp. CF444] >gi	Herbaspirillum sp. CF444	2
83	0	4	12.76	6.584	6.584	gi|493250278	dihydrolipoamide dehydrogenase [Achromobacter piechaudii] >gi	Achromobacter piechaudii	2
83	0	4	10.53	6.737	6.737	gi|568126673	Dihydrolipoamide dehydrogenase of 2-oxoglutarate dehydrogenase [Achromobacter xylosoxidans NBRC 15126 = ATCC 27061] >gi	Achromobacter xylosoxidans NBRC 15126 = ATCC 27061	2
83	0	4	10.53	6.737	6.737	gi|528982220	Dihydrolipoamide dehydrogenase of 2-oxoglutarate dehydrogenase [Achromobacter xylosoxidans NH44784-1996] >gi	Achromobacter xylosoxidans NH44784-1996	2
83	0	4	10.5	6.723	6.723	gi|517545289	dihydrolipoamide dehydrogenase [Brachymonas chironomi]	Brachymonas chironomi	2
83	0	4	10.53	6.737	6.737	gi|495437112	dihydrolipoamide dehydrogenase [Achromobacter arsenitoxydans] >gi	Achromobacter arsenitoxydans	2
83	0	4	10.53	6.737	6.737	gi|493438085	dihydrolipoamide dehydrogenase [Achromobacter xylosoxidans] >gi	Achromobacter xylosoxidans	2
83	0	4	10.53	6.737	6.737	gi|493259989	dihydrolipoamide dehydrogenase [Achromobacter piechaudii] >gi	Achromobacter piechaudii	2
83	0	4	10.53	6.737	6.737	gi|311104847	dihydrolipoyl dehydrogenase [Achromobacter xylosoxidans A8] >gi	Achromobacter xylosoxidans A8	2
83	0	4	10.53	6.737	6.737	gi|163856144	dihydrolipoamide dehydrogenase [Bordetella petrii DSM 12804] >gi	Bordetella petrii DSM 12804	2
83	0	4	8.421	6.737	6.737	gi|516021209	dihydrolipoamide dehydrogenase [Herbaspirillum seropedicae]	Herbaspirillum seropedicae	2
83	0	4	8.421	6.737	6.737	gi|493508919	dihydrolipoamide dehydrogenase [Herbaspirillum frisingense] >gi	Herbaspirillum frisingense	2
83	0	4	8.421	6.737	6.737	gi|300312271	2-oxoglutarate dehydrogenase E3 component lipoamide dehydrogenase [Herbaspirillum seropedicae SmR1] >gi	Herbaspirillum seropedicae SmR1	2
83	0	4	6.709	6.709	6.709	gi|571268852	dihydrolipoyl dehydrogenase [Janthinobacterium agaricidamnosum NBRC 102515 = DSM 9628]	Janthinobacterium agaricidamnosum NBRC 102515 = DSM 9628	2
83	0	4	6.737	6.737	6.737	gi|517971058	dihydrolipoamide dehydrogenase [Herbaspirillum sp. JC206]	Herbaspirillum sp. JC206	2
83	0	4	6.737	6.737	6.737	gi|412342023	2-oxoglutarate dehydrogenase complex, E3 component [Bordetella bronchiseptica 253] >gi	Bordetella bronchiseptica 253	2
83	0	4	6.737	6.737	6.737	gi|33597741	dihydrolipoamide dehydrogenase [Bordetella parapertussis 12822] >gi	Bordetella parapertussis 12822	2
83	0	4	6.737	6.737	6.737	gi|33592261	dihydrolipoamide dehydrogenase [Bordetella pertussis Tohama I] >gi	Bordetella pertussis Tohama I	2
85	0	3.33	5.645	3.387	3.387	gi|517040802	quinoprotein ethanol dehydrogenase [Methyloversatilis universalis]	Methyloversatilis universalis	2
85	0	3.33	6.667	4	4	gi|357640496	PQQ-dependent methanol dehydrogenase large subunit [Methyloversatilis universalis EHg5]	Methyloversatilis universalis EHg5	2
89	0	4.03	20.54	6.931	4.703	gi|258569885	pyruvate dehydrogenase E1 component alpha subunit [Uncinocarpus reesii 1704] >gi	Uncinocarpus reesii 1704	2
89	0	4.03	14.91	6.846	4.645	gi|440639082	pyruvate dehydrogenase E1 component subunit alpha [Pseudogymnoascus destructans 20631-21]	Pseudogymnoascus destructans 20631-21	2
89	0	3.97	6.174	2.435	1.652	gi|342874819	hypothetical protein FOXB_12759 [Fusarium oxysporum Fo5176]	Fusarium oxysporum Fo5176	2
89	0	3.97	17.06	6.635	4.502	gi|326472322	pyruvate dehydrogenase E1 component alpha subunit [Trichophyton tonsurans CBS 112818]	Trichophyton tonsurans CBS 112818	2
89	0	3.97	15.14	7.568	5.135	gi|70991192	pyruvate dehydrogenase E1 component alpha subunit [Aspergillus fumigatus Af293] >gi	Aspergillus fumigatus Af293	2
89	0	3.97	14.43	6.846	4.645	gi|408397148	hypothetical protein FPSE_03553 [Fusarium pseudograminearum CS3096]	Fusarium pseudograminearum CS3096	2
89	0	3.97	15.14	7.568	5.135	gi|159130919	pyruvate dehydrogenase E1 component alpha subunit, putative [Aspergillus fumigatus A1163]	Aspergillus fumigatus A1163	2
89	0	3.97	13.83	6.914	4.691	gi|119496391	pyruvate dehydrogenase E1 component alpha subunit, putative [Neosartorya fischeri NRRL 181] >gi	Neosartorya fischeri NRRL 181	2
89	0	3.97	12.47	6.846	4.645	gi|46122153	hypothetical protein FG05454.1 [Fusarium graminearum PH-1] >gi	Fusarium graminearum PH-1	2
89	0	3.97	13.14	6.813	4.623	gi|358398201	hypothetical protein TRIATDRAFT_298634 [Trichoderma atroviride IMI 206040]	Trichoderma atroviride IMI 206040	2
89	0	3.97	12.35	6.914	4.691	gi|326484492	pyruvate dehydrogenase E1 component subunit alpha [Trichophyton equinum CBS 127.97]	Trichophyton equinum CBS 127.97	2
89	0	3.97	12.35	6.914	4.691	gi|315045027	pyruvate dehydrogenase E1 component subunit alpha [Arthroderma gypseum CBS 118893] >gi	Arthroderma gypseum CBS 118893	2
89	0	3.97	12.02	6.731	4.567	gi|302656370	pyruvate dehydrogenase E1 component alpha subunit, putative [Trichophyton verrucosum HKI 0517] >gi	Trichophyton verrucosum HKI 0517	2
89	0	3.97	11.31	6.335	4.299	gi|302510667	pyruvate dehydrogenase E1 component alpha subunit, putative [Arthroderma benhamiae CBS 112371] >gi	Arthroderma benhamiae CBS 112371	2
89	0	3.97	9.046	6.846	4.645	gi|584137349	pyruvate dehydrogenase E1 component subunit alpha [Fusarium verticillioides 7600]	Fusarium verticillioides 7600	2
89	0	3.97	8.894	6.731	4.567	gi|531852566	pyruvate dehydrogenase E1 component alpha subunit [Ophiocordyceps sinensis CO18]	Ophiocordyceps sinensis CO18	2
89	0	3.97	9.046	6.846	4.645	gi|517320789	probable pyruvate dehydrogenase (lipoamide) alpha chain precursor [Fusarium fujikuroi IMI 58289]	Fusarium fujikuroi IMI 58289	2
89	0	3.97	9.046	6.846	4.645	gi|475673153	Pyruvate dehydrogenase E1 component subunit alpha, mitochondrial [Fusarium oxysporum f. sp. cubense race 4] >gi	Fusarium oxysporum f. sp. cubense race 4	2
89	0	3.97	8.706	6.588	4.471	gi|407917622	Dehydrogenase E1 component [Macrophomina phaseolina MS6]	Macrophomina phaseolina MS6	2
89	0	3.97	9.046	6.846	4.645	gi|346971414	pyruvate dehydrogenase E1 component subunit alpha [Verticillium dahliae VdLs.17]	Verticillium dahliae VdLs.17	2
89	0	3.97	9.136	6.914	4.691	gi|327295747	pyruvate dehydrogenase E1 component alpha subunit [Trichophyton rubrum CBS 118892] >gi	Trichophyton rubrum CBS 118892	2
89	0	3.97	8.873	6.715	4.556	gi|302406128	pyruvate dehydrogenase E1 component subunit alpha [Verticillium alfalfae VaMs.102] >gi	Verticillium alfalfae VaMs.102	2
89	0	3.97	9.136	6.914	4.691	gi|296810350	pyruvate dehydrogenase E1 component subunit alpha [Arthroderma otae CBS 113480] >gi	Arthroderma otae CBS 113480	2
89	0	3.97	8.981	6.796	4.612	gi|116192013	hypothetical protein CHGG_05724 [Chaetomium globosum CBS 148.51] >gi	Chaetomium globosum CBS 148.51	2
89	0	3.65	22.72	6.667	4.444	gi|255948700	Pc22g11710 [Penicillium chrysogenum Wisconsin 54-1255] >gi	Penicillium chrysogenum Wisconsin 54-1255	2
89	0	3.65	16.3	6.667	4.444	gi|391871224	pyruvate dehydrogenase E1, alpha subunit [Aspergillus oryzae 3.042]	Aspergillus oryzae 3.042	2
89	0	3.65	16.3	6.667	4.444	gi|238489957	pyruvate dehydrogenase E1 component alpha subunit, putative [Aspergillus flavus NRRL3357] >gi	Aspergillus flavus NRRL3357	2
89	0	3.65	16.3	6.667	4.444	gi|169763976	pyruvate dehydrogenase E1 component subunit alpha [Aspergillus oryzae RIB40] >gi	Aspergillus oryzae RIB40	2
89	0	3.36	12.87	4.703	4.703	gi|303321918	Pyruvate dehydrogenase E1 component alpha subunit, putative [Coccidioides posadasii C735 delta SOWgp] >gi	Coccidioides posadasii C735 delta SOWgp	2
89	0	3.36	12.87	4.703	4.703	gi|119196145	pyruvate dehydrogenase E1 component alpha subunit, mitochondrial precursor [Coccidioides immitis RS] >gi	Coccidioides immitis RS	2
89	0	2.82	20.49	6.914	4.691	gi|425774693	Pyruvate dehydrogenase E1 component alpha subunit, putative [Penicillium digitatum PHI26] >gi	Penicillium digitatum PHI26	2
91	4.88	4.88	25.45	13.13	4.646	gi|255947866	Pc22g06720 [Penicillium chrysogenum Wisconsin 54-1255] >gi	Penicillium chrysogenum Wisconsin 54-1255	2
91	0	4.88	21.82	13.13	4.646	gi|425766116	hypothetical protein PDIG_87350 [Penicillium digitatum PHI26] >gi	Penicillium digitatum PHI26	2
91	0	4.61	24.6	9.073	4.637	gi|169771479	NADH-ubiquinone oxidoreductase subunit [Aspergillus oryzae RIB40] >gi	Aspergillus oryzae RIB40	2
95	4.66	4.66	23.4	9.4	4.8	gi|489484681	cytosol aminopeptidase [Brevibacillus borstelensis] >gi	Brevibacillus borstelensis	2
96	4.66	4.66	8.633	8.633	6.235	gi|557725771	protein KES1 [Byssochlamys spectabilis No. 5]	Byssochlamys spectabilis No. 5	2
96	0	4.66	8.675	8.675	6.265	gi|358372292	oxysterol binding protein [Aspergillus kawachii IFO 4308]	Aspergillus kawachii IFO 4308	2
96	0	4.66	8.675	8.675	6.265	gi|350634714	hypothetical protein ASPNIDRAFT_207011 [Aspergillus niger ATCC 1015]	Aspergillus niger ATCC 1015	2
96	0	4.66	8.675	8.675	6.265	gi|145233035	protein KES1 [Aspergillus niger CBS 513.88] >gi	Aspergillus niger CBS 513.88	2
96	0	4	9.157	6.265	6.265	gi|525583609	hypothetical protein PDE_04809 [Penicillium oxalicum 114-2]	Penicillium oxalicum 114-2	2
96	0	4	6.205	6.205	6.205	gi|83767741	unnamed protein product [Aspergillus oryzae RIB40]	Aspergillus oryzae RIB40	2
96	0	4	6.019	6.019	6.019	gi|303317202	Oxysterol-binding family protein [Coccidioides posadasii C735 delta SOWgp] >gi	Coccidioides posadasii C735 delta SOWgp	2
96	0	4	4.602	4.602	4.602	gi|258563784	Kes1p protein [Uncinocarpus reesii 1704] >gi	Uncinocarpus reesii 1704	2
96	0	4	6.295	6.295	6.295	gi|238486710	oxysterol binding protein (Osh5), putative [Aspergillus flavus NRRL3357] >gi	Aspergillus flavus NRRL3357	2
96	0	4	6.25	6.25	6.25	gi|121705822	oxysterol binding protein (Osh5), putative [Aspergillus clavatus NRRL 1] >gi	Aspergillus clavatus NRRL 1	2
96	0	4	6.019	6.019	6.019	gi|119187199	hypothetical protein CIMG_03647 [Coccidioides immitis RS] >gi	Coccidioides immitis RS	2
99	4.43	4.43	11.18	5.099	3.947	gi|115384054	conserved hypothetical protein [Aspergillus terreus NIH2624] >gi	Aspergillus terreus NIH2624	2
100	0	2.28	23.46	7.115	4.808	gi|242806501	ATP synthase F1, beta subunit, putative [Talaromyces stipitatus ATCC 10500] >gi	Talaromyces stipitatus ATCC 10500	2
100	0	2.28	19.5	7.143	4.826	gi|358374186	ATP synthase F1, beta subunit [Aspergillus kawachii IFO 4308]	Aspergillus kawachii IFO 4308	2
100	0	2.28	19.5	7.143	4.826	gi|350639504	hypothetical protein ASPNIDRAFT_211159 [Aspergillus niger ATCC 1015]	Aspergillus niger ATCC 1015	2
100	0	2.28	21.4	7.4	5	gi|115401284	ATP synthase beta chain, mitochondrial precursor [Aspergillus terreus NIH2624] >gi	Aspergillus terreus NIH2624	2
101	4.36	4.36	21.55	9.32	5.243	gi|489484422	1-pyrroline-5-carboxylate dehydrogenase [Brevibacillus borstelensis] >gi	Brevibacillus borstelensis	2
102	4.31	4.31	19.66	8.547	6.197	gi|495538291	dihydrolipoamide dehydrogenase [Brevundimonas sp. BAL3] >gi	Brevundimonas sp. BAL3	2
103	4.28	4.28	15.71	10.19	8.493	gi|495129394	glutamine synthetase [Acidovorax sp. CF316] >gi	Acidovorax sp. CF316	2
103	0	4.28	12.31	10.19	8.493	gi|497793728	glutamine synthetase [Verminephrobacter aporrectodeae]	Verminephrobacter aporrectodeae	2
103	0	4.28	12.31	10.19	8.493	gi|497203447	glutamine synthetase [Hydrogenophaga sp. PBC] >gi	Hydrogenophaga sp. PBC	2
103	0	4.28	12.31	10.19	8.493	gi|121610096	glutamine synthetase [Verminephrobacter eiseniae EF01-2] >gi	Verminephrobacter eiseniae EF01-2	2
103	0	4.12	14.01	8.493	8.493	gi|495144622	glutamine synthetase [Polaromonas sp. CF318] >gi	Polaromonas sp. CF318	2
105	4.16	4.16	14.5	7.888	7.888	gi|115491667	hypothetical protein ATEG_00375 [Aspergillus terreus NIH2624] >gi	Aspergillus terreus NIH2624	2
107	0	3.93	12.64	5.478	3.933	gi|145240001	heat shock protein Hsp88 [Aspergillus niger CBS 513.88] >gi	Aspergillus niger CBS 513.88	2
107	0	3.18	11.1	3.933	3.933	gi|358371886	heat shock protein Hsp88 [Aspergillus kawachii IFO 4308]	Aspergillus kawachii IFO 4308	2
107	0	3.18	11.1	3.933	3.933	gi|350629742	hypothetical protein ASPNIDRAFT_198565 [Aspergillus niger ATCC 1015]	Aspergillus niger ATCC 1015	2
107	0	3.18	9.384	3.922	3.922	gi|70995752	Hsp70 chaperone Hsp88 [Aspergillus fumigatus Af293] >gi	Aspergillus fumigatus Af293	2
107	0	3.18	9.384	3.922	3.922	gi|159131384	Hsp70 chaperone Hsp88 [Aspergillus fumigatus A1163]	Aspergillus fumigatus A1163	2
107	0	3.18	9.384	3.922	3.922	gi|119495435	Hsp70 chaperone Hsp88 [Neosartorya fischeri NRRL 181] >gi	Neosartorya fischeri NRRL 181	2
107	0	3.18	5.924	3.949	3.949	gi|521774240	heat shock protein 70 (HSP70) family protein, partial [Blumeria graminis f. sp. tritici 96224]	Blumeria graminis f. sp. tritici 96224	2
107	0	3.18	5.676	3.784	3.784	gi|367045956	hypothetical protein THITE_2115726 [Thielavia terrestris NRRL 8126] >gi	Thielavia terrestris NRRL 8126	2
107	0	3.18	4.782	3.938	3.938	gi|528302702	heat shock protein Hsp88 [Blumeria graminis f. sp. hordei DH14]	Blumeria graminis f. sp. hordei DH14	2
107	0	2.88	5.249	3.315	3.315	gi|67517731	hypothetical protein AN1047.2 [Aspergillus nidulans FGSC A4] >gi	Aspergillus nidulans FGSC A4	2
108	4.1	4.1	21.34	5.03	5.03	gi|169772625	ATP-citrate synthase subunit 1 [Aspergillus oryzae RIB40] >gi	Aspergillus oryzae RIB40	2
108	0	4.1	16.77	5.03	5.03	gi|358367518	ATP-citrate synthase subunit 1 [Aspergillus kawachii IFO 4308]	Aspergillus kawachii IFO 4308	2
108	0	4.1	16.77	5.03	5.03	gi|145243014	ATP-citrate synthase subunit 1 [Aspergillus niger CBS 513.88] >gi	Aspergillus niger CBS 513.88	2
108	0	4.1	14.5	5.038	5.038	gi|67523961	ACL1_NEUCR Probable ATP-citrate synthase subunit 1 (ATP-citrate (pro-S-)-lyase 1) (Citrate cleavage enzyme subunit 1) [Aspergillus nidulans FGSC A4] >gi	Aspergillus nidulans FGSC A4	2
108	0	4.1	14.48	5.03	5.03	gi|115388095	ATP-citrate synthase subunit 1 [Aspergillus terreus NIH2624] >gi	Aspergillus terreus NIH2624	2
108	0	4.09	13.55	5.023	5.023	gi|119471597	ATP citrate lyase, subunit 1, putative [Neosartorya fischeri NRRL 181] >gi	Neosartorya fischeri NRRL 181	2
108	0	4.09	11.05	4.558	4.558	gi|70992209	ATP citrate lyase, subunit 1 [Aspergillus fumigatus Af293] >gi	Aspergillus fumigatus Af293	2
108	0	4.09	11.03	4.552	4.552	gi|159124521	ATP citrate lyase, subunit 1, putative [Aspergillus fumigatus A1163]	Aspergillus fumigatus A1163	2
108	0	4.05	19.83	5.5	5.5	gi|584412616	Probable ATP-citrate synthase subunit 1 [Penicillium roqueforti]	Penicillium roqueforti	2
108	0	4.05	16.04	4.948	4.948	gi|557726598	ATP-citrate synthase subunit 1 [Byssochlamys spectabilis No. 5]	Byssochlamys spectabilis No. 5	2
108	0	4.04	14.02	5.03	5.03	gi|242819170	ATP citrate lyase, subunit 1, putative [Talaromyces stipitatus ATCC 10500] >gi	Talaromyces stipitatus ATCC 10500	2
108	0	4.04	14.02	5.03	5.03	gi|212530264	ATP citrate lyase, subunit 1, putative [Talaromyces marneffei ATCC 18224] >gi	Talaromyces marneffei ATCC 18224	2
108	0	4.01	16.18	4.412	4.412	gi|225557292	ATP-citrate synthase subunit 1 [Ajellomyces capsulatus G186AR]	Ajellomyces capsulatus G186AR	2
108	0	4.01	18.36	5.008	5.008	gi|154277252	ATP-citrate synthase subunit 1 [Ajellomyces capsulatus NAm1] >gi	Ajellomyces capsulatus NAm1	2
108	0	4.01	16.54	5.008	5.008	gi|325096706	ATP-citrate synthase subunit 1 [Ajellomyces capsulatus H88]	Ajellomyces capsulatus H88	2
108	0	4.01	16.24	5.008	5.008	gi|261190614	ATP-citrate synthase subunit 1 [Ajellomyces dermatitidis SLH14081] >gi	Ajellomyces dermatitidis SLH14081	2
108	0	4.01	16.24	5.008	5.008	gi|239614826	ATP-citrate synthase subunit 1 [Ajellomyces dermatitidis ER-3] >gi	Ajellomyces dermatitidis ER-3	2
108	0	4	13.96	5.008	5.008	gi|295664925	ATP-citrate synthase subunit 1 [Paracoccidioides sp. 'lutzii' Pb01] >gi	Paracoccidioides sp. lutzii Pb01	2
108	0	4	13.96	5.008	5.008	gi|226293494	ATP-citrate synthase subunit 1 [Paracoccidioides brasiliensis Pb18]	Paracoccidioides brasiliensis Pb18	2
108	0	4	12.69	4.552	4.552	gi|225684099	ATP-citrate synthase [Paracoccidioides brasiliensis Pb03]	Paracoccidioides brasiliensis Pb03	2
110	4.06	4.06	45.41	13.97	13.97	gi|489483065	hypothetical protein [Brevibacillus borstelensis] >gi	Brevibacillus borstelensis	2
114	4.02	4.02	12.93	6.011	6.011	gi|489485737	ABC transporter substrate-binding protein [Brevibacillus borstelensis] >gi	Brevibacillus borstelensis	2
116	0	4.03	7.668	4.382	4.382	gi|524887543	PREDICTED: heat shock protein 70 B2-like [Aplysia californica]	Aplysia californica	2
116	0	4.03	7.668	4.382	4.382	gi|524887539	PREDICTED: heat shock protein 70 B2-like isoform X1 [Aplysia californica] >gi	Aplysia californica	2
116	0	4.03	7.055	4.294	4.294	gi|1170370	RecName: Full=Heat shock 70 kDa protein >gi|407302|gb|AAA17562.1| heat shock protein 70 [Achlya klebsiana]	ACHKL	2
116	0	4.03	6.171	3.927	3.927	gi|357503441	Heat shock protein [Medicago truncatula] >gi	Medicago truncatula	2
116	0	4.03	7.12	4.531	4.531	gi|357449647	Heat shock cognate 70 kDa protein [Medicago truncatula] >gi	Medicago truncatula	2
116	0	4.01	10.3	4.368	4.368	gi|383866388	PREDICTED: heat shock 70 kDa protein cognate 4-like [Megachile rotundata]	Megachile rotundata	2
116	0	4.01	10.41	5.714	5.714	gi|45331057	70 kDa heat shock protein [Megachile rotundata]	Megachile rotundata	2
116	0	4	6.87	3.664	3.664	gi|66362524	heat shock protein, Hsp70 [Cryptosporidium parvum Iowa II] >gi	Cryptosporidium parvum Iowa II	2
116	0	4	8.511	5.565	5.565	gi|50542876	YALI0A00132p [Yarrowia lipolytica] >gi	Yarrowia lipolytica	2
116	0	4	8.903	4.452	4.452	gi|302138538	heat shock protein 70 [Plutella xylostella]	Plutella xylostella	2
116	0	4	5.864	4.437	4.437	gi|91078136	PREDICTED: similar to heat shock protein 70 B2 [Tribolium castaneum] >gi	Tribolium castaneum	2
116	0	4	6.698	4.361	4.361	gi|89892741	heat shock protein 70 [Liriomyza huidobrensis]	Liriomyza huidobrensis	2
116	0	4	5.754	4.355	4.355	gi|62898285	heat shock 70kDa protein 6 (HSP70B') variant [Homo sapiens]	Homo sapiens	2
116	0	4	5.754	4.355	4.355	gi|61811125	PREDICTED: heat shock 70 kDa protein 6 [Bos taurus] >gi	Bos taurus	2
116	0	4	5.781	4.375	4.375	gi|584021327	PREDICTED: heat shock 70 kDa protein 1-like [Neolamprologus brichardi]	Neolamprologus brichardi	2
116	0	4	5.763	4.361	4.361	gi|568248195	heat shock 70 kDa protein cognate 4 [Anopheles darlingi]	Anopheles darlingi	2
116	0	4	5.754	4.355	4.355	gi|562825114	PREDICTED: heat shock 70 kDa protein 6 [Tupaia chinensis] >gi	Tupaia chinensis	2
116	0	4	5.754	4.355	4.355	gi|560994343	PREDICTED: heat shock 70 kDa protein 6-like [Vicugna pacos]	Vicugna pacos	2
116	0	4	5.754	4.355	4.355	gi|560893411	PREDICTED: heat shock 70 kDa protein 6-like [Camelus ferus] >gi	Camelus ferus	2
116	0	4	5.754	4.355	4.355	gi|556778133	PREDICTED: heat shock 70 kDa protein 6-like [Pantholops hodgsonii]	Pantholops hodgsonii	2
116	0	4	5.754	4.355	4.355	gi|555983959	PREDICTED: heat shock 70 kDa protein 6-like [Bos mutus] >gi	Bos mutus	2
116	0	4	5.781	4.375	4.375	gi|554876361	PREDICTED: heat shock 70 kDa protein 1-like [Haplochromis burtoni]	Haplochromis burtoni	2
116	0	4	5.781	4.375	4.375	gi|548460754	PREDICTED: heat shock 70 kDa protein 1-like [Pundamilia nyererei]	Pundamilia nyererei	2
116	0	4	5.754	4.355	4.355	gi|548456159	PREDICTED: heat shock 70 kDa protein 6 [Capra hircus]	Capra hircus	2
116	0	4	5.781	4.375	4.375	gi|544401060	PREDICTED: LOW QUALITY PROTEIN: heat shock 70kDa protein 6 (HSP70B') [Macaca fascicularis]	Macaca fascicularis	2
116	0	4	5.754	4.355	4.355	gi|533169593	PREDICTED: heat shock 70 kDa protein 6-like [Chinchilla lanigera]	Chinchilla lanigera	2
116	0	4	5.754	4.355	4.355	gi|532116807	PREDICTED: heat shock 70 kDa protein 6 [Ictidomys tridecemlineatus]	Ictidomys tridecemlineatus	2
116	0	4	6.667	4.341	4.341	gi|51849654	heat shock protein 70 [Chironomus yoshimatsui]	Chironomus yoshimatsui	2
116	0	4	5.754	4.355	4.355	gi|50400671	RecName: Full=Heat shock 70 kDa protein 6; AltName: Full=Hsp-70-related intracellular vitamin D-binding protein >gi|7672737|gb|AAF66617.1|AF142572_1 hsp-70-related intracellular vitamin D binding protein [Saguinus oedipus]	SAGOE	2
116	0	4	10.64	6.931	6.931	gi|501300193	hypothetical protein, partial [Riptortus pedestris]	Riptortus pedestris	2
116	0	4	5.781	4.375	4.375	gi|499007591	PREDICTED: heat shock 70 kDa protein 1-like [Maylandia zebra]	Maylandia zebra	2
116	0	4	5.71	4.321	4.321	gi|426332457	PREDICTED: LOW QUALITY PROTEIN: heat shock 70 kDa protein 6 [Gorilla gorilla gorilla]	Gorilla gorilla gorilla	2
116	0	4	6.368	4.819	4.819	gi|426219107	PREDICTED: heat shock 70 kDa protein 6 [Ovis aries]	Ovis aries	2
116	0	4	6.041	4.452	4.452	gi|402235127	Hsp69 [Plutella xylostella]	Plutella xylostella	2
116	0	4	7.244	4.409	4.409	gi|398025475	heat shock protein 70 [Hypena tristalis]	Hypena tristalis	2
116	0	4	6.955	5.263	5.263	gi|390476983	PREDICTED: LOW QUALITY PROTEIN: heat shock 70 kDa protein 6 [Callithrix jacchus]	Callithrix jacchus	2
116	0	4	5.649	4.275	4.275	gi|37993866	heat shock protein 70 [Locusta migratoria]	Locusta migratoria	2
116	0	4	5.808	4.396	4.396	gi|357575890	heat shock protein 70kDa protein 6, partial [Capra hircus]	Capra hircus	2
116	0	4	5.754	4.355	4.355	gi|35222	unnamed protein product [Homo sapiens]	Homo sapiens	2
116	0	4	5.754	4.355	4.355	gi|348561686	PREDICTED: heat shock 70 kDa protein 6 [Cavia porcellus]	Cavia porcellus	2
116	0	4	5.754	4.355	4.355	gi|34419635	heat shock 70 kDa protein 6 [Homo sapiens] >gi	Homo sapiens	2
116	0	4	5.754	4.355	4.355	gi|332219335	PREDICTED: heat shock 70 kDa protein 6 [Nomascus leucogenys]	Nomascus leucogenys	2
116	0	4	5.581	4.223	4.223	gi|325181699	protein heat shock protein Hsp70 putative [Albugo laibachii Nc14]	Albugo laibachii Nc14	2
116	0	4	2.586	1.957	1.957	gi|325180561	Molecular chaperones HSP70/HSC70 putative [Albugo laibachii Nc14]	Albugo laibachii Nc14	2
116	0	4	7.025	4.185	4.185	gi|319655169	heat shock protein 70 [Plutella xylostella]	Plutella xylostella	2
116	0	4	7.256	4.416	4.416	gi|310893431	heat shock protein 70 [Helicoverpa armigera]	Helicoverpa armigera	2
116	0	4	5.754	4.355	4.355	gi|308066660	heat shock protein 6 [Camelus dromedarius]	Camelus dromedarius	2
116	0	4	6.677	4.348	4.348	gi|302334426	heat shock protein 70 [Chironomus riparius]	Chironomus riparius	2
116	0	4	6.041	4.452	4.452	gi|302138540	heat shock protein 70 [Plutella xylostella]	Plutella xylostella	2
116	0	4	6.041	4.452	4.452	gi|302138536	heat shock protein 70 [Plutella xylostella]	Plutella xylostella	2
116	0	4	5.754	4.355	4.355	gi|297662912	PREDICTED: heat shock 70 kDa protein 6 isoform 1 [Pongo abelii]	Pongo abelii	2
116	0	4	6.677	4.348	4.348	gi|26984055	HSP70 [Chironomus tentans]	Chironomus tentans	2
116	0	4	6.626	4.314	4.314	gi|253741344	70 kDa heat shock protein [Trialeurodes vaporariorum]	Trialeurodes vaporariorum	2
116	0	4	6.525	4.568	4.568	gi|241853747	heat shock protein, putative [Ixodes scapularis] >gi	Ixodes scapularis	2
116	0	4	6.626	4.314	4.314	gi|198250398	heat shock protein 70 [Trialeurodes vaporariorum]	Trialeurodes vaporariorum	2
116	0	4	5.977	4.523	4.523	gi|194379710	unnamed protein product [Homo sapiens]	Homo sapiens	2
116	0	4	5.754	4.355	4.355	gi|194210510	PREDICTED: heat shock 70 kDa protein 6 [Equus caballus]	Equus caballus	2
116	0	4	5.754	4.355	4.355	gi|193787582	unnamed protein product [Homo sapiens]	Homo sapiens	2
116	0	4	5.754	4.355	4.355	gi|189053456	unnamed protein product [Homo sapiens]	Homo sapiens	2
116	0	4	5.754	4.355	4.355	gi|178056524	heat shock 70 kDa protein [Sus scrofa] >gi	Sus scrofa	2
116	0	4	5.728	4.334	4.334	gi|170040894	conserved hypothetical protein [Culex quinquefasciatus] >gi	Culex quinquefasciatus	2
116	0	4	5.128	5.128	5.128	gi|9998942	inducible heat shock 70 kDa protein [Leptinotarsa decemlineata]	Leptinotarsa decemlineata	2
116	0	4	4.389	4.389	4.389	gi|89892743	heat shock protein 70 [Liriomyza sativae]	Liriomyza sativae	2
116	0	4	10.53	10.53	10.53	gi|70997633	70 kDa heat shock protein, partial [Bemisia tabaci]	Bemisia tabaci	2
116	0	4	10.53	10.53	10.53	gi|70997615	70 kDa heat shock protein, partial [Bemisia tabaci]	Bemisia tabaci	2
116	0	4	7.588	7.588	7.588	gi|59861128	heat shock protein Hsp70 [Aurelia aurita]	Aurelia aurita	2
116	0	4	14.59	14.59	14.59	gi|560995971	PREDICTED: heat shock 70 kDa protein A-like, partial [Vicugna pacos]	Vicugna pacos	2
116	0	4	23.33	23.33	23.33	gi|554504745	HSC70b, partial [Sitobion avenae]	Sitobion avenae	2
116	0	4	12.67	12.67	12.67	gi|512939075	PREDICTED: major heat shock 70 kDa protein Ba, partial [Bombyx mori]	Bombyx mori	2
116	0	4	4.836	4.836	4.836	gi|512909701	PREDICTED: heat shock protein 70 A2-like [Bombyx mori]	Bombyx mori	2
116	0	4	4.416	4.416	4.416	gi|47232576	heat shock protein Hsp70 [Antheraea yamamai]	Antheraea yamamai	2
116	0	4	4.409	4.409	4.409	gi|468860726	heat shock protein 70 [Cellana toreuma]	Cellana toreuma	2
116	0	4	4.341	4.341	4.341	gi|451312451	heat shock protein 70 [Cotesia vestalis]	Cotesia vestalis	2
116	0	4	4.409	4.409	4.409	gi|449310897	heat shock protein 70 [Ericerus pela]	Ericerus pela	2
116	0	4	13.53	13.53	13.53	gi|4098876	heat shock protein 70B/SSB1 [Pneumocystis carinii]	Pneumocystis carinii	2
116	0	4	7.588	7.588	7.588	gi|404517020	Hsp70, partial [Timema douglasi]	Timema douglasi	2
116	0	4	7.588	7.588	7.588	gi|404517018	Hsp70, partial [Timema douglasi]	Timema douglasi	2
116	0	4	7.588	7.588	7.588	gi|404516998	Hsp70, partial [Timema shepardi]	Timema shepardi	2
116	0	4	4.223	4.223	4.223	gi|402235129	Hsp72-1a [Plutella xylostella]	Plutella xylostella	2
116	0	4	4.223	4.223	4.223	gi|402171519	Hsp72-1b [Plutella xylostella]	Plutella xylostella	2
116	0	4	4.375	4.375	4.375	gi|399894427	heat shock protein 70c [Paratlanticus ussuriensis]	Paratlanticus ussuriensis	2
116	0	4	10.04	10.04	10.04	gi|392464566	heat shock protein 70, partial [Bicyclus anynana]	Bicyclus anynana	2
116	0	4	4.382	4.382	4.382	gi|391882294	heat shock protein 70I(B4) [Habrobracon hebetor]	Habrobracon hebetor	2
116	0	4	4.437	4.437	4.437	gi|386686301	heat shock protein 70 [Nilaparvata lugens]	Nilaparvata lugens	2
116	0	4	4.348	4.348	4.348	gi|37596275	heat shock protein 68 [Drosophila lummei] >gi	Drosophila lummei	2
116	0	4	2.5	2.5	2.5	gi|357503433	Heat shock protein [Medicago truncatula] >gi	Medicago truncatula	2
116	0	4	4.531	4.531	4.531	gi|357502753	Heat shock protein [Medicago truncatula] >gi	Medicago truncatula	2
116	0	4	4.706	4.706	4.706	gi|355558672	hypothetical protein EGK_01542 [Macaca mulatta]	Macaca mulatta	2
116	0	4	24.56	24.56	24.56	gi|35187012	heat shock protein 70 variant 4 [Biomphalaria glabrata]	Biomphalaria glabrata	2
116	0	4	24.56	24.56	24.56	gi|35187008	heat shock protein 70 variant 2 [Biomphalaria glabrata] >gi	Biomphalaria glabrata	2
116	0	4	24.56	24.56	24.56	gi|35187006	heat shock protein 70 variant 1 [Biomphalaria glabrata]	Biomphalaria glabrata	2
116	0	4	4.368	4.368	4.368	gi|345493821	PREDICTED: heat shock protein 68-like [Nasonia vitripennis]	Nasonia vitripennis	2
116	0	4	4.242	4.242	4.242	gi|345480026	PREDICTED: heat shock protein 70 A1-like [Nasonia vitripennis]	Nasonia vitripennis	2
116	0	4	4.516	4.516	4.516	gi|34420090	heat shock protein 68 short form [Drosophila serrata] >gi	Drosophila serrata	2
116	0	4	4.516	4.516	4.516	gi|34420086	heat shock protein 68 short form [Drosophila cf. serrata MK-2003]	Drosophila cf. serrata MK-2003	2
116	0	4	4.444	4.444	4.444	gi|34420084	heat shock protein 68 long form [Drosophila cf. serrata MK-2003]	Drosophila cf. serrata MK-2003	2
116	0	4	4.473	4.473	4.473	gi|34420082	heat shock protein 68 long form [Drosophila auraria]	Drosophila auraria	2
116	0	4	4.509	4.509	4.509	gi|34420080	heat shock protein 68 [Drosophila teissieri]	Drosophila teissieri	2
116	0	4	4.452	4.452	4.452	gi|34420078	heat shock protein 68 [Drosophila sechellia]	Drosophila sechellia	2
116	0	4	4.502	4.502	4.502	gi|34398667	heat shock protein 68 [Drosophila simulans]	Drosophila simulans	2
116	0	4	4.375	4.375	4.375	gi|336454474	heat shock protein 70B [Bombyx mori]	Bombyx mori	2
116	0	4	4.444	4.444	4.444	gi|33591255	heat shock protein 68 long form [Drosophila serrata] >gi	Drosophila serrata	2
116	0	4	4.516	4.516	4.516	gi|33591253	heat shock protein 68 short form [Drosophila auraria]	Drosophila auraria	2
116	0	4	4.444	4.444	4.444	gi|33591251	heat shock protein 68 [Drosophila vulcana]	Drosophila vulcana	2
116	0	4	4.509	4.509	4.509	gi|33591249	heat shock protein 68 [Drosophila erecta]	Drosophila erecta	2
116	0	4	4.509	4.509	4.509	gi|33591247	heat shock protein 68 [Drosophila yakuba]	Drosophila yakuba	2
116	0	4	7.588	7.588	7.588	gi|323435596	Hsp70 [Timema tahoe]	Timema tahoe	2
116	0	4	7.588	7.588	7.588	gi|323435514	Hsp70 [Timema genevievae]	Timema genevievae	2
116	0	4	4.198	4.198	4.198	gi|319655171	heat shock protein 70 [Plutella xylostella]	Plutella xylostella	2
116	0	4	7.821	7.821	7.821	gi|312176473	heat shock protein 70 [Pseudodiamesa branickii]	Pseudodiamesa branickii	2
116	0	4	12.39	12.39	12.39	gi|307593412	heat shock protein 70 [Tribolium castaneum]	Tribolium castaneum	2
116	0	4	4.423	4.423	4.423	gi|300253415	heat shock protein 68 [Oxycera pardalina]	Oxycera pardalina	2
116	0	4	6.497	6.497	6.497	gi|300253201	heat shock protein 70 [Plutella xylostella]	Plutella xylostella	2
116	0	4	4.416	4.416	4.416	gi|297718725	heat shock protein 70 [Antheraea pernyi]	Antheraea pernyi	2
116	0	4	45.16	45.16	45.16	gi|28912533	heat shock protein Hsp70 [Liriomyza huidobrensis]	Liriomyza huidobrensis	2
116	0	4	4.778	4.778	4.778	gi|241724202	heat shock protein, putative [Ixodes scapularis] >gi	Ixodes scapularis	2
116	0	4	4.375	4.375	4.375	gi|226442057	heat shock cognate 70 protein [Pteromalus puparum]	Pteromalus puparum	2
116	0	4	4.403	4.403	4.403	gi|225906409	heat shock inducible protein 70 [Haliotis diversicolor]	Haliotis diversicolor	2
116	0	4	36.36	36.36	36.36	gi|22532417	hsp70 [Manduca sexta]	Manduca sexta	2
116	0	4	6.948	6.948	6.948	gi|218681957	Chain A, Crystal Structure Of The Human 70kda Heat Shock Protein 6 (Hsp70b') Atpase Domain In Complex With Adp And Inorganic Phosphate >gi|218681958|pdb|3FE1|B Chain B, Crystal Structure Of The Human 70kda Heat Shock Protein 6 (Hsp70b') Atpase Domain In Complex With Adp And Inorganic Phosphate >gi|218681959|pdb|3FE1|C Chain C, Crystal Structure Of The Human 70kda Heat Shock Protein 6 (Hsp70b') At…		2
116	0	4	4.409	4.409	4.409	gi|195504950	Hsp68 [Drosophila yakuba] >gi	Drosophila yakuba	2
116	0	4	4.348	4.348	4.348	gi|195400088	GJ14538 [Drosophila virilis] >gi	Drosophila virilis	2
116	0	4	4.348	4.348	4.348	gi|195400086	GJ14196 [Drosophila virilis] >gi	Drosophila virilis	2
116	0	4	4.409	4.409	4.409	gi|195331500	Hsp68 [Drosophila sechellia] >gi	Drosophila sechellia	2
116	0	4	4.409	4.409	4.409	gi|194909991	Hsp68 [Drosophila erecta] >gi	Drosophila erecta	2
116	0	4	4.355	4.355	4.355	gi|194742690	GF17965 [Drosophila ananassae] >gi	Drosophila ananassae	2
116	0	4	4.494	4.494	4.494	gi|193587299	PREDICTED: heat shock protein 70 B2-like [Acyrthosiphon pisum]	Acyrthosiphon pisum	2
116	0	4	4.368	4.368	4.368	gi|189214176	heat shock protein 70 [Macrocentrus cingulum]	Macrocentrus cingulum	2
116	0	4	4.409	4.409	4.409	gi|17738165	heat shock protein 68 [Drosophila melanogaster] >gi	Drosophila melanogaster	2
116	0	4	4.389	4.389	4.389	gi|171919755	heat shock protein 70 [Stratiomys singularior]	Stratiomys singularior	2
116	0	4	11.02	11.02	11.02	gi|171879766	heat shock protein 70, partial [Plodia interpunctella]	Plodia interpunctella	2
116	0	4	4.375	4.375	4.375	gi|170057986	heat shock protein 70 B2 [Culex quinquefasciatus] >gi	Culex quinquefasciatus	2
116	0	4	4.217	4.217	4.217	gi|162437498	heat shock protein 70 [Plutella xylostella]	Plutella xylostella	2
116	0	4	4.368	4.368	4.368	gi|157419934	heat shock protein 70 [Microplitis mediator]	Microplitis mediator	2
116	0	4	14.21	14.21	14.21	gi|156630797	heat shock protein 70 [Ecteinascidia turbinata]	Ecteinascidia turbinata	2
116	0	4	4.334	4.334	4.334	gi|154339331	heat shock protein 70-related protein [Leishmania braziliensis MHOM/BR/75/M2904] >gi	Leishmania braziliensis MHOM/BR/75/M2904	2
116	0	4	4.375	4.375	4.375	gi|151302630	HSP70 [Bombyx mori]	Bombyx mori	2
116	0	4	9.825	9.825	9.825	gi|148887773	Hsp70 [Haliotis asinina]	Haliotis asinina	2
116	0	4	4.389	4.389	4.389	gi|145693238	heat shock protein 70 [Omphisa fuscidentalis]	Omphisa fuscidentalis	2
116	0	4	8.917	8.917	8.917	gi|145617263	heat shock protein 70 [Dreissena polymorpha]	Dreissena polymorpha	2
116	0	4	8.235	8.235	8.235	gi|125719300	heat shock protein 70 [Microplitis mediator]	Microplitis mediator	2
116	0	4	5.054	5.054	5.054	gi|11993663	inducible heat shock 70 kDa protein, partial [Leptinotarsa decemlineata]	Leptinotarsa decemlineata	2
116	0	4	36.36	36.36	36.36	gi|118572215	heat shock protein 70, partial [Lymantria dispar] >gi	Lymantria dispar	2
116	0	4	4.142	4.142	4.142	gi|113676411	heat shock protein 70 [Bombyx mori] >gi	Bombyx mori	2
116	0	3.37	8.646	3.426	3.426	gi|574143455	heat shock protein SSB [Kluyveromyces marxianus DMKU3-1042]	Kluyveromyces marxianus DMKU3-1042	2
116	0	3.37	8.646	3.426	3.426	gi|39722398	heat shock protein 70 [Kluyveromyces marxianus]	Kluyveromyces marxianus	2
116	0	3.37	7.667	3.426	3.426	gi|448111623	Piso0_001348 [Millerozyma farinosa CBS 7064] >gi	Millerozyma farinosa CBS 7064	2
116	0	3.37	7.667	3.426	3.426	gi|146420661	heat shock protein SSB1 [Meyerozyma guilliermondii ATCC 6260] >gi	Meyerozyma guilliermondii ATCC 6260	2
116	0	3.37	6.362	3.426	3.426	gi|575508629	hypothetical protein CANTEDRAFT_100511 [Candida tenuis ATCC 10573] >gi	Candida tenuis ATCC 10573	2
116	0	3.37	6.362	3.426	3.426	gi|459369892	Heat shock protein SSB1 [Candida maltosa Xu316]	Candida maltosa Xu316	2
116	0	3.37	6.362	3.426	3.426	gi|260946157	heat shock protein SSB1 [Clavispora lusitaniae ATCC 42720] >gi	Clavispora lusitaniae ATCC 42720	2
116	0	3.37	5.71	3.426	3.426	gi|1170378	RecName: Full=Heat shock protein SSB >gi|2908|emb|CAA42589.1| heat shock protein [Kluyveromyces marxianus]	KLUMA	2
116	0	3.37	3.12	3.12	3.12	gi|571550001	PREDICTED: heat shock cognate 70 kDa protein-like isoform X2 [Glycine max]	Glycine max	2
116	0	3.37	3.12	3.12	3.12	gi|356567220	PREDICTED: heat shock cognate 70 kDa protein-like isoform X1 [Glycine max]	Glycine max	2
118	0	5.72	17.55	10.57	4.906	gi|584409887	unnamed protein product [Penicillium roqueforti]	Penicillium roqueforti	2
119	0.02	4.32	17.9	5.967	4.115	gi|154277250	hypothetical protein HCAG_04933 [Ajellomyces capsulatus NAm1] >gi	Ajellomyces capsulatus NAm1	2
119	0.02	4.24	13.46	6.197	4.274	gi|240280197	ATP-citrate lyase [Ajellomyces capsulatus H143]	Ajellomyces capsulatus H143	2
119	0	3.12	14.02	3.711	3.711	gi|296416285	hypothetical protein [Tuber melanosporum Mel28] >gi	Tuber melanosporum Mel28	2
119	0	3.05	10.39	5.092	5.092	gi|573058878	ATP-citrate synthase subunit 2 [Pestalotiopsis fici W106-1]	Pestalotiopsis fici W106-1	2
119	0	3.05	9.035	3.696	3.696	gi|453081452	ATP-citrate synthase (ATP-citrate (pro-S-)-lyase) [Sphaerulina musiva SO2202]	Sphaerulina musiva SO2202	2
119	0	3.05	9.072	3.711	3.711	gi|378726271	ATP-citrate synthase subunit 2 [Exophiala dermatitidis NIH/UT8656]	Exophiala dermatitidis NIH/UT8656	2
119	0	3.05	8.848	3.704	3.704	gi|576936635	hypothetical protein COCMIDRAFT_22241 [Bipolaris oryzae ATCC 44560]	Bipolaris oryzae ATCC 44560	2
119	0	3.05	8.848	3.704	3.704	gi|576915730	hypothetical protein COCCADRAFT_29016 [Bipolaris zeicola 26-R-13] >gi	Bipolaris zeicola 26-R-13	2
119	0	3.05	5.176	3.727	3.727	gi|549043670	Similar to Probable ATP-citrate synthase subunit 2; acc. no. O13907 [Pyronema omphalodes CBS 100304]	Pyronema omphalodes CBS 100304	2
119	0	3.05	7.363	3.082	3.082	gi|482805071	hypothetical protein SETTUDRAFT_34912 [Setosphaeria turcica Et28A]	Setosphaeria turcica Et28A	2
119	0	3.05	8.848	3.704	3.704	gi|451999206	hypothetical protein COCHEDRAFT_1021553 [Bipolaris maydis C5] >gi	Bipolaris maydis C5	2
119	0	3.05	8.848	3.704	3.704	gi|451848155	hypothetical protein COCSADRAFT_231768 [Bipolaris sorokiniana ND90Pr]	Bipolaris sorokiniana ND90Pr	2
119	0	3.05	8.848	3.704	3.704	gi|330938221	hypothetical protein PTT_18620 [Pyrenophora teres f. teres 0-1] >gi	Pyrenophora teres f. teres 0-1	2
119	0	3.05	8.848	3.704	3.704	gi|189189552	ATP-citrate synthase (ATP-citrate (pro-S-)-lyase) [Pyrenophora tritici-repentis Pt-1C-BFP] >gi	Pyrenophora tritici-repentis Pt-1C-BFP	2
119	0	3.05	7.645	3.719	3.719	gi|565932261	hypothetical protein G647_07893 [Cladophialophora carrionii CBS 160.54]	Cladophialophora carrionii CBS 160.54	2
119	0	3.05	7.66	3.727	3.727	gi|526203035	hypothetical protein H072_2667 [Dactylellina haptotyla CBS 200.50]	Dactylellina haptotyla CBS 200.50	2
119	0	3.05	7.582	3.689	3.689	gi|345561846	hypothetical protein AOL_s00173g19 [Arthrobotrys oligospora ATCC 24927]	Arthrobotrys oligospora ATCC 24927	2
119	0	3.05	4.918	3.689	3.689	gi|169607549	hypothetical protein SNOG_06833 [Phaeosphaeria nodorum SN15] >gi	Phaeosphaeria nodorum SN15	2
120	4	4	16.7	4.802	4.802	gi|255941616	Pc16g12780 [Penicillium chrysogenum Wisconsin 54-1255] >gi	Penicillium chrysogenum Wisconsin 54-1255	2
120	0	4	13.78	4.802	4.802	gi|425770502	hypothetical protein PDIP_66870 [Penicillium digitatum Pd1] >gi	Penicillium digitatum Pd1	2
120	0	4	13.15	4.802	4.802	gi|145230728	mitochondrial-processing peptidase subunit beta [Aspergillus niger CBS 513.88] >gi	Aspergillus niger CBS 513.88	2
120	0	4	11.9	4.802	4.802	gi|115492163	mitochondrial processing peptidase beta subunit [Aspergillus terreus NIH2624] >gi	Aspergillus terreus NIH2624	2
120	0	4	8.142	4.802	4.802	gi|557722982	mitochondrial processing peptidase beta subunit, putative [Byssochlamys spectabilis No. 5]	Byssochlamys spectabilis No. 5	2
120	0	4	8.142	4.802	4.802	gi|169763106	mitochondrial-processing peptidase subunit beta [Aspergillus oryzae RIB40] >gi	Aspergillus oryzae RIB40	2
120	0	4	4.802	4.802	4.802	gi|121701149	mitochondrial processing peptidase beta subunit, putative [Aspergillus clavatus NRRL 1] >gi	Aspergillus clavatus NRRL 1	2
120	0	4	4.802	4.802	4.802	gi|119495086	mitochondrial processing peptidase beta subunit, putative [Neosartorya fischeri NRRL 181] >gi	Neosartorya fischeri NRRL 181	2
121	4	4	6.377	3.528	3.528	gi|115433813	peroxidase/catalase 2 [Aspergillus terreus NIH2624] >gi	Aspergillus terreus NIH2624	2
122	4	4	7.143	4.323	4.323	gi|358365556	aromatic aminotransferase Aro8 [Aspergillus kawachii IFO 4308]	Aspergillus kawachii IFO 4308	2
122	0	4	4.483	4.483	4.483	gi|425767920	Aromatic aminotransferase Aro8, putative [Penicillium digitatum Pd1] >gi	Penicillium digitatum Pd1	2
122	0	4	4.323	4.323	4.323	gi|145232491	L-kynurenine/alpha-aminoadipate aminotransferase [Aspergillus niger CBS 513.88] >gi	Aspergillus niger CBS 513.88	2
123	4	4	5.263	5.263	5.263	gi|557727340	hypothetical protein AN3294.2 [Byssochlamys spectabilis No. 5]	Byssochlamys spectabilis No. 5	2
125	3.92	3.92	8.357	4.318	3.064	gi|358365397	threonyl-tRNA synthetase [Aspergillus kawachii IFO 4308]	Aspergillus kawachii IFO 4308	2
125	0	3.92	8.357	4.318	3.064	gi|145230123	threonyl-tRNA synthetase, cytoplasmic [Aspergillus niger CBS 513.88] >gi	Aspergillus niger CBS 513.88	2
126	3.9	3.92	11.01	9.174	7.11	gi|169776421	histone acetyltransferase type B subunit 2 [Aspergillus oryzae RIB40] >gi	Aspergillus oryzae RIB40	2
126	0	3.92	10.98	9.153	7.094	gi|115437848	chromatin assembly factor 1 subunit C [Aspergillus terreus NIH2624] >gi	Aspergillus terreus NIH2624	2
126	0	3.71	12.61	7.11	7.11	gi|242792201	chromatin assembly factor 1 subunit C, putative [Talaromyces stipitatus ATCC 10500] >gi	Talaromyces stipitatus ATCC 10500	2
127	0	3.17	8.368	4.603	4.603	gi|115399860	hypothetical protein ATEG_06341 [Aspergillus terreus NIH2624] >gi	Aspergillus terreus NIH2624	2
128	3.86	3.86	16.52	11.59	7.082	gi|495535068	peptidase S41 [Brevundimonas sp. BAL3] >gi	Brevundimonas sp. BAL3	2
129	3.82	3.82	4.795	3.288	3.288	gi|525580217	hypothetical protein PDE_01404 [Penicillium oxalicum 114-2]	Penicillium oxalicum 114-2	2
129	0	3.82	3.249	3.249	3.249	gi|556572807	catalase HPII [Burkholderia pseudomallei NCTC 13179] >gi	Burkholderia pseudomallei NCTC 13179	2
129	0	3.82	3.249	3.249	3.249	gi|53723231	hydroperoxidase II [Burkholderia pseudomallei K96243] >gi	Burkholderia pseudomallei K96243	2
129	0	3.82	3.249	3.249	3.249	gi|526458098	catalase family protein [Burkholderia pseudomallei MSHR305] >gi	Burkholderia pseudomallei MSHR305	2
129	0	3.82	4.182	4.182	4.182	gi|497655317	hydroperoxidase II, partial [Burkholderia pseudomallei]	Burkholderia pseudomallei	2
129	0	3.82	3.249	3.249	3.249	gi|497621181	hydroperoxidase II [Burkholderia pseudomallei]	Burkholderia pseudomallei	2
129	0	3.82	3.249	3.249	3.249	gi|490690936	hydroperoxidase II [Burkholderia pseudomallei] >gi	Burkholderia pseudomallei	2
129	0	3.82	3.249	3.249	3.249	gi|490680627	hydroperoxidase II [Burkholderia pseudomallei] >gi	Burkholderia pseudomallei	2
129	0	3.82	3.314	3.314	3.314	gi|472237229	putative catalase protein [Botryotinia fuckeliana BcDW1]	Botryotinia fuckeliana BcDW1	2
129	0	3.82	3.151	3.151	3.151	gi|358375202	catalase R (CatR) [Aspergillus kawachii IFO 4308]	Aspergillus kawachii IFO 4308	2
129	0	3.82	3.151	3.151	3.151	gi|350637847	hypothetical protein ASPNIDRAFT_206342 [Aspergillus niger ATCC 1015]	Aspergillus niger ATCC 1015	2
129	0	3.82	3.221	3.221	3.221	gi|347835715	cat2, catalase [Botryotinia fuckeliana T4]	Botryotinia fuckeliana T4	2
129	0	3.82	3.151	3.151	3.151	gi|1705640	RecName: Full=Catalase R >gi|840716|emb|CAA80669.1| catR [Aspergillus niger] >gi	ASPNG	2
129	0	3.82	4.152	4.152	4.152	gi|154295706	hypothetical protein BC1G_12856 [Botryotinia fuckeliana B05.10]	Botryotinia fuckeliana B05.10	2
129	0	3.82	3.221	3.221	3.221	gi|15022485	catalase [Botryotinia fuckeliana]	Botryotinia fuckeliana	2
129	0	3.82	3.151	3.151	3.151	gi|145228625	catalase R [Aspergillus niger CBS 513.88] >gi	Aspergillus niger CBS 513.88	2
129	0	3.82	3.249	3.249	3.249	gi|126455917	hydroperoxidase II [Burkholderia pseudomallei 1106a] >gi	Burkholderia pseudomallei 1106a	2
129	0	3.82	3.249	3.249	3.249	gi|126445044	hydroperoxidase II [Burkholderia pseudomallei 668] >gi	Burkholderia pseudomallei 668	2
130	0	3.08	6.222	2.149	2.149	gi|398391418	hypothetical protein MYCGRDRAFT_101387 [Zymoseptoria tritici IPO323] >gi	Zymoseptoria tritici IPO323	2
130	0	2.98	4.67	2.62	2.62	gi|296416665	hypothetical protein [Tuber melanosporum Mel28] >gi	Tuber melanosporum Mel28	2
131	3.77	3.77	10.61	4.694	4.694	gi|67523123	hypothetical protein AN2018.2 [Aspergillus nidulans FGSC A4] >gi	Aspergillus nidulans FGSC A4	2
132	3.73	4.83	19.7	6.566	3.872	gi|525585435	hypothetical protein PDE_06642 [Penicillium oxalicum 114-2]	Penicillium oxalicum 114-2	2
132	0	4.82	16.91	6.341	3.74	gi|584410303	Coronin [Penicillium roqueforti]	Penicillium roqueforti	2
133	3.73	3.73	15.98	5.027	5.027	gi|557727163	mitochondrial F1 ATPase subunit alpha, putative [Byssochlamys spectabilis No. 5]	Byssochlamys spectabilis No. 5	2
133	0	3.73	15.1	4.698	4.698	gi|315046356	ATP synthase subunit alpha [Arthroderma gypseum CBS 118893] >gi	Arthroderma gypseum CBS 118893	2
133	0	3.73	20.65	6.022	6.022	gi|295665480	ATPase alpha subunit [Paracoccidioides sp. 'lutzii' Pb01] >gi	Paracoccidioides sp. lutzii Pb01	2
133	0	3.73	15.47	5.036	5.036	gi|259486849	TPA: ATP synthase alpha chain, mitochondrial precursor (Broad) [Aspergillus nidulans FGSC A4]	Aspergillus nidulans FGSC A4	2
133	0	3.73	17.27	5.036	5.036	gi|226291035	ATPase alpha subunit [Paracoccidioides brasiliensis Pb18]	Paracoccidioides brasiliensis Pb18	2
133	0	3.73	14.05	5.045	5.045	gi|530469713	hypothetical protein CGLO_09709 [Colletotrichum gloeosporioides Cg-14]	Colletotrichum gloeosporioides Cg-14	2
133	0	3.73	14.06	4.921	4.921	gi|302506935	hypothetical protein ARB_06550 [Arthroderma benhamiae CBS 112371] >gi	Arthroderma benhamiae CBS 112371	2
133	0	3.73	13.87	5.045	5.045	gi|296805997	ATP synthase alpha subunit [Arthroderma otae CBS 113480] >gi	Arthroderma otae CBS 113480	2
133	0	3.73	15.08	5.027	5.027	gi|121719882	mitochondrial F1 ATPase subunit alpha, putative [Aspergillus clavatus NRRL 1] >gi	Aspergillus clavatus NRRL 1	2
133	0	3.73	12.23	5.036	5.036	gi|70983614	mitochondrial F1 ATPase subunit alpha [Aspergillus fumigatus Af293] >gi	Aspergillus fumigatus Af293	2
133	0	3.73	12.43	5.045	5.045	gi|327305237	mitochondrial ATP synthase alpha subunit [Trichophyton rubrum CBS 118892] >gi	Trichophyton rubrum CBS 118892	2
133	0	3.73	12.43	5.045	5.045	gi|326472094	ATPase alpha subunit [Trichophyton tonsurans CBS 112818] >gi	Trichophyton tonsurans CBS 112818	2
133	0	3.73	13.88	5.634	5.634	gi|302659541	hypothetical protein TRV_04432 [Trichophyton verrucosum HKI 0517] >gi	Trichophyton verrucosum HKI 0517	2
133	0	3.73	11.51	5.036	5.036	gi|169766380	ATP synthase subunit alpha [Aspergillus oryzae RIB40] >gi	Aspergillus oryzae RIB40	2
133	0	3.73	12.23	5.036	5.036	gi|119484592	mitochondrial F1 ATPase subunit alpha, putative [Neosartorya fischeri NRRL 181] >gi	Neosartorya fischeri NRRL 181	2
133	0	3.73	10.97	5.036	5.036	gi|115396612	ATP synthase alpha chain, mitochondrial precursor [Aspergillus terreus NIH2624] >gi	Aspergillus terreus NIH2624	2
133	0	3.73	8.108	5.045	5.045	gi|242820468	mitochondrial F1 ATPase subunit alpha, putative [Talaromyces stipitatus ATCC 10500] >gi	Talaromyces stipitatus ATCC 10500	2
133	0	3.73	8.108	5.045	5.045	gi|212545749	mitochondrial F1 ATPase subunit alpha, putative [Talaromyces marneffei ATCC 18224] >gi	Talaromyces marneffei ATCC 18224	2
133	0	3.72	17.24	5.082	5.082	gi|367044284	hypothetical protein THITE_2114103 [Thielavia terrestris NRRL 8126] >gi	Thielavia terrestris NRRL 8126	2
133	0	3.72	17.85	5.1	5.1	gi|171696284	hypothetical protein [Podospora anserina S mat+] >gi	Podospora anserina S mat+	2
133	0	3.72	14.34	5.082	5.082	gi|358400735	mitochondrial F1 ATPase subunit alpha [Trichoderma atroviride IMI 206040]	Trichoderma atroviride IMI 206040	2
133	0	3.72	13.04	5.072	5.072	gi|576047392	hypothetical protein CTHT_0073120 [Chaetomium thermophilum var. thermophilum DSM 1495] >gi	Chaetomium thermophilum var. thermophilum DSM 1495	2
133	0	3.72	13.13	5.036	5.036	gi|500258875	putative atp synthase subunit alpha protein [Togninia minima UCRPA7]	Togninia minima UCRPA7	2
133	0	3.72	13.07	5.082	5.082	gi|358379905	hypothetical protein TRIVIDRAFT_88676 [Trichoderma virens Gv29-8]	Trichoderma virens Gv29-8	2
133	0	3.72	10.71	5.082	5.082	gi|453088967	ATP synthase alpha chain mitochondrial precursor [Sphaerulina musiva SO2202]	Sphaerulina musiva SO2202	2
133	0	3.72	15.36	9.15	9.15	gi|320586870	mitochondrial f1 ATPase subunit [Grosmannia clavigera kw1407]	Grosmannia clavigera kw1407	2
133	0	3.72	18.43	10.98	10.98	gi|225679314	ATP synthase subunit alpha [Paracoccidioides brasiliensis Pb03]	Paracoccidioides brasiliensis Pb03	2
133	0	3.72	24.35	14.51	14.51	gi|116180982	hypothetical protein CHGG_01119 [Chaetomium globosum CBS 148.51] >gi	Chaetomium globosum CBS 148.51	2
133	0	3.72	7.928	5.045	5.045	gi|440632111	ATP synthase subunit alpha, mitochondrial [Pseudogymnoascus destructans 20631-21]	Pseudogymnoascus destructans 20631-21	2
133	0	3.72	9.43	5.501	5.501	gi|338707921	ATP synthase F1 subunit alpha [Zymomonas mobilis subsp. pomaceae ATCC 29192] >gi	Zymomonas mobilis subsp. pomaceae ATCC 29192	2
134	3.67	3.67	9.781	4.047	4.047	gi|489483384	Putative cell wall-binding domain protein [Brevibacillus borstelensis] >gi	Brevibacillus borstelensis	2
136	3.6	3.6	13.17	4.962	4.962	gi|525582891	hypothetical protein PDE_04090 [Penicillium oxalicum 114-2]	Penicillium oxalicum 114-2	2
136	0	3.6	10.04	4.924	4.924	gi|425775036	Serine hydroxymethyltransferase [Penicillium digitatum PHI26] >gi	Penicillium digitatum PHI26	2
136	0	3.6	3.319	1.598	1.598	gi|350636760	hypothetical protein ASPNIDRAFT_211700 [Aspergillus niger ATCC 1015]	Aspergillus niger ATCC 1015	2
136	0	3.6	7.765	4.924	4.924	gi|584415265	Putative serine hydroxymethyltransferase, mitochondrial [Penicillium roqueforti]	Penicillium roqueforti	2
136	0	3.6	7.765	4.924	4.924	gi|255935819	Pc13g05010 [Penicillium chrysogenum Wisconsin 54-1255] >gi	Penicillium chrysogenum Wisconsin 54-1255	2
136	0	3.6	7.495	4.753	4.753	gi|115442880	serine hydroxymethyltransferase, mitochondrial precursor [Aspergillus terreus NIH2624] >gi	Aspergillus terreus NIH2624	2
136	0	3.6	6.42	5.058	5.058	gi|83775221	unnamed protein product [Aspergillus oryzae RIB40] >gi	Aspergillus oryzae RIB40	2
136	0	3.6	6.191	4.878	4.878	gi|238493867	cytosolic hydroxymethyltransferase, putative [Aspergillus flavus NRRL3357] >gi	Aspergillus flavus NRRL3357	2
136	0	3.6	7.116	4.869	4.869	gi|145235934	serine hydroxymethyltransferase [Aspergillus niger CBS 513.88] >gi	Aspergillus niger CBS 513.88	2
136	0	3.6	5.709	4.42	4.42	gi|121698123	cytosolic hydroxymethyltransferase, putative [Aspergillus clavatus NRRL 1] >gi	Aspergillus clavatus NRRL 1	2
136	0	3.6	5.773	4.469	4.469	gi|119480537	cytosolic hydroxymethyltransferase, putative [Neosartorya fischeri NRRL 181] >gi	Neosartorya fischeri NRRL 181	2
136	0	3.6	4.869	4.869	4.869	gi|358369747	cytosolic hydroxymethyltransferase [Aspergillus kawachii IFO 4308]	Aspergillus kawachii IFO 4308	2
136	0	3.6	6.061	6.061	6.061	gi|226506404	uncharacterized protein LOC100272918 [Zea mays] >gi	Zea mays	2
137	3.47	3.47	8.663	7.156	7.156	gi|115442704	serine-type carboxypeptidase F precursor [Aspergillus terreus NIH2624] >gi	Aspergillus terreus NIH2624	2
138	3.45	3.45	11.22	6.293	4.104	gi|391869423	dipeptidyl aminopeptidase [Aspergillus oryzae 3.042]	Aspergillus oryzae 3.042	2
138	0	3.45	11.22	6.293	4.104	gi|238493647	secreted dipeptidyl peptidase DppV [Aspergillus flavus NRRL3357] >gi	Aspergillus flavus NRRL3357	2
138	0	3.45	9.931	6.345	4.138	gi|317157289	dipeptidyl-peptidase 5 [Aspergillus oryzae RIB40] >gi	Aspergillus oryzae RIB40	2
138	0	3.45	9.931	6.345	4.138	gi|306755804	RecName: Full=Probable dipeptidyl-peptidase 5; AltName: Full=Dipeptidyl-peptidase V; Short=DPP V; Short=DppV; Flags: Precursor >gi|5305698|gb|AAD41777.1|AF125190_1 alanyl dipeptidyl peptidase [Aspergillus oryzae]	ASPFN	2
138	0	3.11	4.161	4.161	4.161	gi|71001112	secreted dipeptidyl peptidase DppV [Aspergillus fumigatus Af293] >gi	Aspergillus fumigatus Af293	2
138	0	3.11	4.161	4.161	4.161	gi|2340046	secreted dipeptidyl peptidase [Aspergillus fumigatus]	Aspergillus fumigatus	2
138	0	3.11	4.161	4.161	4.161	gi|229485354	RecName: Full=Dipeptidyl-peptidase 5; AltName: Full=Dipeptidyl-peptidase V; Short=DPP V; Short=DppV; Flags: Precursor >gi|159129322|gb|EDP54436.1| secreted dipeptidyl peptidase [Aspergillus fumigatus A1163]	ASPFC	2
138	0	3.11	4.161	4.161	4.161	gi|119480747	secreted dipeptidyl peptidase [Neosartorya fischeri NRRL 181] >gi	Neosartorya fischeri NRRL 181	2
139	3.43	3.43	15.27	5.911	5.911	gi|71000162	eukaryotic translation initiation factor 4 [Aspergillus fumigatus Af293] >gi	Aspergillus fumigatus Af293	2
139	0	3.43	13.89	6.061	6.061	gi|584413460	ATP-dependent RNA helicase eIF4A [Penicillium roqueforti]	Penicillium roqueforti	2
139	0	3.43	13.6	6.045	6.045	gi|525580772	hypothetical protein PDE_01963 [Penicillium oxalicum 114-2]	Penicillium oxalicum 114-2	2
139	0	3.43	13.89	6.061	6.061	gi|425778379	Eukaryotic translation initiation factor 4, putative [Penicillium digitatum PHI26] >gi	Penicillium digitatum PHI26	2
139	0	3.43	15.66	6.061	6.061	gi|378732741	ATP-dependent RNA helicase eIF4A [Exophiala dermatitidis NIH/UT8656]	Exophiala dermatitidis NIH/UT8656	2
139	0	3.43	13.89	6.061	6.061	gi|255944863	Pc20g06740 [Penicillium chrysogenum Wisconsin 54-1255] >gi	Penicillium chrysogenum Wisconsin 54-1255	2
139	0	3.43	13.89	6.061	6.061	gi|134034145	RecName: Full=ATP-dependent RNA helicase eIF4A; AltName: Full=Eukaryotic initiation factor 4A; Short=eIF-4A; AltName: Full=Translation initiation factor 1	ASPTN	2
139	0	3.43	15.58	6.03	6.03	gi|119492517	eukaryotic translation initiation factor 4, putative [Neosartorya fischeri NRRL 181] >gi	Neosartorya fischeri NRRL 181	2
139	0	3.43	13.13	5.728	5.728	gi|115384944	eukaryotic initiation factor 4A [Aspergillus terreus NIH2624] >gi	Aspergillus terreus NIH2624	2
139	0	3.43	11.16	5.701	5.701	gi|67524949	hypothetical protein AN2932.2 [Aspergillus nidulans FGSC A4] >gi	Aspergillus nidulans FGSC A4	2
139	0	3.43	11.87	6.061	6.061	gi|582959879	ATP-dependent RNA helicase eIF4A [Drechslerella stenobrocha 248]	Drechslerella stenobrocha 248	2
139	0	3.43	11.87	6.061	6.061	gi|477536913	ATP-dependent rna helicase eif4a [Colletotrichum orbiculare MAFF 240422]	Colletotrichum orbiculare MAFF 240422	2
139	0	3.43	11.84	6.045	6.045	gi|452979700	hypothetical protein MYCFIDRAFT_167339 [Pseudocercospora fijiensis CIRAD86]	Pseudocercospora fijiensis CIRAD86	2
139	0	3.43	13.74	7.018	7.018	gi|451853696	hypothetical protein COCSADRAFT_283690 [Bipolaris sorokiniana ND90Pr]	Bipolaris sorokiniana ND90Pr	2
139	0	3.43	11.81	6.03	6.03	gi|357528810	RecName: Full=ATP-dependent RNA helicase eIF4A; AltName: Full=Eukaryotic initiation factor 4A; Short=eIF-4A; AltName: Full=Translation initiation factor 1 >gi|259486129|tpe|CBF83723.1| TPA: ATP-dependent RNA helicase eIF4A (EC 3.6.1.-)(Eukaryotic initiation factor 4A)(eIF-4A)(Translation initiation factor 1) [Source:UniProtKB/Swiss-Prot;Acc:Q5B948] [Aspergillus nidulans FGSC A4]	EMENI	2
139	0	3.43	11.84	6.045	6.045	gi|302414618	ATP-dependent RNA helicase eIF4A [Verticillium alfalfae VaMs.102] >gi	Verticillium alfalfae VaMs.102	2
139	0	3.43	11.84	6.045	6.045	gi|242822575	eukaryotic translation initiation factor 4, putative [Talaromyces stipitatus ATCC 10500] >gi	Talaromyces stipitatus ATCC 10500	2
139	0	3.43	11.84	6.045	6.045	gi|212546709	eukaryotic translation initiation factor 4, putative [Talaromyces marneffei ATCC 18224] >gi	Talaromyces marneffei ATCC 18224	2
139	0	3.43	11.87	6.061	6.061	gi|189203493	ATP-dependent RNA helicase eIF4A [Pyrenophora tritici-repentis Pt-1C-BFP] >gi	Pyrenophora tritici-repentis Pt-1C-BFP	2
140	0	3.79	16.27	11.03	3.797	gi|557725382	glucose-6-phosphate isomerase [Byssochlamys spectabilis No. 5]	Byssochlamys spectabilis No. 5	2
144	3.24	3.24	8.389	3.051	3.051	gi|67537864	hypothetical protein AN5102.2 [Aspergillus nidulans FGSC A4] >gi	Aspergillus nidulans FGSC A4	2
144	0	3.24	8.636	3.14	3.14	gi|357529051	RecName: Full=FACT complex subunit spt16; AltName: Full=Facilitates chromatin transcription complex subunit spt16 >gi|259484547|tpe|CBF80864.1| TPA: FACT complex subunit spt16 (Facilitates chromatin transcription complex subunit spt16) [Source:UniProtKB/Swiss-Prot;Acc:Q5B2X8] [Aspergillus nidulans FGSC A4]	EMENI	2
146	3.18	3.18	5.602	3.922	3.922	gi|512194587	glutamine-dependent nad(+) synthetase [Ophiostoma piceae UAMH 11346]	Ophiostoma piceae UAMH 11346	2
148	0	4.81	11.19	6.972	5.321	gi|518802259	molecular chaperone GroEL [Vitreoscilla stercoraria]	Vitreoscilla stercoraria	2
149	0	2	6.25	2.546	2.546	gi|452840023	hypothetical protein DOTSEDRAFT_72909 [Dothistroma septosporum NZE10]	Dothistroma septosporum NZE10	2
149	0	2	4.126	2.67	2.67	gi|453084863	formamidase FmdS [Sphaerulina musiva SO2202]	Sphaerulina musiva SO2202	2
149	0	2	4.116	2.663	2.663	gi|452981215	hypothetical protein MYCFIDRAFT_140268 [Pseudocercospora fijiensis CIRAD86]	Pseudocercospora fijiensis CIRAD86	2
150	3.04	3.04	22.1	5.526	5.526	gi|539431280	Aspartate aminotransferase [Endocarpon pusillum Z07020]	Endocarpon pusillum Z07020	2
150	0	3.04	18.18	7.226	7.226	gi|557722116	hypothetical protein AN1993.2 [Byssochlamys spectabilis No. 5]	Byssochlamys spectabilis No. 5	2
150	0	3.04	15.1	7.094	7.094	gi|70993876	aspartate aminotransferase [Aspergillus fumigatus Af293] >gi	Aspergillus fumigatus Af293	2
150	0	3.04	15.49	7.277	7.277	gi|398411769	hypothetical protein MYCGRDRAFT_53498 [Zymoseptoria tritici IPO323] >gi	Zymoseptoria tritici IPO323	2
150	0	3.04	15.38	7.226	7.226	gi|119500436	aspartate aminotransferase, putative [Neosartorya fischeri NRRL 181] >gi	Neosartorya fischeri NRRL 181	2
153	2.97	2.97	4.552	1.681	1.681	gi|67523617	hypothetical protein AN2264.2 [Aspergillus nidulans FGSC A4] >gi	Aspergillus nidulans FGSC A4	2
155	2.81	2.81	16.88	8.117	8.117	gi|70990878	mitochondrial ADP,ATP carrier protein (Ant) [Aspergillus fumigatus Af293] >gi	Aspergillus fumigatus Af293	2
155	0	2.81	22.51	8.039	8.039	gi|296825204	ADP/ATP carrier protein [Arthroderma otae CBS 113480] >gi	Arthroderma otae CBS 113480	2
155	0	2.81	19.23	8.013	8.013	gi|169764801	ADP/ATP carrier protein [Aspergillus oryzae RIB40] >gi	Aspergillus oryzae RIB40	2
155	0	2.81	16.3	7.837	7.837	gi|119496711	ADP/ATP carrier protein [Neosartorya fischeri NRRL 181] >gi	Neosartorya fischeri NRRL 181	2
155	0	2.81	17.63	8.013	8.013	gi|326470867	mitochondrial carrier protein [Trichophyton tonsurans CBS 112818] >gi	Trichophyton tonsurans CBS 112818	2
155	0	2.81	12.44	5.656	5.656	gi|302653919	hypothetical protein TRV_07210 [Trichophyton verrucosum HKI 0517] >gi	Trichophyton verrucosum HKI 0517	2
155	0	2.81	17.63	8.013	8.013	gi|302508505	hypothetical protein ARB_05611 [Arthroderma benhamiae CBS 112371] >gi	Arthroderma benhamiae CBS 112371	2
155	0	2.81	19.09	8.091	8.091	gi|295657771	ADP/ATP carrier protein [Paracoccidioides sp. 'lutzii' Pb01] >gi	Paracoccidioides sp. lutzii Pb01	2
155	0	2.81	19.09	8.091	8.091	gi|225682410	ADP,ATP carrier protein [Paracoccidioides brasiliensis Pb03]	Paracoccidioides brasiliensis Pb03	2
155	0	2.81	17.14	7.937	7.937	gi|121702719	ADP/ATP carrier protein [Aspergillus clavatus NRRL 1] >gi	Aspergillus clavatus NRRL 1	2
155	0	2.81	13.73	8.17	8.17	gi|582960141	ADP,ATP carrier protein [Drechslerella stenobrocha 248]	Drechslerella stenobrocha 248	2
155	0	2.81	14.29	7.937	7.937	gi|568122738	ADP,ATP carrier protein [Cyphellophora europaea CBS 101466]	Cyphellophora europaea CBS 101466	2
155	0	2.81	14.38	8.17	8.17	gi|549051347	Similar to ADP,ATP carrier protein; acc. no. P02723 [Pyronema omphalodes CBS 100304]	Pyronema omphalodes CBS 100304	2
155	0	2.81	14.16	7.53	7.53	gi|361125804	putative ADP,ATP carrier protein [Glarea lozoyensis 74030]	Glarea lozoyensis 74030	2
155	0	2.81	16.08	8.039	8.039	gi|325087758	ADP,ATP carrier protein [Ajellomyces capsulatus H88]	Ajellomyces capsulatus H88	2
155	0	2.81	14.1	8.013	8.013	gi|315055253	ADP/ATP carrier protein [Arthroderma gypseum CBS 118893] >gi	Arthroderma gypseum CBS 118893	2
155	0	2.81	16.08	8.039	8.039	gi|261197413	ADP/ATP carrier protein [Ajellomyces dermatitidis SLH14081] >gi	Ajellomyces dermatitidis SLH14081	2
155	0	2.81	16.08	8.039	8.039	gi|225556751	ADP,ATP carrier protein [Ajellomyces capsulatus G186AR]	Ajellomyces capsulatus G186AR	2
155	0	2.81	16.08	8.039	8.039	gi|154275654	ADP/ATP carrier protein [Ajellomyces capsulatus NAm1] >gi	Ajellomyces capsulatus NAm1	2
155	0	2.81	14.11	7.837	7.837	gi|119187767	ADP/ATP carrier protein [Coccidioides immitis RS] >gi	Coccidioides immitis RS	2
155	0	2.81	11.25	8.039	8.039	gi|67527372	ADT_NEUCR ADP,ATP CARRIER PROTEIN (ADP/ATP TRANSLOCASE) (ADENINE NUCLEOTIDE TRANSLOCATOR) (ANT) [Aspergillus nidulans FGSC A4] >gi	Aspergillus nidulans FGSC A4	2
155	0	2.81	10.66	7.837	7.837	gi|557723494	ADP/ATP carrier protein [Byssochlamys spectabilis No. 5]	Byssochlamys spectabilis No. 5	2
155	0	2.81	10.76	7.911	7.911	gi|539434980	ADP, ATP carrier protein [Endocarpon pusillum Z07020]	Endocarpon pusillum Z07020	2
155	0	2.81	11.11	8.17	8.17	gi|526194099	hypothetical protein H072_10403 [Dactylellina haptotyla CBS 200.50]	Dactylellina haptotyla CBS 200.50	2
[truncated: 15,132 more rows]
