# Supplementary material for: Transcriptional and Proteomic Profiling of Aspergillus flavipes in Response to Sulfur Starvation
Source: PLoS One. 2015 Dec 3;10(12):e0144304. doi: 10.1371/journal.pone.0144304 (PMC4669086; doi:10.1371/journal.pone.0144304)
Supplement: S4 Table — (XLSX) [file pone.0144304.s005.xlsx]

## Sheet: Table S4, NRP peptide
Table S4: Molecular details and annotations of each identified peptides
N	Unused	Total	%Cov	%Cov(50)	%Cov(95)	Accessions	Names	Used	Annotation	Contrib	Conf	Sequence	Modifications	Cleavages	dMass	Prec MW	Prec m/z	Theor MW	Theor m/z	Theor z	Sc	Spectrum	Specific	Time	PrecursorSignal	PrecursorElution
1	67.76	67.76	57.45	36.78	31.84	gi|489483389	middle cell wall protein precursor [Brevibacillus borstelensis] >gi			2	99	AANDLSISR			0.000444701	945.488	473.752	945.488	473.751	2	14	1.1.1.2093.3	1	20.9667	-1	-1
1	67.76	67.76	57.45	36.78	31.84	gi|489483389	middle cell wall protein precursor [Brevibacillus borstelensis] >gi			2	99	AILTTTAVDR			-0.000827674	1059.59	530.803	1059.59	530.803	2	17	1.1.1.2195.9	1	26.3167	-1	-1
1	67.76	67.76	57.45	36.78	31.84	gi|489483389	middle cell wall protein precursor [Brevibacillus borstelensis] >gi			2	99	DKVTGAALFGNEK		missed K-V@2	0.00119061	1348.7	675.357	1348.7	675.357	2	18	1.1.1.2224.21	1	27.8333	-1	-1
1	67.76	67.76	57.45	36.78	31.84	gi|489483389	middle cell wall protein precursor [Brevibacillus borstelensis] >gi			2	99	DSDLEDLEIELDGNGK	Deamidated(N)@14		0.000126807	1761.78	881.897	1761.78	881.897	2	17	1.1.1.2511.6	1	42.8333	-1	-1
1	67.76	67.76	57.45	36.78	31.84	gi|489483389	middle cell wall protein precursor [Brevibacillus borstelensis] >gi			2	99	DTQVTYNFKPYSDATK			0.00218181	1876.89	626.636	1876.88	626.635	3	18	1.1.1.2258.24	1	29.6	-1	-1
1	67.76	67.76	57.45	36.78	31.84	gi|489483389	middle cell wall protein precursor [Brevibacillus borstelensis] >gi			2	99	EIISANDGYTFSAK			-0.000663111	1514.72	758.37	1514.73	758.37	2	15	1.1.1.2312.39	1	32.4333	-1	-1
1	67.76	67.76	57.45	36.78	31.84	gi|489483389	middle cell wall protein precursor [Brevibacillus borstelensis] >gi			2	99	EVTSDTAIFDMTGELSKDPVELK	Oxidation(M)@11	cleaved Y-E@N-term; missed K-D@17	0.000723052	2540.22	847.748	2540.22	847.747	3	17	1.1.1.2416.39	1	37.8667	-1	-1
1	67.76	67.76	57.45	36.78	31.84	gi|489483389	middle cell wall protein precursor [Brevibacillus borstelensis] >gi			2	99	GTAYDYVFVIHNEDDLK			0.00251191	1997.94	666.987	1997.94	666.986	3	17	1.1.1.2423.11	1	38.2167	-1	-1
1	67.76	67.76	57.45	36.78	31.84	gi|489483389	middle cell wall protein precursor [Brevibacillus borstelensis] >gi			2	99	GTAYDYVFVIHNEDDLKR		missed K-R@17	0.00282548	2154.04	719.021	2154.04	719.02	3	18	1.1.1.2368.9	1	35.3333	-1	-1
1	67.76	67.76	57.45	36.78	31.84	gi|489483389	middle cell wall protein precursor [Brevibacillus borstelensis] >gi			2	99	GTDDTITLITK			-0.00302521	1176.62	589.318	1176.62	589.319	2	18	1.1.1.2299.17	1	31.7333	-1	-1
1	67.76	67.76	57.45	36.78	31.84	gi|489483389	middle cell wall protein precursor [Brevibacillus borstelensis] >gi			2	99	GTDDTITLITKEEEGSGSK		missed K-E@11	-0.00237308	1979.95	660.991	1979.95	660.992	3	22	1.1.1.2302.25	1	31.9	-1	-1
1	67.76	67.76	57.45	36.78	31.84	gi|489483389	middle cell wall protein precursor [Brevibacillus borstelensis] >gi			2	99	HIETTDGIDSR			-0.000817852	1242.58	622.299	1242.58	622.299	2	16	1.1.1.2040.3	1	18.2667	-1	-1
1	67.76	67.76	57.45	36.78	31.84	gi|489483389	middle cell wall protein precursor [Brevibacillus borstelensis] >gi			2	99	IRHIETTDGIDSR		missed R-H@2	0.00423426	1511.77	504.932	1511.77	504.93	3	14	1.1.1.2077.5	1	20.15	-1	-1
1	67.76	67.76	57.45	36.78	31.84	gi|489483389	middle cell wall protein precursor [Brevibacillus borstelensis] >gi			2	99	ISNLGGGSFSK			9.86098e-05	1065.55	533.78	1065.55	533.78	2	13	1.1.1.2165.11	1	24.75	-1	-1
1	67.76	67.76	57.45	36.78	31.84	gi|489483389	middle cell wall protein precursor [Brevibacillus borstelensis] >gi			2	99	ITYLDKDGK		missed K-D@6	-0.000240178	1051.55	526.785	1051.55	526.785	2	12	1.1.1.2049.2	1	18.7167	-1	-1
1	67.76	67.76	57.45	36.78	31.84	gi|489483389	middle cell wall protein precursor [Brevibacillus borstelensis] >gi			2	99	KISNLGGGSFSK		missed K-I@1	-0.000544888	1193.64	597.827	1193.64	597.828	2	12	1.1.1.2115.15	1	22.15	-1	-1
1	67.76	67.76	57.45	36.78	31.84	gi|489483389	middle cell wall protein precursor [Brevibacillus borstelensis] >gi			2	99	LADLKPMDVYSIYYADGK	Oxidation(M)@7		-0.00342715	2077	693.342	2077.01	693.343	3	17	1.1.1.2391.27	1	36.55	-1	-1
1	67.76	67.76	57.45	36.78	31.84	gi|489483389	middle cell wall protein precursor [Brevibacillus borstelensis] >gi			2	99	LADLKPMDVYSIYYADGKK	Oxidation(M)@7	missed K-K@18	0.00332596	2205.11	736.043	2205.1	736.042	3	17	1.1.1.2346.37	1	34.2167	-1	-1
1	67.76	67.76	57.45	36.78	31.84	gi|489483389	middle cell wall protein precursor [Brevibacillus borstelensis] >gi			2	99	LEDLDEGKDFLVFR		missed K-D@8	-0.000369344	1694.85	565.958	1694.85	565.958	3	18	1.1.1.2455.6	1	39.8833	-1	-1
1	67.76	67.76	57.45	36.78	31.84	gi|489483389	middle cell wall protein precursor [Brevibacillus borstelensis] >gi			2	99	LLEVSLDSK			-0.000733233	1002.56	502.287	1002.56	502.287	2	15	1.1.1.2296.5	1	31.5667	-1	-1
1	67.76	67.76	57.45	36.78	31.84	gi|489483389	middle cell wall protein precursor [Brevibacillus borstelensis] >gi			2	99	LLEVSLDSKGEVEK		missed K-G@9	0.00276332	1544.83	773.423	1544.83	773.422	2	13	1.1.1.2263.20	1	29.8667	-1	-1
1	67.76	67.76	57.45	36.78	31.84	gi|489483389	middle cell wall protein precursor [Brevibacillus borstelensis] >gi			2	99	LLVFATSTVVEGK			-7.66956e-05	1362.78	682.395	1362.78	682.395	2	17	1.1.1.2417.18	1	37.9	-1	-1
1	67.76	67.76	57.45	36.78	31.84	gi|489483389	middle cell wall protein precursor [Brevibacillus borstelensis] >gi			2	99	VFYTVEDNEVDAIFVVEGK			-0.00244137	2172.06	725.027	2172.06	725.028	3	21	1.1.1.2571.9	1	45.9833	-1	-1
1	67.76	67.76	57.45	36.78	31.84	gi|489483389	middle cell wall protein precursor [Brevibacillus borstelensis] >gi			2	99	VQIAGPASSEDVEYTLEATK			-0.00158322	2107.03	1054.52	2107.03	1054.52	2	18	1.1.1.2390.48	1	36.5167	-1	-1
1	67.76	67.76	57.45	36.78	31.84	gi|489483389	middle cell wall protein precursor [Brevibacillus borstelensis] >gi			2	99	VTGAALFGNEK			0.000348684	1105.58	553.796	1105.58	553.796	2	17	1.1.1.2253.9	1	29.3167	-1	-1
1	67.76	67.76	57.45	36.78	31.84	gi|489483389	middle cell wall protein precursor [Brevibacillus borstelensis] >gi			2	99	VVLDDKGDISYIHVIDDQTLNK		missed K-G@6	-0.000231176	2499.29	834.102	2499.29	834.102	3	22	1.1.1.2390.37	1	36.5	-1	-1
1	67.76	67.76	57.45	36.78	31.84	gi|489483389	middle cell wall protein precursor [Brevibacillus borstelensis] >gi			2	99	YEVPSASDLEDAEIDSIGVAVVEK			-0.00591536	2534.22	845.748	2534.23	845.75	3	25	1.1.1.2567.14	1	45.7833	-1	-1
1	67.76	67.76	57.45	36.78	31.84	gi|489483389	middle cell wall protein precursor [Brevibacillus borstelensis] >gi			1.76955	98.31	LSTFYFNDR			-0.000780429	1161.54	581.78	1161.55	581.78	2	12	1.1.1.2345.8	1	34.1333	-1	-1
1	67.76	67.76	57.45	36.78	31.84	gi|489483389	middle cell wall protein precursor [Brevibacillus borstelensis] >gi			1.4437	96.37	DLTGEDVK			-0.00116932	875.422	438.719	875.424	438.719	2	11	1.1.1.2055.3	1	19.0167	-1	-1
1	67.76	67.76	57.45	36.78	31.84	gi|489483389	middle cell wall protein precursor [Brevibacillus borstelensis] >gi			1.40894	96.13	GYGSTQIK			0.000352279	852.434	427.224	852.434	427.224	2	10	1.1.1.1837.2	1	15.6333	-1	-1
1	67.76	67.76	57.45	36.78	31.84	gi|489483389	middle cell wall protein precursor [Brevibacillus borstelensis] >gi			1.10237	92.05	YTFSVMSQK	Oxidation(M)@6		-0.000313847	1105.51	553.763	1105.51	553.763	2	12	1.1.1.2189.16	1	26.0167	-1	-1
1	67.76	67.76	57.45	36.78	31.84	gi|489483389	middle cell wall protein precursor [Brevibacillus borstelensis] >gi			1.09691	91.97	IIDAFLK			-0.00289249	818.487	410.251	818.49	410.252	2	11	1.1.1.2350.2	1	34.4	-1	-1
1	67.76	67.76	57.45	36.78	31.84	gi|489483389	middle cell wall protein precursor [Brevibacillus borstelensis] >gi			1.05552	91.19	ELNADTWDK			0.00169842	1090.49	546.255	1090.49	546.254	2	13	1.1.1.2209.13	1	27.0667	-1	-1
1	67.76	67.76	57.45	36.78	31.84	gi|489483389	middle cell wall protein precursor [Brevibacillus borstelensis] >gi			1.05061	99	GTAYDYVFVIH		cleaved H-N@C-term	-0.00030019	1283.62	642.817	1283.62	642.817	2	15	1.1.1.2469.8	1	40.6167	-1	-1
1	67.76	67.76	57.45	36.78	31.84	gi|489483389	middle cell wall protein precursor [Brevibacillus borstelensis] >gi			0.939302	99	SDTAIFDMTGELSKDPVELK	Oxidation(M)@8	cleaved T-S@N-term; missed K-D@14	0.00275697	2211.06	738.029	2211.06	738.028	3	15	1.1.1.2389.36	1	36.45	-1	-1
1	67.76	67.76	57.45	36.78	31.84	gi|489483389	middle cell wall protein precursor [Brevibacillus borstelensis] >gi			0.88941	87.11	RGDIVAYR		missed R-G@1	-0.00191549	948.512	475.263	948.514	475.264	2	13	1.1.1.2054.2	1	18.9667	-1	-1
1	67.76	67.76	57.45	36.78	31.84	gi|489483389	middle cell wall protein precursor [Brevibacillus borstelensis] >gi			0.856985	86.11	TYDVELTK			0.000745414	967.487	484.751	967.486	484.75	2	12	1.1.1.2184.14	1	25.75	-1	-1
1	67.76	67.76	57.45	36.78	31.84	gi|489483389	middle cell wall protein precursor [Brevibacillus borstelensis] >gi			0.782516	83.49	FTVDGEEYTNDK			3.35252e-05	1416.6	709.31	1416.6	709.31	2	10	1.1.1.2220.36	1	27.6333	-1	-1
1	67.76	67.76	57.45	36.78	31.84	gi|489483389	middle cell wall protein precursor [Brevibacillus borstelensis] >gi			0.294136	49.23	LYLDASGR			-0.00124476	893.459	447.737	893.461	447.738	2	9	1.1.1.2164.6	1	24.7	-1	-1
1	67.76	67.76	57.45	36.78	31.84	gi|489483389	middle cell wall protein precursor [Brevibacillus borstelensis] >gi			0.277366	47.17	SSLDATVEVK			-0.00803537	1047.54	524.776	1047.54	524.78	2	8	1.1.1.2181.11	1	25.5833	-1	-1
1	67.76	67.76	57.45	36.78	31.84	gi|489483389	middle cell wall protein precursor [Brevibacillus borstelensis] >gi			0.207608	38.01	DPVELKKPGVAK		missed K-K@6	-0.00210008	1279.75	427.59	1279.75	427.591	3	8	1.1.1.2068.2	1	19.6833	-1	-1
1	67.76	67.76	57.45	36.78	31.84	gi|489483389	middle cell wall protein precursor [Brevibacillus borstelensis] >gi			0.185087	34.74	NISDQGIK			-0.00168326	873.454	437.734	873.456	437.735	2	10	1.1.1.2028.3	1	17.9	-1	-1
1	67.76	67.76	57.45	36.78	31.84	gi|489483389	middle cell wall protein precursor [Brevibacillus borstelensis] >gi			0.142065	27.85	ELNADTWDKIK		missed K-I@9	-0.00177069	1331.67	444.897	1331.67	444.898	3	8	1.1.1.2270.6	1	30.2167	-1	-1
1	67.76	67.76	57.45	36.78	31.84	gi|489483389	middle cell wall protein precursor [Brevibacillus borstelensis] >gi			0.0716041	78.54	YEVPSASDLEDAEIDSIGVA		cleaved A-V@C-term	0.00752741	2078.96	1040.49	2078.95	1040.48	2	13	1.1.1.2564.14	1	45.6333	-1	-1
1	67.76	67.76	57.45	36.78	31.84	gi|489483389	middle cell wall protein precursor [Brevibacillus borstelensis] >gi			0.05061	17.35	QGGIEKEPPVDTDPIIDK	Gln->pyro-Glu@N-term	missed K-E@6	0.00226841	1932.97	967.492	1932.97	967.491	2	10	1.1.1.2326.24	1	33.1667	-1	-1
1	67.76	67.76	57.45	36.78	31.84	gi|489483389	middle cell wall protein precursor [Brevibacillus borstelensis] >gi			0.00921731	48.58	AILTTTAVDRG		cleaved G-S@C-term; missed R-G@10	-0.001206	1116.61	559.314	1116.61	559.314	2	12	1.1.1.2196.17	1	26.3833	-1	-1
1	67.76	67.76	57.45	36.78	31.84	gi|489483389	middle cell wall protein precursor [Brevibacillus borstelensis] >gi			0.00305075	30.9	GSDDEEVIMDR	Oxidation(M)@9	cleaved E-G@N-term	0.00260118	1280.52	641.268	1280.52	641.267	2	11	1.1.1.2106.21	1	21.6833	-1	-1
1	67.76	67.76	57.45	36.78	31.84	gi|489483389	middle cell wall protein precursor [Brevibacillus borstelensis] >gi			0	99	AILTTTAVDR			-0.00085551	1059.59	530.803	1059.59	530.803	2	15	1.1.1.2193.10	1	26.2167	-1	-1
1	67.76	67.76	57.45	36.78	31.84	gi|489483389	middle cell wall protein precursor [Brevibacillus borstelensis] >gi			0	99	AILTTTAVDR			-0.000827674	1059.59	530.803	1059.59	530.803	2	15	1.1.1.2199.7	1	26.5333	-1	-1
1	67.76	67.76	57.45	36.78	31.84	gi|489483389	middle cell wall protein precursor [Brevibacillus borstelensis] >gi			0	99	AILTTTAVDR			-0.00085551	1059.59	530.803	1059.59	530.803	2	16	1.1.1.2197.7	1	26.4333	-1	-1
1	67.76	67.76	57.45	36.78	31.84	gi|489483389	middle cell wall protein precursor [Brevibacillus borstelensis] >gi			0	31.8	AILTTTAVDR	Carbamidomethyl@N-term		-0.001206	1116.61	559.314	1116.61	559.314	2	13	1.1.1.2200.11	1	26.5833	-1	-1
1	67.76	67.76	57.45	36.78	31.84	gi|489483389	middle cell wall protein precursor [Brevibacillus borstelensis] >gi			0	99	DKVTGAALFGNEK		missed K-V@2	0.00101709	1348.7	675.357	1348.7	675.357	2	21	1.1.1.2220.33	1	27.6333	-1	-1
1	67.76	67.76	57.45	36.78	31.84	gi|489483389	middle cell wall protein precursor [Brevibacillus borstelensis] >gi			0	99	DKVTGAALFGNEK		missed K-V@2	0.00114471	1348.7	675.357	1348.7	675.357	2	22	1.1.1.2222.29	1	27.7333	-1	-1
1	67.76	67.76	57.45	36.78	31.84	gi|489483389	middle cell wall protein precursor [Brevibacillus borstelensis] >gi			0	99	DKVTGAALFGNEK		missed K-V@2	0.00114471	1348.7	675.357	1348.7	675.357	2	14	1.1.1.2218.21	1	27.5333	-1	-1
1	67.76	67.76	57.45	36.78	31.84	gi|489483389	middle cell wall protein precursor [Brevibacillus borstelensis] >gi			0	88.91	DKVTGAALFGNEK	Deamidated(N)@11	missed K-V@2	-0.0246956	1349.66	675.836	1349.68	675.849	2	12	1.1.1.2236.12	1	28.45	-1	-1
1	67.76	67.76	57.45	36.78	31.84	gi|489483389	middle cell wall protein precursor [Brevibacillus borstelensis] >gi			0	54.68	DKVTGAALFGNEK		missed K-V@2	0.00114471	1348.7	675.357	1348.7	675.357	2	11	1.1.1.2226.24	1	27.9333	-1	-1
1	67.76	67.76	57.45	36.78	31.84	gi|489483389	middle cell wall protein precursor [Brevibacillus borstelensis] >gi			0	16.31	DKVTGAALFGNEK		missed K-V@2	1.00339	1349.7	675.858	1348.7	675.357	2	11	1.1.1.2224.22	1	27.8333	-1	-1
1	67.76	67.76	57.45	36.78	31.84	gi|489483389	middle cell wall protein precursor [Brevibacillus borstelensis] >gi			0	99	DSDLEDLEIELDGNGK	Deamidated(N)@14		0.00256926	1761.78	881.898	1761.78	881.897	2	15	1.1.1.2502.28	1	42.3833	-1	-1
1	67.76	67.76	57.45	36.78	31.84	gi|489483389	middle cell wall protein precursor [Brevibacillus borstelensis] >gi			0	99	DSDLEDLEIELDGNGK	Deamidated(N)@14		0.00149296	1761.78	588.268	1761.78	588.267	3	11	1.1.1.2501.2	1	42.3	-1	-1
1	67.76	67.76	57.45	36.78	31.84	gi|489483389	middle cell wall protein precursor [Brevibacillus borstelensis] >gi			0	99	DSDLEDLEIELDGNGK	Deamidated(N)@14		0.00293442	1761.78	881.898	1761.78	881.897	2	14	1.1.1.2500.25	1	42.2833	-1	-1
1	67.76	67.76	57.45	36.78	31.84	gi|489483389	middle cell wall protein precursor [Brevibacillus borstelensis] >gi			0	72.03	DSDLEDLEIELDGNGK	Deamidated(N)@14		4.57947e-05	1761.78	881.897	1761.78	881.897	2	12	1.1.1.2509.10	1	42.7333	-1	-1
1	67.76	67.76	57.45	36.78	31.84	gi|489483389	middle cell wall protein precursor [Brevibacillus borstelensis] >gi			0	15.08	DSDLEDLEIELDGNGK			0.00286083	1760.8	881.406	1760.8	881.405	2	9	1.1.1.2498.38	1	42.1667	-1	-1
1	67.76	67.76	57.45	36.78	31.84	gi|489483389	middle cell wall protein precursor [Brevibacillus borstelensis] >gi			0	99	DTQVTYNFKPYSDATK			0.00260019	1876.89	939.451	1876.88	939.449	2	17	1.1.1.2254.47	1	29.4	-1	-1
1	67.76	67.76	57.45	36.78	31.84	gi|489483389	middle cell wall protein precursor [Brevibacillus borstelensis] >gi			0	99	DTQVTYNFKPYSDATK			0.00293017	1876.89	939.451	1876.88	939.449	2	22	1.1.1.2256.47	1	29.5167	-1	-1
1	67.76	67.76	57.45	36.78	31.84	gi|489483389	middle cell wall protein precursor [Brevibacillus borstelensis] >gi			0	99	EIISANDGYTFSAK			-0.000603398	1514.72	758.37	1514.73	758.37	2	15	1.1.1.2308.41	1	32.2333	-1	-1
1	67.76	67.76	57.45	36.78	31.84	gi|489483389	middle cell wall protein precursor [Brevibacillus borstelensis] >gi			0	98.2	EIISANDGYTFSAK	Deamidated(N)@6		0.00677578	1515.72	758.865	1515.71	758.862	2	13	1.1.1.2328.19	1	33.25	-1	-1
1	67.76	67.76	57.45	36.78	31.84	gi|489483389	middle cell wall protein precursor [Brevibacillus borstelensis] >gi			0	98.16	EIISANDGYTFSAK			-0.000851978	1514.72	758.37	1514.73	758.37	2	13	1.1.1.2314.22	1	32.5333	-1	-1
1	67.76	67.76	57.45	36.78	31.84	gi|489483389	middle cell wall protein precursor [Brevibacillus borstelensis] >gi			0	88.35	ELNADTWDK			0.00167299	1090.49	546.255	1090.49	546.254	2	13	1.1.1.2211.12	1	27.15	-1	-1
1	67.76	67.76	57.45	36.78	31.84	gi|489483389	middle cell wall protein precursor [Brevibacillus borstelensis] >gi			0	52.93	ELNADTWDK			0.00167299	1090.49	546.255	1090.49	546.254	2	9	1.1.1.2215.13	1	27.35	-1	-1
1	67.76	67.76	57.45	36.78	31.84	gi|489483389	middle cell wall protein precursor [Brevibacillus borstelensis] >gi			0	24.34	ELNADTWDK			0.00169842	1090.49	546.255	1090.49	546.254	2	10	1.1.1.2213.11	1	27.2667	-1	-1
1	67.76	67.76	57.45	36.78	31.84	gi|489483389	middle cell wall protein precursor [Brevibacillus borstelensis] >gi			0	56.12	FTVDGEEYTNDK			0.000185892	1416.6	709.31	1416.6	709.31	2	11	1.1.1.2222.33	1	27.7333	-1	-1
1	67.76	67.76	57.45	36.78	31.84	gi|489483389	middle cell wall protein precursor [Brevibacillus borstelensis] >gi			0	19.52	FTVDGEEYTNDK	Deamidated(N)@10		0.00588514	1417.59	709.804	1417.59	709.802	2	8	1.1.1.2231.43	1	28.2167	-1	-1
1	67.76	67.76	57.45	36.78	31.84	gi|489483389	middle cell wall protein precursor [Brevibacillus borstelensis] >gi			0	99	GTAYDYVFVIH		cleaved H-N@C-term	-0.000195863	1283.62	642.817	1283.62	642.817	2	14	1.1.1.2471.7	1	40.7167	-1	-1
1	67.76	67.76	57.45	36.78	31.84	gi|489483389	middle cell wall protein precursor [Brevibacillus borstelensis] >gi			0	31.88	GTAYDYVFVIHNEDDLK			0.00276109	1997.94	666.987	1997.94	666.986	3	11	1.1.1.2425.18	1	38.3333	-1	-1
1	67.76	67.76	57.45	36.78	31.84	gi|489483389	middle cell wall protein precursor [Brevibacillus borstelensis] >gi			0	99	GTAYDYVFVIHNEDDLKR		missed K-R@17	0.00250652	2154.04	719.021	2154.04	719.02	3	14	1.1.1.2370.16	1	35.45	-1	-1
1	67.76	67.76	57.45	36.78	31.84	gi|489483389	middle cell wall protein precursor [Brevibacillus borstelensis] >gi			0	99	GTDDTITLITK			-0.00295818	1176.62	589.318	1176.62	589.319	2	18	1.1.1.2301.18	1	31.8333	-1	-1
1	67.76	67.76	57.45	36.78	31.84	gi|489483389	middle cell wall protein precursor [Brevibacillus borstelensis] >gi			0	99	GTDDTITLITK			-0.00302521	1176.62	589.318	1176.62	589.319	2	15	1.1.1.2303.17	1	31.95	-1	-1
1	67.76	67.76	57.45	36.78	31.84	gi|489483389	middle cell wall protein precursor [Brevibacillus borstelensis] >gi			0	99	GTDDTITLITK			-0.00295818	1176.62	589.318	1176.62	589.319	2	14	1.1.1.2297.21	1	31.6333	-1	-1
1	67.76	67.76	57.45	36.78	31.84	gi|489483389	middle cell wall protein precursor [Brevibacillus borstelensis] >gi			0	15.14	GTDDTITLITK	Carbamidomethyl@N-term		-0.00675528	1233.64	617.827	1233.65	617.83	2	11	1.1.1.2298.14	1	31.6833	-1	-1
1	67.76	67.76	57.45	36.78	31.84	gi|489483389	middle cell wall protein precursor [Brevibacillus borstelensis] >gi			0	99	GTDDTITLITKEEEGSGSK		missed K-E@11	0.00164949	1979.96	990.985	1979.95	990.984	2	17	1.1.1.2303.49	1	31.9667	-1	-1
1	67.76	67.76	57.45	36.78	31.84	gi|489483389	middle cell wall protein precursor [Brevibacillus borstelensis] >gi			0	99	GTDDTITLITKEEEGSGSK		missed K-E@11	0.0020212	1979.96	990.985	1979.95	990.984	2	15	1.1.1.2301.49	1	31.8667	-1	-1
1	67.76	67.76	57.45	36.78	31.84	gi|489483389	middle cell wall protein precursor [Brevibacillus borstelensis] >gi			0	99	GTDDTITLITKEEEGSGSK		missed K-E@11	-0.00213182	1979.95	660.991	1979.95	660.992	3	15	1.1.1.2304.27	1	32	-1	-1
1	67.76	67.76	57.45	36.78	31.84	gi|489483389	middle cell wall protein precursor [Brevibacillus borstelensis] >gi			0	99	GTDDTITLITKEEEGSGSK		missed K-E@11	-0.00213182	1979.95	660.991	1979.95	660.992	3	14	1.1.1.2300.23	1	31.8	-1	-1
1	67.76	67.76	57.45	36.78	31.84	gi|489483389	middle cell wall protein precursor [Brevibacillus borstelensis] >gi			0	98.96	GTDDTITLITKEEEGSGSK	Carbamidomethyl(K)@11	missed K-E@11	-0.00311745	2036.97	679.998	2036.97	679.999	3	15	1.1.1.2300.29	1	31.8	-1	-1
1	67.76	67.76	57.45	36.78	31.84	gi|489483389	middle cell wall protein precursor [Brevibacillus borstelensis] >gi			0	59.53	GTDDTITLITKEEEGSGSK		missed K-E@11	-2.0108	1977.94	660.322	1979.95	660.992	3	17	1.1.1.2304.26	0	32	-1	-1
1	67.76	67.76	57.45	36.78	31.84	gi|489483389	middle cell wall protein precursor [Brevibacillus borstelensis] >gi			0	90.53	GYGSTQIK			0.000352279	852.434	427.224	852.434	427.224	2	9	1.1.1.1839.2	1	15.7333	-1	-1
1	67.76	67.76	57.45	36.78	31.84	gi|489483389	middle cell wall protein precursor [Brevibacillus borstelensis] >gi			0	99	HIETTDGIDSR	Formyl@N-term		0.0014283	1270.58	636.298	1270.58	636.297	2	15	1.1.1.2152.20	1	24.1	-1	-1
1	67.76	67.76	57.45	36.78	31.84	gi|489483389	middle cell wall protein precursor [Brevibacillus borstelensis] >gi			0	99	HIETTDGIDSR	Formyl@N-term		0.00152802	1270.58	636.298	1270.58	636.297	2	13	1.1.1.2154.20	1	24.1833	-1	-1
1	67.76	67.76	57.45	36.78	31.84	gi|489483389	middle cell wall protein precursor [Brevibacillus borstelensis] >gi			0	92.88	HIETTDGIDSR	Formyl@N-term		0.00152802	1270.58	636.298	1270.58	636.297	2	13	1.1.1.2150.18	1	24	-1	-1
1	67.76	67.76	57.45	36.78	31.84	gi|489483389	middle cell wall protein precursor [Brevibacillus borstelensis] >gi			0	81.17	HIETTDGIDSR	Formyl@N-term		0.00474141	1270.58	636.299	1270.58	636.297	2	11	1.1.1.2145.23	1	23.7333	-1	-1
1	67.76	67.76	57.45	36.78	31.84	gi|489483389	middle cell wall protein precursor [Brevibacillus borstelensis] >gi			0	65.29	HIETTDGIDSR	Formyl@N-term		0.0014283	1270.58	636.298	1270.58	636.297	2	11	1.1.1.2156.19	1	24.3	-1	-1
1	67.76	67.76	57.45	36.78	31.84	gi|489483389	middle cell wall protein precursor [Brevibacillus borstelensis] >gi			0	84.44	IIDAFLK			-0.00284614	818.487	410.251	818.49	410.252	2	11	1.1.1.2348.2	1	34.2833	-1	-1
1	67.76	67.76	57.45	36.78	31.84	gi|489483389	middle cell wall protein precursor [Brevibacillus borstelensis] >gi			0	81.43	IIDAFLK			-0.00284614	818.487	410.251	818.49	410.252	2	9	1.1.1.2352.2	1	34.5	-1	-1
1	67.76	67.76	57.45	36.78	31.84	gi|489483389	middle cell wall protein precursor [Brevibacillus borstelensis] >gi			0	80.1	IIDAFLK			-0.00289249	818.487	410.251	818.49	410.252	2	8	1.1.1.2346.2	1	34.1833	-1	-1
1	67.76	67.76	57.45	36.78	31.84	gi|489483389	middle cell wall protein precursor [Brevibacillus borstelensis] >gi			0	45.14	IRHIETTDGIDSR		missed R-H@2	0.00629451	1511.78	504.932	1511.77	504.93	3	11	1.1.1.2080.6	1	20.3	-1	-1
1	67.76	67.76	57.45	36.78	31.84	gi|489483389	middle cell wall protein precursor [Brevibacillus borstelensis] >gi			0	77.46	ISNLGGGSFSK	Deamidated(N)@3		0.0039674	1066.53	534.274	1066.53	534.272	2	10	1.1.1.2216.10	1	27.4	-1	-1
1	67.76	67.76	57.45	36.78	31.84	gi|489483389	middle cell wall protein precursor [Brevibacillus borstelensis] >gi			0	71.59	ISNLGGGSFSK	Carbamidomethyl@N-term		-0.00411264	1122.56	562.289	1122.57	562.291	2	11	1.1.1.2171.26	1	25.0833	-1	-1
1	67.76	67.76	57.45	36.78	31.84	gi|489483389	middle cell wall protein precursor [Brevibacillus borstelensis] >gi			0	96.53	KISNLGGGSFSK		missed K-I@1	-0.000578327	1193.64	597.827	1193.64	597.828	2	10	1.1.1.2113.17	1	22.0333	-1	-1
1	67.76	67.76	57.45	36.78	31.84	gi|489483389	middle cell wall protein precursor [Brevibacillus borstelensis] >gi			0	95.88	KISNLGGGSFSK		missed K-I@1	-0.000544888	1193.64	597.827	1193.64	597.828	2	11	1.1.1.2111.20	1	21.9333	-1	-1
1	67.76	67.76	57.45	36.78	31.84	gi|489483389	middle cell wall protein precursor [Brevibacillus borstelensis] >gi			0	99	LADLKPMDVYSIYYADGK	Oxidation(M)@7		-0.00371144	2077	693.342	2077.01	693.343	3	17	1.1.1.2389.26	1	36.45	-1	-1
1	67.76	67.76	57.45	36.78	31.84	gi|489483389	middle cell wall protein precursor [Brevibacillus borstelensis] >gi			0	99	LADLKPMDVYSIYYADGK	Oxidation(M)@7		-0.00350043	2077	693.342	2077.01	693.343	3	21	1.1.1.2395.19	1	36.75	-1	-1
1	67.76	67.76	57.45	36.78	31.84	gi|489483389	middle cell wall protein precursor [Brevibacillus borstelensis] >gi			0	99	LADLKPMDVYSIYYADGK	Oxidation(M)@7		-0.00371144	2077	693.342	2077.01	693.343	3	14	1.1.1.2393.29	1	36.6667	-1	-1
1	67.76	67.76	57.45	36.78	31.84	gi|489483389	middle cell wall protein precursor [Brevibacillus borstelensis] >gi			0	99	LADLKPMDVYSIYYADGK			0.000435015	2061.01	688.012	2061.01	688.012	3	12	1.1.1.2454.15	1	39.8333	-1	-1
1	67.76	67.76	57.45	36.78	31.84	gi|489483389	middle cell wall protein precursor [Brevibacillus borstelensis] >gi			0	88.98	LADLKPMDVYSIYYADGK	Oxidation(M)@7		-0.00371144	2077	693.342	2077.01	693.343	3	12	1.1.1.2397.15	1	36.85	-1	-1
1	67.76	67.76	57.45	36.78	31.84	gi|489483389	middle cell wall protein precursor [Brevibacillus borstelensis] >gi			0	29.51	LADLKPMDVYSIYYADGK	Oxidation(M)@7		-0.0011916	2077.01	1039.51	2077.01	1039.51	2	11	1.1.1.2394.40	1	36.7333	-1	-1
1	67.76	67.76	57.45	36.78	31.84	gi|489483389	middle cell wall protein precursor [Brevibacillus borstelensis] >gi			0	21.63	LADLKPMDVYSIYYADGK	Oxidation(M)@7		-0.0011916	2077.01	1039.51	2077.01	1039.51	2	9	1.1.1.2390.47	1	36.5167	-1	-1
1	67.76	67.76	57.45	36.78	31.84	gi|489483389	middle cell wall protein precursor [Brevibacillus borstelensis] >gi			0	99	LADLKPMDVYSIYYADGKK	Oxidation(M)@7	missed K-K@18	0.00194505	2205.1	736.042	2205.1	736.042	3	16	1.1.1.2342.34	1	34	-1	-1
1	67.76	67.76	57.45	36.78	31.84	gi|489483389	middle cell wall protein precursor [Brevibacillus borstelensis] >gi			0	98.83	LADLKPMDVYSIYYADGKK	Carbamidomethyl(K)@5	missed K-K@18	0.00409534	2246.13	749.718	2246.13	749.717	3	14	1.1.1.2278.37	1	30.65	-1	-1
1	67.76	67.76	57.45	36.78	31.84	gi|489483389	middle cell wall protein precursor [Brevibacillus borstelensis] >gi			0	84.81	LADLKPMDVYSIYYADGKK	Oxidation(M)@7	missed K-K@18	0.00353393	2205.11	552.284	2205.1	552.283	4	12	1.1.1.2343.7	1	34.0333	-1	-1
1	67.76	67.76	57.45	36.78	31.84	gi|489483389	middle cell wall protein precursor [Brevibacillus borstelensis] >gi			0	33.58	LADLKPMDVYSIYYADGKK	Carbamidomethyl(K)@5	missed K-K@18	0.00382178	2246.13	749.718	2246.13	749.717	3	12	1.1.1.2276.40	1	30.55	-1	-1
1	67.76	67.76	57.45	36.78	31.84	gi|489483389	middle cell wall protein precursor [Brevibacillus borstelensis] >gi			0	99	LEDLDEGKDFLVFR		missed K-D@8	-0.00048879	1694.85	565.958	1694.85	565.958	3	22	1.1.1.2457.6	1	39.9833	-1	-1
1	67.76	67.76	57.45	36.78	31.84	gi|489483389	middle cell wall protein precursor [Brevibacillus borstelensis] >gi			0	99	LEDLDEGKDFLVFR		missed K-D@8	0.00243082	1694.85	848.434	1694.85	848.433	2	18	1.1.1.2458.34	1	40.0667	-1	-1
1	67.76	67.76	57.45	36.78	31.84	gi|489483389	middle cell wall protein precursor [Brevibacillus borstelensis] >gi			0	99	LEDLDEGKDFLVFR		missed K-D@8	-0.000412035	1694.85	565.958	1694.85	565.958	3	19	1.1.1.2459.4	1	40.1	-1	-1
1	67.76	67.76	57.45	36.78	31.84	gi|489483389	middle cell wall protein precursor [Brevibacillus borstelensis] >gi			0	99	LEDLDEGKDFLVFR	Formyl@N-term	missed K-D@8	0.00193016	1722.85	862.432	1722.85	862.43	2	14	1.1.1.2596.32	1	47.2833	-1	-1
1	67.76	67.76	57.45	36.78	31.84	gi|489483389	middle cell wall protein precursor [Brevibacillus borstelensis] >gi			0	99	LEDLDEGKDFLVFR		missed K-D@8	0.00235565	1694.85	848.434	1694.85	848.433	2	14	1.1.1.2456.35	1	39.9667	-1	-1
1	67.76	67.76	57.45	36.78	31.84	gi|489483389	middle cell wall protein precursor [Brevibacillus borstelensis] >gi			0	99	LEDLDEGKDFLVFR		missed K-D@8	0.00235565	1694.85	848.434	1694.85	848.433	2	14	1.1.1.2460.15	1	40.1667	-1	-1
1	67.76	67.76	57.45	36.78	31.84	gi|489483389	middle cell wall protein precursor [Brevibacillus borstelensis] >gi			0	99	LEDLDEGKDFLVFR	Carbamidomethyl(K)@8	missed K-D@8	0.0030804	1751.88	584.966	1751.87	584.965	3	12	1.1.1.2453.6	1	39.7833	-1	-1
1	67.76	67.76	57.45	36.78	31.84	gi|489483389	middle cell wall protein precursor [Brevibacillus borstelensis] >gi			0	96.83	LEDLDEGKDFLVFR		missed K-D@8	-0.00048879	1694.85	565.958	1694.85	565.958	3	12	1.1.1.2461.2	1	40.2	-1	-1
1	67.76	67.76	57.45	36.78	31.84	gi|489483389	middle cell wall protein precursor [Brevibacillus borstelensis] >gi			0	90.88	LEDLDEGKDFLVFR	Carbamidomethyl(K)@8	missed K-D@8	-0.0213596	1751.85	584.958	1751.87	584.965	3	14	1.1.1.2445.3	1	39.3667	-1	-1
1	67.76	67.76	57.45	36.78	31.84	gi|489483389	middle cell wall protein precursor [Brevibacillus borstelensis] >gi			0	81.31	LEDLDEGKDFLVFR	Carbamidomethyl(K)@8	missed K-D@8	0.0030804	1751.88	584.966	1751.87	584.965	3	12	1.1.1.2453.7	1	39.7833	-1	-1
1	67.76	67.76	57.45	36.78	31.84	gi|489483389	middle cell wall protein precursor [Brevibacillus borstelensis] >gi			0	42.53	LEDLDEGKDFLVFR	Carbamidomethyl@N-term	missed K-D@8	0.00317649	1751.88	584.966	1751.87	584.965	3	12	1.1.1.2459.6	1	40.1	-1	-1
1	67.76	67.76	57.45	36.78	31.84	gi|489483389	middle cell wall protein precursor [Brevibacillus borstelensis] >gi			0	99	LLEVSLDSK			-0.000752037	1002.56	502.287	1002.56	502.287	2	15	1.1.1.2294.6	1	31.4667	-1	-1
1	67.76	67.76	57.45	36.78	31.84	gi|489483389	middle cell wall protein precursor [Brevibacillus borstelensis] >gi			0	98.83	LLEVSLDSK			-0.00152669	1002.56	502.286	1002.56	502.287	2	10	1.1.1.2304.7	1	31.9833	-1	-1
1	67.76	67.76	57.45	36.78	31.84	gi|489483389	middle cell wall protein precursor [Brevibacillus borstelensis] >gi			0	95.63	LLEVSLDSK			-0.000752037	1002.56	502.287	1002.56	502.287	2	13	1.1.1.2298.4	1	31.6667	-1	-1
1	67.76	67.76	57.45	36.78	31.84	gi|489483389	middle cell wall protein precursor [Brevibacillus borstelensis] >gi			0	67.27	LLEVSLDSK			-0.000733233	1002.56	502.287	1002.56	502.287	2	10	1.1.1.2300.5	1	31.7833	-1	-1
1	67.76	67.76	57.45	36.78	31.84	gi|489483389	middle cell wall protein precursor [Brevibacillus borstelensis] >gi			0	54.67	LLEVSLDSK			-0.000761457	1002.56	502.287	1002.56	502.287	2	10	1.1.1.2302.7	1	31.8833	-1	-1
1	67.76	67.76	57.45	36.78	31.84	gi|489483389	middle cell wall protein precursor [Brevibacillus borstelensis] >gi			0	31.14	LLEVSLDSKGEVEK		missed K-G@9	0.00256309	1544.83	773.423	1544.83	773.422	2	8	1.1.1.2269.39	1	30.1833	-1	-1
1	67.76	67.76	57.45	36.78	31.84	gi|489483389	middle cell wall protein precursor [Brevibacillus borstelensis] >gi			0	99	LLVFATSTVVEGK			-7.66956e-05	1362.78	682.395	1362.78	682.395	2	21	1.1.1.2413.9	1	37.6833	-1	-1
1	67.76	67.76	57.45	36.78	31.84	gi|489483389	middle cell wall protein precursor [Brevibacillus borstelensis] >gi			0	99	LLVFATSTVVEGK			-0.000123749	1362.78	682.395	1362.78	682.395	2	20	1.1.1.2415.13	1	37.8	-1	-1
1	67.76	67.76	57.45	36.78	31.84	gi|489483389	middle cell wall protein precursor [Brevibacillus borstelensis] >gi			0	97.82	LLVFATSTVVEGK			-0.000256461	1362.78	682.395	1362.78	682.395	2	13	1.1.1.2419.20	1	38.0167	-1	-1
1	67.76	67.76	57.45	36.78	31.84	gi|489483389	middle cell wall protein precursor [Brevibacillus borstelensis] >gi			0	94.43	LLVFATSTVVEGK			-0.000123749	1362.78	682.395	1362.78	682.395	2	11	1.1.1.2411.10	1	37.5833	-1	-1
1	67.76	67.76	57.45	36.78	31.84	gi|489483389	middle cell wall protein precursor [Brevibacillus borstelensis] >gi			0	94.38	LSTFYFNDR			-0.000780429	1161.54	581.78	1161.55	581.78	2	12	1.1.1.2349.10	1	34.35	-1	-1
1	67.76	67.76	57.45	36.78	31.84	gi|489483389	middle cell wall protein precursor [Brevibacillus borstelensis] >gi			0	90.38	LSTFYFNDR	Deamidated(N)@7		3.57786e-05	1162.53	582.272	1162.53	582.272	2	11	1.1.1.2373.11	1	35.6	-1	-1
1	67.76	67.76	57.45	36.78	31.84	gi|489483389	middle cell wall protein precursor [Brevibacillus borstelensis] >gi			0	90.17	LSTFYFNDR			-0.00081135	1161.54	581.78	1161.55	581.78	2	12	1.1.1.2347.8	1	34.25	-1	-1
1	67.76	67.76	57.45	36.78	31.84	gi|489483389	middle cell wall protein precursor [Brevibacillus borstelensis] >gi			0	87.32	LSTFYFNDR	Deamidated(N)@7		6.67767e-05	1162.53	582.272	1162.53	582.272	2	12	1.1.1.2375.8	1	35.7	-1	-1
1	67.76	67.76	57.45	36.78	31.84	gi|489483389	middle cell wall protein precursor [Brevibacillus borstelensis] >gi			0	49.34	LSTFYFNDR	Deamidated(N)@7		-2.64398e-05	1162.53	582.272	1162.53	582.272	2	9	1.1.1.2371.10	1	35.4833	-1	-1
1	67.76	67.76	57.45	36.78	31.84	gi|489483389	middle cell wall protein precursor [Brevibacillus borstelensis] >gi			0	38.41	LYLDASGR			-0.00125565	893.459	447.737	893.461	447.738	2	10	1.1.1.2166.7	1	24.8	-1	-1
1	67.76	67.76	57.45	36.78	31.84	gi|489483389	middle cell wall protein precursor [Brevibacillus borstelensis] >gi			0	31.25	LYLDASGR			-0.00123127	893.459	447.737	893.461	447.738	2	9	1.1.1.2170.8	1	25.0167	-1	-1
1	67.76	67.76	57.45	36.78	31.84	gi|489483389	middle cell wall protein precursor [Brevibacillus borstelensis] >gi			0	27.8	LYLDASGR			-0.00123127	893.459	447.737	893.461	447.738	2	8	1.1.1.2174.8	1	25.2167	-1	-1
1	67.76	67.76	57.45	36.78	31.84	gi|489483389	middle cell wall protein precursor [Brevibacillus borstelensis] >gi			0	25.67	LYLDASGR			-0.00124476	893.459	447.737	893.461	447.738	2	7	1.1.1.2160.5	1	24.4833	-1	-1
1	67.76	67.76	57.45	36.78	31.84	gi|489483389	middle cell wall protein precursor [Brevibacillus borstelensis] >gi			0	19.08	LYLDASGR			-0.00125565	893.459	447.737	893.461	447.738	2	7	1.1.1.2162.4	1	24.6	-1	-1
1	67.76	67.76	57.45	36.78	31.84	gi|489483389	middle cell wall protein precursor [Brevibacillus borstelensis] >gi			0	17.24	LYLDASGR			-0.00124476	893.459	447.737	893.461	447.738	2	9	1.1.1.2172.8	1	25.1167	-1	-1
1	67.76	67.76	57.45	36.78	31.84	gi|489483389	middle cell wall protein precursor [Brevibacillus borstelensis] >gi			0	15.95	LYLDASGR			-0.00124476	893.459	447.737	893.461	447.738	2	9	1.1.1.2168.8	1	24.9	-1	-1
1	67.76	67.76	57.45	36.78	31.84	gi|489483389	middle cell wall protein precursor [Brevibacillus borstelensis] >gi			0	15.83	LYLDASGR			-0.00123127	893.459	447.737	893.461	447.738	2	9	1.1.1.2170.7	1	25.0167	-1	-1
1	67.76	67.76	57.45	36.78	31.84	gi|489483389	middle cell wall protein precursor [Brevibacillus borstelensis] >gi			0	16.47	RGDIVAYR	Formyl@N-term	missed R-G@1	0.0012105	976.51	489.262	976.509	489.262	2	10	1.1.1.2172.21	1	25.1333	-1	-1
1	67.76	67.76	57.45	36.78	31.84	gi|489483389	middle cell wall protein precursor [Brevibacillus borstelensis] >gi			0	30.13	SSLDATVEVK			-0.00242014	1047.54	524.778	1047.54	524.78	2	10	1.1.1.2171.14	1	25.0667	-1	-1
1	67.76	67.76	57.45	36.78	31.84	gi|489483389	middle cell wall protein precursor [Brevibacillus borstelensis] >gi			0	85.92	TYDVELTK			0.000747071	967.487	484.751	967.486	484.75	2	12	1.1.1.2182.16	1	25.65	-1	-1
1	67.76	67.76	57.45	36.78	31.84	gi|489483389	middle cell wall protein precursor [Brevibacillus borstelensis] >gi			0	85.59	TYDVELTK			0.000745414	967.487	484.751	967.486	484.75	2	11	1.1.1.2180.17	1	25.55	-1	-1
1	67.76	67.76	57.45	36.78	31.84	gi|489483389	middle cell wall protein precursor [Brevibacillus borstelensis] >gi			0	52.15	TYDVELTK			0.000747071	967.487	484.751	967.486	484.75	2	9	1.1.1.2186.14	1	25.85	-1	-1
1	67.76	67.76	57.45	36.78	31.84	gi|489483389	middle cell wall protein precursor [Brevibacillus borstelensis] >gi			0	99	VFYTVEDNEVDAIFVVEGK			0.00337204	2172.07	1087.04	2172.06	1087.04	2	22	1.1.1.2570.15	1	45.95	-1	-1
1	67.76	67.76	57.45	36.78	31.84	gi|489483389	middle cell wall protein precursor [Brevibacillus borstelensis] >gi			0	99	VFYTVEDNEVDAIFVVEGK			0.00394098	2172.07	1087.04	2172.06	1087.04	2	22	1.1.1.2572.19	1	46.05	-1	-1
1	67.76	67.76	57.45	36.78	31.84	gi|489483389	middle cell wall protein precursor [Brevibacillus borstelensis] >gi			0	99	VFYTVEDNEVDAIFVVEGK			0.000773356	2172.06	725.028	2172.06	725.028	3	22	1.1.1.2573.5	1	46.0833	-1	-1
1	67.76	67.76	57.45	36.78	31.84	gi|489483389	middle cell wall protein precursor [Brevibacillus borstelensis] >gi			0	99	VFYTVEDNEVDAIFVVEGK			0.00394098	2172.07	1087.04	2172.06	1087.04	2	17	1.1.1.2574.24	1	46.15	-1	-1
1	67.76	67.76	57.45	36.78	31.84	gi|489483389	middle cell wall protein precursor [Brevibacillus borstelensis] >gi			0	99	VFYTVEDNEVDAIFVVEGK			0.000854524	2172.06	725.028	2172.06	725.028	3	14	1.1.1.2575.10	1	46.1833	-1	-1
1	67.76	67.76	57.45	36.78	31.84	gi|489483389	middle cell wall protein precursor [Brevibacillus borstelensis] >gi			0	99	VFYTVEDNEVDAIFVVEGK			0.00382305	2172.07	1087.04	2172.06	1087.04	2	13	1.1.1.2577.31	1	46.3	-1	-1
1	67.76	67.76	57.45	36.78	31.84	gi|489483389	middle cell wall protein precursor [Brevibacillus borstelensis] >gi			0	98.6	VFYTVEDNEVDAIFVVEGK			0.000773356	2172.06	725.028	2172.06	725.028	3	11	1.1.1.2576.7	1	46.2333	-1	-1
1	67.76	67.76	57.45	36.78	31.84	gi|489483389	middle cell wall protein precursor [Brevibacillus borstelensis] >gi			0	72.09	VFYTVEDNEVDAIFVVEGK			0.00337204	2172.07	1087.04	2172.06	1087.04	2	11	1.1.1.2578.31	1	46.3667	-1	-1
1	67.76	67.76	57.45	36.78	31.84	gi|489483389	middle cell wall protein precursor [Brevibacillus borstelensis] >gi			0	68.81	VFYTVEDNEVDAIFVVEGK			0.000854524	2172.06	725.028	2172.06	725.028	3	9	1.1.1.2579.9	1	46.3833	-1	-1
1	67.76	67.76	57.45	36.78	31.84	gi|489483389	middle cell wall protein precursor [Brevibacillus borstelensis] >gi			0	38.96	VFYTVEDNEVDAIFVVEGK			-0.000778343	2172.06	1087.04	2172.06	1087.04	2	10	1.1.1.2582.20	1	46.5667	-1	-1
1	67.76	67.76	57.45	36.78	31.84	gi|489483389	middle cell wall protein precursor [Brevibacillus borstelensis] >gi			0	99	VQIAGPASSEDVEYTLEATK			-0.00169519	2107.03	1054.52	2107.03	1054.52	2	18	1.1.1.2388.50	1	36.4167	-1	-1
1	67.76	67.76	57.45	36.78	31.84	gi|489483389	middle cell wall protein precursor [Brevibacillus borstelensis] >gi			0	99	VQIAGPASSEDVEYTLEATK			-2.98984	2104.04	702.355	2107.03	703.351	3	14	1.1.1.2387.32	1	36.35	-1	-1
1	67.76	67.76	57.45	36.78	31.84	gi|489483389	middle cell wall protein precursor [Brevibacillus borstelensis] >gi			0	99	VTGAALFGNEK			0.000391706	1105.58	553.796	1105.58	553.796	2	17	1.1.1.2249.6	1	29.1167	-1	-1
1	67.76	67.76	57.45	36.78	31.84	gi|489483389	middle cell wall protein precursor [Brevibacillus borstelensis] >gi			0	99	VTGAALFGNEK			0.000418291	1105.58	553.796	1105.58	553.796	2	17	1.1.1.2251.10	1	29.2167	-1	-1
1	67.76	67.76	57.45	36.78	31.84	gi|489483389	middle cell wall protein precursor [Brevibacillus borstelensis] >gi			0	98.63	VTGAALFGNEK	Formyl@N-term		-0.000154346	1133.57	567.793	1133.57	567.793	2	11	1.1.1.2429.9	1	38.5333	-1	-1
1	67.76	67.76	57.45	36.78	31.84	gi|489483389	middle cell wall protein precursor [Brevibacillus borstelensis] >gi			0	84.69	VTGAALFGNEK			0.000418291	1105.58	553.796	1105.58	553.796	2	11	1.1.1.2247.5	1	29.0167	-1	-1
1	67.76	67.76	57.45	36.78	31.84	gi|489483389	middle cell wall protein precursor [Brevibacillus borstelensis] >gi			0	99	VVLDDKGDISYIHVIDDQTLNK		missed K-G@6	-0.000231176	2499.29	834.102	2499.29	834.102	3	26	1.1.1.2390.38	1	36.5	-1	-1
1	67.76	67.76	57.45	36.78	31.84	gi|489483389	middle cell wall protein precursor [Brevibacillus borstelensis] >gi			0	99	VVLDDKGDISYIHVIDDQTLNK		missed K-G@6	-0.00034019	2499.29	834.102	2499.29	834.102	3	17	1.1.1.2392.41	1	36.6167	-1	-1
1	67.76	67.76	57.45	36.78	31.84	gi|489483389	middle cell wall protein precursor [Brevibacillus borstelensis] >gi			0	99	VVLDDKGDISYIHVIDDQTLNK		missed K-G@6	-0.00107482	2499.28	625.828	2499.29	625.829	4	15	1.1.1.2391.16	1	36.55	-1	-1
1	67.76	67.76	57.45	36.78	31.84	gi|489483389	middle cell wall protein precursor [Brevibacillus borstelensis] >gi			0	25.19	VVLDDKGDISYIHVIDDQTLNK	Carbamidomethyl@N-term	missed K-G@6	0.0014145	2556.31	853.11	2556.31	853.11	3	12	1.1.1.2392.44	1	36.6167	-1	-1
1	67.76	67.76	57.45	36.78	31.84	gi|489483389	middle cell wall protein precursor [Brevibacillus borstelensis] >gi			0	22.89	VVLDDKGDISYIHVIDDQTLNK		missed K-G@6	-0.000231176	2499.29	834.102	2499.29	834.102	3	11	1.1.1.2394.30	1	36.7167	-1	-1
1	67.76	67.76	57.45	36.78	31.84	gi|489483389	middle cell wall protein precursor [Brevibacillus borstelensis] >gi			0	99	YEVPSASDLEDAEIDSIGVAVVEK			-0.00553165	2534.22	845.748	2534.23	845.75	3	25	1.1.1.2565.17	1	45.6833	-1	-1
1	67.76	67.76	57.45	36.78	31.84	gi|489483389	middle cell wall protein precursor [Brevibacillus borstelensis] >gi			0	99	YEVPSASDLEDAEIDSIGVAVVEK			-0.00553165	2534.22	845.748	2534.23	845.75	3	23	1.1.1.2569.16	1	45.8833	-1	-1
1	67.76	67.76	57.45	36.78	31.84	gi|489483389	middle cell wall protein precursor [Brevibacillus borstelensis] >gi			0	73.69	YTFSVMSQK	Oxidation(M)@6		-0.000313847	1105.51	553.763	1105.51	553.763	2	11	1.1.1.2193.15	1	26.2167	-1	-1
1	67.76	67.76	57.45	36.78	31.84	gi|489483389	middle cell wall protein precursor [Brevibacillus borstelensis] >gi			0	67.71	YTFSVMSQK	Oxidation(M)@6		-0.000244267	1105.51	553.763	1105.51	553.763	2	11	1.1.1.2191.16	1	26.1167	-1	-1
2	59.91	59.91	84.02	52.51	44.75	gi|119467976	enolase/allergen Asp F 22 [Neosartorya fischeri NRRL 181] >gi			2	99	AGAAEKGVPLYAHISDLAGTK	Carbamidomethyl(K)@6	missed K-G@6	-0.00115952	2125.12	532.286	2125.12	532.286	4	18	1.1.1.2330.8	0	33.35	-1	-1
2	59.91	59.91	84.02	52.51	44.75	gi|119467976	enolase/allergen Asp F 22 [Neosartorya fischeri NRRL 181] >gi			2	99	DGDKTHWGGK		missed K-T@4	-0.00135503	1099.5	550.759	1099.5	550.76	2	15	1.1.1.563.2	1	4.9333	-1	-1
2	59.91	59.91	84.02	52.51	44.75	gi|119467976	enolase/allergen Asp F 22 [Neosartorya fischeri NRRL 181] >gi			2	99	DQSKVDEFLNK		missed K-V@4	-0.00147702	1321.65	661.832	1321.65	661.833	2	19	1.1.1.2227.34	0	28	-1	-1
2	59.91	59.91	84.02	52.51	44.75	gi|119467976	enolase/allergen Asp F 22 [Neosartorya fischeri NRRL 181] >gi			2	99	DSYADNWGVMVSHR			-0.00166099	1635.71	546.243	1635.71	546.244	3	16	1.1.1.2338.13	0	33.7667	-1	-1
2	59.91	59.91	84.02	52.51	44.75	gi|119467976	enolase/allergen Asp F 22 [Neosartorya fischeri NRRL 181] >gi			2	99	ENIDVKDQSK		missed K-D@6	-0.000851099	1174.58	588.298	1174.58	588.299	2	15	1.1.1.1490.2	0	12.45	-1	-1
2	59.91	59.91	84.02	52.51	44.75	gi|119467976	enolase/allergen Asp F 22 [Neosartorya fischeri NRRL 181] >gi			2	99	GNPTVEVDVVTETGLHR			-0.00628837	1821.92	911.965	1821.92	911.968	2	16	1.1.1.2379.30	0	35.9333	-1	-1
2	59.91	59.91	84.02	52.51	44.75	gi|119467976	enolase/allergen Asp F 22 [Neosartorya fischeri NRRL 181] >gi			2	99	GVPLYAHISDLAGTK			-0.00224937	1540.82	771.419	1540.82	771.42	2	26	1.1.1.2357.20	0	34.7833	-1	-1
2	59.91	59.91	84.02	52.51	44.75	gi|119467976	enolase/allergen Asp F 22 [Neosartorya fischeri NRRL 181] >gi			2	99	KPYVLPVPFQN		cleaved N-V@C-term	0.00119346	1300.72	651.367	1300.72	651.366	2	18	1.1.1.2435.6	0	38.85	-1	-1
2	59.91	59.91	84.02	52.51	44.75	gi|119467976	enolase/allergen Asp F 22 [Neosartorya fischeri NRRL 181] >gi			2	99	KPYVLPVPFQNVLNGGSHAGGR	Deamidated(N)@14		0.00174535	2307.21	770.079	2307.21	770.078	3	28	1.1.1.2455.28	0	39.9	-1	-1
2	59.91	59.91	84.02	52.51	44.75	gi|119467976	enolase/allergen Asp F 22 [Neosartorya fischeri NRRL 181] >gi			2	99	NVNETIGPALIK			-0.00355733	1267.71	634.862	1267.71	634.864	2	19	1.1.1.2319.11	0	32.7833	-1	-1
2	59.91	59.91	84.02	52.51	44.75	gi|119467976	enolase/allergen Asp F 22 [Neosartorya fischeri NRRL 181] >gi			2	99	NVNETIGPALIKENIDVK		missed K-E@12	-0.00334619	1966.07	656.364	1966.07	656.365	3	18	1.1.1.2398.12	0	36.9	-1	-1
2	59.91	59.91	84.02	52.51	44.75	gi|119467976	enolase/allergen Asp F 22 [Neosartorya fischeri NRRL 181] >gi			2	99	PLYAHISDLAGTK		cleaved V-P@N-term	0.000186628	1384.74	693.375	1384.74	693.375	2	22	1.1.1.2364.9	0	35.1333	-1	-1
2	59.91	59.91	84.02	52.51	44.75	gi|119467976	enolase/allergen Asp F 22 [Neosartorya fischeri NRRL 181] >gi			2	99	PTVEVDVVTETGLHR		cleaved N-P@N-term	0.000507818	1650.86	826.436	1650.86	826.436	2	20	1.1.1.2320.26	0	32.85	-1	-1
2	59.91	59.91	84.02	52.51	44.75	gi|119467976	enolase/allergen Asp F 22 [Neosartorya fischeri NRRL 181] >gi			2	99	QNVLNGGSHAGGR	Gln->pyro-Glu@N-term; Deamidated(N)@5	cleaved F-Q@N-term	8.70329e-05	1249.58	625.797	1249.58	625.797	2	16	1.1.1.2104.19	0	21.5667	-1	-1
2	59.91	59.91	84.02	52.51	44.75	gi|119467976	enolase/allergen Asp F 22 [Neosartorya fischeri NRRL 181] >gi			2	99	SCNALLLK	Carbamidomethyl(C)@2		-0.00121761	917.499	459.757	917.5	459.758	2	12	1.1.1.2198.3	0	26.4667	-1	-1
2	59.91	59.91	84.02	52.51	44.75	gi|119467976	enolase/allergen Asp F 22 [Neosartorya fischeri NRRL 181] >gi			2	99	SCNALLLKVNQIGTLTESIQAAK	Carbamidomethyl(C)@2; Carbamidomethyl(K)@8	missed K-V@8	0.0022923	2528.37	843.796	2528.36	843.795	3	23	1.1.1.2522.29	0	43.4167	-1	-1
2	59.91	59.91	84.02	52.51	44.75	gi|119467976	enolase/allergen Asp F 22 [Neosartorya fischeri NRRL 181] >gi			2	99	SGETEDVTIADIAVGLR			-0.00166667	1744.88	873.449	1744.88	873.449	2	29	1.1.1.2507.23	0	42.6333	-1	-1
2	59.91	59.91	84.02	52.51	44.75	gi|119467976	enolase/allergen Asp F 22 [Neosartorya fischeri NRRL 181] >gi			2	99	VLPVPFQNVLNGGSHAGGR	Deamidated(N)@11	cleaved Y-V@N-term	0.000952328	1919	960.508	1919	960.508	2	19	1.1.1.2436.19	0	38.9333	-1	-1
2	59.91	59.91	84.02	52.51	44.75	gi|119467976	enolase/allergen Asp F 22 [Neosartorya fischeri NRRL 181] >gi			2	99	VNQIGTLTESIQAAK	Ammonia-loss(N)@2		-0.0026508	1554.82	778.419	1554.83	778.42	2	20	1.1.1.2500.19	0	42.2667	-1	-1
2	59.91	59.91	84.02	52.51	44.75	gi|119467976	enolase/allergen Asp F 22 [Neosartorya fischeri NRRL 181] >gi			2	99	WLTYEQLADLYK			-0.00163218	1541.78	771.895	1541.78	771.896	2	21	1.1.1.2562.15	0	45.5167	-1	-1
2	59.91	59.91	84.02	52.51	44.75	gi|119467976	enolase/allergen Asp F 22 [Neosartorya fischeri NRRL 181] >gi			2	99	WLTYEQLADLYKSLAAK	Carbamidomethyl(K)@12	missed K-S@12	-0.00039453	2069.08	690.702	2069.08	690.702	3	19	1.1.1.2600.7	0	47.4833	-1	-1
2	59.91	59.91	84.02	52.51	44.75	gi|119467976	enolase/allergen Asp F 22 [Neosartorya fischeri NRRL 181] >gi			2	99	YVLPVPFQNVLNGGSHAGGR	Deamidated(N)@12	cleaved P-Y@N-term	-0.00220281	2082.06	695.028	2082.06	695.029	3	18	1.1.1.2522.12	0	43.4	-1	-1
2	59.91	59.91	84.02	52.51	44.75	gi|119467976	enolase/allergen Asp F 22 [Neosartorya fischeri NRRL 181] >gi			1.95861	99	KPYVLPVPFQNVLNGGSH	Deamidated(N)@14	cleaved H-A@C-term	0.00388737	1966.04	656.352	1966.03	656.351	3	16	1.1.1.2495.16	0	42	-1	-1
2	59.91	59.91	84.02	52.51	44.75	gi|119467976	enolase/allergen Asp F 22 [Neosartorya fischeri NRRL 181] >gi			1.85387	99	VNETIGPALIK		cleaved N-V@N-term	-0.00256387	1153.67	577.841	1153.67	577.843	2	16	1.1.1.2304.20	0	32	-1	-1
2	59.91	59.91	84.02	52.51	44.75	gi|119467976	enolase/allergen Asp F 22 [Neosartorya fischeri NRRL 181] >gi			1.76955	99	YAHISDLAGTK		cleaved L-Y@N-term	0.000427975	1174.6	588.307	1174.6	588.306	2	16	1.1.1.2155.27	0	24.25	-1	-1
2	59.91	59.91	84.02	52.51	44.75	gi|119467976	enolase/allergen Asp F 22 [Neosartorya fischeri NRRL 181] >gi			1.67778	99	AVKNVNETIGPALIK	Carbamidomethyl(K)@3	missed K-N@3	0.00163182	1622.94	541.986	1622.94	541.986	3	17	1.1.1.2265.10	0	29.95	-1	-1
2	59.91	59.91	84.02	52.51	44.75	gi|119467976	enolase/allergen Asp F 22 [Neosartorya fischeri NRRL 181] >gi			1.58503	99	LTYEQLADLYK		cleaved W-L@N-term	-0.00185705	1355.7	678.855	1355.7	678.856	2	16	1.1.1.2448.15	0	39.5333	-1	-1
2	59.91	59.91	84.02	52.51	44.75	gi|119467976	enolase/allergen Asp F 22 [Neosartorya fischeri NRRL 181] >gi			1.46852	99	KPYVLPVPFQNVLN		cleaved N-G@C-term	-0.00350579	1626.91	814.462	1626.91	814.464	2	15	1.1.1.2561.23	0	45.4667	-1	-1
2	59.91	59.91	84.02	52.51	44.75	gi|119467976	enolase/allergen Asp F 22 [Neosartorya fischeri NRRL 181] >gi			1.30103	99	TSDFQIVGDDLTVTN		cleaved N-P@C-term	0.00272386	1623.77	812.89	1623.76	812.889	2	15	1.1.1.2481.32	0	41.2667	-1	-1
2	59.91	59.91	84.02	52.51	44.75	gi|119467976	enolase/allergen Asp F 22 [Neosartorya fischeri NRRL 181] >gi			0.826814	99	KPYVLPVPFQNV		cleaved V-L@C-term	-0.000177406	1399.79	700.9	1399.79	700.9	2	15	1.1.1.2510.7	0	42.7833	-1	-1
2	59.91	59.91	84.02	52.51	44.75	gi|119467976	enolase/allergen Asp F 22 [Neosartorya fischeri NRRL 181] >gi			0.651695	78.03	YDLDFK			-0.00089754	799.374	400.694	799.375	400.695	2	8	1.1.1.2288.2	0	31.15	-1	-1
2	59.91	59.91	84.02	52.51	44.75	gi|119467976	enolase/allergen Asp F 22 [Neosartorya fischeri NRRL 181] >gi			0.642065	77.59	VDEFLNK			0.000966427	863.44	432.727	863.439	432.727	2	11	1.1.1.2147.8	0	23.8167	-1	-1
2	59.91	59.91	84.02	52.51	44.75	gi|119467976	enolase/allergen Asp F 22 [Neosartorya fischeri NRRL 181] >gi			0.603801	99	QIGTLTESIQAAK	Gln->pyro-Glu@N-term	cleaved N-Q@N-term	-0.000815792	1341.71	671.864	1341.71	671.864	2	14	1.1.1.2451.9	0	39.6833	-1	-1
2	59.91	59.91	84.02	52.51	44.75	gi|119467976	enolase/allergen Asp F 22 [Neosartorya fischeri NRRL 181] >gi			0.41005	61.65	KYDLDFK		missed K-Y@1	0.000468201	927.471	464.743	927.47	464.742	2	11	1.1.1.2208.5	0	27	-1	-1
2	59.91	59.91	84.02	52.51	44.75	gi|119467976	enolase/allergen Asp F 22 [Neosartorya fischeri NRRL 181] >gi			0.358526	90.52	KPYVLPVPF		cleaved F-Q@C-term	-0.000419953	1058.62	530.315	1058.62	530.315	2	11	1.1.1.2523.2	0	43.45	-1	-1
2	59.91	59.91	84.02	52.51	44.75	gi|119467976	enolase/allergen Asp F 22 [Neosartorya fischeri NRRL 181] >gi			0.270026	96.25	PYVLPVPFQNVLNGGSHAGGR	Deamidated(N)@13	cleaved K-P@N-term	-0.00124587	2179.12	727.379	2179.12	727.38	3	14	1.1.1.2508.15	0	42.6833	-1	-1
2	59.91	59.91	84.02	52.51	44.75	gi|119467976	enolase/allergen Asp F 22 [Neosartorya fischeri NRRL 181] >gi			0.220404	98.7	VLNGGSHAGGR	Deamidated(N)@3	cleaved N-V@N-term	-0.000771635	1024.5	513.259	1024.51	513.26	2	10	1.1.1.559.2	0	4.8167	-1	-1
2	59.91	59.91	84.02	52.51	44.75	gi|119467976	enolase/allergen Asp F 22 [Neosartorya fischeri NRRL 181] >gi			0.155523	99	QGAEVYQK	Formyl@N-term		-0.00147673	949.449	475.732	949.451	475.733	2	13	1.1.1.2059.7	0	19.2333	-1	-1
2	59.91	59.91	84.02	52.51	44.75	gi|119467976	enolase/allergen Asp F 22 [Neosartorya fischeri NRRL 181] >gi			0.0338583	28.84	GVPLYAHISDLAGTKK		cleaved K-P@C-term; missed K-K@15	-0.00610451	1668.91	418.236	1668.92	418.237	4	7	1.1.1.2307.2	0	32.15	-1	-1
2	59.91	59.91	84.02	52.51	44.75	gi|119467976	enolase/allergen Asp F 22 [Neosartorya fischeri NRRL 181] >gi			0.0218195	31.79	ISDLAGTK		cleaved H-I@N-term	0.000819977	803.44	402.727	803.439	402.727	2	10	1.1.1.1912.2	0	16.3667	-1	-1
2	59.91	59.91	84.02	52.51	44.75	gi|119467976	enolase/allergen Asp F 22 [Neosartorya fischeri NRRL 181] >gi			0.0168249	71.7	ETIGPALIK		cleaved N-E@N-term	0.000897173	940.56	471.287	940.559	471.287	2	10	1.1.1.2279.3	0	30.6833	-1	-1
2	59.91	59.91	84.02	52.51	44.75	gi|119467976	enolase/allergen Asp F 22 [Neosartorya fischeri NRRL 181] >gi			0.0101054	34.97	KPYVLPVPFQNVL		cleaved L-N@C-term	-0.00463723	1512.87	757.44	1512.87	757.443	2	11	1.1.1.2598.18	0	47.3833	-1	-1
2	59.91	59.91	84.02	52.51	44.75	gi|119467976	enolase/allergen Asp F 22 [Neosartorya fischeri NRRL 181] >gi			0.00833099	33.94	DVASSEFYK		cleaved M-D@N-term	-0.00102008	1044.48	523.245	1044.48	523.245	2	9	1.1.1.2208.7	0	27	-1	-1
2	59.91	59.91	84.02	52.51	44.75	gi|119467976	enolase/allergen Asp F 22 [Neosartorya fischeri NRRL 181] >gi			0.00348833	24.88	YADNWGVMVSHR	Oxidation(M)@8	cleaved S-Y@N-term	-0.000857165	1449.65	725.83	1449.65	725.83	2	11	1.1.1.2260.18	0	29.7	-1	-1
2	59.91	59.91	84.02	52.51	44.75	gi|119467976	enolase/allergen Asp F 22 [Neosartorya fischeri NRRL 181] >gi			0.00217692	47.68	NPESDSSKWLTYEQLADLYK	Carbamidomethyl(K)@8	missed K-W@8	0.0023636	2443.16	815.393	2443.15	815.392	3	16	1.1.1.2462.16	0	40.2667	-1	-1
2	59.91	59.91	84.02	52.51	44.75	gi|119467976	enolase/allergen Asp F 22 [Neosartorya fischeri NRRL 181] >gi			0.00130484	64.69	LAKLNQILR	Formyl(K)@3	missed K-L@3	-0.00249504	1095.67	548.844	1095.68	548.846	2	11	1.1.1.2393.9	0	36.65	-1	-1
2	59.91	59.91	84.02	52.51	44.75	gi|119467976	enolase/allergen Asp F 22 [Neosartorya fischeri NRRL 181] >gi			0.000434512	45.34	ADNWGVMVSHR	Dethiomethyl(M)@7	cleaved Y-A@N-term	0.00319351	1222.59	612.301	1222.58	612.299	2	11	1.1.1.2205.19	0	26.85	-1	-1
2	59.91	59.91	84.02	52.51	44.75	gi|119467976	enolase/allergen Asp F 22 [Neosartorya fischeri NRRL 181] >gi			0.000434512	46.51	AIELKSCNALLLK	Cation:K(E)@3; Carbamidomethyl(C)@7	missed K-S@5	0.0195644	1509.82	755.917	1509.8	755.907	2	12	1.1.1.2579.10	0	46.3833	-1	-1
2	59.91	59.91	84.02	52.51	44.75	gi|119467976	enolase/allergen Asp F 22 [Neosartorya fischeri NRRL 181] >gi			0.000434512	38.53	LAFQEFM	Dethiomethyl(M)@7	cleaved M-I@C-term	0.000457773	836.407	419.211	836.407	419.211	2	8	1.1.1.2479.2	0	41.1333	-1	-1
2	59.91	59.91	84.02	52.51	44.75	gi|119467976	enolase/allergen Asp F 22 [Neosartorya fischeri NRRL 181] >gi			0	28.3	AAEKGVPLYAHISDLAGTK		cleaved G-A@N-term; missed K-G@4	-10.0018	1930.03	644.352	1940.04	647.686	3	14	1.1.1.2361.13	0	34.9833	-1	-1
2	59.91	59.91	84.02	52.51	44.75	gi|119467976	enolase/allergen Asp F 22 [Neosartorya fischeri NRRL 181] >gi			0	99	AGAAEKGVPLYAHISDLAGTK	Carbamidomethyl(K)@6	missed K-G@6	-0.00154141	2125.12	709.379	2125.12	709.38	3	24	1.1.1.2327.24	0	33.2	-1	-1
2	59.91	59.91	84.02	52.51	44.75	gi|119467976	enolase/allergen Asp F 22 [Neosartorya fischeri NRRL 181] >gi			0	89.32	AIVPSGASTGQHEAHELR	Dehydrated(E)@13; Delta:H(2)C(2)(H)@15		0.0118138	1866.95	934.48	1866.93	934.474	2	15	1.1.1.2282.39	0	30.8667	-1	-1
2	59.91	59.91	84.02	52.51	44.75	gi|119467976	enolase/allergen Asp F 22 [Neosartorya fischeri NRRL 181] >gi			0	85.82	AIVPSGASTGQHEAHELR	Delta:H(2)C(2)(H)@12; Dehydrated(E)@13		0.0114878	1866.95	934.48	1866.93	934.474	2	15	1.1.1.2280.34	0	30.7667	-1	-1
2	59.91	59.91	84.02	52.51	44.75	gi|119467976	enolase/allergen Asp F 22 [Neosartorya fischeri NRRL 181] >gi			0	99	AVKNVNETIGPALIK	Deamidated(N)@4	missed K-N@3	-0.00813748	1566.89	523.304	1566.9	523.307	3	15	1.1.1.2301.8	0	31.8333	-1	-1
2	59.91	59.91	84.02	52.51	44.75	gi|119467976	enolase/allergen Asp F 22 [Neosartorya fischeri NRRL 181] >gi			0	96.1	AVKNVNETIGPALIK	Carbamidomethyl@N-term	missed K-N@3	0.0016846	1622.94	541.986	1622.94	541.986	3	13	1.1.1.2267.16	0	30.05	-1	-1
2	59.91	59.91	84.02	52.51	44.75	gi|119467976	enolase/allergen Asp F 22 [Neosartorya fischeri NRRL 181] >gi			0	24.12	AVKNVNETIGPALIK	Carbamidomethyl@N-term	missed K-N@3	0.0016846	1622.94	541.986	1622.94	541.986	3	11	1.1.1.2267.15	0	30.05	-1	-1
2	59.91	59.91	84.02	52.51	44.75	gi|119467976	enolase/allergen Asp F 22 [Neosartorya fischeri NRRL 181] >gi			0	99	DGDKTHWGGK		missed K-T@4	-0.00135503	1099.5	550.759	1099.5	550.76	2	16	1.1.1.565.3	1	5.0333	-1	-1
2	59.91	59.91	84.02	52.51	44.75	gi|119467976	enolase/allergen Asp F 22 [Neosartorya fischeri NRRL 181] >gi			0	81.03	DGDKTHWGGK		missed K-T@4	-0.00135503	1099.5	550.759	1099.5	550.76	2	10	1.1.1.567.2	1	5.1167	-1	-1
2	59.91	59.91	84.02	52.51	44.75	gi|119467976	enolase/allergen Asp F 22 [Neosartorya fischeri NRRL 181] >gi			0	43.05	DGTANKSNLGANAILGVSLAVAKAGAAEKGVPLYAHISDLAGTK		cleaved L-D@N-term; missed K-S@6; missed K-A@23; missed K-G@29	-7.00339	4226.27	1057.58	4233.28	1059.33	4	14	1.1.1.2363.24	0	35.1	-1	-1
2	59.91	59.91	84.02	52.51	44.75	gi|119467976	enolase/allergen Asp F 22 [Neosartorya fischeri NRRL 181] >gi			0	40.05	DGTANKSNLGANAILGVSLAVAKAGAAEKGVPLYAHISDLAGTK		cleaved L-D@N-term; missed K-S@6; missed K-A@23; missed K-G@29	-7.00254	4226.27	1057.58	4233.28	1059.33	4	14	1.1.1.2361.29	0	35	-1	-1
2	59.91	59.91	84.02	52.51	44.75	gi|119467976	enolase/allergen Asp F 22 [Neosartorya fischeri NRRL 181] >gi			0	99	DQSKVDEFLNK		missed K-V@4	-0.00147702	1321.65	661.832	1321.65	661.833	2	17	1.1.1.2231.37	0	28.2	-1	-1
2	59.91	59.91	84.02	52.51	44.75	gi|119467976	enolase/allergen Asp F 22 [Neosartorya fischeri NRRL 181] >gi			0	99	DQSKVDEFLNK	Carbamidomethyl(K)@11	missed K-V@4	0.000336061	1378.67	690.344	1378.67	690.344	2	14	1.1.1.2233.38	0	28.3167	-1	-1
2	59.91	59.91	84.02	52.51	44.75	gi|119467976	enolase/allergen Asp F 22 [Neosartorya fischeri NRRL 181] >gi			0	99	DQSKVDEFLNK	Carbamidomethyl@N-term	missed K-V@4	0.00160512	1378.67	690.345	1378.67	690.344	2	17	1.1.1.2240.13	0	28.6667	-1	-1
2	59.91	59.91	84.02	52.51	44.75	gi|119467976	enolase/allergen Asp F 22 [Neosartorya fischeri NRRL 181] >gi			0	99	DQSKVDEFLNK		missed K-V@4	-0.00135913	1321.65	661.832	1321.65	661.833	2	18	1.1.1.2229.36	0	28.1	-1	-1
2	59.91	59.91	84.02	52.51	44.75	gi|119467976	enolase/allergen Asp F 22 [Neosartorya fischeri NRRL 181] >gi			0	99	DQSKVDEFLNK		missed K-V@4	-0.00135913	1321.65	661.832	1321.65	661.833	2	13	1.1.1.2233.34	0	28.3167	-1	-1
2	59.91	59.91	84.02	52.51	44.75	gi|119467976	enolase/allergen Asp F 22 [Neosartorya fischeri NRRL 181] >gi			0	96.91	DQSKVDEFLNK		missed K-V@4	-0.00147702	1321.65	661.832	1321.65	661.833	2	11	1.1.1.2235.27	0	28.4167	-1	-1
2	59.91	59.91	84.02	52.51	44.75	gi|119467976	enolase/allergen Asp F 22 [Neosartorya fischeri NRRL 181] >gi			0	91.47	DQSKVDEFLNK	Carbamidomethyl(K)@4	missed K-V@4	-0.00015222	1378.67	690.344	1378.67	690.344	2	13	1.1.1.2226.26	0	27.95	-1	-1
2	59.91	59.91	84.02	52.51	44.75	gi|119467976	enolase/allergen Asp F 22 [Neosartorya fischeri NRRL 181] >gi			0	87.05	DQSKVDEFLNK	Carbamidomethyl@N-term	missed K-V@4	0.00141827	1378.67	690.344	1378.67	690.344	2	13	1.1.1.2238.15	0	28.5667	-1	-1
2	59.91	59.91	84.02	52.51	44.75	gi|119467976	enolase/allergen Asp F 22 [Neosartorya fischeri NRRL 181] >gi			0	75.95	DQSKVDEFLNK	Formyl@N-term	missed K-V@4	-0.00240003	1349.64	675.829	1349.65	675.83	2	13	1.1.1.2303.31	0	31.95	-1	-1
2	59.91	59.91	84.02	52.51	44.75	gi|119467976	enolase/allergen Asp F 22 [Neosartorya fischeri NRRL 181] >gi			0	25.07	DSYADNWGVM	Dethiomethyl(M)@10	cleaved M-V@C-term	0.00298535	1108.45	555.232	1108.45	555.23	2	11	1.1.1.2409.11	0	37.4833	-1	-1
2	59.91	59.91	84.02	52.51	44.75	gi|119467976	enolase/allergen Asp F 22 [Neosartorya fischeri NRRL 181] >gi			0	99	DSYADNWGVMVSHR	Oxidation(M)@10		-0.000872065	1651.7	826.859	1651.7	826.86	2	18	1.1.1.2256.40	0	29.5	-1	-1
2	59.91	59.91	84.02	52.51	44.75	gi|119467976	enolase/allergen Asp F 22 [Neosartorya fischeri NRRL 181] >gi			0	99	DSYADNWGVMVSHR	Oxidation(M)@10		-0.000800642	1651.7	826.859	1651.7	826.86	2	24	1.1.1.2258.42	0	29.6167	-1	-1
2	59.91	59.91	84.02	52.51	44.75	gi|119467976	enolase/allergen Asp F 22 [Neosartorya fischeri NRRL 181] >gi			0	99	DSYADNWGVMVSHR	Oxidation(M)@10		-0.00195469	1651.7	551.575	1651.7	551.576	3	18	1.1.1.2259.13	0	29.6333	-1	-1
2	59.91	59.91	84.02	52.51	44.75	gi|119467976	enolase/allergen Asp F 22 [Neosartorya fischeri NRRL 181] >gi			0	99	DSYADNWGVMVSHR	Oxidation(M)@10		-0.000872065	1651.7	826.859	1651.7	826.86	2	25	1.1.1.2260.22	0	29.7	-1	-1
2	59.91	59.91	84.02	52.51	44.75	gi|119467976	enolase/allergen Asp F 22 [Neosartorya fischeri NRRL 181] >gi			0	99	DSYADNWGVMVSHR	Oxidation(M)@10		-0.00205637	1651.7	551.575	1651.7	551.576	3	18	1.1.1.2261.8	0	29.75	-1	-1
2	59.91	59.91	84.02	52.51	44.75	gi|119467976	enolase/allergen Asp F 22 [Neosartorya fischeri NRRL 181] >gi			0	99	DSYADNWGVMVSHR	Oxidation(M)@10		-0.000800642	1651.7	826.859	1651.7	826.86	2	24	1.1.1.2262.25	0	29.8167	-1	-1
2	59.91	59.91	84.02	52.51	44.75	gi|119467976	enolase/allergen Asp F 22 [Neosartorya fischeri NRRL 181] >gi			0	99	DSYADNWGVMVSHR	Carbamidomethyl@N-term; Oxidation(M)@10		0.00177899	1708.73	855.371	1708.73	855.37	2	17	1.1.1.2268.47	0	30.1333	-1	-1
2	59.91	59.91	84.02	52.51	44.75	gi|119467976	enolase/allergen Asp F 22 [Neosartorya fischeri NRRL 181] >gi			0	99	DSYADNWGVMVSHR	Carbamidomethyl@N-term; Oxidation(M)@10		0.00260696	1708.73	855.372	1708.73	855.37	2	18	1.1.1.2270.47	0	30.2333	-1	-1
2	59.91	59.91	84.02	52.51	44.75	gi|119467976	enolase/allergen Asp F 22 [Neosartorya fischeri NRRL 181] >gi			0	99	DSYADNWGVMVSHR	Carbamyl(M)@10		0.00407354	1678.72	840.367	1678.72	840.365	2	19	1.1.1.2276.47	0	30.55	-1	-1
2	59.91	59.91	84.02	52.51	44.75	gi|119467976	enolase/allergen Asp F 22 [Neosartorya fischeri NRRL 181] >gi			0	99	DSYADNWGVMVSHR	Carbamyl(M)@10		0.00302148	1678.72	560.58	1678.72	560.579	3	18	1.1.1.2278.11	0	30.6333	-1	-1
2	59.91	59.91	84.02	52.51	44.75	gi|119467976	enolase/allergen Asp F 22 [Neosartorya fischeri NRRL 181] >gi			0	99	DSYADNWGVMVSHR			-0.00175614	1635.71	546.243	1635.71	546.244	3	16	1.1.1.2340.15	0	33.8833	-1	-1
2	59.91	59.91	84.02	52.51	44.75	gi|119467976	enolase/allergen Asp F 22 [Neosartorya fischeri NRRL 181] >gi			0	99	DSYADNWGVMVSHR	Oxidation(W)@7; Oxidation(M)@10		-0.0026552	1667.7	556.906	1667.7	556.907	3	15	1.1.1.2165.15	0	24.75	-1	-1
2	59.91	59.91	84.02	52.51	44.75	gi|119467976	enolase/allergen Asp F 22 [Neosartorya fischeri NRRL 181] >gi			0	99	DSYADNWGVMVSHR	Oxidation(M)@10		-0.00305332	1651.7	551.575	1651.7	551.576	3	15	1.1.1.2273.19	0	30.3833	-1	-1
2	59.91	59.91	84.02	52.51	44.75	gi|119467976	enolase/allergen Asp F 22 [Neosartorya fischeri NRRL 181] >gi			0	99	DSYADNWGVMVSHR			-0.00175614	1635.71	546.243	1635.71	546.244	3	16	1.1.1.2336.14	0	33.6667	-1	-1
2	59.91	59.91	84.02	52.51	44.75	gi|119467976	enolase/allergen Asp F 22 [Neosartorya fischeri NRRL 181] >gi			0	99	DSYADNWGVMVSHR	Oxidation(M)@10; Carbamidomethyl(H)@13		0.00362922	1708.73	855.372	1708.73	855.37	2	17	1.1.1.2248.23	0	29.0833	-1	-1
2	59.91	59.91	84.02	52.51	44.75	gi|119467976	enolase/allergen Asp F 22 [Neosartorya fischeri NRRL 181] >gi			0	99	DSYADNWGVMVSHR	Oxidation(M)@10		-0.000800642	1651.7	826.859	1651.7	826.86	2	15	1.1.1.2266.39	0	30.0167	-1	-1
2	59.91	59.91	84.02	52.51	44.75	gi|119467976	enolase/allergen Asp F 22 [Neosartorya fischeri NRRL 181] >gi			0	99	DSYADNWGVMVSHR	Carbamyl(M)@10		0.00295015	1678.72	560.58	1678.72	560.579	3	17	1.1.1.2280.7	0	30.7333	-1	-1
2	59.91	59.91	84.02	52.51	44.75	gi|119467976	enolase/allergen Asp F 22 [Neosartorya fischeri NRRL 181] >gi			0	99	DSYADNWGVMVSHR	Oxidation(M)@10		-0.00309268	1651.7	551.574	1651.7	551.576	3	13	1.1.1.2271.18	0	30.2667	-1	-1
2	59.91	59.91	84.02	52.51	44.75	gi|119467976	enolase/allergen Asp F 22 [Neosartorya fischeri NRRL 181] >gi			0	99	DSYADNWGVMVSHR	Oxidation(M)@10		-0.00199405	1651.7	551.575	1651.7	551.576	3	15	1.1.1.2263.9	0	29.85	-1	-1
2	59.91	59.91	84.02	52.51	44.75	gi|119467976	enolase/allergen Asp F 22 [Neosartorya fischeri NRRL 181] >gi			0	99	DSYADNWGVMVSHR	Oxidation(M)@10		-0.00205637	1651.7	551.575	1651.7	551.576	3	15	1.1.1.2257.14	0	29.5333	-1	-1
2	59.91	59.91	84.02	52.51	44.75	gi|119467976	enolase/allergen Asp F 22 [Neosartorya fischeri NRRL 181] >gi			0	99	DSYADNWGVMVSHR	Oxidation(M)@10		-0.00205637	1651.7	551.575	1651.7	551.576	3	14	1.1.1.2269.16	0	30.1667	-1	-1
2	59.91	59.91	84.02	52.51	44.75	gi|119467976	enolase/allergen Asp F 22 [Neosartorya fischeri NRRL 181] >gi			0	99	DSYADNWGVMVSHR	Carbamidomethyl@N-term; Oxidation(M)@10		0.00206256	1708.73	570.583	1708.73	570.583	3	15	1.1.1.2239.10	0	28.6	-1	-1
2	59.91	59.91	84.02	52.51	44.75	gi|119467976	enolase/allergen Asp F 22 [Neosartorya fischeri NRRL 181] >gi			0	99	DSYADNWGVMVSHR	Dioxidation(M)@10		0.00456626	1667.7	834.86	1667.7	834.857	2	15	1.1.1.2280.32	0	30.7667	-1	-1
2	59.91	59.91	84.02	52.51	44.75	gi|119467976	enolase/allergen Asp F 22 [Neosartorya fischeri NRRL 181] >gi			0	99	DSYADNWGVMVSHR	Dethiomethyl(M)@10		0.000742455	1587.71	530.243	1587.71	530.243	3	15	1.1.1.2204.9	0	26.7833	-1	-1
2	59.91	59.91	84.02	52.51	44.75	gi|119467976	enolase/allergen Asp F 22 [Neosartorya fischeri NRRL 181] >gi			0	99	DSYADNWGVMVSHR	Dethiomethyl(M)@10		-0.00105408	1587.71	794.86	1587.71	794.861	2	15	1.1.1.2205.26	0	26.8667	-1	-1
2	59.91	59.91	84.02	52.51	44.75	gi|119467976	enolase/allergen Asp F 22 [Neosartorya fischeri NRRL 181] >gi			0	99	DSYADNWGVMVSHR	Oxidation(M)@10		-0.00205637	1651.7	551.575	1651.7	551.576	3	14	1.1.1.2265.12	0	29.95	-1	-1
2	59.91	59.91	84.02	52.51	44.75	gi|119467976	enolase/allergen Asp F 22 [Neosartorya fischeri NRRL 181] >gi			0	99	DSYADNWGVMVSHR	Oxidation(M)@10		-0.00111321	1651.7	826.859	1651.7	826.86	2	14	1.1.1.2268.41	0	30.1333	-1	-1
2	59.91	59.91	84.02	52.51	44.75	gi|119467976	enolase/allergen Asp F 22 [Neosartorya fischeri NRRL 181] >gi			0	99	DSYADNWGVMVSHR	Oxidation(W)@7; Oxidation(M)@10		-0.000118474	1667.7	834.857	1667.7	834.857	2	14	1.1.1.2164.44	0	24.7333	-1	-1
2	59.91	59.91	84.02	52.51	44.75	gi|119467976	enolase/allergen Asp F 22 [Neosartorya fischeri NRRL 181] >gi			0	99	DSYADNWGVMVSHR	Dethiomethyl(M)@10		-0.000837546	1587.71	794.86	1587.71	794.861	2	14	1.1.1.2203.31	0	26.7667	-1	-1
2	59.91	59.91	84.02	52.51	44.75	gi|119467976	enolase/allergen Asp F 22 [Neosartorya fischeri NRRL 181] >gi			0	99	DSYADNWGVMVSHR	Dethiomethyl(M)@10; Oxidation(H)@13		0.000697803	1603.7	802.858	1603.7	802.858	2	16	1.1.1.2264.28	0	29.9167	-1	-1
2	59.91	59.91	84.02	52.51	44.75	gi|119467976	enolase/allergen Asp F 22 [Neosartorya fischeri NRRL 181] >gi			0	99	DSYADNWGVMVSHR	Carbamyl(M)@10		0.00432516	1678.72	840.367	1678.72	840.365	2	14	1.1.1.2283.42	0	30.9167	-1	-1
2	59.91	59.91	84.02	52.51	44.75	gi|119467976	enolase/allergen Asp F 22 [Neosartorya fischeri NRRL 181] >gi			0	99	DSYADNWGVMVSHR	Oxidation(W)@7; Oxidation(M)@10		0.00210554	1667.7	556.908	1667.7	556.907	3	14	1.1.1.2233.18	0	28.3	-1	-1
2	59.91	59.91	84.02	52.51	44.75	gi|119467976	enolase/allergen Asp F 22 [Neosartorya fischeri NRRL 181] >gi			0	99	DSYADNWGVMVSHR	Oxidation(W)@7; Oxidation(M)@10		0.00203789	1667.7	556.908	1667.7	556.907	3	13	1.1.1.2235.10	0	28.4	-1	-1
2	59.91	59.91	84.02	52.51	44.75	gi|119467976	enolase/allergen Asp F 22 [Neosartorya fischeri NRRL 181] >gi			0	99	DSYADNWGVMVSHR	Oxidation(M)@10; Carbamidomethyl(H)@13		0.00224566	1708.73	570.583	1708.73	570.583	3	15	1.1.1.2253.13	0	29.3333	-1	-1
2	59.91	59.91	84.02	52.51	44.75	gi|119467976	enolase/allergen Asp F 22 [Neosartorya fischeri NRRL 181] >gi			0	98.87	DSYADNWGVMVSHR			-0.00166099	1635.71	546.243	1635.71	546.244	3	12	1.1.1.2342.17	0	33.9833	-1	-1
2	59.91	59.91	84.02	52.51	44.75	gi|119467976	enolase/allergen Asp F 22 [Neosartorya fischeri NRRL 181] >gi			0	98.82	DSYADNWGVMVSHR	Formyl@N-term; Oxidation(M)@10		-0.000198843	1679.7	840.857	1679.7	840.857	2	19	1.1.1.2331.42	0	33.4167	-1	-1
2	59.91	59.91	84.02	52.51	44.75	gi|119467976	enolase/allergen Asp F 22 [Neosartorya fischeri NRRL 181] >gi			0	98.65	DSYADNWGVMVSHR	Carbamyl(M)@10		0.00306293	1678.72	560.58	1678.72	560.579	3	15	1.1.1.2277.25	0	30.6	-1	-1
2	59.91	59.91	84.02	52.51	44.75	gi|119467976	enolase/allergen Asp F 22 [Neosartorya fischeri NRRL 181] >gi			0	98.28	DSYADNWGVMVSHR	Carbamyl(M)@10		0.00302148	1678.72	560.58	1678.72	560.579	3	15	1.1.1.2282.13	0	30.85	-1	-1
2	59.91	59.91	84.02	52.51	44.75	gi|119467976	enolase/allergen Asp F 22 [Neosartorya fischeri NRRL 181] >gi			0	98.21	DSYADNWGVMVSHR	Oxidation(M)@10; Carbamidomethyl(H)@13		0.00224566	1708.73	570.583	1708.73	570.583	3	15	1.1.1.2257.18	0	29.5333	-1	-1
2	59.91	59.91	84.02	52.51	44.75	gi|119467976	enolase/allergen Asp F 22 [Neosartorya fischeri NRRL 181] >gi			0	97.25	DSYADNWGVMVSHR	Dioxidation(M)@10		0.0048136	1667.7	834.86	1667.7	834.857	2	14	1.1.1.2282.36	0	30.8667	-1	-1
2	59.91	59.91	84.02	52.51	44.75	gi|119467976	enolase/allergen Asp F 22 [Neosartorya fischeri NRRL 181] >gi			0	96.89	DSYADNWGVMVSHR	Carbamidomethyl@N-term; Oxidation(M)@10		0.00409832	1708.73	855.372	1708.73	855.37	2	14	1.1.1.2238.24	0	28.5667	-1	-1
2	59.91	59.91	84.02	52.51	44.75	gi|119467976	enolase/allergen Asp F 22 [Neosartorya fischeri NRRL 181] >gi			0	96.66	DSYADNWGVMVSHR	Oxidation(M)@10		-0.00199405	1651.7	551.575	1651.7	551.576	3	13	1.1.1.2267.19	0	30.0667	-1	-1
2	59.91	59.91	84.02	52.51	44.75	gi|119467976	enolase/allergen Asp F 22 [Neosartorya fischeri NRRL 181] >gi			0	95.51	DSYADNWGVMVSHR	Carbamyl(M)@10		0.00302148	1678.72	560.58	1678.72	560.579	3	14	1.1.1.2275.24	0	30.4833	-1	-1
2	59.91	59.91	84.02	52.51	44.75	gi|119467976	enolase/allergen Asp F 22 [Neosartorya fischeri NRRL 181] >gi			0	92.88	DSYADNWGVMVSHR	Carbamyl(M)@10		0.00432516	1678.72	840.367	1678.72	840.365	2	14	1.1.1.2286.18	0	31.0667	-1	-1
2	59.91	59.91	84.02	52.51	44.75	gi|119467976	enolase/allergen Asp F 22 [Neosartorya fischeri NRRL 181] >gi			0	92.86	DSYADNWGVMVSHR	Oxidation(M)@10		-0.000162997	1651.7	551.576	1651.7	551.576	3	12	1.1.1.2275.21	0	30.4833	-1	-1
2	59.91	59.91	84.02	52.51	44.75	gi|119467976	enolase/allergen Asp F 22 [Neosartorya fischeri NRRL 181] >gi			0	92.2	DSYADNWGVMVSHR	Carbamyl(M)@10; Carbamidomethyl(H)@13		-0.000164819	1735.74	579.586	1735.74	579.586	3	15	1.1.1.2275.25	0	30.4833	-1	-1
2	59.91	59.91	84.02	52.51	44.75	gi|119467976	enolase/allergen Asp F 22 [Neosartorya fischeri NRRL 181] >gi			0	88.85	DSYADNWGVMVSHR	Oxidation(W)@7; Oxidation(M)@10		0.00053794	1667.7	834.857	1667.7	834.857	2	12	1.1.1.2234.44	0	28.3667	-1	-1
2	59.91	59.91	84.02	52.51	44.75	gi|119467976	enolase/allergen Asp F 22 [Neosartorya fischeri NRRL 181] >gi			0	87.47	DSYADNWGVMVSHR	Oxidation(M)@10; Carbamidomethyl(H)@13		0.00214399	1708.73	570.583	1708.73	570.583	3	14	1.1.1.2249.9	0	29.1167	-1	-1
2	59.91	59.91	84.02	52.51	44.75	gi|119467976	enolase/allergen Asp F 22 [Neosartorya fischeri NRRL 181] >gi			0	86.95	DSYADNWGVMVSHR	Oxidation(M)@10; Carbamidomethyl(H)@13		0.00237086	1708.73	570.583	1708.73	570.583	3	14	1.1.1.2251.13	0	29.2167	-1	-1
2	59.91	59.91	84.02	52.51	44.75	gi|119467976	enolase/allergen Asp F 22 [Neosartorya fischeri NRRL 181] >gi			0	86.03	DSYADNWGVMVSHR	Oxidation(M)@10		0.000242579	1651.71	551.576	1651.7	551.576	3	11	1.1.1.2232.16	0	28.25	-1	-1
2	59.91	59.91	84.02	52.51	44.75	gi|119467976	enolase/allergen Asp F 22 [Neosartorya fischeri NRRL 181] >gi			0	85.27	DSYADNWGVMVSHR	Carbamyl(M)@10		0.00407354	1678.72	840.367	1678.72	840.365	2	13	1.1.1.2284.41	0	30.9667	-1	-1
2	59.91	59.91	84.02	52.51	44.75	gi|119467976	enolase/allergen Asp F 22 [Neosartorya fischeri NRRL 181] >gi			0	80.77	DSYADNWGVMVSHR	Carbamidomethyl@N-term; Oxidation(M)@10		0.00141157	1708.73	570.583	1708.73	570.583	3	13	1.1.1.2267.28	0	30.0667	-1	-1
2	59.91	59.91	84.02	52.51	44.75	gi|119467976	enolase/allergen Asp F 22 [Neosartorya fischeri NRRL 181] >gi			0	73.64	DSYADNWGVMVSHR	Dethiomethyl(M)@10		0.000742455	1587.71	530.243	1587.71	530.243	3	13	1.1.1.2204.10	0	26.7833	-1	-1
2	59.91	59.91	84.02	52.51	44.75	gi|119467976	enolase/allergen Asp F 22 [Neosartorya fischeri NRRL 181] >gi			0	73.03	DSYADNWGVMVSHR	Dethiomethyl(M)@10		0.000742455	1587.71	530.243	1587.71	530.243	3	12	1.1.1.2208.8	0	27	-1	-1
2	59.91	59.91	84.02	52.51	44.75	gi|119467976	enolase/allergen Asp F 22 [Neosartorya fischeri NRRL 181] >gi			0	65.02	DSYADNWGVMVSHR	Carbamyl(M)@10; Carbamidomethyl(H)@13		-0.000118952	1735.74	579.586	1735.74	579.586	3	14	1.1.1.2273.24	0	30.3833	-1	-1
2	59.91	59.91	84.02	52.51	44.75	gi|119467976	enolase/allergen Asp F 22 [Neosartorya fischeri NRRL 181] >gi			0	53.46	DSYADNWGVMVSHR	Carbamidomethyl(D)@5; Oxidation(M)@10		0.00232709	1708.73	570.583	1708.73	570.583	3	13	1.1.1.2245.5	0	28.9167	-1	-1
2	59.91	59.91	84.02	52.51	44.75	gi|119467976	enolase/allergen Asp F 22 [Neosartorya fischeri NRRL 181] >gi			0	45.11	DSYADNWGVMVSHR	Oxidation(M)@10; Carbamidomethyl(H)@13		0.00237086	1708.73	570.583	1708.73	570.583	3	13	1.1.1.2255.16	0	29.4333	-1	-1
2	59.91	59.91	84.02	52.51	44.75	gi|119467976	enolase/allergen Asp F 22 [Neosartorya fischeri NRRL 181] >gi			0	44.28	DSYADNWGVMVSHR	Oxidation(W)@7; Oxidation(M)@10		-0.00272285	1667.7	556.906	1667.7	556.907	3	12	1.1.1.2163.14	0	24.65	-1	-1
2	59.91	59.91	84.02	52.51	44.75	gi|119467976	enolase/allergen Asp F 22 [Neosartorya fischeri NRRL 181] >gi			0	27.84	DSYADNWGVMVSHR	Dethiomethyl(M)@10		0.000818151	1587.71	530.243	1587.71	530.243	3	12	1.1.1.2206.10	0	26.9	-1	-1
2	59.91	59.91	84.02	52.51	44.75	gi|119467976	enolase/allergen Asp F 22 [Neosartorya fischeri NRRL 181] >gi			0	99	ENIDVKDQSK		missed K-D@6	-0.00133938	1174.58	588.298	1174.58	588.299	2	17	1.1.1.1479.2	0	12.25	-1	-1
2	59.91	59.91	84.02	52.51	44.75	gi|119467976	enolase/allergen Asp F 22 [Neosartorya fischeri NRRL 181] >gi			0	99	ENIDVKDQSK		missed K-D@6	-0.000819158	1174.58	588.298	1174.58	588.299	2	12	1.1.1.1465.2	0	12.0833	-1	-1
2	59.91	59.91	84.02	52.51	44.75	gi|119467976	enolase/allergen Asp F 22 [Neosartorya fischeri NRRL 181] >gi			0	99	ENIDVKDQSK		missed K-D@6	-0.00140571	1174.58	588.298	1174.58	588.299	2	16	1.1.1.1472.2	0	12.1667	-1	-1
2	59.91	59.91	84.02	52.51	44.75	gi|119467976	enolase/allergen Asp F 22 [Neosartorya fischeri NRRL 181] >gi			0	99	ENIDVKDQSK		missed K-D@6	-0.00140571	1174.58	588.298	1174.58	588.299	2	16	1.1.1.1483.2	0	12.3667	-1	-1
2	59.91	59.91	84.02	52.51	44.75	gi|119467976	enolase/allergen Asp F 22 [Neosartorya fischeri NRRL 181] >gi			0	97.82	ENIDVKDQSK	Formyl@N-term	missed K-D@6	-0.00127531	1202.58	602.296	1202.58	602.296	2	14	1.1.1.2063.3	0	19.45	-1	-1
2	59.91	59.91	84.02	52.51	44.75	gi|119467976	enolase/allergen Asp F 22 [Neosartorya fischeri NRRL 181] >gi			0	99	GNPTVEVDVVTETGLHR	Carbamidomethyl(H)@16		-0.000984129	1878.94	940.479	1878.94	940.479	2	21	1.1.1.2310.48	0	32.3333	-1	-1
2	59.91	59.91	84.02	52.51	44.75	gi|119467976	enolase/allergen Asp F 22 [Neosartorya fischeri NRRL 181] >gi			0	99	GNPTVEVDVVTETGLHR	Carbamidomethyl(H)@16		-0.00147241	1878.94	940.478	1878.94	940.479	2	25	1.1.1.2314.26	0	32.55	-1	-1
2	59.91	59.91	84.02	52.51	44.75	gi|119467976	enolase/allergen Asp F 22 [Neosartorya fischeri NRRL 181] >gi			0	99	GNPTVEVDVVTETGLHR	Carbamidomethyl(H)@16		-0.0011416	1878.94	940.479	1878.94	940.479	2	22	1.1.1.2316.30	0	32.65	-1	-1
2	59.91	59.91	84.02	52.51	44.75	gi|119467976	enolase/allergen Asp F 22 [Neosartorya fischeri NRRL 181] >gi			0	99	GNPTVEVDVVTETGLHR	Carbamidomethyl(H)@16		-0.00428423	1878.94	627.32	1878.94	627.322	3	19	1.1.1.2317.9	0	32.6833	-1	-1
2	59.91	59.91	84.02	52.51	44.75	gi|119467976	enolase/allergen Asp F 22 [Neosartorya fischeri NRRL 181] >gi			0	99	GNPTVEVDVVTETGLHR			-0.00228815	1821.92	911.967	1821.92	911.968	2	27	1.1.1.2317.19	0	32.7	-1	-1
2	59.91	59.91	84.02	52.51	44.75	gi|119467976	enolase/allergen Asp F 22 [Neosartorya fischeri NRRL 181] >gi			0	99	GNPTVEVDVVTETGLHR			-0.0010774	1821.92	608.314	1821.92	608.315	3	19	1.1.1.2318.10	0	32.7167	-1	-1
2	59.91	59.91	84.02	52.51	44.75	gi|119467976	enolase/allergen Asp F 22 [Neosartorya fischeri NRRL 181] >gi			0	99	GNPTVEVDVVTETGLHR	Carbamidomethyl@N-term		-0.00147241	1878.94	940.478	1878.94	940.479	2	21	1.1.1.2318.31	0	32.75	-1	-1
2	59.91	59.91	84.02	52.51	44.75	gi|119467976	enolase/allergen Asp F 22 [Neosartorya fischeri NRRL 181] >gi			0	99	GNPTVEVDVVTETGLHR	Carbamidomethyl@N-term		-0.00408696	1878.94	627.32	1878.94	627.322	3	19	1.1.1.2319.7	0	32.7833	-1	-1
2	59.91	59.91	84.02	52.51	44.75	gi|119467976	enolase/allergen Asp F 22 [Neosartorya fischeri NRRL 181] >gi			0	99	GNPTVEVDVVTETGLHR			-0.00189384	1821.92	911.967	1821.92	911.968	2	28	1.1.1.2319.21	0	32.8	-1	-1
2	59.91	59.91	84.02	52.51	44.75	gi|119467976	enolase/allergen Asp F 22 [Neosartorya fischeri NRRL 181] >gi			0	99	GNPTVEVDVVTETGLHR			-0.00095721	1821.92	608.314	1821.92	608.315	3	19	1.1.1.2320.7	0	32.8333	-1	-1
2	59.91	59.91	84.02	52.51	44.75	gi|119467976	enolase/allergen Asp F 22 [Neosartorya fischeri NRRL 181] >gi			0	99	GNPTVEVDVVTETGLHR	Carbamidomethyl@N-term		-0.0011416	1878.94	940.479	1878.94	940.479	2	22	1.1.1.2320.30	0	32.85	-1	-1
2	59.91	59.91	84.02	52.51	44.75	gi|119467976	enolase/allergen Asp F 22 [Neosartorya fischeri NRRL 181] >gi			0	99	GNPTVEVDVVTETGLHR	Carbamidomethyl@N-term		-0.00281939	1878.94	627.321	1878.94	627.322	3	19	1.1.1.2321.10	0	32.8833	-1	-1
2	59.91	59.91	84.02	52.51	44.75	gi|119467976	enolase/allergen Asp F 22 [Neosartorya fischeri NRRL 181] >gi			0	99	GNPTVEVDVVTETGLHR			-0.0010774	1821.92	608.314	1821.92	608.315	3	20	1.1.1.2322.7	0	32.9333	-1	-1
2	59.91	59.91	84.02	52.51	44.75	gi|119467976	enolase/allergen Asp F 22 [Neosartorya fischeri NRRL 181] >gi			0	99	GNPTVEVDVVTETGLHR	Carbamidomethyl@N-term		-0.00262212	1878.94	627.321	1878.94	627.322	3	19	1.1.1.2323.9	0	32.9833	-1	-1
2	59.91	59.91	84.02	52.51	44.75	gi|119467976	enolase/allergen Asp F 22 [Neosartorya fischeri NRRL 181] >gi			0	99	GNPTVEVDVVTETGLHR			-0.00189384	1821.92	911.967	1821.92	911.968	2	26	1.1.1.2323.22	0	33.0167	-1	-1
2	59.91	59.91	84.02	52.51	44.75	gi|119467976	enolase/allergen Asp F 22 [Neosartorya fischeri NRRL 181] >gi			0	99	GNPTVEVDVVTETGLHR			-0.00095721	1821.92	608.314	1821.92	608.315	3	18	1.1.1.2324.8	0	33.0333	-1	-1
2	59.91	59.91	84.02	52.51	44.75	gi|119467976	enolase/allergen Asp F 22 [Neosartorya fischeri NRRL 181] >gi			0	99	GNPTVEVDVVTETGLHR			-0.00198016	1821.92	911.967	1821.92	911.968	2	25	1.1.1.2324.23	0	33.05	-1	-1
2	59.91	59.91	84.02	52.51	44.75	gi|119467976	enolase/allergen Asp F 22 [Neosartorya fischeri NRRL 181] >gi			0	99	GNPTVEVDVVTETGLHR	Carbamidomethyl@N-term		-0.0011416	1878.94	940.479	1878.94	940.479	2	21	1.1.1.2324.26	0	33.0667	-1	-1
2	59.91	59.91	84.02	52.51	44.75	gi|119467976	enolase/allergen Asp F 22 [Neosartorya fischeri NRRL 181] >gi			0	99	GNPTVEVDVVTETGLHR			-0.00228815	1821.92	911.967	1821.92	911.968	2	24	1.1.1.2325.29	0	33.1167	-1	-1
2	59.91	59.91	84.02	52.51	44.75	gi|119467976	enolase/allergen Asp F 22 [Neosartorya fischeri NRRL 181] >gi			0	99	GNPTVEVDVVTETGLHR			-0.000904565	1821.92	608.314	1821.92	608.315	3	17	1.1.1.2326.8	0	33.15	-1	-1
2	59.91	59.91	84.02	52.51	44.75	gi|119467976	enolase/allergen Asp F 22 [Neosartorya fischeri NRRL 181] >gi			0	99	GNPTVEVDVVTETGLHR	Carbamidomethyl@N-term		-0.00105022	1878.94	940.479	1878.94	940.479	2	20	1.1.1.2326.22	0	33.1667	-1	-1
2	59.91	59.91	84.02	52.51	44.75	gi|119467976	enolase/allergen Asp F 22 [Neosartorya fischeri NRRL 181] >gi			0	99	GNPTVEVDVVTETGLHR	Carbamidomethyl@N-term		-0.0026793	1878.94	627.321	1878.94	627.322	3	17	1.1.1.2327.13	0	33.2	-1	-1
2	59.91	59.91	84.02	52.51	44.75	gi|119467976	enolase/allergen Asp F 22 [Neosartorya fischeri NRRL 181] >gi			0	99	GNPTVEVDVVTETGLHR			-0.00198016	1821.92	911.967	1821.92	911.968	2	23	1.1.1.2327.33	0	33.2167	-1	-1
2	59.91	59.91	84.02	52.51	44.75	gi|119467976	enolase/allergen Asp F 22 [Neosartorya fischeri NRRL 181] >gi			0	99	GNPTVEVDVVTETGLHR			-0.00095721	1821.92	608.314	1821.92	608.315	3	19	1.1.1.2328.11	0	33.25	-1	-1
2	59.91	59.91	84.02	52.51	44.75	gi|119467976	enolase/allergen Asp F 22 [Neosartorya fischeri NRRL 181] >gi			0	99	GNPTVEVDVVTETGLHR			-0.00198016	1821.92	911.967	1821.92	911.968	2	21	1.1.1.2328.29	0	33.2667	-1	-1
2	59.91	59.91	84.02	52.51	44.75	gi|119467976	enolase/allergen Asp F 22 [Neosartorya fischeri NRRL 181] >gi			0	99	GNPTVEVDVVTETGLHR			-0.00228815	1821.92	911.967	1821.92	911.968	2	22	1.1.1.2329.43	0	33.3167	-1	-1
2	59.91	59.91	84.02	52.51	44.75	gi|119467976	enolase/allergen Asp F 22 [Neosartorya fischeri NRRL 181] >gi			0	99	GNPTVEVDVVTETGLHR	Carbamidomethyl@N-term		-0.000984129	1878.94	940.479	1878.94	940.479	2	19	1.1.1.2329.45	0	33.3167	-1	-1
2	59.91	59.91	84.02	52.51	44.75	gi|119467976	enolase/allergen Asp F 22 [Neosartorya fischeri NRRL 181] >gi			0	99	GNPTVEVDVVTETGLHR			-0.00072146	1821.92	608.314	1821.92	608.315	3	17	1.1.1.2330.18	0	33.35	-1	-1
2	59.91	59.91	84.02	52.51	44.75	gi|119467976	enolase/allergen Asp F 22 [Neosartorya fischeri NRRL 181] >gi			0	99	GNPTVEVDVVTETGLHR	Carbamidomethyl@N-term		-0.00105022	1878.94	940.479	1878.94	940.479	2	18	1.1.1.2330.48	0	33.3667	-1	-1
2	59.91	59.91	84.02	52.51	44.75	gi|119467976	enolase/allergen Asp F 22 [Neosartorya fischeri NRRL 181] >gi			0	99	GNPTVEVDVVTETGLHR			-0.00132342	1821.92	608.314	1821.92	608.315	3	18	1.1.1.2332.22	0	33.4667	-1	-1
2	59.91	59.91	84.02	52.51	44.75	gi|119467976	enolase/allergen Asp F 22 [Neosartorya fischeri NRRL 181] >gi			0	99	GNPTVEVDVVTETGLHR			-0.00127078	1821.92	608.314	1821.92	608.315	3	18	1.1.1.2334.21	0	33.5667	-1	-1
2	59.91	59.91	84.02	52.51	44.75	gi|119467976	enolase/allergen Asp F 22 [Neosartorya fischeri NRRL 181] >gi			0	99	GNPTVEVDVVTETGLHR			-0.00185809	1821.92	911.967	1821.92	911.968	2	19	1.1.1.2335.47	0	33.6333	-1	-1
2	59.91	59.91	84.02	52.51	44.75	gi|119467976	enolase/allergen Asp F 22 [Neosartorya fischeri NRRL 181] >gi			0	99	GNPTVEVDVVTETGLHR			-0.000894292	1821.92	608.314	1821.92	608.315	3	17	1.1.1.2336.20	0	33.6667	-1	-1
2	59.91	59.91	84.02	52.51	44.75	gi|119467976	enolase/allergen Asp F 22 [Neosartorya fischeri NRRL 181] >gi			0	99	GNPTVEVDVVTETGLHR			-0.00216608	1821.92	911.967	1821.92	911.968	2	18	1.1.1.2337.46	0	33.75	-1	-1
2	59.91	59.91	84.02	52.51	44.75	gi|119467976	enolase/allergen Asp F 22 [Neosartorya fischeri NRRL 181] >gi			0	99	GNPTVEVDVVTETGLHR			-0.00198016	1821.92	911.967	1821.92	911.968	2	19	1.1.1.2339.46	0	33.85	-1	-1
2	59.91	59.91	84.02	52.51	44.75	gi|119467976	enolase/allergen Asp F 22 [Neosartorya fischeri NRRL 181] >gi			0	99	GNPTVEVDVVTETGLHR			-0.00177177	1821.92	911.967	1821.92	911.968	2	17	1.1.1.2341.48	0	33.95	-1	-1
2	59.91	59.91	84.02	52.51	44.75	gi|119467976	enolase/allergen Asp F 22 [Neosartorya fischeri NRRL 181] >gi			0	99	GNPTVEVDVVTETGLHR			-0.000917282	1821.92	911.968	1821.92	911.968	2	18	1.1.1.2343.48	0	34.0667	-1	-1
2	59.91	59.91	84.02	52.51	44.75	gi|119467976	enolase/allergen Asp F 22 [Neosartorya fischeri NRRL 181] >gi			0	99	GNPTVEVDVVTETGLHR			-0.00128349	1821.92	911.968	1821.92	911.968	2	16	1.1.1.2345.45	0	34.1667	-1	-1
2	59.91	59.91	84.02	52.51	44.75	gi|119467976	enolase/allergen Asp F 22 [Neosartorya fischeri NRRL 181] >gi			0	99	GNPTVEVDVVTETGLHR			-0.00216608	1821.92	911.967	1821.92	911.968	2	17	1.1.1.2351.47	0	34.4833	-1	-1
2	59.91	59.91	84.02	52.51	44.75	gi|119467976	enolase/allergen Asp F 22 [Neosartorya fischeri NRRL 181] >gi			0	99	GNPTVEVDVVTETGLHR			0.00241437	1821.92	911.97	1821.92	911.968	2	18	1.1.1.2358.16	0	34.8333	-1	-1
2	59.91	59.91	84.02	52.51	44.75	gi|119467976	enolase/allergen Asp F 22 [Neosartorya fischeri NRRL 181] >gi			0	99	GNPTVEVDVVTETGLHR			-0.00189384	1821.92	911.967	1821.92	911.968	2	17	1.1.1.2360.18	0	34.95	-1	-1
2	59.91	59.91	84.02	52.51	44.75	gi|119467976	enolase/allergen Asp F 22 [Neosartorya fischeri NRRL 181] >gi			0	99	GNPTVEVDVVTETGLHR			-0.00729303	1821.91	911.965	1821.92	911.968	2	18	1.1.1.2363.21	0	35.1	-1	-1
2	59.91	59.91	84.02	52.51	44.75	gi|119467976	enolase/allergen Asp F 22 [Neosartorya fischeri NRRL 181] >gi			0	99	GNPTVEVDVVTETGLHR			-0.00127078	1821.92	608.314	1821.92	608.315	3	17	1.1.1.2368.7	0	35.3333	-1	-1
2	59.91	59.91	84.02	52.51	44.75	gi|119467976	enolase/allergen Asp F 22 [Neosartorya fischeri NRRL 181] >gi			0	99	GNPTVEVDVVTETGLHR			-0.00132342	1821.92	608.314	1821.92	608.315	3	15	1.1.1.2369.14	0	35.3833	-1	-1
2	59.91	59.91	84.02	52.51	44.75	gi|119467976	enolase/allergen Asp F 22 [Neosartorya fischeri NRRL 181] >gi			0	99	GNPTVEVDVVTETGLHR	Formyl@N-term		0.00354229	1849.92	925.967	1849.92	925.966	2	20	1.1.1.2405.41	0	37.3	-1	-1
2	59.91	59.91	84.02	52.51	44.75	gi|119467976	enolase/allergen Asp F 22 [Neosartorya fischeri NRRL 181] >gi			0	99	GNPTVEVDVVTETGLHR	Formyl@N-term		0.00345349	1849.92	925.967	1849.92	925.966	2	23	1.1.1.2407.47	0	37.4	-1	-1
2	59.91	59.91	84.02	52.51	44.75	gi|119467976	enolase/allergen Asp F 22 [Neosartorya fischeri NRRL 181] >gi			0	99	GNPTVEVDVVTETGLHR	Formyl@N-term		0.00354229	1849.92	925.967	1849.92	925.966	2	21	1.1.1.2409.46	0	37.5167	-1	-1
2	59.91	59.91	84.02	52.51	44.75	gi|119467976	enolase/allergen Asp F 22 [Neosartorya fischeri NRRL 181] >gi			0	99	GNPTVEVDVVTETGLHR	Formyl@N-term		0.00345349	1849.92	925.967	1849.92	925.966	2	21	1.1.1.2411.30	0	37.6167	-1	-1
2	59.91	59.91	84.02	52.51	44.75	gi|119467976	enolase/allergen Asp F 22 [Neosartorya fischeri NRRL 181] >gi			0	99	GNPTVEVDVVTETGLHR	Carbamidomethyl(H)@16		-0.0011416	1878.94	940.479	1878.94	940.479	2	19	1.1.1.2312.49	0	32.45	-1	-1
2	59.91	59.91	84.02	52.51	44.75	gi|119467976	enolase/allergen Asp F 22 [Neosartorya fischeri NRRL 181] >gi			0	99	GNPTVEVDVVTETGLHR	Carbamidomethyl(H)@16		0.000616594	1878.94	627.322	1878.94	627.322	3	18	1.1.1.2313.9	0	32.4667	-1	-1
2	59.91	59.91	84.02	52.51	44.75	gi|119467976	enolase/allergen Asp F 22 [Neosartorya fischeri NRRL 181] >gi			0	99	GNPTVEVDVVTETGLHR	Carbamidomethyl(H)@16		-0.00408696	1878.94	627.32	1878.94	627.322	3	18	1.1.1.2315.7	0	32.5667	-1	-1
2	59.91	59.91	84.02	52.51	44.75	gi|119467976	enolase/allergen Asp F 22 [Neosartorya fischeri NRRL 181] >gi			0	99	GNPTVEVDVVTETGLHR			-0.00095721	1821.92	608.314	1821.92	608.315	3	16	1.1.1.2316.11	0	32.6167	-1	-1
2	59.91	59.91	84.02	52.51	44.75	gi|119467976	enolase/allergen Asp F 22 [Neosartorya fischeri NRRL 181] >gi			0	99	GNPTVEVDVVTETGLHR	Carbamidomethyl@N-term		-0.0011416	1878.94	940.479	1878.94	940.479	2	17	1.1.1.2328.30	0	33.2667	-1	-1
2	59.91	59.91	84.02	52.51	44.75	gi|119467976	enolase/allergen Asp F 22 [Neosartorya fischeri NRRL 181] >gi			0	99	GNPTVEVDVVTETGLHR	Carbamidomethyl@N-term		-0.00245318	1878.94	627.321	1878.94	627.322	3	17	1.1.1.2329.13	0	33.3	-1	-1
2	59.91	59.91	84.02	52.51	44.75	gi|119467976	enolase/allergen Asp F 22 [Neosartorya fischeri NRRL 181] >gi			0	99	GNPTVEVDVVTETGLHR			-0.00072146	1821.92	608.314	1821.92	608.315	3	16	1.1.1.2338.20	0	33.7833	-1	-1
2	59.91	59.91	84.02	52.51	44.75	gi|119467976	enolase/allergen Asp F 22 [Neosartorya fischeri NRRL 181] >gi			0	99	GNPTVEVDVVTETGLHR			-0.000528082	1821.92	608.314	1821.92	608.315	3	16	1.1.1.2340.20	0	33.8833	-1	-1
2	59.91	59.91	84.02	52.51	44.75	gi|119467976	enolase/allergen Asp F 22 [Neosartorya fischeri NRRL 181] >gi			0	99	GNPTVEVDVVTETGLHR			0.00294065	1821.93	608.316	1821.92	608.315	3	16	1.1.1.2342.21	0	33.9833	-1	-1
2	59.91	59.91	84.02	52.51	44.75	gi|119467976	enolase/allergen Asp F 22 [Neosartorya fischeri NRRL 181] >gi			0	99	GNPTVEVDVVTETGLHR			0.00331713	1821.93	608.316	1821.92	608.315	3	16	1.1.1.2344.18	0	34.1	-1	-1
2	59.91	59.91	84.02	52.51	44.75	gi|119467976	enolase/allergen Asp F 22 [Neosartorya fischeri NRRL 181] >gi			0	99	GNPTVEVDVVTETGLHR			-0.00177177	1821.92	911.967	1821.92	911.968	2	15	1.1.1.2349.50	0	34.3833	-1	-1
2	59.91	59.91	84.02	52.51	44.75	gi|119467976	enolase/allergen Asp F 22 [Neosartorya fischeri NRRL 181] >gi			0	99	GNPTVEVDVVTETGLHR			-0.00223895	1821.92	608.314	1821.92	608.315	3	16	1.1.1.2361.10	0	34.9833	-1	-1
2	59.91	59.91	84.02	52.51	44.75	gi|119467976	enolase/allergen Asp F 22 [Neosartorya fischeri NRRL 181] >gi			0	99	GNPTVEVDVVTETGLHR			-0.00223895	1821.92	608.314	1821.92	608.315	3	16	1.1.1.2362.7	0	35.0333	-1	-1
2	59.91	59.91	84.02	52.51	44.75	gi|119467976	enolase/allergen Asp F 22 [Neosartorya fischeri NRRL 181] >gi			0	99	GNPTVEVDVVTETGLHR			-0.00729303	1821.91	911.965	1821.92	911.968	2	16	1.1.1.2367.30	0	35.3167	-1	-1
2	59.91	59.91	84.02	52.51	44.75	gi|119467976	enolase/allergen Asp F 22 [Neosartorya fischeri NRRL 181] >gi			0	99	GNPTVEVDVVTETGLHR	Carbamidomethyl@N-term		-0.00105022	1878.94	940.479	1878.94	940.479	2	16	1.1.1.2330.49	0	33.3667	-1	-1
2	59.91	59.91	84.02	52.51	44.75	gi|119467976	enolase/allergen Asp F 22 [Neosartorya fischeri NRRL 181] >gi			0	99	GNPTVEVDVVTETGLHR	Carbamidomethyl@N-term		-0.00373492	1878.94	627.321	1878.94	627.322	3	16	1.1.1.2333.20	0	33.5167	-1	-1
2	59.91	59.91	84.02	52.51	44.75	gi|119467976	enolase/allergen Asp F 22 [Neosartorya fischeri NRRL 181] >gi			0	99	GNPTVEVDVVTETGLHR			-0.00216608	1821.92	911.967	1821.92	911.968	2	15	1.1.1.2355.27	0	34.6833	-1	-1
2	59.91	59.91	84.02	52.51	44.75	gi|119467976	enolase/allergen Asp F 22 [Neosartorya fischeri NRRL 181] >gi			0	99	GNPTVEVDVVTETGLHR			2.12343e-05	1821.92	608.315	1821.92	608.315	3	15	1.1.1.2359.10	0	34.8667	-1	-1
2	59.91	59.91	84.02	52.51	44.75	gi|119467976	enolase/allergen Asp F 22 [Neosartorya fischeri NRRL 181] >gi			0	99	GNPTVEVDVVTETGLHR	Carbamidomethyl(H)@16		0.000616594	1878.94	627.322	1878.94	627.322	3	18	1.1.1.2309.20	0	32.2667	-1	-1
2	59.91	59.91	84.02	52.51	44.75	gi|119467976	enolase/allergen Asp F 22 [Neosartorya fischeri NRRL 181] >gi			0	99	GNPTVEVDVVTETGLHR	Carbamidomethyl@N-term		-0.00281939	1878.94	627.321	1878.94	627.322	3	16	1.1.1.2325.11	0	33.0833	-1	-1
2	59.91	59.91	84.02	52.51	44.75	gi|119467976	enolase/allergen Asp F 22 [Neosartorya fischeri NRRL 181] >gi			0	99	GNPTVEVDVVTETGLHR	Carbamidomethyl@N-term		-0.0026793	1878.94	627.321	1878.94	627.322	3	16	1.1.1.2331.13	0	33.4	-1	-1
2	59.91	59.91	84.02	52.51	44.75	gi|119467976	enolase/allergen Asp F 22 [Neosartorya fischeri NRRL 181] >gi			0	99	GNPTVEVDVVTETGLHR			0.00380353	1821.93	608.316	1821.92	608.315	3	15	1.1.1.2346.21	0	34.2	-1	-1
2	59.91	59.91	84.02	52.51	44.75	gi|119467976	enolase/allergen Asp F 22 [Neosartorya fischeri NRRL 181] >gi			0	99	GNPTVEVDVVTETGLHR			0.000194067	1821.92	608.315	1821.92	608.315	3	15	1.1.1.2356.7	0	34.7167	-1	-1
2	59.91	59.91	84.02	52.51	44.75	gi|119467976	enolase/allergen Asp F 22 [Neosartorya fischeri NRRL 181] >gi			0	99	GNPTVEVDVVTETGLHR			0.00331713	1821.93	608.316	1821.92	608.315	3	15	1.1.1.2348.23	0	34.3	-1	-1
2	59.91	59.91	84.02	52.51	44.75	gi|119467976	enolase/allergen Asp F 22 [Neosartorya fischeri NRRL 181] >gi			0	99	GNPTVEVDVVTETGLHR			-0.000774105	1821.92	608.314	1821.92	608.315	3	15	1.1.1.2350.21	0	34.4167	-1	-1
2	59.91	59.91	84.02	52.51	44.75	gi|119467976	enolase/allergen Asp F 22 [Neosartorya fischeri NRRL 181] >gi			0	99	GNPTVEVDVVTETGLHR			-0.000894292	1821.92	608.314	1821.92	608.315	3	15	1.1.1.2352.18	0	34.5167	-1	-1
2	59.91	59.91	84.02	52.51	44.75	gi|119467976	enolase/allergen Asp F 22 [Neosartorya fischeri NRRL 181] >gi			0	99	GNPTVEVDVVTETGLHR			-0.000774105	1821.92	608.314	1821.92	608.315	3	15	1.1.1.2354.11	0	34.6167	-1	-1
2	59.91	59.91	84.02	52.51	44.75	gi|119467976	enolase/allergen Asp F 22 [Neosartorya fischeri NRRL 181] >gi			0	99	GNPTVEVDVVTETGLHR			-4.00137	1817.92	909.968	1821.92	911.968	2	15	1.1.1.2332.48	0	33.4833	-1	-1
2	59.91	59.91	84.02	52.51	44.75	gi|119467976	enolase/allergen Asp F 22 [Neosartorya fischeri NRRL 181] >gi			0	99	GNPTVEVDVVTETGLHR			0.00331713	1821.93	608.316	1821.92	608.315	3	15	1.1.1.2344.17	0	34.0833	-1	-1
2	59.91	59.91	84.02	52.51	44.75	gi|119467976	enolase/allergen Asp F 22 [Neosartorya fischeri NRRL 181] >gi			0	99	GNPTVEVDVVTETGLHR			-0.00698504	1821.92	911.965	1821.92	911.968	2	15	1.1.1.2365.25	0	35.2	-1	-1
2	59.91	59.91	84.02	52.51	44.75	gi|119467976	enolase/allergen Asp F 22 [Neosartorya fischeri NRRL 181] >gi			0	99	GNPTVEVDVVTETGLHR	Carbamidomethyl(H)@16		0.00067378	1878.94	627.322	1878.94	627.322	3	17	1.1.1.2311.25	0	32.3667	-1	-1
2	59.91	59.91	84.02	52.51	44.75	gi|119467976	enolase/allergen Asp F 22 [Neosartorya fischeri NRRL 181] >gi			0	99	GNPTVEVDVVTETGLHR			-0.00287041	1821.92	911.967	1821.92	911.968	2	14	1.1.1.2377.22	0	35.8333	-1	-1
2	59.91	59.91	84.02	52.51	44.75	gi|119467976	enolase/allergen Asp F 22 [Neosartorya fischeri NRRL 181] >gi			0	99	GNPTVEVDVVTETGLHR	Carbamidomethyl(H)@16		-0.000561941	1878.94	940.479	1878.94	940.479	2	17	1.1.1.2308.49	0	32.2333	-1	-1
2	59.91	59.91	84.02	52.51	44.75	gi|119467976	enolase/allergen Asp F 22 [Neosartorya fischeri NRRL 181] >gi			0	99	GNPTVEVDVVTETGLHR	Carbamidomethyl@N-term		-0.00117229	1878.94	940.479	1878.94	940.479	2	15	1.1.1.2334.50	0	33.5833	-1	-1
2	59.91	59.91	84.02	52.51	44.75	gi|119467976	enolase/allergen Asp F 22 [Neosartorya fischeri NRRL 181] >gi			0	99	GNPTVEVDVVTETGLHR			-0.00072146	1821.92	608.314	1821.92	608.315	3	14	1.1.1.2375.10	0	35.7	-1	-1
2	59.91	59.91	84.02	52.51	44.75	gi|119467976	enolase/allergen Asp F 22 [Neosartorya fischeri NRRL 181] >gi			0	99	GNPTVEVDVVTETGLHR			-0.0104669	1821.91	911.963	1821.92	911.968	2	14	1.1.1.2374.35	0	35.6667	-1	-1
2	59.91	59.91	84.02	52.51	44.75	gi|119467976	enolase/allergen Asp F 22 [Neosartorya fischeri NRRL 181] >gi			0	99	GNPTVEVDVVTETGLHR			-0.0021863	1821.92	608.314	1821.92	608.315	3	14	1.1.1.2364.5	0	35.1167	-1	-1
2	59.91	59.91	84.02	52.51	44.75	gi|119467976	enolase/allergen Asp F 22 [Neosartorya fischeri NRRL 181] >gi			0	99	GNPTVEVDVVTETGLHR			-0.000894292	1821.92	608.314	1821.92	608.315	3	14	1.1.1.2371.15	0	35.5	-1	-1
2	59.91	59.91	84.02	52.51	44.75	gi|119467976	enolase/allergen Asp F 22 [Neosartorya fischeri NRRL 181] >gi			0	99	GNPTVEVDVVTETGLHR			-0.000904565	1821.92	608.314	1821.92	608.315	3	14	1.1.1.2640.2	0	49.5833	-1	-1
2	59.91	59.91	84.02	52.51	44.75	gi|119467976	enolase/allergen Asp F 22 [Neosartorya fischeri NRRL 181] >gi			0	99	GNPTVEVDVVTETGLHR	Carbamidomethyl@N-term		0.000250383	1878.94	627.322	1878.94	627.322	3	15	1.1.1.2335.18	0	33.6167	-1	-1
2	59.91	59.91	84.02	52.51	44.75	gi|119467976	enolase/allergen Asp F 22 [Neosartorya fischeri NRRL 181] >gi			0	99	GNPTVEVDVVTETGLHR			-0.000528082	1821.92	608.314	1821.92	608.315	3	14	1.1.1.2386.15	0	36.2833	-1	-1
2	59.91	59.91	84.02	52.51	44.75	gi|119467976	enolase/allergen Asp F 22 [Neosartorya fischeri NRRL 181] >gi			0	99	GNPTVEVDVVTETGLHR	Carbamidomethyl@N-term		0.0012231	1878.94	627.322	1878.94	627.322	3	14	1.1.1.2343.16	0	34.0333	-1	-1
2	59.91	59.91	84.02	52.51	44.75	gi|119467976	enolase/allergen Asp F 22 [Neosartorya fischeri NRRL 181] >gi			0	99	GNPTVEVDVVTETGLHR	Carbamidomethyl(E)@6		-0.00105022	1878.94	940.479	1878.94	940.479	2	15	1.1.1.2304.49	0	32.0167	-1	-1
2	59.91	59.91	84.02	52.51	44.75	gi|119467976	enolase/allergen Asp F 22 [Neosartorya fischeri NRRL 181] >gi			0	98.82	GNPTVEVDVVTETGLHR	Carbamidomethyl@N-term		0.0013352	1878.94	940.48	1878.94	940.479	2	13	1.1.1.2336.48	0	33.6833	-1	-1
2	59.91	59.91	84.02	52.51	44.75	gi|119467976	enolase/allergen Asp F 22 [Neosartorya fischeri NRRL 181] >gi			0	98.36	GNPTVEVDVVTETGLHR			-0.00136981	1821.92	911.968	1821.92	911.968	2	13	1.1.1.2347.45	0	34.2667	-1	-1
2	59.91	59.91	84.02	52.51	44.75	gi|119467976	enolase/allergen Asp F 22 [Neosartorya fischeri NRRL 181] >gi			0	98.12	GNPTVEVDVVTETGLHR	Carbamidomethyl(H)@16		0.00067378	1878.94	627.322	1878.94	627.322	3	15	1.1.1.2307.24	0	32.1667	-1	-1
2	59.91	59.91	84.02	52.51	44.75	gi|119467976	enolase/allergen Asp F 22 [Neosartorya fischeri NRRL 181] >gi			0	97.93	GNPTVEVDVVTETGLHR	Carbamidomethyl(E)@6		0.000476504	1878.94	627.322	1878.94	627.322	3	14	1.1.1.2303.25	0	31.95	-1	-1
2	59.91	59.91	84.02	52.51	44.75	gi|119467976	enolase/allergen Asp F 22 [Neosartorya fischeri NRRL 181] >gi			0	97.73	GNPTVEVDVVTETGLHR			-0.00689872	1821.92	911.965	1821.92	911.968	2	12	1.1.1.2372.36	0	35.5667	-1	-1
2	59.91	59.91	84.02	52.51	44.75	gi|119467976	enolase/allergen Asp F 22 [Neosartorya fischeri NRRL 181] >gi			0	97.66	GNPTVEVDVVTETGLHR			-0.00072146	1821.92	608.314	1821.92	608.315	3	12	1.1.1.2406.11	0	37.3333	-1	-1
2	59.91	59.91	84.02	52.51	44.75	gi|119467976	enolase/allergen Asp F 22 [Neosartorya fischeri NRRL 181] >gi			0	97.51	GNPTVEVDVVTETGLHR	Carbamidomethyl(E)@6		-0.000984129	1878.94	940.479	1878.94	940.479	2	14	1.1.1.2306.48	0	32.1333	-1	-1
2	59.91	59.91	84.02	52.51	44.75	gi|119467976	enolase/allergen Asp F 22 [Neosartorya fischeri NRRL 181] >gi			0	97.48	GNPTVEVDVVTETGLHR	Propionamide@N-term; Pro->pyro-Glu(P)@3		0.00126433	1906.94	954.477	1906.94	954.477	2	16	1.1.1.2404.46	0	37.25	-1	-1
2	59.91	59.91	84.02	52.51	44.75	gi|119467976	enolase/allergen Asp F 22 [Neosartorya fischeri NRRL 181] >gi			0	97.36	GNPTVEVDVVTETGLHR	Carbamidomethyl@N-term		0.00102582	1878.94	627.322	1878.94	627.322	3	14	1.1.1.2337.17	0	33.7167	-1	-1
2	59.91	59.91	84.02	52.51	44.75	gi|119467976	enolase/allergen Asp F 22 [Neosartorya fischeri NRRL 181] >gi			0	96.65	GNPTVEVDVVTETGLHR			-0.00974627	1821.91	608.311	1821.92	608.315	3	12	1.1.1.2396.8	0	36.8	-1	-1
2	59.91	59.91	84.02	52.51	44.75	gi|119467976	enolase/allergen Asp F 22 [Neosartorya fischeri NRRL 181] >gi			0	96.16	GNPTVEVDVVTETGLHR	Carbamidomethyl@N-term		-0.0026793	1878.94	627.321	1878.94	627.322	3	14	1.1.1.2327.12	0	33.1833	-1	-1
2	59.91	59.91	84.02	52.51	44.75	gi|119467976	enolase/allergen Asp F 22 [Neosartorya fischeri NRRL 181] >gi			0	95.66	GNPTVEVDVVTETGLHR			-0.00645037	1821.92	608.312	1821.92	608.315	3	13	1.1.1.2625.2	0	48.8167	-1	-1
2	59.91	59.91	84.02	52.51	44.75	gi|119467976	enolase/allergen Asp F 22 [Neosartorya fischeri NRRL 181] >gi			0	95.66	GNPTVEVDVVTETGLHR			-0.00163699	1821.92	608.314	1821.92	608.315	3	13	1.1.1.2651.2	0	50.1167	-1	-1
2	59.91	59.91	84.02	52.51	44.75	gi|119467976	enolase/allergen Asp F 22 [Neosartorya fischeri NRRL 181] >gi			0	95.64	GNPTVEVDVVTETGLHR	Formyl@N-term; Carbamidomethyl(H)@16		0.00170029	1906.94	954.477	1906.94	954.477	2	15	1.1.1.2398.39	0	36.9333	-1	-1
2	59.91	59.91	84.02	52.51	44.75	gi|119467976	enolase/allergen Asp F 22 [Neosartorya fischeri NRRL 181] >gi			0	95.25	GNPTVEVDVVTETGLHR			-0.00510571	1821.92	608.313	1821.92	608.315	3	13	1.1.1.2635.2	0	49.3	-1	-1
2	59.91	59.91	84.02	52.51	44.75	gi|119467976	enolase/allergen Asp F 22 [Neosartorya fischeri NRRL 181] >gi			0	90.5	GNPTVEVDVVTETGLHR			-0.00750908	1821.91	911.965	1821.92	911.968	2	12	1.1.1.2376.28	0	35.7667	-1	-1
2	59.91	59.91	84.02	52.51	44.75	gi|119467976	enolase/allergen Asp F 22 [Neosartorya fischeri NRRL 181] >gi			0	90.4	GNPTVEVDVVTETGLHR	Carbamidomethyl(E)@6		0.000616594	1878.94	627.322	1878.94	627.322	3	14	1.1.1.2305.29	0	32.0667	-1	-1
2	59.91	59.91	84.02	52.51	44.75	gi|119467976	enolase/allergen Asp F 22 [Neosartorya fischeri NRRL 181] >gi			0	90.01	GNPTVEVDVVTETGLHR			-0.000894292	1821.92	608.314	1821.92	608.315	3	12	1.1.1.2400.15	0	37.0167	-1	-1
2	59.91	59.91	84.02	52.51	44.75	gi|119467976	enolase/allergen Asp F 22 [Neosartorya fischeri NRRL 181] >gi			0	86.46	GNPTVEVDVVTETGLHR			-0.0021863	1821.92	608.314	1821.92	608.315	3	12	1.1.1.2394.8	0	36.7	-1	-1
2	59.91	59.91	84.02	52.51	44.75	gi|119467976	enolase/allergen Asp F 22 [Neosartorya fischeri NRRL 181] >gi			0	85.61	GNPTVEVDVVTETGLHR			-0.0201306	1821.9	608.308	1821.92	608.315	3	10	1.1.1.2424.10	0	38.2667	-1	-1
2	59.91	59.91	84.02	52.51	44.75	gi|119467976	enolase/allergen Asp F 22 [Neosartorya fischeri NRRL 181] >gi			0	84.87	GNPTVEVDVVTETGLHR			-0.00223895	1821.92	608.314	1821.92	608.315	3	12	1.1.1.2392.14	0	36.6	-1	-1
2	59.91	59.91	84.02	52.51	44.75	gi|119467976	enolase/allergen Asp F 22 [Neosartorya fischeri NRRL 181] >gi			0	83.37	GNPTVEVDVVTETGLHR			-0.00168963	1821.92	608.314	1821.92	608.315	3	9	1.1.1.2591.4	0	47	-1	-1
2	59.91	59.91	84.02	52.51	44.75	gi|119467976	enolase/allergen Asp F 22 [Neosartorya fischeri NRRL 181] >gi			0	80.2	GNPTVEVDVVTETGLHR			-4.00128	1817.92	909.968	1821.92	911.968	2	14	1.1.1.2330.44	0	33.3667	-1	-1
2	59.91	59.91	84.02	52.51	44.75	gi|119467976	enolase/allergen Asp F 22 [Neosartorya fischeri NRRL 181] >gi			0	79.01	GNPTVEVDVVTETGLHR	Carbamidomethyl@N-term; Carbamidomethyl(H)@16		-0.00202126	1935.96	646.328	1935.96	646.329	3	14	1.1.1.2309.23	0	32.2667	-1	-1
2	59.91	59.91	84.02	52.51	44.75	gi|119467976	enolase/allergen Asp F 22 [Neosartorya fischeri NRRL 181] >gi			0	77.6	GNPTVEVDVVTETGLHR	Carbamidomethyl@N-term		0.00153212	1878.95	627.322	1878.94	627.322	3	13	1.1.1.2339.15	0	33.8333	-1	-1
2	59.91	59.91	84.02	52.51	44.75	gi|119467976	enolase/allergen Asp F 22 [Neosartorya fischeri NRRL 181] >gi			0	77.14	GNPTVEVDVVTETGLHR	Carbamidomethyl(E)@6		0.0012231	1878.94	627.322	1878.94	627.322	3	13	1.1.1.2341.17	0	33.9333	-1	-1
2	59.91	59.91	84.02	52.51	44.75	gi|119467976	enolase/allergen Asp F 22 [Neosartorya fischeri NRRL 181] >gi			0	76.92	GNPTVEVDVVTETGLHR			-0.000774105	1821.92	608.314	1821.92	608.315	3	12	1.1.1.2373.15	0	35.6	-1	-1
2	59.91	59.91	84.02	52.51	44.75	gi|119467976	enolase/allergen Asp F 22 [Neosartorya fischeri NRRL 181] >gi			0	75.93	GNPTVEVDVVTETGLHR			-0.00565503	1821.92	608.313	1821.92	608.315	3	12	1.1.1.2627.2	0	48.9167	-1	-1
2	59.91	59.91	84.02	52.51	44.75	gi|119467976	enolase/allergen Asp F 22 [Neosartorya fischeri NRRL 181] >gi			0	75.34	GNPTVEVDVVTETGLHR			-0.000894292	1821.92	608.314	1821.92	608.315	3	12	1.1.1.2642.2	0	49.6833	-1	-1
2	59.91	59.91	84.02	52.51	44.75	gi|119467976	enolase/allergen Asp F 22 [Neosartorya fischeri NRRL 181] >gi			0	75.33	GNPTVEVDVVTETGLHR			0.00252179	1821.92	608.316	1821.92	608.315	3	10	1.1.1.2411.8	0	37.5833	-1	-1
2	59.91	59.91	84.02	52.51	44.75	gi|119467976	enolase/allergen Asp F 22 [Neosartorya fischeri NRRL 181] >gi			0	71.9	GNPTVEVDVVTETGLHR			0.000141422	1821.92	608.315	1821.92	608.315	3	12	1.1.1.2388.13	0	36.3833	-1	-1
2	59.91	59.91	84.02	52.51	44.75	gi|119467976	enolase/allergen Asp F 22 [Neosartorya fischeri NRRL 181] >gi			0	71.48	GNPTVEVDVVTETGLHR	Formyl@N-term; Carbamidomethyl(T)@4		0.00170029	1906.94	954.477	1906.94	954.477	2	15	1.1.1.2402.46	0	37.1333	-1	-1
2	59.91	59.91	84.02	52.51	44.75	gi|119467976	enolase/allergen Asp F 22 [Neosartorya fischeri NRRL 181] >gi			0	71.21	GNPTVEVDVVTETGLHR			-0.0201833	1821.9	608.308	1821.92	608.315	3	9	1.1.1.2422.13	0	38.1667	-1	-1
2	59.91	59.91	84.02	52.51	44.75	gi|119467976	enolase/allergen Asp F 22 [Neosartorya fischeri NRRL 181] >gi			0	63.53	GNPTVEVDVVTETGLHR	Carbamidomethyl@N-term		-0.0011416	1878.94	940.479	1878.94	940.479	2	12	1.1.1.2332.50	0	33.4833	-1	-1
2	59.91	59.91	84.02	52.51	44.75	gi|119467976	enolase/allergen Asp F 22 [Neosartorya fischeri NRRL 181] >gi			0	50.5	GNPTVEVDVVTETGLHR			-0.00639773	1821.92	608.312	1821.92	608.315	3	11	1.1.1.2617.5	0	48.3833	-1	-1
2	59.91	59.91	84.02	52.51	44.75	gi|119467976	enolase/allergen Asp F 22 [Neosartorya fischeri NRRL 181] >gi			0	38.97	GNPTVEVDVVTETGLHR			-0.00668268	1821.92	911.965	1821.92	911.968	2	10	1.1.1.2382.47	0	36.0833	-1	-1
2	59.91	59.91	84.02	52.51	44.75	gi|119467976	enolase/allergen Asp F 22 [Neosartorya fischeri NRRL 181] >gi			0	38.24	GNPTVEVDVVTETGLHR	Dicarbamidomethyl(D)@8		-0.00202126	1935.96	646.328	1935.96	646.329	3	13	1.1.1.2305.32	0	32.0667	-1	-1
2	59.91	59.91	84.02	52.51	44.75	gi|119467976	enolase/allergen Asp F 22 [Neosartorya fischeri NRRL 181] >gi			0	36.95	GNPTVEVDVVTETGLHR	Dicarbamidomethyl(D)@8		-0.00195949	1935.96	646.328	1935.96	646.329	3	13	1.1.1.2307.27	0	32.1667	-1	-1
2	59.91	59.91	84.02	52.51	44.75	gi|119467976	enolase/allergen Asp F 22 [Neosartorya fischeri NRRL 181] >gi			0	36.06	GNPTVEVDVVTETGLHR			-0.000894292	1821.92	608.314	1821.92	608.315	3	10	1.1.1.2408.15	0	37.4333	-1	-1
2	59.91	59.91	84.02	52.51	44.75	gi|119467976	enolase/allergen Asp F 22 [Neosartorya fischeri NRRL 181] >gi			0	34.52	GNPTVEVDVVTETGLHR			-0.0021863	1821.92	608.314	1821.92	608.315	3	10	1.1.1.2398.8	0	36.9	-1	-1
2	59.91	59.91	84.02	52.51	44.75	gi|119467976	enolase/allergen Asp F 22 [Neosartorya fischeri NRRL 181] >gi			0	33.42	GNPTVEVDVVTETGLHR			-0.00498553	1821.92	608.313	1821.92	608.315	3	11	1.1.1.2629.2	0	49.0333	-1	-1
2	59.91	59.91	84.02	52.51	44.75	gi|119467976	enolase/allergen Asp F 22 [Neosartorya fischeri NRRL 181] >gi			0	31.51	GNPTVEVDVVTETGLHR			-0.000894292	1821.92	608.314	1821.92	608.315	3	11	1.1.1.2665.2	0	50.6833	-1	-1
2	59.91	59.91	84.02	52.51	44.75	gi|119467976	enolase/allergen Asp F 22 [Neosartorya fischeri NRRL 181] >gi			0	31.36	GNPTVEVDVVTETGLHR			-0.000774105	1821.92	608.314	1821.92	608.315	3	11	1.1.1.2663.2	0	50.5833	-1	-1
2	59.91	59.91	84.02	52.51	44.75	gi|119467976	enolase/allergen Asp F 22 [Neosartorya fischeri NRRL 181] >gi			0	31.18	GNPTVEVDVVTETGLHR	Carbamidomethyl@N-term		0.00103999	1878.94	627.322	1878.94	627.322	3	12	1.1.1.2345.14	0	34.15	-1	-1
2	59.91	59.91	84.02	52.51	44.75	gi|119467976	enolase/allergen Asp F 22 [Neosartorya fischeri NRRL 181] >gi			0	26.94	GNPTVEVDVVTETGLHR	Carbamidomethyl@N-term; Carbamidomethyl(H)@16		0.00166228	1935.97	968.991	1935.96	968.99	2	13	1.1.1.2310.49	0	32.3333	-1	-1
2	59.91	59.91	84.02	52.51	44.75	gi|119467976	enolase/allergen Asp F 22 [Neosartorya fischeri NRRL 181] >gi			0	26.07	GNPTVEVDVVTETGLHR			-0.00425311	1821.92	608.313	1821.92	608.315	3	8	1.1.1.2452.10	0	39.7333	-1	-1
2	59.91	59.91	84.02	52.51	44.75	gi|119467976	enolase/allergen Asp F 22 [Neosartorya fischeri NRRL 181] >gi			0	25.93	GNPTVEVDVVTETGLHR	Carbamidomethyl@N-term		-0.00105022	1878.94	940.479	1878.94	940.479	2	11	1.1.1.2342.49	0	34.0167	-1	-1
2	59.91	59.91	84.02	52.51	44.75	gi|119467976	enolase/allergen Asp F 22 [Neosartorya fischeri NRRL 181] >gi			0	22.61	GNPTVEVDVVTETGLHR	Carbamidomethyl@N-term; Carbamidomethyl(H)@16		-0.001646	1935.96	968.989	1935.96	968.99	2	13	1.1.1.2316.31	0	32.65	-1	-1
2	59.91	59.91	84.02	52.51	44.75	gi|119467976	enolase/allergen Asp F 22 [Neosartorya fischeri NRRL 181] >gi			0	20.65	GNPTVEVDVVTETGLHR			0.0152087	1821.94	608.32	1821.92	608.315	3	8	1.1.1.2458.8	0	40.05	-1	-1
2	59.91	59.91	84.02	52.51	44.75	gi|119467976	enolase/allergen Asp F 22 [Neosartorya fischeri NRRL 181] >gi			0	19.6	GNPTVEVDVVTETGLHR	Carbamidomethyl@N-term		-0.00159448	1878.94	940.478	1878.94	940.479	2	11	1.1.1.2333.51	0	33.5333	-1	-1
2	59.91	59.91	84.02	52.51	44.75	gi|119467976	enolase/allergen Asp F 22 [Neosartorya fischeri NRRL 181] >gi			0	99	GVPLYAHISDLAGTK	Carbamidomethyl(H)@7		-0.00134959	1597.85	799.93	1597.85	799.93	2	17	1.1.1.2339.40	0	33.85	-1	-1
2	59.91	59.91	84.02	52.51	44.75	gi|119467976	enolase/allergen Asp F 22 [Neosartorya fischeri NRRL 181] >gi			0	99	GVPLYAHISDLAGTK	Carbamidomethyl(H)@7		-0.0012828	1597.85	799.93	1597.85	799.93	2	24	1.1.1.2341.42	0	33.95	-1	-1
2	59.91	59.91	84.02	52.51	44.75	gi|119467976	enolase/allergen Asp F 22 [Neosartorya fischeri NRRL 181] >gi			0	99	GVPLYAHISDLAGTK	Carbamidomethyl(H)@7		-0.0012828	1597.85	799.93	1597.85	799.93	2	24	1.1.1.2343.42	0	34.05	-1	-1
2	59.91	59.91	84.02	52.51	44.75	gi|119467976	enolase/allergen Asp F 22 [Neosartorya fischeri NRRL 181] >gi			0	99	GVPLYAHISDLAGTK	Carbamidomethyl(H)@7		-0.0012828	1597.85	799.93	1597.85	799.93	2	18	1.1.1.2345.38	0	34.1667	-1	-1
2	59.91	59.91	84.02	52.51	44.75	gi|119467976	enolase/allergen Asp F 22 [Neosartorya fischeri NRRL 181] >gi			0	99	GVPLYAHISDLAGTK	Carbamidomethyl(H)@7		-0.00116073	1597.85	799.93	1597.85	799.93	2	26	1.1.1.2349.41	0	34.3667	-1	-1
2	59.91	59.91	84.02	52.51	44.75	gi|119467976	enolase/allergen Asp F 22 [Neosartorya fischeri NRRL 181] >gi			0	99	GVPLYAHISDLAGTK			-0.00202173	1540.82	771.419	1540.82	771.42	2	16	1.1.1.2351.33	0	34.4667	-1	-1
2	59.91	59.91	84.02	52.51	44.75	gi|119467976	enolase/allergen Asp F 22 [Neosartorya fischeri NRRL 181] >gi			0	99	GVPLYAHISDLAGTK	Carbamidomethyl(D)@10		-0.00144793	1597.84	799.93	1597.85	799.93	2	26	1.1.1.2351.36	0	34.4667	-1	-1
2	59.91	59.91	84.02	52.51	44.75	gi|119467976	enolase/allergen Asp F 22 [Neosartorya fischeri NRRL 181] >gi			0	99	GVPLYAHISDLAGTK			-0.00224937	1540.82	771.419	1540.82	771.42	2	24	1.1.1.2353.30	0	34.5667	-1	-1
2	59.91	59.91	84.02	52.51	44.75	gi|119467976	enolase/allergen Asp F 22 [Neosartorya fischeri NRRL 181] >gi			0	99	GVPLYAHISDLAGTK	Carbamidomethyl(D)@10		-0.00116073	1597.85	799.93	1597.85	799.93	2	26	1.1.1.2353.33	0	34.5833	-1	-1
2	59.91	59.91	84.02	52.51	44.75	gi|119467976	enolase/allergen Asp F 22 [Neosartorya fischeri NRRL 181] >gi			0	99	GVPLYAHISDLAGTK			-0.00251001	1540.82	771.418	1540.82	771.42	2	26	1.1.1.2355.19	0	34.6667	-1	-1
2	59.91	59.91	84.02	52.51	44.75	gi|119467976	enolase/allergen Asp F 22 [Neosartorya fischeri NRRL 181] >gi			0	99	GVPLYAHISDLAGTK	Carbamidomethyl(T)@14		-0.00144793	1597.84	799.93	1597.85	799.93	2	23	1.1.1.2355.23	0	34.6833	-1	-1
2	59.91	59.91	84.02	52.51	44.75	gi|119467976	enolase/allergen Asp F 22 [Neosartorya fischeri NRRL 181] >gi			0	99	GVPLYAHISDLAGTK	Carbamidomethyl(K)@15		0.00103654	1597.85	799.931	1597.85	799.93	2	27	1.1.1.2357.21	0	34.7833	-1	-1
2	59.91	59.91	84.02	52.51	44.75	gi|119467976	enolase/allergen Asp F 22 [Neosartorya fischeri NRRL 181] >gi			0	99	GVPLYAHISDLAGTK			-0.00251001	1540.82	771.418	1540.82	771.42	2	26	1.1.1.2359.23	0	34.8833	-1	-1
2	59.91	59.91	84.02	52.51	44.75	gi|119467976	enolase/allergen Asp F 22 [Neosartorya fischeri NRRL 181] >gi			0	99	GVPLYAHISDLAGTK	Carbamidomethyl(K)@15		0.000749332	1597.85	799.931	1597.85	799.93	2	27	1.1.1.2359.24	0	34.8833	-1	-1
2	59.91	59.91	84.02	52.51	44.75	gi|119467976	enolase/allergen Asp F 22 [Neosartorya fischeri NRRL 181] >gi			0	99	GVPLYAHISDLAGTK			-0.00182132	1540.82	514.615	1540.82	514.616	3	18	1.1.1.2360.2	0	34.9167	-1	-1
2	59.91	59.91	84.02	52.51	44.75	gi|119467976	enolase/allergen Asp F 22 [Neosartorya fischeri NRRL 181] >gi			0	99	GVPLYAHISDLAGTK			-0.00231129	1540.82	771.419	1540.82	771.42	2	26	1.1.1.2361.20	0	34.9833	-1	-1
2	59.91	59.91	84.02	52.51	44.75	gi|119467976	enolase/allergen Asp F 22 [Neosartorya fischeri NRRL 181] >gi			0	99	GVPLYAHISDLAGTK			-0.00251001	1540.82	771.418	1540.82	771.42	2	26	1.1.1.2363.16	0	35.1	-1	-1
2	59.91	59.91	84.02	52.51	44.75	gi|119467976	enolase/allergen Asp F 22 [Neosartorya fischeri NRRL 181] >gi			0	99	GVPLYAHISDLAGTK			-0.00231129	1540.82	771.419	1540.82	771.42	2	26	1.1.1.2365.20	0	35.2	-1	-1
2	59.91	59.91	84.02	52.51	44.75	gi|119467976	enolase/allergen Asp F 22 [Neosartorya fischeri NRRL 181] >gi			0	99	GVPLYAHISDLAGTK			-0.00251001	1540.82	771.418	1540.82	771.42	2	26	1.1.1.2367.23	0	35.3	-1	-1
2	59.91	59.91	84.02	52.51	44.75	gi|119467976	enolase/allergen Asp F 22 [Neosartorya fischeri NRRL 181] >gi			0	99	GVPLYAHISDLAGTK			-0.00231129	1540.82	771.419	1540.82	771.42	2	24	1.1.1.2369.32	0	35.4	-1	-1
2	59.91	59.91	84.02	52.51	44.75	gi|119467976	enolase/allergen Asp F 22 [Neosartorya fischeri NRRL 181] >gi			0	99	GVPLYAHISDLAGTK			0.000924455	1540.83	771.42	1540.82	771.42	2	17	1.1.1.2377.16	0	35.8167	-1	-1
2	59.91	59.91	84.02	52.51	44.75	gi|119467976	enolase/allergen Asp F 22 [Neosartorya fischeri NRRL 181] >gi			0	99	GVPLYAHISDLAGTK			0.000558244	1540.83	771.42	1540.82	771.42	2	18	1.1.1.2379.23	0	35.9167	-1	-1
2	59.91	59.91	84.02	52.51	44.75	gi|119467976	enolase/allergen Asp F 22 [Neosartorya fischeri NRRL 181] >gi			0	99	GVPLYAHISDLAGTK	Formyl@N-term		0.000501654	1568.82	785.418	1568.82	785.417	2	22	1.1.1.2466.18	0	40.4667	-1	-1
2	59.91	59.91	84.02	52.51	44.75	gi|119467976	enolase/allergen Asp F 22 [Neosartorya fischeri NRRL 181] >gi			0	99	GVPLYAHISDLAGTK	Formyl@N-term; Carbamidomethyl(K)@15		0.0028109	1625.84	813.929	1625.84	813.928	2	23	1.1.1.2466.25	0	40.4833	-1	-1
2	59.91	59.91	84.02	52.51	44.75	gi|119467976	enolase/allergen Asp F 22 [Neosartorya fischeri NRRL 181] >gi			0	99	GVPLYAHISDLAGTK	Formyl@N-term		0.000228012	1568.82	785.417	1568.82	785.417	2	26	1.1.1.2468.13	0	40.5833	-1	-1
2	59.91	59.91	84.02	52.51	44.75	gi|119467976	enolase/allergen Asp F 22 [Neosartorya fischeri NRRL 181] >gi			0	99	GVPLYAHISDLAGTK	Formyl@N-term		0.000501654	1568.82	785.418	1568.82	785.417	2	26	1.1.1.2470.12	0	40.6833	-1	-1
2	59.91	59.91	84.02	52.51	44.75	gi|119467976	enolase/allergen Asp F 22 [Neosartorya fischeri NRRL 181] >gi			0	99	GVPLYAHISDLAGTK	Formyl@N-term		0.000228012	1568.82	785.417	1568.82	785.417	2	26	1.1.1.2472.18	0	40.7833	-1	-1
2	59.91	59.91	84.02	52.51	44.75	gi|119467976	enolase/allergen Asp F 22 [Neosartorya fischeri NRRL 181] >gi			0	99	GVPLYAHISDLAGTK	Formyl@N-term		0.000501654	1568.82	785.418	1568.82	785.417	2	23	1.1.1.2474.25	0	40.8833	-1	-1
2	59.91	59.91	84.02	52.51	44.75	gi|119467976	enolase/allergen Asp F 22 [Neosartorya fischeri NRRL 181] >gi			0	99	GVPLYAHISDLAGTK			-0.00185228	1540.82	514.615	1540.82	514.616	3	16	1.1.1.2358.3	0	34.8167	-1	-1
2	59.91	59.91	84.02	52.51	44.75	gi|119467976	enolase/allergen Asp F 22 [Neosartorya fischeri NRRL 181] >gi			0	99	GVPLYAHISDLAGTK			-0.00185228	1540.82	514.615	1540.82	514.616	3	16	1.1.1.2362.4	0	35.0167	-1	-1
2	59.91	59.91	84.02	52.51	44.75	gi|119467976	enolase/allergen Asp F 22 [Neosartorya fischeri NRRL 181] >gi			0	99	GVPLYAHISDLAGTK			-0.00185228	1540.82	514.615	1540.82	514.616	3	16	1.1.1.2366.2	0	35.2333	-1	-1
2	59.91	59.91	84.02	52.51	44.75	gi|119467976	enolase/allergen Asp F 22 [Neosartorya fischeri NRRL 181] >gi			0	99	GVPLYAHISDLAGTK	Formyl@N-term		0.000228012	1568.82	785.417	1568.82	785.417	2	17	1.1.1.2476.29	0	41	-1	-1
2	59.91	59.91	84.02	52.51	44.75	gi|119467976	enolase/allergen Asp F 22 [Neosartorya fischeri NRRL 181] >gi			0	99	GVPLYAHISDLAGTK			-0.000923095	1540.82	771.419	1540.82	771.42	2	14	1.1.1.2333.37	0	33.5167	-1	-1
2	59.91	59.91	84.02	52.51	44.75	gi|119467976	enolase/allergen Asp F 22 [Neosartorya fischeri NRRL 181] >gi			0	99	GVPLYAHISDLAGTK	Carbamidomethyl(H)@7; Carbamidomethyl(K)@15		-0.00112054	1654.87	828.441	1654.87	828.441	2	18	1.1.1.2346.44	0	34.2167	-1	-1
2	59.91	59.91	84.02	52.51	44.75	gi|119467976	enolase/allergen Asp F 22 [Neosartorya fischeri NRRL 181] >gi			0	99	GVPLYAHISDLAGTK			-0.00182132	1540.82	514.615	1540.82	514.616	3	15	1.1.1.2356.3	0	34.7167	-1	-1
2	59.91	59.91	84.02	52.51	44.75	gi|119467976	enolase/allergen Asp F 22 [Neosartorya fischeri NRRL 181] >gi			0	99	GVPLYAHISDLAGTK			-0.00182132	1540.82	514.615	1540.82	514.616	3	15	1.1.1.2368.3	0	35.3333	-1	-1
2	59.91	59.91	84.02	52.51	44.75	gi|119467976	enolase/allergen Asp F 22 [Neosartorya fischeri NRRL 181] >gi			0	99	GVPLYAHISDLAGTK	Carbamidomethyl(D)@10		-0.000643365	1597.85	533.623	1597.85	533.623	3	16	1.1.1.2354.6	0	34.6167	-1	-1
2	59.91	59.91	84.02	52.51	44.75	gi|119467976	enolase/allergen Asp F 22 [Neosartorya fischeri NRRL 181] >gi			0	99	GVPLYAHISDLAGTK			-0.00348657	1540.82	771.418	1540.82	771.42	2	13	1.1.1.2325.23	0	33.1	-1	-1
2	59.91	59.91	84.02	52.51	44.75	gi|119467976	enolase/allergen Asp F 22 [Neosartorya fischeri NRRL 181] >gi			0	99	GVPLYAHISDLAGTK			-0.00187826	1540.82	514.615	1540.82	514.616	3	14	1.1.1.2370.4	0	35.4333	-1	-1
2	59.91	59.91	84.02	52.51	44.75	gi|119467976	enolase/allergen Asp F 22 [Neosartorya fischeri NRRL 181] >gi			0	98.48	GVPLYAHISDLAGTK			-0.00169516	1540.82	514.615	1540.82	514.616	3	13	1.1.1.2352.9	0	34.5	-1	-1
2	59.91	59.91	84.02	52.51	44.75	gi|119467976	enolase/allergen Asp F 22 [Neosartorya fischeri NRRL 181] >gi			0	94.19	GVPLYAHISDLAGTK	Carbamidomethyl(S)@9		-0.00082647	1597.85	533.622	1597.85	533.623	3	14	1.1.1.2346.11	0	34.2	-1	-1
2	59.91	59.91	84.02	52.51	44.75	gi|119467976	enolase/allergen Asp F 22 [Neosartorya fischeri NRRL 181] >gi			0	88.94	GVPLYAHISDLAGTK	Carbamidomethyl(D)@10		-0.00068789	1597.85	533.622	1597.85	533.623	3	14	1.1.1.2348.13	0	34.3	-1	-1
2	59.91	59.91	84.02	52.51	44.75	gi|119467976	enolase/allergen Asp F 22 [Neosartorya fischeri NRRL 181] >gi			0	87.27	GVPLYAHISDLAGTK	Carbamidomethyl(H)@7		-0.000791213	1597.85	533.622	1597.85	533.623	3	14	1.1.1.2342.13	0	33.9833	-1	-1
2	59.91	59.91	84.02	52.51	44.75	gi|119467976	enolase/allergen Asp F 22 [Neosartorya fischeri NRRL 181] >gi			0	86.2	GVPLYAHISDLAGTK			-0.00185228	1540.82	514.615	1540.82	514.616	3	12	1.1.1.2327.2	0	33.1833	-1	-1
2	59.91	59.91	84.02	52.51	44.75	gi|119467976	enolase/allergen Asp F 22 [Neosartorya fischeri NRRL 181] >gi			0	84.61	GVPLYAHISDLAGTK	Carbamidomethyl(H)@7		-0.000870995	1597.85	533.622	1597.85	533.623	3	14	1.1.1.2344.11	0	34.0833	-1	-1
2	59.91	59.91	84.02	52.51	44.75	gi|119467976	enolase/allergen Asp F 22 [Neosartorya fischeri NRRL 181] >gi			0	81.11	GVPLYAHISDLAGTK			0.00288247	1540.83	514.617	1540.82	514.616	3	9	1.1.1.2382.11	0	36.0667	-1	-1
2	59.91	59.91	84.02	52.51	44.75	gi|119467976	enolase/allergen Asp F 22 [Neosartorya fischeri NRRL 181] >gi			0	65.24	GVPLYAHISDLAGTK	Carbamidomethyl(K)@15		-0.00152363	1597.85	533.622	1597.85	533.623	3	17	1.1.1.2356.4	0	34.7167	-1	-1
2	59.91	59.91	84.02	52.51	44.75	gi|119467976	enolase/allergen Asp F 22 [Neosartorya fischeri NRRL 181] >gi			0	63.58	GVPLYAHISDLAGTK	Dicarbamidomethyl(D)@10		-0.00112054	1654.87	828.441	1654.87	828.441	2	15	1.1.1.2335.41	0	33.6333	-1	-1
2	59.91	59.91	84.02	52.51	44.75	gi|119467976	enolase/allergen Asp F 22 [Neosartorya fischeri NRRL 181] >gi			0	57.35	GVPLYAHISDLAGTK	Carbamidomethyl(K)@15		-0.00155889	1597.85	533.622	1597.85	533.623	3	15	1.1.1.2358.4	0	34.8167	-1	-1
2	59.91	59.91	84.02	52.51	44.75	gi|119467976	enolase/allergen Asp F 22 [Neosartorya fischeri NRRL 181] >gi			0	52.6	GVPLYAHISDLAGTK	Formyl@N-term; Carbamidomethyl(D)@10		0.00274171	1625.84	813.929	1625.84	813.928	2	23	1.1.1.2464.23	0	40.3667	-1	-1
2	59.91	59.91	84.02	52.51	44.75	gi|119467976	enolase/allergen Asp F 22 [Neosartorya fischeri NRRL 181] >gi			0	51.78	GVPLYAHISDLAGTK	Iodo(Y)@5		-0.00149931	1666.72	834.367	1666.72	834.368	2	13	1.1.1.2439.24	0	39.0667	-1	-1
2	59.91	59.91	84.02	52.51	44.75	gi|119467976	enolase/allergen Asp F 22 [Neosartorya fischeri NRRL 181] >gi			0	40.64	GVPLYAHISDLAGTK	Formyl(K)@15		-0.00120733	1568.82	785.417	1568.82	785.417	2	13	1.1.1.2398.22	0	36.9167	-1	-1
2	59.91	59.91	84.02	52.51	44.75	gi|119467976	enolase/allergen Asp F 22 [Neosartorya fischeri NRRL 181] >gi			0	38.27	GVPLYAHISDLAGTK			-0.0117709	1540.81	771.414	1540.82	771.42	2	11	1.1.1.2654.3	0	50.25	-1	-1
2	59.91	59.91	84.02	52.51	44.75	gi|119467976	enolase/allergen Asp F 22 [Neosartorya fischeri NRRL 181] >gi			0	19.95	GVPLYAHISDLAGTK	Oxidation(H)@7		0.000508097	1556.82	779.418	1556.82	779.417	2	11	1.1.1.2353.31	0	34.5833	-1	-1
2	59.91	59.91	84.02	52.51	44.75	gi|119467976	enolase/allergen Asp F 22 [Neosartorya fischeri NRRL 181] >gi			0	15.08	GVPLYAHISDLAGTK	Formyl(K)@15		-0.00127163	1568.82	785.417	1568.82	785.417	2	12	1.1.1.2396.21	0	36.8167	-1	-1
2	59.91	59.91	84.02	52.51	44.75	gi|119467976	enolase/allergen Asp F 22 [Neosartorya fischeri NRRL 181] >gi			0	28.27	GVPLYAHISDLAGTKK		cleaved K-P@C-term; missed K-K@15	-0.00340307	1668.92	557.313	1668.92	557.314	3	10	1.1.1.2307.11	0	32.15	-1	-1
2	59.91	59.91	84.02	52.51	44.75	gi|119467976	enolase/allergen Asp F 22 [Neosartorya fischeri NRRL 181] >gi			0	31.57	ISDLAGTK		cleaved H-I@N-term	0.000815335	803.44	402.727	803.439	402.727	2	10	1.1.1.1905.2	0	16.2833	-1	-1
2	59.91	59.91	84.02	52.51	44.75	gi|119467976	enolase/allergen Asp F 22 [Neosartorya fischeri NRRL 181] >gi			0	27.84	ISDLAGTK		cleaved H-I@N-term	0.000865961	803.44	402.727	803.439	402.727	2	9	1.1.1.1898.2	0	16.2	-1	-1
2	59.91	59.91	84.02	52.51	44.75	gi|119467976	enolase/allergen Asp F 22 [Neosartorya fischeri NRRL 181] >gi			0	72.6	KPYVLPVPF		cleaved F-Q@C-term	-0.000470474	1058.62	530.315	1058.62	530.315	2	12	1.1.1.2517.2	0	43.1333	-1	-1
2	59.91	59.91	84.02	52.51	44.75	gi|119467976	enolase/allergen Asp F 22 [Neosartorya fischeri NRRL 181] >gi			0	65.3	KPYVLPVPF		cleaved F-Q@C-term	-0.000419953	1058.62	530.315	1058.62	530.315	2	11	1.1.1.2515.2	0	43.0333	-1	-1
2	59.91	59.91	84.02	52.51	44.75	gi|119467976	enolase/allergen Asp F 22 [Neosartorya fischeri NRRL 181] >gi			0	61.47	KPYVLPVPF		cleaved F-Q@C-term	-0.000470474	1058.62	530.315	1058.62	530.315	2	11	1.1.1.2521.2	0	43.3333	-1	-1
2	59.91	59.91	84.02	52.51	44.75	gi|119467976	enolase/allergen Asp F 22 [Neosartorya fischeri NRRL 181] >gi			0	58.11	KPYVLPVPF		cleaved F-Q@C-term	-0.000958755	1058.62	530.315	1058.62	530.315	2	8	1.1.1.2529.4	0	43.7667	-1	-1
2	59.91	59.91	84.02	52.51	44.75	gi|119467976	enolase/allergen Asp F 22 [Neosartorya fischeri NRRL 181] >gi			0	51.17	KPYVLPVPF		cleaved F-Q@C-term	-0.000442957	1058.62	530.315	1058.62	530.315	2	8	1.1.1.2513.2	0	42.9333	-1	-1
2	59.91	59.91	84.02	52.51	44.75	gi|119467976	enolase/allergen Asp F 22 [Neosartorya fischeri NRRL 181] >gi			0	29.6	KPYVLPVPF		cleaved F-Q@C-term	-0.000419953	1058.62	530.315	1058.62	530.315	2	11	1.1.1.2519.2	0	43.2333	-1	-1
2	59.91	59.91	84.02	52.51	44.75	gi|119467976	enolase/allergen Asp F 22 [Neosartorya fischeri NRRL 181] >gi			0	21.93	KPYVLPVPF		cleaved F-Q@C-term	-0.000470474	1058.62	530.315	1058.62	530.315	2	9	1.1.1.2525.3	0	43.55	-1	-1
2	59.91	59.91	84.02	52.51	44.75	gi|119467976	enolase/allergen Asp F 22 [Neosartorya fischeri NRRL 181] >gi			0	15.93	KPYVLPVPF	Carbamidomethyl@N-term	cleaved F-Q@C-term	-0.000867655	1115.64	558.826	1115.64	558.826	2	11	1.1.1.2517.3	0	43.1333	-1	-1
2	59.91	59.91	84.02	52.51	44.75	gi|119467976	enolase/allergen Asp F 22 [Neosartorya fischeri NRRL 181] >gi			0	99	KPYVLPVPFQN		cleaved N-V@C-term	0.00130386	1300.72	651.367	1300.72	651.366	2	18	1.1.1.2433.6	0	38.75	-1	-1
2	59.91	59.91	84.02	52.51	44.75	gi|119467976	enolase/allergen Asp F 22 [Neosartorya fischeri NRRL 181] >gi			0	99	KPYVLPVPFQN		cleaved N-V@C-term	0.00130386	1300.72	651.367	1300.72	651.366	2	15	1.1.1.2441.7	0	39.1667	-1	-1
2	59.91	59.91	84.02	52.51	44.75	gi|119467976	enolase/allergen Asp F 22 [Neosartorya fischeri NRRL 181] >gi			0	99	KPYVLPVPFQN		cleaved N-V@C-term	0.00130386	1300.72	651.367	1300.72	651.366	2	15	1.1.1.2437.6	0	38.95	-1	-1
2	59.91	59.91	84.02	52.51	44.75	gi|119467976	enolase/allergen Asp F 22 [Neosartorya fischeri NRRL 181] >gi			0	99	KPYVLPVPFQN		cleaved N-V@C-term	0.00134586	1300.72	651.367	1300.72	651.366	2	14	1.1.1.2443.4	0	39.2667	-1	-1
2	59.91	59.91	84.02	52.51	44.75	gi|119467976	enolase/allergen Asp F 22 [Neosartorya fischeri NRRL 181] >gi			0	99	KPYVLPVPFQN		cleaved N-V@C-term	0.000949318	1300.72	651.367	1300.72	651.366	2	12	1.1.1.2431.13	0	38.65	-1	-1
2	59.91	59.91	84.02	52.51	44.75	gi|119467976	enolase/allergen Asp F 22 [Neosartorya fischeri NRRL 181] >gi			0	97.32	KPYVLPVPFQN		cleaved N-V@C-term	0.00134586	1300.72	651.367	1300.72	651.366	2	13	1.1.1.2439.8	0	39.05	-1	-1
2	59.91	59.91	84.02	52.51	44.75	gi|119467976	enolase/allergen Asp F 22 [Neosartorya fischeri NRRL 181] >gi			0	87.58	KPYVLPVPFQNV		cleaved V-L@C-term	-3.12093e-05	1399.79	700.9	1399.79	700.9	2	13	1.1.1.2512.5	0	42.8833	-1	-1
2	59.91	59.91	84.02	52.51	44.75	gi|119467976	enolase/allergen Asp F 22 [Neosartorya fischeri NRRL 181] >gi			0	87.5	KPYVLPVPFQNV		cleaved V-L@C-term	-0.00237467	1399.78	700.899	1399.79	700.9	2	13	1.1.1.2506.13	0	42.5667	-1	-1
2	59.91	59.91	84.02	52.51	44.75	gi|119467976	enolase/allergen Asp F 22 [Neosartorya fischeri NRRL 181] >gi			0	82.24	KPYVLPVPFQNV		cleaved V-L@C-term	-0.00217837	1399.78	700.899	1399.79	700.9	2	13	1.1.1.2508.12	0	42.6833	-1	-1
2	59.91	59.91	84.02	52.51	44.75	gi|119467976	enolase/allergen Asp F 22 [Neosartorya fischeri NRRL 181] >gi			0	77.33	KPYVLPVPFQNV		cleaved V-L@C-term	-0.00237467	1399.78	700.899	1399.79	700.9	2	13	1.1.1.2514.6	0	42.9833	-1	-1
2	59.91	59.91	84.02	52.51	44.75	gi|119467976	enolase/allergen Asp F 22 [Neosartorya fischeri NRRL 181] >gi			0	40.67	KPYVLPVPFQNV		cleaved V-L@C-term	-0.00222847	1399.78	700.899	1399.79	700.9	2	12	1.1.1.2516.8	0	43.1	-1	-1
2	59.91	59.91	84.02	52.51	44.75	gi|119467976	enolase/allergen Asp F 22 [Neosartorya fischeri NRRL 181] >gi			0	99	KPYVLPVPFQNVLN		cleaved N-G@C-term	-0.00373737	1626.91	814.462	1626.91	814.464	2	15	1.1.1.2559.27	0	45.3667	-1	-1
2	59.91	59.91	84.02	52.51	44.75	gi|119467976	enolase/allergen Asp F 22 [Neosartorya fischeri NRRL 181] >gi			0	44.49	KPYVLPVPFQNVLN	Deamidated(N)@14	cleaved N-G@C-term	-0.00105961	1627.9	814.955	1627.9	814.956	2	12	1.1.1.2581.12	0	46.5	-1	-1
2	59.91	59.91	84.02	52.51	44.75	gi|119467976	enolase/allergen Asp F 22 [Neosartorya fischeri NRRL 181] >gi			0	34.63	KPYVLPVPFQNVLNGGSH	Deamidated(N)@14	cleaved H-A@C-term	0.00405832	1966.04	656.352	1966.03	656.351	3	12	1.1.1.2497.14	0	42.1	-1	-1
2	59.91	59.91	84.02	52.51	44.75	gi|119467976	enolase/allergen Asp F 22 [Neosartorya fischeri NRRL 181] >gi			0	99	KPYVLPVPFQNVLNGGSHAGGR	Deamidated(N)@14; Carbamidomethyl(H)@18		0.00382224	2364.24	789.087	2364.23	789.085	3	21	1.1.1.2420.31	0	38.0667	-1	-1
2	59.91	59.91	84.02	52.51	44.75	gi|119467976	enolase/allergen Asp F 22 [Neosartorya fischeri NRRL 181] >gi			0	99	KPYVLPVPFQNVLNGGSHAGGR	Deamidated(N)@14; Carbamidomethyl(H)@18		0.0039395	2364.24	592.067	2364.23	592.066	4	21	1.1.1.2421.12	0	38.1167	-1	-1
2	59.91	59.91	84.02	52.51	44.75	gi|119467976	enolase/allergen Asp F 22 [Neosartorya fischeri NRRL 181] >gi			0	99	KPYVLPVPFQNVLNGGSHAGGR	Deamidated(N)@14; Carbamidomethyl(H)@18		0.00414044	2364.24	789.087	2364.23	789.085	3	23	1.1.1.2422.32	0	38.1833	-1	-1
2	59.91	59.91	84.02	52.51	44.75	gi|119467976	enolase/allergen Asp F 22 [Neosartorya fischeri NRRL 181] >gi			0	99	KPYVLPVPFQNVLNGGSHAGGR	Deamidated(N)@14; Carbamidomethyl(H)@18		0.00373661	2364.24	592.067	2364.23	592.066	4	22	1.1.1.2423.7	0	38.2167	-1	-1
2	59.91	59.91	84.02	52.51	44.75	gi|119467976	enolase/allergen Asp F 22 [Neosartorya fischeri NRRL 181] >gi			0	99	KPYVLPVPFQNVLNGGSHAGGR	Deamidated(N)@14; Carbamidomethyl(H)@18		0.00423784	2364.24	789.087	2364.23	789.085	3	24	1.1.1.2424.28	0	38.2833	-1	-1
2	59.91	59.91	84.02	52.51	44.75	gi|119467976	enolase/allergen Asp F 22 [Neosartorya fischeri NRRL 181] >gi			0	99	KPYVLPVPFQNVLNGGSHAGGR	Deamidated(N)@14; Carbamidomethyl(H)@18		0.00414044	2364.24	789.087	2364.23	789.085	3	19	1.1.1.2426.36	0	38.4	-1	-1
2	59.91	59.91	84.02	52.51	44.75	gi|119467976	enolase/allergen Asp F 22 [Neosartorya fischeri NRRL 181] >gi			0	99	KPYVLPVPFQNVLNGGSHAGGR	Deamidated(N)@14; Carbamidomethyl(S)@17		0.00350542	2364.24	789.086	2364.23	789.085	3	27	1.1.1.2428.32	0	38.5	-1	-1
2	59.91	59.91	84.02	52.51	44.75	gi|119467976	enolase/allergen Asp F 22 [Neosartorya fischeri NRRL 181] >gi			0	99	KPYVLPVPFQNVLNGGSHAGGR	Carbamidomethyl(Y)@3; Deamidated(N)@14; Carbamidomethyl(H)@18		0.0034343	2421.26	808.093	2421.26	808.092	3	22	1.1.1.2428.36	0	38.5	-1	-1
2	59.91	59.91	84.02	52.51	44.75	gi|119467976	enolase/allergen Asp F 22 [Neosartorya fischeri NRRL 181] >gi			0	99	KPYVLPVPFQNVLNGGSHAGGR	Deamidated(N)@14; Carbamidomethyl(H)@18		0.00338616	2364.24	592.067	2364.23	592.066	4	21	1.1.1.2429.12	0	38.5333	-1	-1
2	59.91	59.91	84.02	52.51	44.75	gi|119467976	enolase/allergen Asp F 22 [Neosartorya fischeri NRRL 181] >gi			0	99	KPYVLPVPFQNVLNGGSHAGGR	Deamidated(N)@14		0.00275143	2307.22	770.079	2307.21	770.078	3	23	1.1.1.2429.30	0	38.55	-1	-1
2	59.91	59.91	84.02	52.51	44.75	gi|119467976	enolase/allergen Asp F 22 [Neosartorya fischeri NRRL 181] >gi			0	99	KPYVLPVPFQNVLNGGSHAGGR	Deamidated(N)@14		0.00535196	2307.22	577.812	2307.21	577.81	4	25	1.1.1.2430.10	0	38.5833	-1	-1
2	59.91	59.91	84.02	52.51	44.75	gi|119467976	enolase/allergen Asp F 22 [Neosartorya fischeri NRRL 181] >gi			0	99	KPYVLPVPFQNVLNGGSHAGGR	Deamidated(N)@14; Carbamidomethyl(S)@17		0.00340802	2364.24	789.086	2364.23	789.085	3	28	1.1.1.2430.32	0	38.6	-1	-1
2	59.91	59.91	84.02	52.51	44.75	gi|119467976	enolase/allergen Asp F 22 [Neosartorya fischeri NRRL 181] >gi			0	99	KPYVLPVPFQNVLNGGSHAGGR	Carbamidomethyl@N-term; Deamidated(N)@14		0.00324833	2364.24	592.067	2364.23	592.066	4	20	1.1.1.2431.10	0	38.65	-1	-1
2	59.91	59.91	84.02	52.51	44.75	gi|119467976	enolase/allergen Asp F 22 [Neosartorya fischeri NRRL 181] >gi			0	99	KPYVLPVPFQNVLNGGSHAGGR	Deamidated(N)@14		0.00245489	2307.21	770.079	2307.21	770.078	3	29	1.1.1.2431.27	0	38.65	-1	-1
2	59.91	59.91	84.02	52.51	44.75	gi|119467976	enolase/allergen Asp F 22 [Neosartorya fischeri NRRL 181] >gi			0	99	KPYVLPVPFQNVLNGGSHAGGR	Deamidated(N)@14; Carbamidomethyl(S)@17		0.00350542	2364.24	789.086	2364.23	789.085	3	27	1.1.1.2432.12	0	38.7	-1	-1
2	59.91	59.91	84.02	52.51	44.75	gi|119467976	enolase/allergen Asp F 22 [Neosartorya fischeri NRRL 181] >gi			0	99	KPYVLPVPFQNVLNGGSHAGGR	Carbamidomethyl@N-term; Deamidated(N)@14; Carbamidomethyl(H)@18		0.0034343	2421.26	808.093	2421.26	808.092	3	20	1.1.1.2432.15	0	38.7167	-1	-1
2	59.91	59.91	84.02	52.51	44.75	gi|119467976	enolase/allergen Asp F 22 [Neosartorya fischeri NRRL 181] >gi			0	99	KPYVLPVPFQNVLNGGSHAGGR	Deamidated(N)@14		0.00208026	2307.22	1154.62	2307.21	1154.61	2	25	1.1.1.2432.22	0	38.7333	-1	-1
2	59.91	59.91	84.02	52.51	44.75	gi|119467976	enolase/allergen Asp F 22 [Neosartorya fischeri NRRL 181] >gi			0	99	KPYVLPVPFQNVLNGGSHAGGR	Carbamidomethyl@N-term; Deamidated(N)@14		0.00436272	2364.24	592.067	2364.23	592.066	4	24	1.1.1.2433.2	0	38.75	-1	-1
2	59.91	59.91	84.02	52.51	44.75	gi|119467976	enolase/allergen Asp F 22 [Neosartorya fischeri NRRL 181] >gi			0	99	KPYVLPVPFQNVLNGGSHAGGR	Deamidated(N)@14		0.00256833	2307.21	770.079	2307.21	770.078	3	30	1.1.1.2433.15	0	38.7667	-1	-1
2	59.91	59.91	84.02	52.51	44.75	gi|119467976	enolase/allergen Asp F 22 [Neosartorya fischeri NRRL 181] >gi			0	99	KPYVLPVPFQNVLNGGSHAGGR	Deamidated(N)@14		0.00608438	2307.22	577.812	2307.21	577.81	4	27	1.1.1.2434.4	0	38.8	-1	-1
2	59.91	59.91	84.02	52.51	44.75	gi|119467976	enolase/allergen Asp F 22 [Neosartorya fischeri NRRL 181] >gi			0	99	KPYVLPVPFQNVLNGGSHAGGR	Carbamidomethyl@N-term; Deamidated(N)@14		0.00322491	2364.24	789.086	2364.23	789.085	3	26	1.1.1.2434.15	0	38.8167	-1	-1
2	59.91	59.91	84.02	52.51	44.75	gi|119467976	enolase/allergen Asp F 22 [Neosartorya fischeri NRRL 181] >gi			0	99	KPYVLPVPFQNVLNGGSHAGGR	Carbamidomethyl@N-term; Deamidated(N)@14		0.00422489	2364.24	592.067	2364.23	592.066	4	21	1.1.1.2435.2	0	38.85	-1	-1
2	59.91	59.91	84.02	52.51	44.75	gi|119467976	enolase/allergen Asp F 22 [Neosartorya fischeri NRRL 181] >gi			0	99	KPYVLPVPFQNVLNGGSHAGGR	Deamidated(N)@14		0.00227178	2307.21	770.079	2307.21	770.078	3	30	1.1.1.2435.14	0	38.8667	-1	-1
2	59.91	59.91	84.02	52.51	44.75	gi|119467976	enolase/allergen Asp F 22 [Neosartorya fischeri NRRL 181] >gi			0	99	KPYVLPVPFQNVLNGGSHAGGR	Deamidated(N)@14		0.00614499	2307.22	577.812	2307.21	577.81	4	27	1.1.1.2436.4	0	38.9	-1	-1
2	59.91	59.91	84.02	52.51	44.75	gi|119467976	enolase/allergen Asp F 22 [Neosartorya fischeri NRRL 181] >gi			0	99	KPYVLPVPFQNVLNGGSHAGGR	Carbamidomethyl@N-term; Deamidated(N)@14		0.00332231	2364.24	789.086	2364.23	789.085	3	29	1.1.1.2436.14	0	38.9167	-1	-1
2	59.91	59.91	84.02	52.51	44.75	gi|119467976	enolase/allergen Asp F 22 [Neosartorya fischeri NRRL 181] >gi			0	99	KPYVLPVPFQNVLNGGSHAGGR	Carbamidomethyl@N-term; Deamidated(N)@14		0.00436272	2364.24	592.067	2364.23	592.066	4	18	1.1.1.2437.3	0	38.95	-1	-1
2	59.91	59.91	84.02	52.51	44.75	gi|119467976	enolase/allergen Asp F 22 [Neosartorya fischeri NRRL 181] >gi			0	99	KPYVLPVPFQNVLNGGSHAGGR	Deamidated(N)@14		0.00256833	2307.21	770.079	2307.21	770.078	3	29	1.1.1.2437.15	0	38.9667	-1	-1
2	59.91	59.91	84.02	52.51	44.75	gi|119467976	enolase/allergen Asp F 22 [Neosartorya fischeri NRRL 181] >gi			0	99	KPYVLPVPFQNVLNGGSHAGGR	Deamidated(N)@14		0.00596602	2307.22	577.812	2307.21	577.81	4	25	1.1.1.2438.3	0	39	-1	-1
2	59.91	59.91	84.02	52.51	44.75	gi|119467976	enolase/allergen Asp F 22 [Neosartorya fischeri NRRL 181] >gi			0	99	KPYVLPVPFQNVLNGGSHAGGR	Carbamidomethyl@N-term; Deamidated(N)@14		0.00290672	2364.24	789.086	2364.23	789.085	3	21	1.1.1.2438.11	0	39.0167	-1	-1
2	59.91	59.91	84.02	52.51	44.75	gi|119467976	enolase/allergen Asp F 22 [Neosartorya fischeri NRRL 181] >gi			0	99	KPYVLPVPFQNVLNGGSHAGGR	Carbamidomethyl@N-term; Deamidated(N)@14		0.00442779	2364.24	592.067	2364.23	592.066	4	18	1.1.1.2439.6	0	39.05	-1	-1
2	59.91	59.91	84.02	52.51	44.75	gi|119467976	enolase/allergen Asp F 22 [Neosartorya fischeri NRRL 181] >gi			0	99	KPYVLPVPFQNVLNGGSHAGGR	Deamidated(N)@14		0.00266087	2307.22	770.079	2307.21	770.078	3	28	1.1.1.2439.17	0	39.0667	-1	-1
2	59.91	59.91	84.02	52.51	44.75	gi|119467976	enolase/allergen Asp F 22 [Neosartorya fischeri NRRL 181] >gi			0	99	KPYVLPVPFQNVLNGGSHAGGR	Deamidated(N)@14		0.00614499	2307.22	577.812	2307.21	577.81	4	25	1.1.1.2440.3	0	39.1	-1	-1
2	59.91	59.91	84.02	52.51	44.75	gi|119467976	enolase/allergen Asp F 22 [Neosartorya fischeri NRRL 181] >gi			0	99	KPYVLPVPFQNVLNGGSHAGGR	Carbamidomethyl@N-term; Deamidated(N)@14		0.00332231	2364.24	789.086	2364.23	789.085	3	22	1.1.1.2440.11	0	39.1167	-1	-1
2	59.91	59.91	84.02	52.51	44.75	gi|119467976	enolase/allergen Asp F 22 [Neosartorya fischeri NRRL 181] >gi			0	99	KPYVLPVPFQNVLNGGSHAGGR	Deamidated(N)@14		0.00608438	2307.22	577.812	2307.21	577.81	4	25	1.1.1.2441.3	0	39.15	-1	-1
2	59.91	59.91	84.02	52.51	44.75	gi|119467976	enolase/allergen Asp F 22 [Neosartorya fischeri NRRL 181] >gi			0	99	KPYVLPVPFQNVLNGGSHAGGR	Carbamidomethyl@N-term; Deamidated(N)@14		0.00436272	2364.24	592.067	2364.23	592.066	4	18	1.1.1.2441.5	0	39.1667	-1	-1
2	59.91	59.91	84.02	52.51	44.75	gi|119467976	enolase/allergen Asp F 22 [Neosartorya fischeri NRRL 181] >gi			0	99	KPYVLPVPFQNVLNGGSHAGGR	Deamidated(N)@14; Carbamidomethyl(S)@17		0.00290672	2364.24	789.086	2364.23	789.085	3	23	1.1.1.2442.12	0	39.2167	-1	-1
2	59.91	59.91	84.02	52.51	44.75	gi|119467976	enolase/allergen Asp F 22 [Neosartorya fischeri NRRL 181] >gi			0	99	KPYVLPVPFQNVLNGGSHAGGR	Deamidated(N)@14		0.00284398	2307.22	770.079	2307.21	770.078	3	24	1.1.1.2443.10	0	39.2667	-1	-1
2	59.91	59.91	84.02	52.51	44.75	gi|119467976	enolase/allergen Asp F 22 [Neosartorya fischeri NRRL 181] >gi			0	99	KPYVLPVPFQNVLNGGSHAGGR	Deamidated(N)@14		0.00608438	2307.22	577.812	2307.21	577.81	4	21	1.1.1.2444.3	0	39.3167	-1	-1
2	59.91	59.91	84.02	52.51	44.75	gi|119467976	enolase/allergen Asp F 22 [Neosartorya fischeri NRRL 181] >gi			0	99	KPYVLPVPFQNVLNGGSHAGGR	Deamidated(N)@14; Carbamidomethyl(H)@18		0.00322491	2364.24	789.086	2364.23	789.085	3	24	1.1.1.2444.15	0	39.3167	-1	-1
2	59.91	59.91	84.02	52.51	44.75	gi|119467976	enolase/allergen Asp F 22 [Neosartorya fischeri NRRL 181] >gi			0	99	KPYVLPVPFQNVLNGGSHAGGR	Deamidated(N)@14		0.00220212	2307.21	770.079	2307.21	770.078	3	21	1.1.1.2445.18	0	39.3667	-1	-1
2	59.91	59.91	84.02	52.51	44.75	gi|119467976	enolase/allergen Asp F 22 [Neosartorya fischeri NRRL 181] >gi			0	99	KPYVLPVPFQNVLNGGSHAGGR	Deamidated(N)@14		0.00157149	2307.21	577.811	2307.21	577.81	4	21	1.1.1.2446.6	0	39.4167	-1	-1
2	59.91	59.91	84.02	52.51	44.75	gi|119467976	enolase/allergen Asp F 22 [Neosartorya fischeri NRRL 181] >gi			0	99	KPYVLPVPFQNVLNGGSHAGGR	Deamidated(N)@14; Carbamidomethyl(H)@18		0.00290672	2364.24	789.086	2364.23	789.085	3	23	1.1.1.2446.30	0	39.4333	-1	-1
2	59.91	59.91	84.02	52.51	44.75	gi|119467976	enolase/allergen Asp F 22 [Neosartorya fischeri NRRL 181] >gi			0	99	KPYVLPVPFQNVLNGGSHAGGR	Deamidated(N)@14		0.00192845	2307.21	770.079	2307.21	770.078	3	28	1.1.1.2447.20	0	39.4833	-1	-1
2	59.91	59.91	84.02	52.51	44.75	gi|119467976	enolase/allergen Asp F 22 [Neosartorya fischeri NRRL 181] >gi			0	99	KPYVLPVPFQNVLNGGSHAGGR	Deamidated(N)@14		0.00168986	2307.21	577.811	2307.21	577.81	4	24	1.1.1.2448.6	0	39.5167	-1	-1
2	59.91	59.91	84.02	52.51	44.75	gi|119467976	enolase/allergen Asp F 22 [Neosartorya fischeri NRRL 181] >gi			0	99	KPYVLPVPFQNVLNGGSHAGGR	Deamidated(N)@14; Carbamidomethyl(S)@17		0.00322491	2364.24	789.086	2364.23	789.085	3	23	1.1.1.2448.26	0	39.5333	-1	-1
2	59.91	59.91	84.02	52.51	44.75	gi|119467976	enolase/allergen Asp F 22 [Neosartorya fischeri NRRL 181] >gi			0	99	KPYVLPVPFQNVLNGGSHAGGR	Deamidated(N)@14; Carbamidomethyl(S)@17		0.00322491	2364.24	789.086	2364.23	789.085	3	24	1.1.1.2448.27	0	39.5333	-1	-1
2	59.91	59.91	84.02	52.51	44.75	gi|119467976	enolase/allergen Asp F 22 [Neosartorya fischeri NRRL 181] >gi			0	99	KPYVLPVPFQNVLNGGSHAGGR	Deamidated(N)@14		0.00153936	2307.21	770.079	2307.21	770.078	3	28	1.1.1.2449.13	0	39.5833	-1	-1
2	59.91	59.91	84.02	52.51	44.75	gi|119467976	enolase/allergen Asp F 22 [Neosartorya fischeri NRRL 181] >gi			0	99	KPYVLPVPFQNVLNGGSHAGGR	Deamidated(N)@14		0.00157149	2307.21	577.811	2307.21	577.81	4	22	1.1.1.2450.8	0	39.6333	-1	-1
2	59.91	59.91	84.02	52.51	44.75	gi|119467976	enolase/allergen Asp F 22 [Neosartorya fischeri NRRL 181] >gi			0	99	KPYVLPVPFQNVLNGGSHAGGR	Deamidated(N)@14; Carbamidomethyl(H)@18		0.00290672	2364.24	789.086	2364.23	789.085	3	20	1.1.1.2450.24	0	39.6333	-1	-1
2	59.91	59.91	84.02	52.51	44.75	gi|119467976	enolase/allergen Asp F 22 [Neosartorya fischeri NRRL 181] >gi			0	99	KPYVLPVPFQNVLNGGSHAGGR	Carbamidomethyl@N-term; Deamidated(N)@14		0.00290672	2364.24	789.086	2364.23	789.085	3	21	1.1.1.2450.25	0	39.6333	-1	-1
2	59.91	59.91	84.02	52.51	44.75	gi|119467976	enolase/allergen Asp F 22 [Neosartorya fischeri NRRL 181] >gi			0	99	KPYVLPVPFQNVLNGGSHAGGR	Deamidated(N)@14; Carbamidomethyl(S)@17		0.00442779	2364.24	592.067	2364.23	592.066	4	18	1.1.1.2451.4	0	39.6833	-1	-1
2	59.91	59.91	84.02	52.51	44.75	gi|119467976	enolase/allergen Asp F 22 [Neosartorya fischeri NRRL 181] >gi			0	99	KPYVLPVPFQNVLNGGSHAGGR	Deamidated(N)@14		0.00192845	2307.21	770.079	2307.21	770.078	3	30	1.1.1.2451.13	0	39.6833	-1	-1
2	59.91	59.91	84.02	52.51	44.75	gi|119467976	enolase/allergen Asp F 22 [Neosartorya fischeri NRRL 181] >gi			0	99	KPYVLPVPFQNVLNGGSHAGGR	Deamidated(N)@14		0.00168986	2307.21	577.811	2307.21	577.81	4	24	1.1.1.2452.9	0	39.7333	-1	-1
2	59.91	59.91	84.02	52.51	44.75	gi|119467976	enolase/allergen Asp F 22 [Neosartorya fischeri NRRL 181] >gi			0	99	KPYVLPVPFQNVLNGGSHAGGR	Deamidated(N)@14; Carbamidomethyl(H)@18		0.00322491	2364.24	789.086	2364.23	789.085	3	20	1.1.1.2452.27	0	39.75	-1	-1
2	59.91	59.91	84.02	52.51	44.75	gi|119467976	enolase/allergen Asp F 22 [Neosartorya fischeri NRRL 181] >gi			0	99	KPYVLPVPFQNVLNGGSHAGGR	Deamidated(N)@14		0.00153936	2307.21	770.079	2307.21	770.078	3	25	1.1.1.2453.32	0	39.8	-1	-1
2	59.91	59.91	84.02	52.51	44.75	gi|119467976	enolase/allergen Asp F 22 [Neosartorya fischeri NRRL 181] >gi			0	99	KPYVLPVPFQNVLNGGSHAGGR	Ammonia-loss(N)@14		0.000189875	2289.2	573.308	2289.2	573.308	4	20	1.1.1.2454.7	0	39.8333	-1	-1
2	59.91	59.91	84.02	52.51	44.75	gi|119467976	enolase/allergen Asp F 22 [Neosartorya fischeri NRRL 181] >gi			0	99	KPYVLPVPFQNVLNGGSHAGGR	Deamidated(N)@14		0.00157149	2307.21	577.811	2307.21	577.81	4	19	1.1.1.2454.8	0	39.8333	-1	-1
2	59.91	59.91	84.02	52.51	44.75	gi|119467976	enolase/allergen Asp F 22 [Neosartorya fischeri NRRL 181] >gi			0	99	KPYVLPVPFQNVLNGGSHAGGR	Deamidated(N)@14; Carbamidomethyl(H)@18		0.00308982	2364.24	789.086	2364.23	789.085	3	23	1.1.1.2454.21	0	39.85	-1	-1
2	59.91	59.91	84.02	52.51	44.75	gi|119467976	enolase/allergen Asp F 22 [Neosartorya fischeri NRRL 181] >gi			0	99	KPYVLPVPFQNVLNGGSHAGGR	Deamidated(Q)@10; Deamidated(N)@14		0.0229783	2308.22	770.414	2308.2	770.406	3	20	1.1.1.2455.29	0	39.9	-1	-1
2	59.91	59.91	84.02	52.51	44.75	gi|119467976	enolase/allergen Asp F 22 [Neosartorya fischeri NRRL 181] >gi			0	99	KPYVLPVPFQNVLNGGSHAGGR	Deamidated(N)@14		0.00608438	2307.22	577.812	2307.21	577.81	4	24	1.1.1.2456.4	0	39.9333	-1	-1
2	59.91	59.91	84.02	52.51	44.75	gi|119467976	enolase/allergen Asp F 22 [Neosartorya fischeri NRRL 181] >gi			0	99	KPYVLPVPFQNVLNGGSHAGGR	Ammonia-loss(N)@14		-0.000405628	2289.2	764.074	2289.2	764.075	3	18	1.1.1.2456.20	0	39.95	-1	-1
2	59.91	59.91	84.02	52.51	44.75	gi|119467976	enolase/allergen Asp F 22 [Neosartorya fischeri NRRL 181] >gi			0	99	KPYVLPVPFQNVLNGGSHAGGR	Carbamidomethyl@N-term; Deamidated(N)@14		0.00340802	2364.24	789.086	2364.23	789.085	3	25	1.1.1.2456.23	0	39.95	-1	-1
2	59.91	59.91	84.02	52.51	44.75	gi|119467976	enolase/allergen Asp F 22 [Neosartorya fischeri NRRL 181] >gi			0	99	KPYVLPVPFQNVLNGGSHAGGR	Carbamidomethyl@N-term; Deamidated(N)@14		0.00340802	2364.24	789.086	2364.23	789.085	3	23	1.1.1.2456.24	0	39.95	-1	-1
2	59.91	59.91	84.02	52.51	44.75	gi|119467976	enolase/allergen Asp F 22 [Neosartorya fischeri NRRL 181] >gi			0	99	KPYVLPVPFQNVLNGGSHAGGR	Carbamidomethyl@N-term; Deamidated(N)@14		7.45024e-05	2364.23	592.066	2364.23	592.066	4	18	1.1.1.2457.10	0	40	-1	-1
2	59.91	59.91	84.02	52.51	44.75	gi|119467976	enolase/allergen Asp F 22 [Neosartorya fischeri NRRL 181] >gi			0	99	KPYVLPVPFQNVLNGGSHAGGR	Deamidated(N)@14		-0.000511175	2307.21	1154.61	2307.21	1154.61	2	18	1.1.1.2457.48	0	40.0167	-1	-1
2	59.91	59.91	84.02	52.51	44.75	gi|119467976	enolase/allergen Asp F 22 [Neosartorya fischeri NRRL 181] >gi			0	99	KPYVLPVPFQNVLNGGSHAGGR	Carbamidomethyl@N-term; Deamidated(N)@14		0.00350542	2364.24	789.086	2364.23	789.085	3	25	1.1.1.2458.24	0	40.05	-1	-1
2	59.91	59.91	84.02	52.51	44.75	gi|119467976	enolase/allergen Asp F 22 [Neosartorya fischeri NRRL 181] >gi			0	99	KPYVLPVPFQNVLNGGSHAGGR	Carbamidomethyl@N-term; Deamidated(N)@14		0.00350542	2364.24	789.086	2364.23	789.085	3	26	1.1.1.2458.25	0	40.05	-1	-1
2	59.91	59.91	84.02	52.51	44.75	gi|119467976	enolase/allergen Asp F 22 [Neosartorya fischeri NRRL 181] >gi			0	99	KPYVLPVPFQNVLNGGSHAGGR	Carbamidomethyl@N-term; Deamidated(N)@14		0.000212332	2364.23	592.066	2364.23	592.066	4	19	1.1.1.2459.8	0	40.1	-1	-1
2	59.91	59.91	84.02	52.51	44.75	gi|119467976	enolase/allergen Asp F 22 [Neosartorya fischeri NRRL 181] >gi			0	99	KPYVLPVPFQNVLNGGSHAGGR	Deamidated(N)@14		-3.29402e-06	2307.21	1154.61	2307.21	1154.61	2	18	1.1.1.2459.47	0	40.1333	-1	-1
2	59.91	59.91	84.02	52.51	44.75	gi|119467976	enolase/allergen Asp F 22 [Neosartorya fischeri NRRL 181] >gi			0	99	KPYVLPVPFQNVLNGGSHAGGR	Deamidated(N)@14		0.0016528	2307.21	770.079	2307.21	770.078	3	33	1.1.1.2460.8	0	40.15	-1	-1
2	59.91	59.91	84.02	52.51	44.75	gi|119467976	enolase/allergen Asp F 22 [Neosartorya fischeri NRRL 181] >gi			0	99	KPYVLPVPFQNVLNGGSHAGGR	Carbamidomethyl@N-term; Deamidated(N)@14		0.00340802	2364.24	789.086	2364.23	789.085	3	22	1.1.1.2460.10	0	40.15	-1	-1
2	59.91	59.91	84.02	52.51	44.75	gi|119467976	enolase/allergen Asp F 22 [Neosartorya fischeri NRRL 181] >gi			0	99	KPYVLPVPFQNVLNGGSHAGGR	Deamidated(N)@14		0.00135625	2307.21	770.079	2307.21	770.078	3	31	1.1.1.2461.12	0	40.2167	-1	-1
2	59.91	59.91	84.02	52.51	44.75	gi|119467976	enolase/allergen Asp F 22 [Neosartorya fischeri NRRL 181] >gi			0	99	KPYVLPVPFQNVLNGGSHAGGR	Deamidated(N)@14		0.00614499	2307.22	577.812	2307.21	577.81	4	25	1.1.1.2462.3	0	40.25	-1	-1
2	59.91	59.91	84.02	52.51	44.75	gi|119467976	enolase/allergen Asp F 22 [Neosartorya fischeri NRRL 181] >gi			0	99	KPYVLPVPFQNVLNGGSHAGGR	Deamidated(N)@14		0.0016528	2307.21	770.079	2307.21	770.078	3	29	1.1.1.2463.8	0	40.3	-1	-1
2	59.91	59.91	84.02	52.51	44.75	gi|119467976	enolase/allergen Asp F 22 [Neosartorya fischeri NRRL 181] >gi			0	99	KPYVLPVPFQNVLNGGSHAGGR	Deamidated(N)@14		0.00608438	2307.22	577.812	2307.21	577.81	4	18	1.1.1.2464.4	0	40.35	-1	-1
2	59.91	59.91	84.02	52.51	44.75	gi|119467976	enolase/allergen Asp F 22 [Neosartorya fischeri NRRL 181] >gi			0	99	KPYVLPVPFQNVLNGGSHAGGR	Deamidated(N)@14		0.00135625	2307.21	770.079	2307.21	770.078	3	24	1.1.1.2465.14	0	40.4167	-1	-1
2	59.91	59.91	84.02	52.51	44.75	gi|119467976	enolase/allergen Asp F 22 [Neosartorya fischeri NRRL 181] >gi			0	99	KPYVLPVPFQNVLNGGSHAGGR	Deamidated(N)@14		0.0016528	2307.21	770.079	2307.21	770.078	3	19	1.1.1.2467.11	0	40.5167	-1	-1
2	59.91	59.91	84.02	52.51	44.75	gi|119467976	enolase/allergen Asp F 22 [Neosartorya fischeri NRRL 181] >gi			0	99	KPYVLPVPFQNVLNGGSHAGGR	Deamidated(N)@14		0.00135625	2307.21	770.079	2307.21	770.078	3	19	1.1.1.2469.14	0	40.6333	-1	-1
2	59.91	59.91	84.02	52.51	44.75	gi|119467976	enolase/allergen Asp F 22 [Neosartorya fischeri NRRL 181] >gi			0	99	KPYVLPVPFQNVLNGGSHAGGR	Deamidated(N)@14		0.00183591	2307.21	770.079	2307.21	770.078	3	17	1.1.1.2471.15	0	40.7333	-1	-1
2	59.91	59.91	84.02	52.51	44.75	gi|119467976	enolase/allergen Asp F 22 [Neosartorya fischeri NRRL 181] >gi			0	99	KPYVLPVPFQNVLNGGSHAGGR	Formyl@N-term; Deamidated(N)@14		0.000712208	2335.21	779.41	2335.21	779.41	3	23	1.1.1.2500.20	0	42.2667	-1	-1
2	59.91	59.91	84.02	52.51	44.75	gi|119467976	enolase/allergen Asp F 22 [Neosartorya fischeri NRRL 181] >gi			0	99	KPYVLPVPFQNVLNGGSHAGGR	Formyl@N-term; Deamidated(N)@14		0.000310129	2335.21	779.41	2335.21	779.41	3	24	1.1.1.2502.19	0	42.3667	-1	-1
2	59.91	59.91	84.02	52.51	44.75	gi|119467976	enolase/allergen Asp F 22 [Neosartorya fischeri NRRL 181] >gi			0	99	KPYVLPVPFQNVLNGGSHAGGR	Formyl@N-term; Deamidated(N)@14		0.000310129	2335.21	779.41	2335.21	779.41	3	26	1.1.1.2503.9	0	42.4167	-1	-1
2	59.91	59.91	84.02	52.51	44.75	gi|119467976	enolase/allergen Asp F 22 [Neosartorya fischeri NRRL 181] >gi			0	99	KPYVLPVPFQNVLNGGSHAGGR	Formyl@N-term; Deamidated(N)@14		0.000617284	2335.21	779.41	2335.21	779.41	3	25	1.1.1.2505.11	0	42.5167	-1	-1
2	59.91	59.91	84.02	52.51	44.75	gi|119467976	enolase/allergen Asp F 22 [Neosartorya fischeri NRRL 181] >gi			0	99	KPYVLPVPFQNVLNGGSHAGGR	Formyl@N-term; Deamidated(N)@14		0.000712208	2335.21	779.41	2335.21	779.41	3	23	1.1.1.2507.17	0	42.6333	-1	-1
2	59.91	59.91	84.02	52.51	44.75	gi|119467976	enolase/allergen Asp F 22 [Neosartorya fischeri NRRL 181] >gi			0	99	KPYVLPVPFQNVLNGGSHAGGR	Formyl@N-term; Deamidated(N)@14		-0.00478095	2335.2	779.408	2335.21	779.41	3	22	1.1.1.2515.10	0	43.05	-1	-1
2	59.91	59.91	84.02	52.51	44.75	gi|119467976	enolase/allergen Asp F 22 [Neosartorya fischeri NRRL 181] >gi			0	99	KPYVLPVPFQNVLNGGSHAGGR	Formyl@N-term; Deamidated(N)@14		-0.00518303	2335.2	779.408	2335.21	779.41	3	19	1.1.1.2517.9	0	43.15	-1	-1
2	59.91	59.91	84.02	52.51	44.75	gi|119467976	enolase/allergen Asp F 22 [Neosartorya fischeri NRRL 181] >gi			0	99	KPYVLPVPFQNVLNGGSHAGGR	Formyl@N-term; Deamidated(N)@14		0.000251073	2335.21	779.41	2335.21	779.41	3	23	1.1.1.2527.19	0	43.6667	-1	-1
2	59.91	59.91	84.02	52.51	44.75	gi|119467976	enolase/allergen Asp F 22 [Neosartorya fischeri NRRL 181] >gi			0	99	KPYVLPVPFQNVLNGGSHAGGR	Formyl@N-term; Deamidated(N)@14		-5.60812e-05	2335.21	779.41	2335.21	779.41	3	25	1.1.1.2529.18	0	43.7667	-1	-1
2	59.91	59.91	84.02	52.51	44.75	gi|119467976	enolase/allergen Asp F 22 [Neosartorya fischeri NRRL 181] >gi			0	99	KPYVLPVPFQNVLNGGSHAGGR	Deamidated(N)@14; Carbamidomethyl(H)@18		0.00290672	2364.24	789.086	2364.23	789.085	3	18	1.1.1.2442.13	0	39.2167	-1	-1
2	59.91	59.91	84.02	52.51	44.75	gi|119467976	enolase/allergen Asp F 22 [Neosartorya fischeri NRRL 181] >gi			0	99	KPYVLPVPFQNVLNGGSHAGGR	Deamidated(N)@14; Carbamidomethyl(H)@18		0.00442779	2364.24	592.067	2364.23	592.066	4	18	1.1.1.2447.4	0	39.4667	-1	-1
2	59.91	59.91	84.02	52.51	44.75	gi|119467976	enolase/allergen Asp F 22 [Neosartorya fischeri NRRL 181] >gi			0	99	KPYVLPVPFQNVLNGGSHAGGR	Deamidated(N)@14; Carbamidomethyl(S)@17		0.00422489	2364.24	592.067	2364.23	592.066	4	17	1.1.1.2453.10	0	39.7833	-1	-1
2	59.91	59.91	84.02	52.51	44.75	gi|119467976	enolase/allergen Asp F 22 [Neosartorya fischeri NRRL 181] >gi			0	99	KPYVLPVPFQNVLNGGSHAGGR	Deamidated(N)@14; Carbamidomethyl(H)@18		0.000277397	2364.23	592.066	2364.23	592.066	4	18	1.1.1.2455.7	0	39.8833	-1	-1
2	59.91	59.91	84.02	52.51	44.75	gi|119467976	enolase/allergen Asp F 22 [Neosartorya fischeri NRRL 181] >gi			0	99	KPYVLPVPFQNVLNGGSHAGGR	Deamidated(N)@14		0.00174535	2307.21	770.079	2307.21	770.078	3	16	1.1.1.2473.15	0	40.8333	-1	-1
2	59.91	59.91	84.02	52.51	44.75	gi|119467976	enolase/allergen Asp F 22 [Neosartorya fischeri NRRL 181] >gi			0	99	KPYVLPVPFQNVLNGGSHAGGR	Formyl@N-term; Deamidated(N)@14		-0.00487588	2335.2	779.408	2335.21	779.41	3	18	1.1.1.2513.13	0	42.95	-1	-1
2	59.91	59.91	84.02	52.51	44.75	gi|119467976	enolase/allergen Asp F 22 [Neosartorya fischeri NRRL 181] >gi			0	99	KPYVLPVPFQNVLNGGSHAGGR	Carbamidomethyl@N-term; Deamidated(N)@14		7.45024e-05	2364.23	592.066	2364.23	592.066	4	17	1.1.1.2461.4	0	40.2	-1	-1
2	59.91	59.91	84.02	52.51	44.75	gi|119467976	enolase/allergen Asp F 22 [Neosartorya fischeri NRRL 181] >gi			0	99	KPYVLPVPFQNVLNGGSHAGGR	Carbamidomethyl@N-term; Deamidated(N)@14		0.00350542	2364.24	789.086	2364.23	789.085	3	17	1.1.1.2462.12	0	40.2667	-1	-1
2	59.91	59.91	84.02	52.51	44.75	gi|119467976	enolase/allergen Asp F 22 [Neosartorya fischeri NRRL 181] >gi			0	99	KPYVLPVPFQNVLNGGSHAGGR	Formyl@N-term; Deamidated(N)@14		0.000310129	2335.21	779.41	2335.21	779.41	3	17	1.1.1.2510.12	0	42.7833	-1	-1
2	59.91	59.91	84.02	52.51	44.75	gi|119467976	enolase/allergen Asp F 22 [Neosartorya fischeri NRRL 181] >gi			0	99	KPYVLPVPFQNVLNGGSHAGGR	Iodo(Y)@3; Deamidated(N)@14		0.00251653	2433.11	609.285	2433.11	609.285	4	16	1.1.1.2495.10	0	42	-1	-1
2	59.91	59.91	84.02	52.51	44.75	gi|119467976	enolase/allergen Asp F 22 [Neosartorya fischeri NRRL 181] >gi			0	99	KPYVLPVPFQNVLNGGSHAGGR	Deamidated(N)@14; Carbamidomethyl(H)@18		0.0039395	2364.24	592.067	2364.23	592.066	4	17	1.1.1.2425.10	0	38.3167	-1	-1
2	59.91	59.91	84.02	52.51	44.75	gi|119467976	enolase/allergen Asp F 22 [Neosartorya fischeri NRRL 181] >gi			0	99	KPYVLPVPFQNVLNGGSHAGGR	Deamidated(N)@14		0.00183591	2307.21	770.079	2307.21	770.078	3	15	1.1.1.2475.23	0	40.9333	-1	-1
2	59.91	59.91	84.02	52.51	44.75	gi|119467976	enolase/allergen Asp F 22 [Neosartorya fischeri NRRL 181] >gi			0	99	KPYVLPVPFQNVLNGGSHAGGR	Carbamidomethyl@N-term; Deamidated(N)@14		0.00350542	2364.24	789.086	2364.23	789.085	3	16	1.1.1.2462.11	0	40.2667	-1	-1
2	59.91	59.91	84.02	52.51	44.75	gi|119467976	enolase/allergen Asp F 22 [Neosartorya fischeri NRRL 181] >gi			0	99	KPYVLPVPFQNVLNGGSHAGGR	Carbamidomethyl@N-term; Deamidated(N)@14		0.00340802	2364.24	789.086	2364.23	789.085	3	16	1.1.1.2464.17	0	40.3667	-1	-1
2	59.91	59.91	84.02	52.51	44.75	gi|119467976	enolase/allergen Asp F 22 [Neosartorya fischeri NRRL 181] >gi			0	99	KPYVLPVPFQNVLNGGSHAGGR	Formyl(K)@1; Deamidated(N)@14		0.00115721	2335.21	1168.61	2335.21	1168.61	2	16	1.1.1.2501.27	0	42.3333	-1	-1
2	59.91	59.91	84.02	52.51	44.75	gi|119467976	enolase/allergen Asp F 22 [Neosartorya fischeri NRRL 181] >gi			0	99	KPYVLPVPFQNVLNGGSHAGGR	Formyl(K)@1; Deamidated(N)@14		-0.00478095	2335.2	779.408	2335.21	779.41	3	16	1.1.1.2519.10	0	43.25	-1	-1
2	59.91	59.91	84.02	52.51	44.75	gi|119467976	enolase/allergen Asp F 22 [Neosartorya fischeri NRRL 181] >gi			0	99	KPYVLPVPFQNVLNGGSHAGGR	Carbamidomethyl@N-term; Deamidated(N)@14; Carbamidomethyl(H)@18		0.00333202	2421.26	808.093	2421.26	808.092	3	17	1.1.1.2430.38	0	38.6167	-1	-1
2	59.91	59.91	84.02	52.51	44.75	gi|119467976	enolase/allergen Asp F 22 [Neosartorya fischeri NRRL 181] >gi			0	99	KPYVLPVPFQNVLNGGSHAGGR	Iodo(Y)@3; Deamidated(N)@14		-0.00252992	2433.11	812.043	2433.11	812.044	3	16	1.1.1.2514.10	0	43	-1	-1
2	59.91	59.91	84.02	52.51	44.75	gi|119467976	enolase/allergen Asp F 22 [Neosartorya fischeri NRRL 181] >gi			0	99	KPYVLPVPFQNVLNGGSHAGGR	Deamidated(N)@14; Carbamidomethyl(H)@18		0.00308982	2364.24	789.086	2364.23	789.085	3	16	1.1.1.2454.22	0	39.85	-1	-1
2	59.91	59.91	84.02	52.51	44.75	gi|119467976	enolase/allergen Asp F 22 [Neosartorya fischeri NRRL 181] >gi			0	99	KPYVLPVPFQNVLNGGSHAGGR	Iodo(Y)@3; Deamidated(N)@14		0.00231248	2433.11	812.044	2433.11	812.044	3	16	1.1.1.2496.32	0	42.0667	-1	-1
2	59.91	59.91	84.02	52.51	44.75	gi|119467976	enolase/allergen Asp F 22 [Neosartorya fischeri NRRL 181] >gi			0	99	KPYVLPVPFQNVLNGGSHAGGR	Formyl(K)@1; Deamidated(N)@14		0.000251073	2335.21	779.41	2335.21	779.41	3	16	1.1.1.2531.18	0	43.8833	-1	-1
2	59.91	59.91	84.02	52.51	44.75	gi|119467976	enolase/allergen Asp F 22 [Neosartorya fischeri NRRL 181] >gi			0	98.59	KPYVLPVPFQNVLNGGSHAGGR	Deamidated(N)@14		-0.000511175	2307.21	1154.61	2307.21	1154.61	2	14	1.1.1.2442.26	0	39.2333	-1	-1
2	59.91	59.91	84.02	52.51	44.75	gi|119467976	enolase/allergen Asp F 22 [Neosartorya fischeri NRRL 181] >gi			0	97.54	KPYVLPVPFQNVLNGGSHAGGR	Formyl@N-term; Deamidated(N)@14		-5.60812e-05	2335.21	779.41	2335.21	779.41	3	13	1.1.1.2525.20	0	43.5667	-1	-1
2	59.91	59.91	84.02	52.51	44.75	gi|119467976	enolase/allergen Asp F 22 [Neosartorya fischeri NRRL 181] >gi			0	96.31	KPYVLPVPFQNVLNGGSHAGGR	Ammonia-loss(N)@14		-0.000314611	2289.2	764.074	2289.2	764.075	3	14	1.1.1.2458.18	0	40.05	-1	-1
2	59.91	59.91	84.02	52.51	44.75	gi|119467976	enolase/allergen Asp F 22 [Neosartorya fischeri NRRL 181] >gi			0	95.56	KPYVLPVPFQNVLNGGSHAGGR	Carbamidomethyl@N-term; Deamidated(N)@14; Carbamidomethyl(S)@17		0.0027827	2421.26	808.093	2421.26	808.092	3	16	1.1.1.2434.16	0	38.8167	-1	-1
2	59.91	59.91	84.02	52.51	44.75	gi|119467976	enolase/allergen Asp F 22 [Neosartorya fischeri NRRL 181] >gi			0	94.92	KPYVLPVPFQNVLNGGSHAGGR	Carbamidomethyl@N-term; Deamidated(N)@14; Carbamidomethyl(H)@18		0.0026258	2421.26	808.093	2421.26	808.092	3	16	1.1.1.2420.39	0	38.0833	-1	-1
2	59.91	59.91	84.02	52.51	44.75	gi|119467976	enolase/allergen Asp F 22 [Neosartorya fischeri NRRL 181] >gi			0	86.32	KPYVLPVPFQNVLNGGSHAGGR	Deamidated(N)@14; Delta:H(4)C(2)(H)@18		-0.0366837	2335.21	779.41	2335.24	779.422	3	15	1.1.1.2441.15	0	39.1667	-1	-1
2	59.91	59.91	84.02	52.51	44.75	gi|119467976	enolase/allergen Asp F 22 [Neosartorya fischeri NRRL 181] >gi			0	84.77	KPYVLPVPFQNVLNGGSHAGGR	Deamidated(N)@14; Delta:H(4)C(2)(H)@18		-0.0368078	2335.21	779.409	2335.24	779.422	3	15	1.1.1.2468.11	0	40.5667	-1	-1
2	59.91	59.91	84.02	52.51	44.75	gi|119467976	enolase/allergen Asp F 22 [Neosartorya fischeri NRRL 181] >gi			0	66.73	KPYVLPVPFQNVLNGGSHAGGR	Carbamidomethyl@N-term; Deamidated(N)@14; Carbamidomethyl(H)@18		0.00160325	2421.26	808.093	2421.26	808.092	3	15	1.1.1.2455.33	0	39.9	-1	-1
2	59.91	59.91	84.02	52.51	44.75	gi|119467976	enolase/allergen Asp F 22 [Neosartorya fischeri NRRL 181] >gi			0	64.29	KPYVLPVPFQNVLNGGSHAGGR	Carbamidomethyl@N-term; Carbamidomethyl(Y)@3; Deamidated(N)@14		0.00116095	2421.26	808.093	2421.26	808.092	3	15	1.1.1.2461.13	0	40.2167	-1	-1
2	59.91	59.91	84.02	52.51	44.75	gi|119467976	enolase/allergen Asp F 22 [Neosartorya fischeri NRRL 181] >gi			0	62.91	KPYVLPVPFQNVLNGGSHAGGR	Formyl@N-term; Deamidated(N)@14		0.00129025	2335.21	1168.61	2335.21	1168.61	2	13	1.1.1.2504.45	0	42.5	-1	-1
2	59.91	59.91	84.02	52.51	44.75	gi|119467976	enolase/allergen Asp F 22 [Neosartorya fischeri NRRL 181] >gi			0	56.17	KPYVLPVPFQNVLNGGSHAGGR	Carbamidomethyl@N-term; Deamidated(N)@14		0.00422489	2364.24	592.067	2364.23	592.066	4	13	1.1.1.2449.2	0	39.5667	-1	-1
2	59.91	59.91	84.02	52.51	44.75	gi|119467976	enolase/allergen Asp F 22 [Neosartorya fischeri NRRL 181] >gi			0	39.23	KPYVLPVPFQNVLNGGSHAGGR	Deamidated(N)@14; Delta:H(4)C(2)(H)@18		-0.0369909	2335.21	779.409	2335.24	779.422	3	14	1.1.1.2442.10	0	39.2167	-1	-1
2	59.91	59.91	84.02	52.51	44.75	gi|119467976	enolase/allergen Asp F 22 [Neosartorya fischeri NRRL 181] >gi			0	33.94	KPYVLPVPFQNVLNGGSHAGGR	Deamidated(Q)@10; Carbamidomethyl(H)@18		0.00373661	2364.24	592.067	2364.23	592.066	4	12	1.1.1.2419.12	0	38	-1	-1
2	59.91	59.91	84.02	52.51	44.75	gi|119467976	enolase/allergen Asp F 22 [Neosartorya fischeri NRRL 181] >gi			0	29.66	KPYVLPVPFQNVLNGGSHAGGR	Formyl@N-term; Deamidated(N)@14		-0.00518303	2335.2	779.408	2335.21	779.41	3	12	1.1.1.2521.12	0	43.35	-1	-1
2	59.91	59.91	84.02	52.51	44.75	gi|119467976	enolase/allergen Asp F 22 [Neosartorya fischeri NRRL 181] >gi			0	55.89	KYDLDFK		missed K-Y@1	0.000467462	927.471	464.743	927.47	464.742	2	11	1.1.1.2206.4	0	26.8833	-1	-1
2	59.91	59.91	84.02	52.51	44.75	gi|119467976	enolase/allergen Asp F 22 [Neosartorya fischeri NRRL 181] >gi			0	54.52	KYDLDFK		missed K-Y@1	0.000468201	927.471	464.743	927.47	464.742	2	11	1.1.1.2204.5	0	26.7833	-1	-1
2	59.91	59.91	84.02	52.51	44.75	gi|119467976	enolase/allergen Asp F 22 [Neosartorya fischeri NRRL 181] >gi			0	53.24	KYDLDFK		missed K-Y@1	0.000468201	927.471	464.743	927.47	464.742	2	11	1.1.1.2212.4	0	27.2	-1	-1
2	59.91	59.91	84.02	52.51	44.75	gi|119467976	enolase/allergen Asp F 22 [Neosartorya fischeri NRRL 181] >gi			0	45.87	KYDLDFK		missed K-Y@1	0.000467462	927.471	464.743	927.47	464.742	2	11	1.1.1.2210.5	0	27.1	-1	-1
2	59.91	59.91	84.02	52.51	44.75	gi|119467976	enolase/allergen Asp F 22 [Neosartorya fischeri NRRL 181] >gi			0	36.52	KYDLDFK		missed K-Y@1	0.000271042	927.47	464.743	927.47	464.742	2	9	1.1.1.2188.7	0	25.95	-1	-1
2	59.91	59.91	84.02	52.51	44.75	gi|119467976	enolase/allergen Asp F 22 [Neosartorya fischeri NRRL 181] >gi			0	25.52	KYDLDFK		missed K-Y@1	0.000467462	927.471	464.743	927.47	464.742	2	10	1.1.1.2202.7	0	26.6833	-1	-1
2	59.91	59.91	84.02	52.51	44.75	gi|119467976	enolase/allergen Asp F 22 [Neosartorya fischeri NRRL 181] >gi			0	33.56	LAKLNQILR	Carbamidomethyl(K)@3	missed K-L@3	0.000714555	1124.7	563.359	1124.7	563.359	2	13	1.1.1.2269.19	0	30.1667	-1	-1
2	59.91	59.91	84.02	52.51	44.75	gi|119467976	enolase/allergen Asp F 22 [Neosartorya fischeri NRRL 181] >gi			0	26.55	LTYEQLADLYK		cleaved W-L@N-term	-0.0019872	1355.7	678.855	1355.7	678.856	2	10	1.1.1.2450.13	0	39.6333	-1	-1
2	59.91	59.91	84.02	52.51	44.75	gi|119467976	enolase/allergen Asp F 22 [Neosartorya fischeri NRRL 181] >gi			0	64.65	LYAHISDLAGTK		cleaved P-L@N-term	-0.992327	1286.69	644.352	1287.68	644.848	2	14	1.1.1.2361.13	0	34.9833	-1	-1
2	59.91	59.91	84.02	52.51	44.75	gi|119467976	enolase/allergen Asp F 22 [Neosartorya fischeri NRRL 181] >gi			0	99	NVNETIGPALIK			-0.00355733	1267.71	634.862	1267.71	634.864	2	19	1.1.1.2311.26	0	32.3667	-1	-1
2	59.91	59.91	84.02	52.51	44.75	gi|119467976	enolase/allergen Asp F 22 [Neosartorya fischeri NRRL 181] >gi			0	99	NVNETIGPALIK			-0.00443492	1267.71	423.577	1267.71	423.578	3	15	1.1.1.2312.2	0	32.4167	-1	-1
2	59.91	59.91	84.02	52.51	44.75	gi|119467976	enolase/allergen Asp F 22 [Neosartorya fischeri NRRL 181] >gi			0	99	NVNETIGPALIK			-0.00359666	1267.71	634.862	1267.71	634.864	2	19	1.1.1.2313.11	0	32.4667	-1	-1
2	59.91	59.91	84.02	52.51	44.75	gi|119467976	enolase/allergen Asp F 22 [Neosartorya fischeri NRRL 181] >gi			0	99	NVNETIGPALIK			-0.00437693	1267.71	423.577	1267.71	423.578	3	18	1.1.1.2314.2	0	32.5167	-1	-1
2	59.91	59.91	84.02	52.51	44.75	gi|119467976	enolase/allergen Asp F 22 [Neosartorya fischeri NRRL 181] >gi			0	99	NVNETIGPALIK			-0.00355733	1267.71	634.862	1267.71	634.864	2	19	1.1.1.2315.9	0	32.5833	-1	-1
2	59.91	59.91	84.02	52.51	44.75	gi|119467976	enolase/allergen Asp F 22 [Neosartorya fischeri NRRL 181] >gi			0	99	NVNETIGPALIK			-0.00443492	1267.71	423.577	1267.71	423.578	3	17	1.1.1.2316.2	0	32.6167	-1	-1
2	59.91	59.91	84.02	52.51	44.75	gi|119467976	enolase/allergen Asp F 22 [Neosartorya fischeri NRRL 181] >gi			0	99	NVNETIGPALIK			-0.00369536	1267.71	634.862	1267.71	634.864	2	19	1.1.1.2317.11	0	32.6833	-1	-1
2	59.91	59.91	84.02	52.51	44.75	gi|119467976	enolase/allergen Asp F 22 [Neosartorya fischeri NRRL 181] >gi			0	99	NVNETIGPALIK			-0.00437693	1267.71	423.577	1267.71	423.578	3	17	1.1.1.2318.2	0	32.7167	-1	-1
2	59.91	59.91	84.02	52.51	44.75	gi|119467976	enolase/allergen Asp F 22 [Neosartorya fischeri NRRL 181] >gi			0	99	NVNETIGPALIK			-0.00369536	1267.71	634.862	1267.71	634.864	2	19	1.1.1.2321.13	0	32.8833	-1	-1
2	59.91	59.91	84.02	52.51	44.75	gi|119467976	enolase/allergen Asp F 22 [Neosartorya fischeri NRRL 181] >gi			0	99	NVNETIGPALIK			-0.00355733	1267.71	634.862	1267.71	634.864	2	19	1.1.1.2323.11	0	32.9833	-1	-1
2	59.91	59.91	84.02	52.51	44.75	gi|119467976	enolase/allergen Asp F 22 [Neosartorya fischeri NRRL 181] >gi			0	99	NVNETIGPALIK	Deamidated(N)@3		-0.00126168	1268.7	635.356	1268.7	635.356	2	17	1.1.1.2329.15	0	33.3	-1	-1
2	59.91	59.91	84.02	52.51	44.75	gi|119467976	enolase/allergen Asp F 22 [Neosartorya fischeri NRRL 181] >gi			0	99	NVNETIGPALIK	Deamidated(N)@3		-0.00162789	1268.7	635.355	1268.7	635.356	2	18	1.1.1.2333.22	0	33.5167	-1	-1
2	59.91	59.91	84.02	52.51	44.75	gi|119467976	enolase/allergen Asp F 22 [Neosartorya fischeri NRRL 181] >gi			0	99	NVNETIGPALIK	Deamidated(N)@3		-0.00152884	1268.7	635.355	1268.7	635.356	2	18	1.1.1.2335.20	0	33.6167	-1	-1
2	59.91	59.91	84.02	52.51	44.75	gi|119467976	enolase/allergen Asp F 22 [Neosartorya fischeri NRRL 181] >gi			0	99	NVNETIGPALIK	Deamidated(N)@3		-0.00162789	1268.7	635.355	1268.7	635.356	2	18	1.1.1.2337.19	0	33.7167	-1	-1
2	59.91	59.91	84.02	52.51	44.75	gi|119467976	enolase/allergen Asp F 22 [Neosartorya fischeri NRRL 181] >gi			0	99	NVNETIGPALIK	Deamidated(N)@3		-0.00152884	1268.7	635.355	1268.7	635.356	2	18	1.1.1.2339.18	0	33.8333	-1	-1
2	59.91	59.91	84.02	52.51	44.75	gi|119467976	enolase/allergen Asp F 22 [Neosartorya fischeri NRRL 181] >gi			0	99	NVNETIGPALIK	Deamidated(N)@1		-0.00112322	1268.7	635.356	1268.7	635.356	2	16	1.1.1.2345.15	0	34.15	-1	-1
2	59.91	59.91	84.02	52.51	44.75	gi|119467976	enolase/allergen Asp F 22 [Neosartorya fischeri NRRL 181] >gi			0	99	NVNETIGPALIK	Deamidated(N)@1		0.00119611	1268.7	635.357	1268.7	635.356	2	16	1.1.1.2379.12	0	35.9	-1	-1
2	59.91	59.91	84.02	52.51	44.75	gi|119467976	enolase/allergen Asp F 22 [Neosartorya fischeri NRRL 181] >gi			0	99	NVNETIGPALIK	Deamidated(N)@3		0.0011567	1268.7	635.357	1268.7	635.356	2	18	1.1.1.2381.17	0	36.0167	-1	-1
2	59.91	59.91	84.02	52.51	44.75	gi|119467976	enolase/allergen Asp F 22 [Neosartorya fischeri NRRL 181] >gi			0	99	NVNETIGPALIK	Deamidated(N)@1		0.00119611	1268.7	635.357	1268.7	635.356	2	18	1.1.1.2383.18	0	36.1167	-1	-1
2	59.91	59.91	84.02	52.51	44.75	gi|119467976	enolase/allergen Asp F 22 [Neosartorya fischeri NRRL 181] >gi			0	99	NVNETIGPALIK	Deamidated(N)@1		0.00105765	1268.7	635.357	1268.7	635.356	2	19	1.1.1.2385.22	0	36.2333	-1	-1
2	59.91	59.91	84.02	52.51	44.75	gi|119467976	enolase/allergen Asp F 22 [Neosartorya fischeri NRRL 181] >gi			0	99	NVNETIGPALIK	Deamidated(N)@3		-0.00126168	1268.7	635.356	1268.7	635.356	2	17	1.1.1.2325.13	0	33.0833	-1	-1
2	59.91	59.91	84.02	52.51	44.75	gi|119467976	enolase/allergen Asp F 22 [Neosartorya fischeri NRRL 181] >gi			0	99	NVNETIGPALIK	Deamidated(N)@3		-0.00116263	1268.7	635.356	1268.7	635.356	2	17	1.1.1.2327.15	0	33.2	-1	-1
2	59.91	59.91	84.02	52.51	44.75	gi|119467976	enolase/allergen Asp F 22 [Neosartorya fischeri NRRL 181] >gi			0	99	NVNETIGPALIK	Deamidated(N)@3		-0.00116263	1268.7	635.356	1268.7	635.356	2	16	1.1.1.2331.15	0	33.4	-1	-1
2	59.91	59.91	84.02	52.51	44.75	gi|119467976	enolase/allergen Asp F 22 [Neosartorya fischeri NRRL 181] >gi			0	99	NVNETIGPALIK	Deamidated(N)@3		-0.00148943	1268.7	635.355	1268.7	635.356	2	16	1.1.1.2341.20	0	33.9333	-1	-1
2	59.91	59.91	84.02	52.51	44.75	gi|119467976	enolase/allergen Asp F 22 [Neosartorya fischeri NRRL 181] >gi			0	99	NVNETIGPALIK	Deamidated(N)@3		-0.00112322	1268.7	635.356	1268.7	635.356	2	16	1.1.1.2343.18	0	34.0333	-1	-1
2	59.91	59.91	84.02	52.51	44.75	gi|119467976	enolase/allergen Asp F 22 [Neosartorya fischeri NRRL 181] >gi			0	99	NVNETIGPALIK			-0.00308501	1267.71	634.862	1267.71	634.864	2	14	1.1.1.2646.2	0	49.9167	-1	-1
2	59.91	59.91	84.02	52.51	44.75	gi|119467976	enolase/allergen Asp F 22 [Neosartorya fischeri NRRL 181] >gi			0	99	NVNETIGPALIK			-0.00359666	1267.71	634.862	1267.71	634.864	2	14	1.1.1.2309.22	0	32.2667	-1	-1
2	59.91	59.91	84.02	52.51	44.75	gi|119467976	enolase/allergen Asp F 22 [Neosartorya fischeri NRRL 181] >gi			0	99	NVNETIGPALIK			-0.00294698	1267.71	634.863	1267.71	634.864	2	14	1.1.1.2654.2	0	50.2333	-1	-1
2	59.91	59.91	84.02	52.51	44.75	gi|119467976	enolase/allergen Asp F 22 [Neosartorya fischeri NRRL 181] >gi			0	97.21	NVNETIGPALIK			-0.0014981	1267.71	634.863	1267.71	634.864	2	12	1.1.1.2303.28	0	31.95	-1	-1
2	59.91	59.91	84.02	52.51	44.75	gi|119467976	enolase/allergen Asp F 22 [Neosartorya fischeri NRRL 181] >gi			0	93.06	NVNETIGPALIK	Carbamidomethyl(E)@4		-0.00222343	1324.73	663.374	1324.74	663.375	2	18	1.1.1.2308.30	0	32.2167	-1	-1
2	59.91	59.91	84.02	52.51	44.75	gi|119467976	enolase/allergen Asp F 22 [Neosartorya fischeri NRRL 181] >gi			0	93.06	NVNETIGPALIK	Carbamidomethyl(E)@4		-0.00238637	1324.73	663.374	1324.74	663.375	2	18	1.1.1.2310.27	0	32.3167	-1	-1
2	59.91	59.91	84.02	52.51	44.75	gi|119467976	enolase/allergen Asp F 22 [Neosartorya fischeri NRRL 181] >gi			0	93.06	NVNETIGPALIK	Carbamidomethyl(K)@12		-0.00238637	1324.73	663.374	1324.74	663.375	2	17	1.1.1.2314.16	0	32.5333	-1	-1
2	59.91	59.91	84.02	52.51	44.75	gi|119467976	enolase/allergen Asp F 22 [Neosartorya fischeri NRRL 181] >gi			0	93.06	NVNETIGPALIK	Carbamidomethyl@N-term		-0.00263359	1324.73	663.374	1324.74	663.375	2	19	1.1.1.2320.13	0	32.8333	-1	-1
2	59.91	59.91	84.02	52.51	44.75	gi|119467976	enolase/allergen Asp F 22 [Neosartorya fischeri NRRL 181] >gi			0	93.06	NVNETIGPALIK	Carbamidomethyl@N-term		-0.00275258	1324.73	663.373	1324.74	663.375	2	19	1.1.1.2322.10	0	32.9333	-1	-1
2	59.91	59.91	84.02	52.51	44.75	gi|119467976	enolase/allergen Asp F 22 [Neosartorya fischeri NRRL 181] >gi			0	93.06	NVNETIGPALIK	Carbamidomethyl@N-term		-0.00263359	1324.73	663.374	1324.74	663.375	2	19	1.1.1.2324.10	0	33.0333	-1	-1
2	59.91	59.91	84.02	52.51	44.75	gi|119467976	enolase/allergen Asp F 22 [Neosartorya fischeri NRRL 181] >gi			0	93.06	NVNETIGPALIK	Carbamidomethyl@N-term		-0.00258964	1324.73	663.374	1324.74	663.375	2	19	1.1.1.2326.12	0	33.15	-1	-1
2	59.91	59.91	84.02	52.51	44.75	gi|119467976	enolase/allergen Asp F 22 [Neosartorya fischeri NRRL 181] >gi			0	93.06	NVNETIGPALIK	Formyl@N-term		-0.0014161	1295.71	648.861	1295.71	648.862	2	20	1.1.1.2425.12	0	38.3333	-1	-1
2	59.91	59.91	84.02	52.51	44.75	gi|119467976	enolase/allergen Asp F 22 [Neosartorya fischeri NRRL 181] >gi			0	93.06	NVNETIGPALIK	Formyl@N-term		-0.00145769	1295.71	648.861	1295.71	648.862	2	17	1.1.1.2429.14	0	38.5333	-1	-1
2	59.91	59.91	84.02	52.51	44.75	gi|119467976	enolase/allergen Asp F 22 [Neosartorya fischeri NRRL 181] >gi			0	93.05	NVNETIGPALIK	Carbamidomethyl(K)@12		-0.00226737	1324.73	663.374	1324.74	663.375	2	17	1.1.1.2316.17	0	32.6333	-1	-1
2	59.91	59.91	84.02	52.51	44.75	gi|119467976	enolase/allergen Asp F 22 [Neosartorya fischeri NRRL 181] >gi			0	93.05	NVNETIGPALIK	Carbamidomethyl(K)@12		-0.00275258	1324.73	663.373	1324.74	663.375	2	17	1.1.1.2318.15	0	32.7333	-1	-1
2	59.91	59.91	84.02	52.51	44.75	gi|119467976	enolase/allergen Asp F 22 [Neosartorya fischeri NRRL 181] >gi			0	93.03	NVNETIGPALIK	Carbamidomethyl(E)@4		-0.00226737	1324.73	663.374	1324.74	663.375	2	17	1.1.1.2312.29	0	32.4333	-1	-1
2	59.91	59.91	84.02	52.51	44.75	gi|119467976	enolase/allergen Asp F 22 [Neosartorya fischeri NRRL 181] >gi			0	93.02	NVNETIGPALIK	Formyl@N-term		-0.00156631	1295.71	648.861	1295.71	648.862	2	18	1.1.1.2423.8	0	38.2167	-1	-1
2	59.91	59.91	84.02	52.51	44.75	gi|119467976	enolase/allergen Asp F 22 [Neosartorya fischeri NRRL 181] >gi			0	93.02	NVNETIGPALIK	Formyl@N-term		-0.00156631	1295.71	648.861	1295.71	648.862	2	18	1.1.1.2427.13	0	38.4333	-1	-1
2	59.91	59.91	84.02	52.51	44.75	gi|119467976	enolase/allergen Asp F 22 [Neosartorya fischeri NRRL 181] >gi			0	93	NVNETIGPALIK	Formyl@N-term		-0.0014161	1295.71	648.861	1295.71	648.862	2	17	1.1.1.2421.14	0	38.1167	-1	-1
2	59.91	59.91	84.02	52.51	44.75	gi|119467976	enolase/allergen Asp F 22 [Neosartorya fischeri NRRL 181] >gi			0	92.94	NVNETIGPALIK	Cation:Na(E)@4		-0.00443425	1289.69	645.853	1289.7	645.855	2	16	1.1.1.2315.10	0	32.5833	-1	-1
2	59.91	59.91	84.02	52.51	44.75	gi|119467976	enolase/allergen Asp F 22 [Neosartorya fischeri NRRL 181] >gi			0	92.72	NVNETIGPALIK	Formyl(K)@12		0.00221787	1295.71	648.863	1295.71	648.862	2	16	1.1.1.2435.5	0	38.85	-1	-1
2	59.91	59.91	84.02	52.51	44.75	gi|119467976	enolase/allergen Asp F 22 [Neosartorya fischeri NRRL 181] >gi			0	92.42	NVNETIGPALIK	Cation:Na(E)@4		-0.00458183	1289.69	645.853	1289.7	645.855	2	15	1.1.1.2317.12	0	32.6833	-1	-1
2	59.91	59.91	84.02	52.51	44.75	gi|119467976	enolase/allergen Asp F 22 [Neosartorya fischeri NRRL 181] >gi			0	92.34	NVNETIGPALIK	Carbamidomethyl@N-term		-0.00263359	1324.73	663.374	1324.74	663.375	2	14	1.1.1.2328.14	0	33.25	-1	-1
2	59.91	59.91	84.02	52.51	44.75	gi|119467976	enolase/allergen Asp F 22 [Neosartorya fischeri NRRL 181] >gi			0	91.25	NVNETIGPALIK	Formyl(K)@12		0.00232649	1295.71	648.863	1295.71	648.862	2	15	1.1.1.2433.5	0	38.75	-1	-1
2	59.91	59.91	84.02	52.51	44.75	gi|119467976	enolase/allergen Asp F 22 [Neosartorya fischeri NRRL 181] >gi			0	90.23	NVNETIGPALIK	Formyl@N-term; Carbamidomethyl(K)@12		0.00284736	1352.73	677.374	1352.73	677.372	2	15	1.1.1.2428.19	0	38.4833	-1	-1
2	59.91	59.91	84.02	52.51	44.75	gi|119467976	enolase/allergen Asp F 22 [Neosartorya fischeri NRRL 181] >gi			0	88.73	NVNETIGPALIK			-0.00298631	1267.71	634.863	1267.71	634.864	2	11	1.1.1.2648.2	0	50.0333	-1	-1
2	59.91	59.91	84.02	52.51	44.75	gi|119467976	enolase/allergen Asp F 22 [Neosartorya fischeri NRRL 181] >gi			0	85.43	NVNETIGPALIK	Carbamidomethyl@N-term		-0.00258964	1324.73	663.374	1324.74	663.375	2	13	1.1.1.2330.23	0	33.35	-1	-1
2	59.91	59.91	84.02	52.51	44.75	gi|119467976	enolase/allergen Asp F 22 [Neosartorya fischeri NRRL 181] >gi			0	74.47	NVNETIGPALIK	Carbamidomethyl@N-term; Deamidated(N)@3		-0.00105405	1325.72	663.866	1325.72	663.867	2	13	1.1.1.2332.29	0	33.4667	-1	-1
2	59.91	59.91	84.02	52.51	44.75	gi|119467976	enolase/allergen Asp F 22 [Neosartorya fischeri NRRL 181] >gi			0	73.49	NVNETIGPALIK			-0.00294698	1267.71	634.863	1267.71	634.864	2	11	1.1.1.2689.6	0	51.8333	-1	-1
2	59.91	59.91	84.02	52.51	44.75	gi|119467976	enolase/allergen Asp F 22 [Neosartorya fischeri NRRL 181] >gi			0	60.79	NVNETIGPALIK			-0.000993854	1267.71	634.864	1267.71	634.864	2	10	1.1.1.2307.26	0	32.1667	-1	-1
2	59.91	59.91	84.02	52.51	44.75	gi|119467976	enolase/allergen Asp F 22 [Neosartorya fischeri NRRL 181] >gi			0	60.43	NVNETIGPALIK			-0.00103319	1267.71	634.864	1267.71	634.864	2	11	1.1.1.2305.31	0	32.0667	-1	-1
2	59.91	59.91	84.02	52.51	44.75	gi|119467976	enolase/allergen Asp F 22 [Neosartorya fischeri NRRL 181] >gi			0	58.71	NVNETIGPALIK	Carbamidomethyl@N-term; Carbamidomethyl(K)@12		-0.00142669	1381.76	691.885	1381.76	691.886	2	13	1.1.1.2324.13	0	33.05	-1	-1
2	59.91	59.91	84.02	52.51	44.75	gi|119467976	enolase/allergen Asp F 22 [Neosartorya fischeri NRRL 181] >gi			0	58.54	NVNETIGPALIK			-0.0026201	1267.71	634.863	1267.71	634.864	2	10	1.1.1.2641.5	0	49.6333	-1	-1
2	59.91	59.91	84.02	52.51	44.75	gi|119467976	enolase/allergen Asp F 22 [Neosartorya fischeri NRRL 181] >gi			0	54.19	NVNETIGPALIK	Formyl@N-term; Carbamidomethyl(K)@12		0.00280113	1352.73	677.374	1352.73	677.372	2	14	1.1.1.2426.22	0	38.3833	-1	-1
2	59.91	59.91	84.02	52.51	44.75	gi|119467976	enolase/allergen Asp F 22 [Neosartorya fischeri NRRL 181] >gi			0	52.96	NVNETIGPALIK	Carbamidomethyl(E)@4; Carbamidomethyl(K)@12		-0.00191497	1381.75	691.885	1381.76	691.886	2	13	1.1.1.2312.31	0	32.4333	-1	-1
2	59.91	59.91	84.02	52.51	44.75	gi|119467976	enolase/allergen Asp F 22 [Neosartorya fischeri NRRL 181] >gi			0	52.88	NVNETIGPALIK	Formyl@N-term		-0.00156631	1295.71	648.861	1295.71	648.862	2	13	1.1.1.2431.12	0	38.65	-1	-1
2	59.91	59.91	84.02	52.51	44.75	gi|119467976	enolase/allergen Asp F 22 [Neosartorya fischeri NRRL 181] >gi			0	52.13	NVNETIGPALIK	Deamidated(N)@3		-0.00112322	1268.7	635.356	1268.7	635.356	2	10	1.1.1.2349.20	0	34.35	-1	-1
2	59.91	59.91	84.02	52.51	44.75	gi|119467976	enolase/allergen Asp F 22 [Neosartorya fischeri NRRL 181] >gi			0	46.52	NVNETIGPALIK	Carbamidomethyl@N-term; Carbamidomethyl(K)@12		-0.00142669	1381.76	691.885	1381.76	691.886	2	13	1.1.1.2320.16	0	32.8333	-1	-1
2	59.91	59.91	84.02	52.51	44.75	gi|119467976	enolase/allergen Asp F 22 [Neosartorya fischeri NRRL 181] >gi			0	45.22	NVNETIGPALIK			-0.00564849	1267.71	634.861	1267.71	634.864	2	11	1.1.1.2672.3	0	51.0833	-1	-1
2	59.91	59.91	84.02	52.51	44.75	gi|119467976	enolase/allergen Asp F 22 [Neosartorya fischeri NRRL 181] >gi			0	33.68	NVNETIGPALIK	Carbamidomethyl@N-term; Carbamidomethyl(K)@12		-0.00272085	1381.75	691.884	1381.76	691.886	2	13	1.1.1.2326.14	0	33.15	-1	-1
2	59.91	59.91	84.02	52.51	44.75	gi|119467976	enolase/allergen Asp F 22 [Neosartorya fischeri NRRL 181] >gi			0	20.82	NVNETIGPALIK	Carbamidomethyl@N-term; Carbamidomethyl(K)@12		-0.00276946	1381.75	691.884	1381.76	691.886	2	12	1.1.1.2328.15	0	33.25	-1	-1
2	59.91	59.91	84.02	52.51	44.75	gi|119467976	enolase/allergen Asp F 22 [Neosartorya fischeri NRRL 181] >gi			0	18.73	NVNETIGPALIK	Carbamidomethyl@N-term; Carbamidomethyl(K)@12		-0.0015663	1381.76	691.885	1381.76	691.886	2	12	1.1.1.2322.14	0	32.95	-1	-1
2	59.91	59.91	84.02	52.51	44.75	gi|119467976	enolase/allergen Asp F 22 [Neosartorya fischeri NRRL 181] >gi			0	18.08	NVNETIGPALIK	Formyl@N-term; Deamidated(N)@3		0.000623226	1296.69	649.354	1296.69	649.354	2	11	1.1.1.2450.12	0	39.6333	-1	-1
2	59.91	59.91	84.02	52.51	44.75	gi|119467976	enolase/allergen Asp F 22 [Neosartorya fischeri NRRL 181] >gi			0	99	NVNETIGPALIKENIDVK		missed K-E@12	-0.00212091	1966.07	984.043	1966.07	984.044	2	14	1.1.1.2397.32	0	36.8833	-1	-1
2	59.91	59.91	84.02	52.51	44.75	gi|119467976	enolase/allergen Asp F 22 [Neosartorya fischeri NRRL 181] >gi			0	99	NVNETIGPALIKENIDVK	Carbamidomethyl(K)@12	missed K-E@12	-0.00568238	2023.09	675.37	2023.09	675.372	3	15	1.1.1.2395.17	0	36.75	-1	-1
2	59.91	59.91	84.02	52.51	44.75	gi|119467976	enolase/allergen Asp F 22 [Neosartorya fischeri NRRL 181] >gi			0	99	NVNETIGPALIKENIDVK		missed K-E@12	-0.00358136	1966.07	656.364	1966.07	656.365	3	14	1.1.1.2400.20	0	37.0167	-1	-1
2	59.91	59.91	84.02	52.51	44.75	gi|119467976	enolase/allergen Asp F 22 [Neosartorya fischeri NRRL 181] >gi			0	98.87	NVNETIGPALIKENIDVK	Carbamidomethyl(K)@12	missed K-E@12	-0.00587382	2023.09	675.37	2023.09	675.372	3	15	1.1.1.2397.13	0	36.85	-1	-1
2	59.91	59.91	84.02	52.51	44.75	gi|119467976	enolase/allergen Asp F 22 [Neosartorya fischeri NRRL 181] >gi			0	85.89	NVNETIGPALIKENIDVK	Oxidation(P)@8	missed K-E@12	0.00105502	1982.07	661.697	1982.07	661.697	3	13	1.1.1.2384.21	0	36.1833	-1	-1
2	59.91	59.91	84.02	52.51	44.75	gi|119467976	enolase/allergen Asp F 22 [Neosartorya fischeri NRRL 181] >gi			0	78.96	NVNETIGPALIKENIDVK		missed K-E@12	-0.0034104	1966.07	656.364	1966.07	656.365	3	12	1.1.1.2396.12	0	36.8	-1	-1
2	59.91	59.91	84.02	52.51	44.75	gi|119467976	enolase/allergen Asp F 22 [Neosartorya fischeri NRRL 181] >gi			0	18.24	NVNETIGPALIKENIDVK		missed K-E@12	-0.00334619	1966.07	656.364	1966.07	656.365	3	10	1.1.1.2402.21	0	37.1167	-1	-1
2	59.91	59.91	84.02	52.51	44.75	gi|119467976	enolase/allergen Asp F 22 [Neosartorya fischeri NRRL 181] >gi			0	99	PLYAHISDLAGTK		cleaved V-P@N-term	-0.00131146	1384.73	462.585	1384.74	462.586	3	17	1.1.1.2359.2	0	34.8667	-1	-1
2	59.91	59.91	84.02	52.51	44.75	gi|119467976	enolase/allergen Asp F 22 [Neosartorya fischeri NRRL 181] >gi			0	99	PLYAHISDLAGTK		cleaved V-P@N-term	-0.00133452	1384.73	462.585	1384.74	462.586	3	20	1.1.1.2361.2	0	34.9667	-1	-1
2	59.91	59.91	84.02	52.51	44.75	gi|119467976	enolase/allergen Asp F 22 [Neosartorya fischeri NRRL 181] >gi			0	99	PLYAHISDLAGTK		cleaved V-P@N-term	-0.00131146	1384.73	462.585	1384.74	462.586	3	21	1.1.1.2363.2	0	35.0667	-1	-1
2	59.91	59.91	84.02	52.51	44.75	gi|119467976	enolase/allergen Asp F 22 [Neosartorya fischeri NRRL 181] >gi			0	99	PLYAHISDLAGTK		cleaved V-P@N-term	-0.00133452	1384.73	462.585	1384.74	462.586	3	18	1.1.1.2365.2	0	35.1667	-1	-1
2	59.91	59.91	84.02	52.51	44.75	gi|119467976	enolase/allergen Asp F 22 [Neosartorya fischeri NRRL 181] >gi			0	99	PLYAHISDLAGTK		cleaved V-P@N-term	0.000137769	1384.74	693.375	1384.74	693.375	2	19	1.1.1.2366.4	0	35.2333	-1	-1
2	59.91	59.91	84.02	52.51	44.75	gi|119467976	enolase/allergen Asp F 22 [Neosartorya fischeri NRRL 181] >gi			0	99	PLYAHISDLAGTK		cleaved V-P@N-term	-2.92895e-06	1384.74	693.375	1384.74	693.375	2	15	1.1.1.2355.15	0	34.6667	-1	-1
2	59.91	59.91	84.02	52.51	44.75	gi|119467976	enolase/allergen Asp F 22 [Neosartorya fischeri NRRL 181] >gi			0	99	PLYAHISDLAGTK		cleaved V-P@N-term	-0.00131501	1384.73	462.585	1384.74	462.586	3	10	1.1.1.2357.2	0	34.7667	-1	-1
2	59.91	59.91	84.02	52.51	44.75	gi|119467976	enolase/allergen Asp F 22 [Neosartorya fischeri NRRL 181] >gi			0	99	PLYAHISDLAGTK	Carbamidomethyl(S)@7	cleaved V-P@N-term	-0.0049208	1441.75	721.883	1441.76	721.886	2	16	1.1.1.2351.27	0	34.4667	-1	-1
2	59.91	59.91	84.02	52.51	44.75	gi|119467976	enolase/allergen Asp F 22 [Neosartorya fischeri NRRL 181] >gi			0	99	PLYAHISDLAGTK		cleaved V-P@N-term	0.000186628	1384.74	693.375	1384.74	693.375	2	13	1.1.1.2368.8	0	35.3333	-1	-1
2	59.91	59.91	84.02	52.51	44.75	gi|119467976	enolase/allergen Asp F 22 [Neosartorya fischeri NRRL 181] >gi			0	91.28	PLYAHISDLAGTK		cleaved V-P@N-term	-0.00131146	1384.73	462.585	1384.74	462.586	3	9	1.1.1.2367.2	0	35.2833	-1	-1
2	59.91	59.91	84.02	52.51	44.75	gi|119467976	enolase/allergen Asp F 22 [Neosartorya fischeri NRRL 181] >gi			0	99	PTVEVDVVTETGLHR		cleaved N-P@N-term	-9.9209e-05	1650.86	826.436	1650.86	826.436	2	14	1.1.1.2325.24	0	33.1	-1	-1
2	59.91	59.91	84.02	52.51	44.75	gi|119467976	enolase/allergen Asp F 22 [Neosartorya fischeri NRRL 181] >gi			0	97.98	PTVEVDVVTETGLHR		cleaved N-P@N-term	0.000212956	1650.86	826.436	1650.86	826.436	2	14	1.1.1.2323.18	0	33	-1	-1
2	59.91	59.91	84.02	52.51	44.75	gi|119467976	enolase/allergen Asp F 22 [Neosartorya fischeri NRRL 181] >gi			0	97.51	PTVEVDVVTETGLHR		cleaved N-P@N-term	0.00158205	1650.86	551.294	1650.86	551.293	3	14	1.1.1.2321.6	0	32.8833	-1	-1
2	59.91	59.91	84.02	52.51	44.75	gi|119467976	enolase/allergen Asp F 22 [Neosartorya fischeri NRRL 181] >gi			0	29.37	PYVLPVPFQNVLNGGSHAGGR	Deamidated(N)@13	cleaved K-P@N-term	-0.0015762	2179.12	727.379	2179.12	727.38	3	12	1.1.1.2510.8	0	42.7833	-1	-1
2	59.91	59.91	84.02	52.51	44.75	gi|119467976	enolase/allergen Asp F 22 [Neosartorya fischeri NRRL 181] >gi			0	99	QGAEVYQK	Gln->pyro-Glu@N-term		-0.000621343	904.428	453.221	904.429	453.222	2	12	1.1.1.2077.3	0	20.15	-1	-1
2	59.91	59.91	84.02	52.51	44.75	gi|119467976	enolase/allergen Asp F 22 [Neosartorya fischeri NRRL 181] >gi			0	99	QGAEVYQK	Gln->pyro-Glu@N-term		-0.000633007	904.428	453.221	904.429	453.222	2	12	1.1.1.2075.4	0	20.05	-1	-1
2	59.91	59.91	84.02	52.51	44.75	gi|119467976	enolase/allergen Asp F 22 [Neosartorya fischeri NRRL 181] >gi			0	92.91	QGAEVYQK			-0.00117458	921.454	461.735	921.456	461.735	2	12	1.1.1.819.2	0	7.6	-1	-1
2	59.91	59.91	84.02	52.51	44.75	gi|119467976	enolase/allergen Asp F 22 [Neosartorya fischeri NRRL 181] >gi			0	91.53	QGAEVYQK			-0.00259428	921.453	461.734	921.456	461.735	2	12	1.1.1.828.2	0	7.7833	-1	-1
2	59.91	59.91	84.02	52.51	44.75	gi|119467976	enolase/allergen Asp F 22 [Neosartorya fischeri NRRL 181] >gi			0	89.25	QGAEVYQK			-0.00119047	921.454	461.735	921.456	461.735	2	12	1.1.1.815.3	0	7.4	-1	-1
2	59.91	59.91	84.02	52.51	44.75	gi|119467976	enolase/allergen Asp F 22 [Neosartorya fischeri NRRL 181] >gi			0	80.24	QGAEVYQK			-0.00117458	921.454	461.735	921.456	461.735	2	12	1.1.1.817.3	0	7.5	-1	-1
2	59.91	59.91	84.02	52.51	44.75	gi|119467976	enolase/allergen Asp F 22 [Neosartorya fischeri NRRL 181] >gi			0	79.13	QGAEVYQK			-0.00119047	921.454	461.735	921.456	461.735	2	11	1.1.1.813.2	0	7.3	-1	-1
2	59.91	59.91	84.02	52.51	44.75	gi|119467976	enolase/allergen Asp F 22 [Neosartorya fischeri NRRL 181] >gi			0	79.11	QGAEVYQK			-0.00117759	921.454	461.735	921.456	461.735	2	12	1.1.1.821.2	0	7.6833	-1	-1
2	59.91	59.91	84.02	52.51	44.75	gi|119467976	enolase/allergen Asp F 22 [Neosartorya fischeri NRRL 181] >gi			0	25.51	QGAEVYQK			-0.000933448	921.455	461.735	921.456	461.735	2	9	1.1.1.726.3	0	6.4	-1	-1
2	59.91	59.91	84.02	52.51	44.75	gi|119467976	enolase/allergen Asp F 22 [Neosartorya fischeri NRRL 181] >gi			0	24.09	QGAEVYQK			-0.000946329	921.455	461.735	921.456	461.735	2	8	1.1.1.728.2	0	6.5	-1	-1
2	59.91	59.91	84.02	52.51	44.75	gi|119467976	enolase/allergen Asp F 22 [Neosartorya fischeri NRRL 181] >gi			0	92.5	QIGTLTESIQAAK		cleaved N-Q@N-term	0.00204516	1358.74	680.379	1358.74	680.378	2	13	1.1.1.2281.22	0	30.8	-1	-1
2	59.91	59.91	84.02	52.51	44.75	gi|119467976	enolase/allergen Asp F 22 [Neosartorya fischeri NRRL 181] >gi			0	51.25	QIGTLTESIQAAK		cleaved N-Q@N-term	0.00199843	1358.74	680.379	1358.74	680.378	2	12	1.1.1.2283.26	0	30.9	-1	-1
2	59.91	59.91	84.02	52.51	44.75	gi|119467976	enolase/allergen Asp F 22 [Neosartorya fischeri NRRL 181] >gi			0	99	QNVLNGGSHAGGR	Gln->pyro-Glu@N-term; Deamidated(N)@5	cleaved F-Q@N-term	-4.31705e-05	1249.58	625.797	1249.58	625.797	2	15	1.1.1.2102.15	0	21.4667	-1	-1
2	59.91	59.91	84.02	52.51	44.75	gi|119467976	enolase/allergen Asp F 22 [Neosartorya fischeri NRRL 181] >gi			0	99	QNVLNGGSHAGGR	Gln->pyro-Glu@N-term; Deamidated(N)@5	cleaved F-Q@N-term	-4.31705e-05	1249.58	625.797	1249.58	625.797	2	13	1.1.1.2106.19	0	21.6667	-1	-1
2	59.91	59.91	84.02	52.51	44.75	gi|119467976	enolase/allergen Asp F 22 [Neosartorya fischeri NRRL 181] >gi			0	81.8	QNVLNGGSHAGGR	Deamidated(N)@5	cleaved F-Q@N-term	0.00347435	1266.61	423.211	1266.61	423.209	3	12	1.1.1.1639.4	0	13.6333	-1	-1
2	59.91	59.91	84.02	52.51	44.75	gi|119467976	enolase/allergen Asp F 22 [Neosartorya fischeri NRRL 181] >gi			0	67.82	QNVLNGGSHAGGR	Deamidated(N)@5	cleaved F-Q@N-term	0.00348552	1266.61	423.211	1266.61	423.209	3	11	1.1.1.1646.5	0	13.7167	-1	-1
2	59.91	59.91	84.02	52.51	44.75	gi|119467976	enolase/allergen Asp F 22 [Neosartorya fischeri NRRL 181] >gi			0	99	SCNALLLK	Carbamidomethyl(C)@2		0.000434839	917.501	459.758	917.5	459.758	2	13	1.1.1.2220.4	0	27.6167	-1	-1
2	59.91	59.91	84.02	52.51	44.75	gi|119467976	enolase/allergen Asp F 22 [Neosartorya fischeri NRRL 181] >gi			0	99	SCNALLLK	Carbamidomethyl(C)@2		0.000430338	917.501	459.758	917.5	459.758	2	13	1.1.1.2202.5	0	26.6833	-1	-1
2	59.91	59.91	84.02	52.51	44.75	gi|119467976	enolase/allergen Asp F 22 [Neosartorya fischeri NRRL 181] >gi			0	97.91	SCNALLLK	Carbamidomethyl(C)@2		0.000434839	917.501	459.758	917.5	459.758	2	13	1.1.1.2204.3	0	26.7833	-1	-1
2	59.91	59.91	84.02	52.51	44.75	gi|119467976	enolase/allergen Asp F 22 [Neosartorya fischeri NRRL 181] >gi			0	97.89	SCNALLLK	Carbamidomethyl(C)@2		0.00041774	917.501	459.758	917.5	459.758	2	13	1.1.1.2214.3	0	27.3	-1	-1
2	59.91	59.91	84.02	52.51	44.75	gi|119467976	enolase/allergen Asp F 22 [Neosartorya fischeri NRRL 181] >gi			0	97.89	SCNALLLK	Carbamidomethyl(C)@2		0.000434839	917.501	459.758	917.5	459.758	2	13	1.1.1.2216.3	0	27.4	-1	-1
2	59.91	59.91	84.02	52.51	44.75	gi|119467976	enolase/allergen Asp F 22 [Neosartorya fischeri NRRL 181] >gi			0	97.89	SCNALLLK	Carbamidomethyl(C)@2		0.00041774	917.501	459.758	917.5	459.758	2	13	1.1.1.2218.3	0	27.5	-1	-1
2	59.91	59.91	84.02	52.51	44.75	gi|119467976	enolase/allergen Asp F 22 [Neosartorya fischeri NRRL 181] >gi			0	97.63	SCNALLLK	Carbamidomethyl(C)@2		0.000434839	917.501	459.758	917.5	459.758	2	13	1.1.1.2208.4	0	26.9833	-1	-1
2	59.91	59.91	84.02	52.51	44.75	gi|119467976	enolase/allergen Asp F 22 [Neosartorya fischeri NRRL 181] >gi			0	97.48	SCNALLLK	Carbamidomethyl(C)@2		0.000430338	917.501	459.758	917.5	459.758	2	13	1.1.1.2210.4	0	27.1	-1	-1
2	59.91	59.91	84.02	52.51	44.75	gi|119467976	enolase/allergen Asp F 22 [Neosartorya fischeri NRRL 181] >gi			0	97.14	SCNALLLK	Carbamidomethyl(C)@2		0.000430338	917.501	459.758	917.5	459.758	2	13	1.1.1.2206.3	0	26.8833	-1	-1
2	59.91	59.91	84.02	52.51	44.75	gi|119467976	enolase/allergen Asp F 22 [Neosartorya fischeri NRRL 181] >gi			0	96.34	SCNALLLK	Carbamidomethyl(C)@2; Carbamidomethyl(K)@8		0.000301479	974.522	488.268	974.522	488.268	2	13	1.1.1.2206.6	0	26.8833	-1	-1
2	59.91	59.91	84.02	52.51	44.75	gi|119467976	enolase/allergen Asp F 22 [Neosartorya fischeri NRRL 181] >gi			0	95.24	SCNALLLK	Carbamidomethyl(C)@2		0.000434839	917.501	459.758	917.5	459.758	2	13	1.1.1.2212.3	0	27.2	-1	-1
2	59.91	59.91	84.02	52.51	44.75	gi|119467976	enolase/allergen Asp F 22 [Neosartorya fischeri NRRL 181] >gi			0	89.92	SCNALLLK	Carbamidomethyl(C)@2; Carbamidomethyl(K)@8		0.000101091	974.522	488.268	974.522	488.268	2	13	1.1.1.2208.6	0	27	-1	-1
2	59.91	59.91	84.02	52.51	44.75	gi|119467976	enolase/allergen Asp F 22 [Neosartorya fischeri NRRL 181] >gi			0	79.35	SCNALLLK	Carbamidomethyl(C)@2		-0.00123021	917.499	459.757	917.5	459.758	2	10	1.1.1.2222.3	0	27.7167	-1	-1
2	59.91	59.91	84.02	52.51	44.75	gi|119467976	enolase/allergen Asp F 22 [Neosartorya fischeri NRRL 181] >gi			0	65.58	SCNALLLK	Carbamidomethyl@N-term; Carbamidomethyl(C)@2		-8.20147e-05	974.522	488.268	974.522	488.268	2	13	1.1.1.2212.7	0	27.2	-1	-1
2	59.91	59.91	84.02	52.51	44.75	gi|119467976	enolase/allergen Asp F 22 [Neosartorya fischeri NRRL 181] >gi			0	64.18	SCNALLLK	Carbamidomethyl(C)@2; Carbamidomethyl(K)@8		0.000284196	974.522	488.268	974.522	488.268	2	10	1.1.1.2204.6	0	26.7833	-1	-1
2	59.91	59.91	84.02	52.51	44.75	gi|119467976	enolase/allergen Asp F 22 [Neosartorya fischeri NRRL 181] >gi			0	60.94	SCNALLLK	Carbamidomethyl@N-term; Carbamidomethyl(C)@2		-8.14656e-05	974.522	488.268	974.522	488.268	2	13	1.1.1.2214.6	0	27.3	-1	-1
2	59.91	59.91	84.02	52.51	44.75	gi|119467976	enolase/allergen Asp F 22 [Neosartorya fischeri NRRL 181] >gi			0	59.47	SCNALLLK	Formyl@N-term; Carbamidomethyl(C)@2		7.01725e-05	945.495	473.755	945.495	473.755	2	12	1.1.1.2356.2	0	34.7167	-1	-1
2	59.91	59.91	84.02	52.51	44.75	gi|119467976	enolase/allergen Asp F 22 [Neosartorya fischeri NRRL 181] >gi			0	58.44	SCNALLLK	Carbamidomethyl@N-term; Carbamidomethyl(C)@2		-8.14656e-05	974.522	488.268	974.522	488.268	2	12	1.1.1.2222.7	0	27.7167	-1	-1
2	59.91	59.91	84.02	52.51	44.75	gi|119467976	enolase/allergen Asp F 22 [Neosartorya fischeri NRRL 181] >gi			0	56.98	SCNALLLK	Formyl@N-term; Carbamidomethyl(C)@2; Deamidated(N)@3		0.00408474	946.483	474.249	946.479	474.247	2	12	1.1.1.2382.4	0	36.05	-1	-1
2	59.91	59.91	84.02	52.51	44.75	gi|119467976	enolase/allergen Asp F 22 [Neosartorya fischeri NRRL 181] >gi			0	55.77	SCNALLLK	Formyl@N-term; Carbamidomethyl(C)@2		5.55562e-05	945.495	473.755	945.495	473.755	2	13	1.1.1.2354.2	0	34.6	-1	-1
2	59.91	59.91	84.02	52.51	44.75	gi|119467976	enolase/allergen Asp F 22 [Neosartorya fischeri NRRL 181] >gi			0	48.13	SCNALLLK	Carbamidomethyl@N-term; Carbamidomethyl(C)@2; Deamidated(N)@3		-0.000699155	975.505	488.76	975.506	488.76	2	11	1.1.1.2233.10	0	28.2833	-1	-1
2	59.91	59.91	84.02	52.51	44.75	gi|119467976	enolase/allergen Asp F 22 [Neosartorya fischeri NRRL 181] >gi			0	47.63	SCNALLLK	Carbamidomethyl(C)@2; Carbamidomethyl(K)@8		-6.47313e-05	974.522	488.268	974.522	488.268	2	13	1.1.1.2210.7	0	27.1	-1	-1
2	59.91	59.91	84.02	52.51	44.75	gi|119467976	enolase/allergen Asp F 22 [Neosartorya fischeri NRRL 181] >gi			0	44.91	SCNALLLK	Formyl@N-term; Carbamidomethyl(C)@2		6.4059e-05	945.495	473.755	945.495	473.755	2	13	1.1.1.2352.7	0	34.5	-1	-1
2	59.91	59.91	84.02	52.51	44.75	gi|119467976	enolase/allergen Asp F 22 [Neosartorya fischeri NRRL 181] >gi			0	43.23	SCNALLLK	Carbamidomethyl(C)@2; Deamidated(N)@3		0.000606184	918.485	460.25	918.484	460.25	2	13	1.1.1.2251.3	0	29.2167	-1	-1
2	59.91	59.91	84.02	52.51	44.75	gi|119467976	enolase/allergen Asp F 22 [Neosartorya fischeri NRRL 181] >gi			0	43.18	SCNALLLK	Formyl@N-term; Carbamidomethyl(C)@2		5.55562e-05	945.495	473.755	945.495	473.755	2	13	1.1.1.2350.7	0	34.4	-1	-1
2	59.91	59.91	84.02	52.51	44.75	gi|119467976	enolase/allergen Asp F 22 [Neosartorya fischeri NRRL 181] >gi			0	42.63	SCNALLLK	Carbamidomethyl(C)@2; Deamidated(N)@3		0.000362044	918.485	460.25	918.484	460.25	2	13	1.1.1.2232.4	0	28.2333	-1	-1
2	59.91	59.91	84.02	52.51	44.75	gi|119467976	enolase/allergen Asp F 22 [Neosartorya fischeri NRRL 181] >gi			0	42.44	SCNALLLK	Carbamidomethyl(C)@2; Deamidated(N)@3		0.000593516	918.485	460.25	918.484	460.25	2	13	1.1.1.2249.3	0	29.1167	-1	-1
2	59.91	59.91	84.02	52.51	44.75	gi|119467976	enolase/allergen Asp F 22 [Neosartorya fischeri NRRL 181] >gi			0	42.32	SCNALLLK	Carbamidomethyl(C)@2; Deamidated(N)@3		0.000606184	918.485	460.25	918.484	460.25	2	13	1.1.1.2247.3	0	29.0167	-1	-1
2	59.91	59.91	84.02	52.51	44.75	gi|119467976	enolase/allergen Asp F 22 [Neosartorya fischeri NRRL 181] >gi			0	42.03	SCNALLLK	Carbamidomethyl(C)@2; Deamidated(N)@3		0.000593516	918.485	460.25	918.484	460.25	2	13	1.1.1.2245.3	0	28.9167	-1	-1
2	59.91	59.91	84.02	52.51	44.75	gi|119467976	enolase/allergen Asp F 22 [Neosartorya fischeri NRRL 181] >gi			0	40.54	SCNALLLK	Carbamidomethyl(C)@2; Deamidated(N)@3		0.000606184	918.485	460.25	918.484	460.25	2	11	1.1.1.2243.2	0	28.8	-1	-1
2	59.91	59.91	84.02	52.51	44.75	gi|119467976	enolase/allergen Asp F 22 [Neosartorya fischeri NRRL 181] >gi			0	37.02	SCNALLLK	Formyl@N-term; Carbamidomethyl(C)@2		6.4059e-05	945.495	473.755	945.495	473.755	2	12	1.1.1.2348.8	0	34.3	-1	-1
2	59.91	59.91	84.02	52.51	44.75	gi|119467976	enolase/allergen Asp F 22 [Neosartorya fischeri NRRL 181] >gi			0	36.96	SCNALLLK	Carbamidomethyl(C)@2; Deamidated(N)@3		0.000610315	918.485	460.25	918.484	460.25	2	10	1.1.1.2253.3	0	29.3167	-1	-1
2	59.91	59.91	84.02	52.51	44.75	gi|119467976	enolase/allergen Asp F 22 [Neosartorya fischeri NRRL 181] >gi			0	34.88	SCNALLLK	Carbamidomethyl(C)@2; Deamidated(N)@3		0.000349375	918.485	460.25	918.484	460.25	2	12	1.1.1.2230.5	0	28.1333	-1	-1
2	59.91	59.91	84.02	52.51	44.75	gi|119467976	enolase/allergen Asp F 22 [Neosartorya fischeri NRRL 181] >gi			0	34.77	SCNALLLK	Carbamidomethyl(C)@2; Deamidated(N)@3		0.000362044	918.485	460.25	918.484	460.25	2	12	1.1.1.2228.5	0	28.0167	-1	-1
2	59.91	59.91	84.02	52.51	44.75	gi|119467976	enolase/allergen Asp F 22 [Neosartorya fischeri NRRL 181] >gi			0	34.62	SCNALLLK	Carbamidomethyl(C)@2		-0.00159642	917.499	459.757	917.5	459.758	2	8	1.1.1.2196.5	0	26.3667	-1	-1
2	59.91	59.91	84.02	52.51	44.75	gi|119467976	enolase/allergen Asp F 22 [Neosartorya fischeri NRRL 181] >gi			0	31.83	SCNALLLK	Carbamidomethyl(C)@2; Deamidated(N)@3		0.000366175	918.485	460.25	918.484	460.25	2	11	1.1.1.2234.7	0	28.35	-1	-1
2	59.91	59.91	84.02	52.51	44.75	gi|119467976	enolase/allergen Asp F 22 [Neosartorya fischeri NRRL 181] >gi			0	27.75	SCNALLLK	Carbamidomethyl(C)@2; Deamidated(N)@3		0.000349375	918.485	460.25	918.484	460.25	2	11	1.1.1.2226.3	0	27.9167	-1	-1
2	59.91	59.91	84.02	52.51	44.75	gi|119467976	enolase/allergen Asp F 22 [Neosartorya fischeri NRRL 181] >gi			0	25.73	SCNALLLK	Carbamidomethyl@N-term; Carbamidomethyl(C)@2		-8.20147e-05	974.522	488.268	974.522	488.268	2	13	1.1.1.2220.9	0	27.6167	-1	-1
2	59.91	59.91	84.02	52.51	44.75	gi|119467976	enolase/allergen Asp F 22 [Neosartorya fischeri NRRL 181] >gi			0	25.19	SCNALLLK	Carbamidomethyl@N-term; Carbamidomethyl(C)@2		-8.14656e-05	974.522	488.268	974.522	488.268	2	13	1.1.1.2218.6	0	27.5	-1	-1
2	59.91	59.91	84.02	52.51	44.75	gi|119467976	enolase/allergen Asp F 22 [Neosartorya fischeri NRRL 181] >gi			0	24.85	SCNALLLK	Carbamidomethyl@N-term; Carbamidomethyl(C)@2		-8.20147e-05	974.522	488.268	974.522	488.268	2	13	1.1.1.2216.6	0	27.4	-1	-1
2	59.91	59.91	84.02	52.51	44.75	gi|119467976	enolase/allergen Asp F 22 [Neosartorya fischeri NRRL 181] >gi			0	23.24	SCNALLLK	Formyl@N-term; Carbamidomethyl(C)@2; Deamidated(N)@3		0.00407654	946.483	474.249	946.479	474.247	2	11	1.1.1.2384.5	0	36.1667	-1	-1
2	59.91	59.91	84.02	52.51	44.75	gi|119467976	enolase/allergen Asp F 22 [Neosartorya fischeri NRRL 181] >gi			0	19.58	SCNALLLK	Carbamidomethyl@N-term; Carbamidomethyl(C)@2; Deamidated(N)@3		-0.000944154	975.505	488.76	975.506	488.76	2	10	1.1.1.2299.4	0	31.7333	-1	-1
2	59.91	59.91	84.02	52.51	44.75	gi|119467976	enolase/allergen Asp F 22 [Neosartorya fischeri NRRL 181] >gi			0	88.83	SCNALLLKVNQIGTLTESIQAAK	Carbamidomethyl(C)@2; Carbamidomethyl(K)@8	missed K-V@8	0.00218076	2528.37	843.796	2528.36	843.795	3	14	1.1.1.2524.26	0	43.5167	-1	-1
2	59.91	59.91	84.02	52.51	44.75	gi|119467976	enolase/allergen Asp F 22 [Neosartorya fischeri NRRL 181] >gi			0	99	SGETEDVTIADIAVGLR			0.0027704	1744.89	873.451	1744.88	873.449	2	16	1.1.1.2410.24	0	37.55	-1	-1
2	59.91	59.91	84.02	52.51	44.75	gi|119467976	enolase/allergen Asp F 22 [Neosartorya fischeri NRRL 181] >gi			0	99	SGETEDVTIADIAVGLR	Carbamidomethyl(D)@11		-0.00521736	1801.9	901.958	1801.91	901.96	2	22	1.1.1.2496.44	0	42.0667	-1	-1
2	59.91	59.91	84.02	52.51	44.75	gi|119467976	enolase/allergen Asp F 22 [Neosartorya fischeri NRRL 181] >gi			0	99	SGETEDVTIADIAVGLR	Carbamidomethyl(E)@5		-0.00363044	1801.9	901.958	1801.91	901.96	2	23	1.1.1.2500.26	0	42.2833	-1	-1
2	59.91	59.91	84.02	52.51	44.75	gi|119467976	enolase/allergen Asp F 22 [Neosartorya fischeri NRRL 181] >gi			0	99	SGETEDVTIADIAVGLR	Carbamidomethyl(E)@5		-0.000434743	1801.91	601.642	1801.91	601.643	3	17	1.1.1.2501.3	0	42.3	-1	-1
2	59.91	59.91	84.02	52.51	44.75	gi|119467976	enolase/allergen Asp F 22 [Neosartorya fischeri NRRL 181] >gi			0	99	SGETEDVTIADIAVGLR	Carbamidomethyl(E)@5		-0.00401502	1801.9	901.958	1801.91	901.96	2	27	1.1.1.2502.30	0	42.3833	-1	-1
2	59.91	59.91	84.02	52.51	44.75	gi|119467976	enolase/allergen Asp F 22 [Neosartorya fischeri NRRL 181] >gi			0	99	SGETEDVTIADIAVGLR	Carbamidomethyl(E)@5		-0.000548003	1801.91	601.642	1801.91	601.643	3	21	1.1.1.2503.3	0	42.4	-1	-1
2	59.91	59.91	84.02	52.51	44.75	gi|119467976	enolase/allergen Asp F 22 [Neosartorya fischeri NRRL 181] >gi			0	99	SGETEDVTIADIAVGLR	Carbamidomethyl@N-term		-0.00363044	1801.9	901.958	1801.91	901.96	2	20	1.1.1.2504.40	0	42.4833	-1	-1
2	59.91	59.91	84.02	52.51	44.75	gi|119467976	enolase/allergen Asp F 22 [Neosartorya fischeri NRRL 181] >gi			0	99	SGETEDVTIADIAVGLR			-0.000820839	1744.88	582.635	1744.88	582.635	3	22	1.1.1.2506.3	0	42.5667	-1	-1
2	59.91	59.91	84.02	52.51	44.75	gi|119467976	enolase/allergen Asp F 22 [Neosartorya fischeri NRRL 181] >gi			0	99	SGETEDVTIADIAVGLR	Carbamidomethyl@N-term		-0.00401502	1801.9	901.958	1801.91	901.96	2	17	1.1.1.2506.46	0	42.6	-1	-1
2	59.91	59.91	84.02	52.51	44.75	gi|119467976	enolase/allergen Asp F 22 [Neosartorya fischeri NRRL 181] >gi			0	99	SGETEDVTIADIAVGLR			-0.000680558	1744.88	582.635	1744.88	582.635	3	25	1.1.1.2508.3	0	42.6667	-1	-1
2	59.91	59.91	84.02	52.51	44.75	gi|119467976	enolase/allergen Asp F 22 [Neosartorya fischeri NRRL 181] >gi			0	99	SGETEDVTIADIAVGLR	Carbamidomethyl@N-term		-0.000334547	1801.91	901.96	1801.91	901.96	2	24	1.1.1.2508.36	0	42.7	-1	-1
2	59.91	59.91	84.02	52.51	44.75	gi|119467976	enolase/allergen Asp F 22 [Neosartorya fischeri NRRL 181] >gi			0	99	SGETEDVTIADIAVGLR	Carbamidomethyl@N-term		0.00377668	1801.91	601.644	1801.91	601.643	3	21	1.1.1.2509.3	0	42.7167	-1	-1
2	59.91	59.91	84.02	52.51	44.75	gi|119467976	enolase/allergen Asp F 22 [Neosartorya fischeri NRRL 181] >gi			0	99	SGETEDVTIADIAVGLR			-0.0017462	1744.88	873.448	1744.88	873.449	2	29	1.1.1.2509.9	0	42.7333	-1	-1
2	59.91	59.91	84.02	52.51	44.75	gi|119467976	enolase/allergen Asp F 22 [Neosartorya fischeri NRRL 181] >gi			0	99	SGETEDVTIADIAVGLR			-0.0020237	1744.88	873.448	1744.88	873.449	2	28	1.1.1.2510.18	0	42.8	-1	-1
2	59.91	59.91	84.02	52.51	44.75	gi|119467976	enolase/allergen Asp F 22 [Neosartorya fischeri NRRL 181] >gi			0	99	SGETEDVTIADIAVGLR	Carbamidomethyl@N-term		-0.000719125	1801.91	901.96	1801.91	901.96	2	22	1.1.1.2510.20	0	42.8	-1	-1
2	59.91	59.91	84.02	52.51	44.75	gi|119467976	enolase/allergen Asp F 22 [Neosartorya fischeri NRRL 181] >gi			0	99	SGETEDVTIADIAVGLR			-0.000680558	1744.88	582.635	1744.88	582.635	3	26	1.1.1.2511.3	0	42.8333	-1	-1
2	59.91	59.91	84.02	52.51	44.75	gi|119467976	enolase/allergen Asp F 22 [Neosartorya fischeri NRRL 181] >gi			0	99	SGETEDVTIADIAVGLR			-0.0017462	1744.88	873.448	1744.88	873.449	2	28	1.1.1.2512.10	0	42.9	-1	-1
2	59.91	59.91	84.02	52.51	44.75	gi|119467976	enolase/allergen Asp F 22 [Neosartorya fischeri NRRL 181] >gi			0	99	SGETEDVTIADIAVGLR	Carbamidomethyl@N-term		-0.000419091	1801.91	901.96	1801.91	901.96	2	23	1.1.1.2512.12	0	42.9	-1	-1
2	59.91	59.91	84.02	52.51	44.75	gi|119467976	enolase/allergen Asp F 22 [Neosartorya fischeri NRRL 181] >gi			0	99	SGETEDVTIADIAVGLR			-0.000727141	1744.88	582.635	1744.88	582.635	3	24	1.1.1.2513.4	0	42.9333	-1	-1
2	59.91	59.91	84.02	52.51	44.75	gi|119467976	enolase/allergen Asp F 22 [Neosartorya fischeri NRRL 181] >gi			0	99	SGETEDVTIADIAVGLR			-0.0020237	1744.88	873.448	1744.88	873.449	2	28	1.1.1.2514.11	0	43	-1	-1
2	59.91	59.91	84.02	52.51	44.75	gi|119467976	enolase/allergen Asp F 22 [Neosartorya fischeri NRRL 181] >gi			0	99	SGETEDVTIADIAVGLR	Carbamidomethyl@N-term		-0.000719125	1801.91	901.96	1801.91	901.96	2	21	1.1.1.2514.13	0	43	-1	-1
2	59.91	59.91	84.02	52.51	44.75	gi|119467976	enolase/allergen Asp F 22 [Neosartorya fischeri NRRL 181] >gi			0	99	SGETEDVTIADIAVGLR			-0.000680558	1744.88	582.635	1744.88	582.635	3	23	1.1.1.2515.4	0	43.0333	-1	-1
2	59.91	59.91	84.02	52.51	44.75	gi|119467976	enolase/allergen Asp F 22 [Neosartorya fischeri NRRL 181] >gi			0	99	SGETEDVTIADIAVGLR			-0.0017462	1744.88	873.448	1744.88	873.449	2	26	1.1.1.2516.14	0	43.1	-1	-1
2	59.91	59.91	84.02	52.51	44.75	gi|119467976	enolase/allergen Asp F 22 [Neosartorya fischeri NRRL 181] >gi			0	99	SGETEDVTIADIAVGLR	Carbamidomethyl@N-term		-0.000419091	1801.91	901.96	1801.91	901.96	2	17	1.1.1.2516.15	0	43.1167	-1	-1
2	59.91	59.91	84.02	52.51	44.75	gi|119467976	enolase/allergen Asp F 22 [Neosartorya fischeri NRRL 181] >gi			0	99	SGETEDVTIADIAVGLR			-0.000820839	1744.88	582.635	1744.88	582.635	3	20	1.1.1.2517.4	0	43.1333	-1	-1
2	59.91	59.91	84.02	52.51	44.75	gi|119467976	enolase/allergen Asp F 22 [Neosartorya fischeri NRRL 181] >gi			0	99	SGETEDVTIADIAVGLR			-0.0020237	1744.88	873.448	1744.88	873.449	2	25	1.1.1.2518.22	0	43.2	-1	-1
2	59.91	59.91	84.02	52.51	44.75	gi|119467976	enolase/allergen Asp F 22 [Neosartorya fischeri NRRL 181] >gi			0	99	SGETEDVTIADIAVGLR			-0.0017462	1744.88	873.448	1744.88	873.449	2	22	1.1.1.2520.27	0	43.3	-1	-1
2	59.91	59.91	84.02	52.51	44.75	gi|119467976	enolase/allergen Asp F 22 [Neosartorya fischeri NRRL 181] >gi			0	99	SGETEDVTIADIAVGLR			-0.0015446	1744.88	873.449	1744.88	873.449	2	21	1.1.1.2522.31	0	43.4167	-1	-1
2	59.91	59.91	84.02	52.51	44.75	gi|119467976	enolase/allergen Asp F 22 [Neosartorya fischeri NRRL 181] >gi			0	99	SGETEDVTIADIAVGLR			-0.00260069	1744.88	873.448	1744.88	873.449	2	20	1.1.1.2524.28	0	43.5167	-1	-1
2	59.91	59.91	84.02	52.51	44.75	gi|119467976	enolase/allergen Asp F 22 [Neosartorya fischeri NRRL 181] >gi			0	99	SGETEDVTIADIAVGLR			-0.00130046	1744.88	873.449	1744.88	873.449	2	17	1.1.1.2526.31	0	43.6333	-1	-1
2	59.91	59.91	84.02	52.51	44.75	gi|119467976	enolase/allergen Asp F 22 [Neosartorya fischeri NRRL 181] >gi			0	99	SGETEDVTIADIAVGLR			-0.000525498	1744.88	873.449	1744.88	873.449	2	16	1.1.1.2528.36	0	43.7333	-1	-1
2	59.91	59.91	84.02	52.51	44.75	gi|119467976	enolase/allergen Asp F 22 [Neosartorya fischeri NRRL 181] >gi			0	99	SGETEDVTIADIAVGLR			0.00187337	1744.89	873.45	1744.88	873.449	2	17	1.1.1.2530.34	0	43.8333	-1	-1
2	59.91	59.91	84.02	52.51	44.75	gi|119467976	enolase/allergen Asp F 22 [Neosartorya fischeri NRRL 181] >gi			0	99	SGETEDVTIADIAVGLR			0.00212669	1744.89	873.451	1744.88	873.449	2	16	1.1.1.2532.36	0	43.95	-1	-1
2	59.91	59.91	84.02	52.51	44.75	gi|119467976	enolase/allergen Asp F 22 [Neosartorya fischeri NRRL 181] >gi			0	99	SGETEDVTIADIAVGLR			-0.0020237	1744.88	873.448	1744.88	873.449	2	17	1.1.1.2536.22	0	44.15	-1	-1
2	59.91	59.91	84.02	52.51	44.75	gi|119467976	enolase/allergen Asp F 22 [Neosartorya fischeri NRRL 181] >gi			0	99	SGETEDVTIADIAVGLR	Formyl@N-term; Carbamidomethyl(D)@6		-0.000844776	1829.9	915.957	1829.9	915.958	2	17	1.1.1.2592.32	0	47.0833	-1	-1
2	59.91	59.91	84.02	52.51	44.75	gi|119467976	enolase/allergen Asp F 22 [Neosartorya fischeri NRRL 181] >gi			0	99	SGETEDVTIADIAVGLR	Formyl@N-term		-0.00192765	1772.88	887.446	1772.88	887.447	2	25	1.1.1.2595.29	0	47.2333	-1	-1
2	59.91	59.91	84.02	52.51	44.75	gi|119467976	enolase/allergen Asp F 22 [Neosartorya fischeri NRRL 181] >gi			0	99	SGETEDVTIADIAVGLR	Carbamidomethyl@N-term		-0.000434743	1801.91	601.642	1801.91	601.643	3	14	1.1.1.2505.4	0	42.5167	-1	-1
2	59.91	59.91	84.02	52.51	44.75	gi|119467976	enolase/allergen Asp F 22 [Neosartorya fischeri NRRL 181] >gi			0	99	SGETEDVTIADIAVGLR	Carbamidomethyl@N-term		0.00382774	1801.91	601.644	1801.91	601.643	3	13	1.1.1.2507.7	0	42.6167	-1	-1
2	59.91	59.91	84.02	52.51	44.75	gi|119467976	enolase/allergen Asp F 22 [Neosartorya fischeri NRRL 181] >gi			0	99	SGETEDVTIADIAVGLR	Formyl@N-term; Carbamidomethyl(D)@6		-0.000757757	1829.9	915.957	1829.9	915.958	2	17	1.1.1.2590.21	0	46.9833	-1	-1
2	59.91	59.91	84.02	52.51	44.75	gi|119467976	enolase/allergen Asp F 22 [Neosartorya fischeri NRRL 181] >gi			0	99	SGETEDVTIADIAVGLR	Carbamidomethyl@N-term; Carbamidomethyl(D)@11		-0.00425161	1858.92	930.469	1858.93	930.471	2	14	1.1.1.2496.46	0	42.0667	-1	-1
2	59.91	59.91	84.02	52.51	44.75	gi|119467976	enolase/allergen Asp F 22 [Neosartorya fischeri NRRL 181] >gi			0	99	SGETEDVTIADIAVGLR	Carbamidomethyl(D)@11		-0.0053019	1801.9	901.957	1801.91	901.96	2	14	1.1.1.2498.41	0	42.1833	-1	-1
2	59.91	59.91	84.02	52.51	44.75	gi|119467976	enolase/allergen Asp F 22 [Neosartorya fischeri NRRL 181] >gi			0	99	SGETEDVTIADIAVGLR			-0.000680558	1744.88	582.635	1744.88	582.635	3	10	1.1.1.2530.6	0	43.8167	-1	-1
2	59.91	59.91	84.02	52.51	44.75	gi|119467976	enolase/allergen Asp F 22 [Neosartorya fischeri NRRL 181] >gi			0	99	SGETEDVTIADIAVGLR			-0.000680558	1744.88	582.635	1744.88	582.635	3	11	1.1.1.2523.5	0	43.45	-1	-1
2	59.91	59.91	84.02	52.51	44.75	gi|119467976	enolase/allergen Asp F 22 [Neosartorya fischeri NRRL 181] >gi			0	99	SGETEDVTIADIAVGLR			-0.000820839	1744.88	582.635	1744.88	582.635	3	10	1.1.1.2525.6	0	43.55	-1	-1
2	59.91	59.91	84.02	52.51	44.75	gi|119467976	enolase/allergen Asp F 22 [Neosartorya fischeri NRRL 181] >gi			0	99	SGETEDVTIADIAVGLR	Carbamidomethyl@N-term; Carbamidomethyl(E)@5		-0.00844816	1858.92	930.467	1858.93	930.471	2	14	1.1.1.2502.31	0	42.3833	-1	-1
2	59.91	59.91	84.02	52.51	44.75	gi|119467976	enolase/allergen Asp F 22 [Neosartorya fischeri NRRL 181] >gi			0	99	SGETEDVTIADIAVGLR			0.0024929	1744.89	873.451	1744.88	873.449	2	11	1.1.1.2408.42	0	37.45	-1	-1
2	59.91	59.91	84.02	52.51	44.75	gi|119467976	enolase/allergen Asp F 22 [Neosartorya fischeri NRRL 181] >gi			0	98.68	SGETEDVTIADIAVGLR			0.00126302	1744.89	873.45	1744.88	873.449	2	12	1.1.1.2534.28	0	44.05	-1	-1
2	59.91	59.91	84.02	52.51	44.75	gi|119467976	enolase/allergen Asp F 22 [Neosartorya fischeri NRRL 181] >gi			0	98.25	SGETEDVTIADIAVGLR	Carbamidomethyl(D)@11		-0.00373064	1801.9	601.641	1801.91	601.643	3	12	1.1.1.2497.8	0	42.1	-1	-1
2	59.91	59.91	84.02	52.51	44.75	gi|119467976	enolase/allergen Asp F 22 [Neosartorya fischeri NRRL 181] >gi			0	96.39	SGETEDVTIADIAVGLR			0.000905988	1744.89	873.45	1744.88	873.449	2	13	1.1.1.2499.7	0	42.2167	-1	-1
2	59.91	59.91	84.02	52.51	44.75	gi|119467976	enolase/allergen Asp F 22 [Neosartorya fischeri NRRL 181] >gi			0	94.38	SGETEDVTIADIAVGLR	Carbamidomethyl@N-term		-0.000719125	1801.91	901.96	1801.91	901.96	2	13	1.1.1.2518.23	0	43.2	-1	-1
2	59.91	59.91	84.02	52.51	44.75	gi|119467976	enolase/allergen Asp F 22 [Neosartorya fischeri NRRL 181] >gi			0	79.97	SGETEDVTIADIAVGLR	Carbamidomethyl(D)@11		-0.0038439	1801.9	601.641	1801.91	601.643	3	11	1.1.1.2495.9	0	42	-1	-1
2	59.91	59.91	84.02	52.51	44.75	gi|119467976	enolase/allergen Asp F 22 [Neosartorya fischeri NRRL 181] >gi			0	73.35	SGETEDVTIADIAVGLR			0.00236165	1744.89	873.451	1744.88	873.449	2	11	1.1.1.2538.30	0	44.2667	-1	-1
2	59.91	59.91	84.02	52.51	44.75	gi|119467976	enolase/allergen Asp F 22 [Neosartorya fischeri NRRL 181] >gi			0	65.96	SGETEDVTIADIAVGLR			0.0212917	1744.91	873.46	1744.88	873.449	2	11	1.1.1.2608.27	0	47.9167	-1	-1
2	59.91	59.91	84.02	52.51	44.75	gi|119467976	enolase/allergen Asp F 22 [Neosartorya fischeri NRRL 181] >gi			0	62.05	SGETEDVTIADIAVGLR			-4.01896	1740.87	871.44	1744.88	873.449	2	12	1.1.1.2520.26	0	43.3	-1	-1
2	59.91	59.91	84.02	52.51	44.75	gi|119467976	enolase/allergen Asp F 22 [Neosartorya fischeri NRRL 181] >gi			0	42.23	SGETEDVTIADIAVGLR	Carbamidomethyl@N-term		-0.000419091	1801.91	901.96	1801.91	901.96	2	10	1.1.1.2520.28	0	43.3	-1	-1
2	59.91	59.91	84.02	52.51	44.75	gi|119467976	enolase/allergen Asp F 22 [Neosartorya fischeri NRRL 181] >gi			0	41.59	SGETEDVTIADIAVGLR			0.00200462	1744.89	873.45	1744.88	873.449	2	9	1.1.1.2544.33	0	44.5667	-1	-1
2	59.91	59.91	84.02	52.51	44.75	gi|119467976	enolase/allergen Asp F 22 [Neosartorya fischeri NRRL 181] >gi			0	38.72	SGETEDVTIADIAVGLR	Carbamidomethyl@N-term; Carbamidomethyl(D)@11		-0.00803579	1858.92	930.467	1858.93	930.471	2	14	1.1.1.2504.42	0	42.4833	-1	-1
2	59.91	59.91	84.02	52.51	44.75	gi|119467976	enolase/allergen Asp F 22 [Neosartorya fischeri NRRL 181] >gi			0	69.59	VDEFLNK			0.000975197	863.44	432.727	863.439	432.727	2	11	1.1.1.2141.5	0	23.5	-1	-1
2	59.91	59.91	84.02	52.51	44.75	gi|119467976	enolase/allergen Asp F 22 [Neosartorya fischeri NRRL 181] >gi			0	53.86	VDEFLNK			0.000966427	863.44	432.727	863.439	432.727	2	11	1.1.1.2143.4	0	23.6	-1	-1
2	59.91	59.91	84.02	52.51	44.75	gi|119467976	enolase/allergen Asp F 22 [Neosartorya fischeri NRRL 181] >gi			0	51.43	VDEFLNK			0.000975197	863.44	432.727	863.439	432.727	2	11	1.1.1.2145.6	0	23.7167	-1	-1
2	59.91	59.91	84.02	52.51	44.75	gi|119467976	enolase/allergen Asp F 22 [Neosartorya fischeri NRRL 181] >gi			0	43.28	VDEFLNK			0.000975197	863.44	432.727	863.439	432.727	2	9	1.1.1.2149.6	0	23.9167	-1	-1
2	59.91	59.91	84.02	52.51	44.75	gi|119467976	enolase/allergen Asp F 22 [Neosartorya fischeri NRRL 181] >gi			0	99	VLPVPFQNVLNGGSHAGGR	Deamidated(N)@11	cleaved Y-V@N-term	0.00183393	1919	960.509	1919	960.508	2	19	1.1.1.2430.47	0	38.6167	-1	-1
2	59.91	59.91	84.02	52.51	44.75	gi|119467976	enolase/allergen Asp F 22 [Neosartorya fischeri NRRL 181] >gi			0	99	VLPVPFQNVLNGGSHAGGR	Deamidated(N)@11	cleaved Y-V@N-term	0.00044915	1919	640.675	1919	640.674	3	20	1.1.1.2431.11	0	38.65	-1	-1
2	59.91	59.91	84.02	52.51	44.75	gi|119467976	enolase/allergen Asp F 22 [Neosartorya fischeri NRRL 181] >gi			0	99	VLPVPFQNVLNGGSHAGGR	Deamidated(N)@11	cleaved Y-V@N-term	0.00192889	1919	960.509	1919	960.508	2	24	1.1.1.2432.19	0	38.7167	-1	-1
2	59.91	59.91	84.02	52.51	44.75	gi|119467976	enolase/allergen Asp F 22 [Neosartorya fischeri NRRL 181] >gi			0	99	VLPVPFQNVLNGGSHAGGR	Deamidated(N)@11	cleaved Y-V@N-term	0.000969575	1919	640.675	1919	640.674	3	22	1.1.1.2433.4	0	38.75	-1	-1
2	59.91	59.91	84.02	52.51	44.75	gi|119467976	enolase/allergen Asp F 22 [Neosartorya fischeri NRRL 181] >gi			0	99	VLPVPFQNVLNGGSHAGGR	Deamidated(N)@11	cleaved Y-V@N-term	0.000857373	1919	960.508	1919	960.508	2	21	1.1.1.2434.18	0	38.8167	-1	-1
2	59.91	59.91	84.02	52.51	44.75	gi|119467976	enolase/allergen Asp F 22 [Neosartorya fischeri NRRL 181] >gi			0	99	VLPVPFQNVLNGGSHAGGR	Deamidated(N)@11	cleaved Y-V@N-term	0.000815361	1919	640.675	1919	640.674	3	22	1.1.1.2435.4	0	38.85	-1	-1
2	59.91	59.91	84.02	52.51	44.75	gi|119467976	enolase/allergen Asp F 22 [Neosartorya fischeri NRRL 181] >gi			0	99	VLPVPFQNVLNGGSHAGGR	Deamidated(N)@11	cleaved Y-V@N-term	0.000969575	1919	640.675	1919	640.674	3	20	1.1.1.2437.5	0	38.95	-1	-1
2	59.91	59.91	84.02	52.51	44.75	gi|119467976	enolase/allergen Asp F 22 [Neosartorya fischeri NRRL 181] >gi			0	99	VLPVPFQNVLNGGSHAGGR	Deamidated(N)@11	cleaved Y-V@N-term	0.000510414	1919	960.508	1919	960.508	2	19	1.1.1.2438.17	0	39.0333	-1	-1
2	59.91	59.91	84.02	52.51	44.75	gi|119467976	enolase/allergen Asp F 22 [Neosartorya fischeri NRRL 181] >gi			0	99	VLPVPFQNVLNGGSHAGGR	Deamidated(N)@11	cleaved Y-V@N-term	0.00157929	1919	640.675	1919	640.674	3	19	1.1.1.2458.13	0	40.05	-1	-1
2	59.91	59.91	84.02	52.51	44.75	gi|119467976	enolase/allergen Asp F 22 [Neosartorya fischeri NRRL 181] >gi			0	99	VLPVPFQNVLNGGSHAGGR	Deamidated(N)@11	cleaved Y-V@N-term	0.00151889	1919	640.675	1919	640.674	3	19	1.1.1.2460.6	0	40.15	-1	-1
2	59.91	59.91	84.02	52.51	44.75	gi|119467976	enolase/allergen Asp F 22 [Neosartorya fischeri NRRL 181] >gi			0	99	VLPVPFQNVLNGGSHAGGR	Deamidated(N)@11	cleaved Y-V@N-term	0.00136468	1919	640.675	1919	640.674	3	21	1.1.1.2461.5	0	40.2	-1	-1
2	59.91	59.91	84.02	52.51	44.75	gi|119467976	enolase/allergen Asp F 22 [Neosartorya fischeri NRRL 181] >gi			0	99	VLPVPFQNVLNGGSHAGGR	Deamidated(N)@11	cleaved Y-V@N-term	0.00151889	1919	640.675	1919	640.674	3	20	1.1.1.2463.5	0	40.3	-1	-1
2	59.91	59.91	84.02	52.51	44.75	gi|119467976	enolase/allergen Asp F 22 [Neosartorya fischeri NRRL 181] >gi			0	99	VLPVPFQNVLNGGSHAGGR	Deamidated(N)@11	cleaved Y-V@N-term	0.000603365	1919	640.675	1919	640.674	3	17	1.1.1.2429.13	0	38.5333	-1	-1
2	59.91	59.91	84.02	52.51	44.75	gi|119467976	enolase/allergen Asp F 22 [Neosartorya fischeri NRRL 181] >gi			0	99	VLPVPFQNVLNGGSHAGGR	Deamidated(N)@11	cleaved Y-V@N-term	-2.42339e-05	1919	960.508	1919	960.508	2	15	1.1.1.2462.22	0	40.2833	-1	-1
2	59.91	59.91	84.02	52.51	44.75	gi|119467976	enolase/allergen Asp F 22 [Neosartorya fischeri NRRL 181] >gi			0	99	VLPVPFQNVLNGGSHAGGR	Deamidated(N)@11	cleaved Y-V@N-term	0.000857373	1919	960.508	1919	960.508	2	16	1.1.1.2441.24	0	39.1833	-1	-1
2	59.91	59.91	84.02	52.51	44.75	gi|119467976	enolase/allergen Asp F 22 [Neosartorya fischeri NRRL 181] >gi			0	99	VLPVPFQNVLNGGSHAGGR	Deamidated(N)@11	cleaved Y-V@N-term	-0.000119189	1919	960.508	1919	960.508	2	15	1.1.1.2459.40	0	40.1167	-1	-1
2	59.91	59.91	84.02	52.51	44.75	gi|119467976	enolase/allergen Asp F 22 [Neosartorya fischeri NRRL 181] >gi			0	98.58	VLPVPFQNVLNGGSHAGGR	Deamidated(N)@11	cleaved Y-V@N-term	0.000969575	1919	640.675	1919	640.674	3	14	1.1.1.2444.9	0	39.3167	-1	-1
2	59.91	59.91	84.02	52.51	44.75	gi|119467976	enolase/allergen Asp F 22 [Neosartorya fischeri NRRL 181] >gi			0	94.42	VLPVPFQNVLNGGSHAGGR	Deamidated(N)@11	cleaved Y-V@N-term	0.000952328	1919	960.508	1919	960.508	2	14	1.1.1.2439.30	0	39.0833	-1	-1
2	59.91	59.91	84.02	52.51	44.75	gi|119467976	enolase/allergen Asp F 22 [Neosartorya fischeri NRRL 181] >gi			0	92.26	VLPVPFQNVLNGGSHAGGR	Deamidated(N)@8	cleaved Y-V@N-term	0.000815361	1919	640.675	1919	640.674	3	14	1.1.1.2442.4	0	39.2	-1	-1
2	59.91	59.91	84.02	52.51	44.75	gi|119467976	enolase/allergen Asp F 22 [Neosartorya fischeri NRRL 181] >gi			0	92.11	VLPVPFQNVLNGGSHAGGR	Deamidated(N)@11	cleaved Y-V@N-term	-0.000466147	1919	960.508	1919	960.508	2	12	1.1.1.2457.41	0	40.0167	-1	-1
2	59.91	59.91	84.02	52.51	44.75	gi|119467976	enolase/allergen Asp F 22 [Neosartorya fischeri NRRL 181] >gi			0	81.5	VLPVPFQNVLNGGSHAGGR	Deamidated(N)@11	cleaved Y-V@N-term	-0.000119189	1919	960.508	1919	960.508	2	13	1.1.1.2464.31	0	40.3833	-1	-1
2	59.91	59.91	84.02	52.51	44.75	gi|119467976	enolase/allergen Asp F 22 [Neosartorya fischeri NRRL 181] >gi			0	74.5	VLPVPFQNVLNGGSHAGGR	Deamidated(N)@11	cleaved Y-V@N-term	0.00136468	1919	640.675	1919	640.674	3	12	1.1.1.2465.10	0	40.4167	-1	-1
2	59.91	59.91	84.02	52.51	44.75	gi|119467976	enolase/allergen Asp F 22 [Neosartorya fischeri NRRL 181] >gi			0	62.77	VLPVPFQNVLNGGSHAGGR	Deamidated(N)@11	cleaved Y-V@N-term	-0.000100166	1919	640.674	1919	640.674	3	13	1.1.1.2450.11	0	39.6333	-1	-1
2	59.91	59.91	84.02	52.51	44.75	gi|119467976	enolase/allergen Asp F 22 [Neosartorya fischeri NRRL 181] >gi			0	53.68	VLPVPFQNVLNGGSHAGGR	Deamidated(N)@11	cleaved Y-V@N-term	5.40487e-05	1919	640.674	1919	640.674	3	10	1.1.1.2452.13	0	39.7333	-1	-1
2	59.91	59.91	84.02	52.51	44.75	gi|119467976	enolase/allergen Asp F 22 [Neosartorya fischeri NRRL 181] >gi			0	31.28	VLPVPFQNVLNGGSHAGGR	Deamidated(N)@11	cleaved Y-V@N-term	-0.000100166	1919	640.674	1919	640.674	3	12	1.1.1.2446.18	0	39.4333	-1	-1
2	59.91	59.91	84.02	52.51	44.75	gi|119467976	enolase/allergen Asp F 22 [Neosartorya fischeri NRRL 181] >gi			0	99	VNETIGPALIK		cleaved N-V@N-term	-0.00265339	1153.67	577.841	1153.67	577.843	2	16	1.1.1.2306.17	0	32.1	-1	-1
2	59.91	59.91	84.02	52.51	44.75	gi|119467976	enolase/allergen Asp F 22 [Neosartorya fischeri NRRL 181] >gi			0	99	VNETIGPALIK		cleaved N-V@N-term	-0.00256387	1153.67	577.841	1153.67	577.843	2	14	1.1.1.2308.19	0	32.2167	-1	-1
2	59.91	59.91	84.02	52.51	44.75	gi|119467976	enolase/allergen Asp F 22 [Neosartorya fischeri NRRL 181] >gi			0	99	VNETIGPALIK		cleaved N-V@N-term	-0.00265339	1153.67	577.841	1153.67	577.843	2	15	1.1.1.2302.15	0	31.8833	-1	-1
2	59.91	59.91	84.02	52.51	44.75	gi|119467976	enolase/allergen Asp F 22 [Neosartorya fischeri NRRL 181] >gi			0	99	VNQIGTLTESIQAAK			0.000576107	1571.85	786.933	1571.85	786.933	2	20	1.1.1.2307.38	0	32.1667	-1	-1
2	59.91	59.91	84.02	52.51	44.75	gi|119467976	enolase/allergen Asp F 22 [Neosartorya fischeri NRRL 181] >gi			0	99	VNQIGTLTESIQAAK	Carbamidomethyl(E)@9		-0.000931806	1628.87	543.965	1628.87	543.965	3	22	1.1.1.2350.15	0	34.4	-1	-1
2	59.91	59.91	84.02	52.51	44.75	gi|119467976	enolase/allergen Asp F 22 [Neosartorya fischeri NRRL 181] >gi			0	99	VNQIGTLTESIQAAK			-0.000162434	1571.85	524.958	1571.85	524.958	3	24	1.1.1.2352.12	0	34.5167	-1	-1
2	59.91	59.91	84.02	52.51	44.75	gi|119467976	enolase/allergen Asp F 22 [Neosartorya fischeri NRRL 181] >gi			0	99	VNQIGTLTESIQAAK	Carbamidomethyl(K)@15		0.0028277	1628.88	815.445	1628.87	815.444	2	21	1.1.1.2352.38	0	34.5333	-1	-1
2	59.91	59.91	84.02	52.51	44.75	gi|119467976	enolase/allergen Asp F 22 [Neosartorya fischeri NRRL 181] >gi			0	99	VNQIGTLTESIQAAK	Carbamidomethyl@N-term		-0.000894188	1628.87	543.965	1628.87	543.965	3	22	1.1.1.2353.4	0	34.55	-1	-1
2	59.91	59.91	84.02	52.51	44.75	gi|119467976	enolase/allergen Asp F 22 [Neosartorya fischeri NRRL 181] >gi			0	99	VNQIGTLTESIQAAK			-0.000126399	1571.85	524.958	1571.85	524.958	3	23	1.1.1.2354.4	0	34.6167	-1	-1
2	59.91	59.91	84.02	52.51	44.75	gi|119467976	enolase/allergen Asp F 22 [Neosartorya fischeri NRRL 181] >gi			0	99	VNQIGTLTESIQAAK	Carbamidomethyl@N-term		0.00306003	1628.88	815.446	1628.87	815.444	2	22	1.1.1.2354.18	0	34.6333	-1	-1
2	59.91	59.91	84.02	52.51	44.75	gi|119467976	enolase/allergen Asp F 22 [Neosartorya fischeri NRRL 181] >gi			0	99	VNQIGTLTESIQAAK	Carbamidomethyl@N-term		-0.000986548	1628.87	543.965	1628.87	543.965	3	20	1.1.1.2355.5	0	34.6667	-1	-1
2	59.91	59.91	84.02	52.51	44.75	gi|119467976	enolase/allergen Asp F 22 [Neosartorya fischeri NRRL 181] >gi			0	99	VNQIGTLTESIQAAK			0.000911403	1571.85	786.934	1571.85	786.933	2	26	1.1.1.2355.21	0	34.6833	-1	-1
2	59.91	59.91	84.02	52.51	44.75	gi|119467976	enolase/allergen Asp F 22 [Neosartorya fischeri NRRL 181] >gi			0	99	VNQIGTLTESIQAAK			0.00118646	1571.85	786.934	1571.85	786.933	2	26	1.1.1.2356.12	0	34.7167	-1	-1
2	59.91	59.91	84.02	52.51	44.75	gi|119467976	enolase/allergen Asp F 22 [Neosartorya fischeri NRRL 181] >gi			0	99	VNQIGTLTESIQAAK	Carbamidomethyl@N-term		0.00312948	1628.88	815.446	1628.87	815.444	2	25	1.1.1.2356.15	0	34.7333	-1	-1
2	59.91	59.91	84.02	52.51	44.75	gi|119467976	enolase/allergen Asp F 22 [Neosartorya fischeri NRRL 181] >gi			0	99	VNQIGTLTESIQAAK			-9.31074e-05	1571.85	524.958	1571.85	524.958	3	25	1.1.1.2357.4	0	34.7667	-1	-1
2	59.91	59.91	84.02	52.51	44.75	gi|119467976	enolase/allergen Asp F 22 [Neosartorya fischeri NRRL 181] >gi			0	99	VNQIGTLTESIQAAK	Carbamidomethyl@N-term		-0.000894188	1628.87	543.965	1628.87	543.965	3	19	1.1.1.2357.7	0	34.7667	-1	-1
2	59.91	59.91	84.02	52.51	44.75	gi|119467976	enolase/allergen Asp F 22 [Neosartorya fischeri NRRL 181] >gi			0	99	VNQIGTLTESIQAAK			0.00112189	1571.85	786.934	1571.85	786.933	2	26	1.1.1.2358.11	0	34.8333	-1	-1
2	59.91	59.91	84.02	52.51	44.75	gi|119467976	enolase/allergen Asp F 22 [Neosartorya fischeri NRRL 181] >gi			0	99	VNQIGTLTESIQAAK	Carbamidomethyl@N-term		0.00306003	1628.88	815.446	1628.87	815.444	2	23	1.1.1.2358.14	0	34.8333	-1	-1
2	59.91	59.91	84.02	52.51	44.75	gi|119467976	enolase/allergen Asp F 22 [Neosartorya fischeri NRRL 181] >gi			0	99	VNQIGTLTESIQAAK			-0.000162434	1571.85	524.958	1571.85	524.958	3	23	1.1.1.2359.4	0	34.8667	-1	-1
2	59.91	59.91	84.02	52.51	44.75	gi|119467976	enolase/allergen Asp F 22 [Neosartorya fischeri NRRL 181] >gi			0	99	VNQIGTLTESIQAAK	Carbamidomethyl@N-term		-0.000986548	1628.87	543.965	1628.87	543.965	3	19	1.1.1.2359.8	0	34.8667	-1	-1
2	59.91	59.91	84.02	52.51	44.75	gi|119467976	enolase/allergen Asp F 22 [Neosartorya fischeri NRRL 181] >gi			0	99	VNQIGTLTESIQAAK			0.00118646	1571.85	786.934	1571.85	786.933	2	26	1.1.1.2360.11	0	34.9333	-1	-1
2	59.91	59.91	84.02	52.51	44.75	gi|119467976	enolase/allergen Asp F 22 [Neosartorya fischeri NRRL 181] >gi			0	99	VNQIGTLTESIQAAK	Carbamidomethyl@N-term		0.00312948	1628.88	815.446	1628.87	815.444	2	20	1.1.1.2360.14	0	34.9333	-1	-1
2	59.91	59.91	84.02	52.51	44.75	gi|119467976	enolase/allergen Asp F 22 [Neosartorya fischeri NRRL 181] >gi			0	99	VNQIGTLTESIQAAK			0.00112189	1571.85	786.934	1571.85	786.933	2	25	1.1.1.2362.15	0	35.0333	-1	-1
2	59.91	59.91	84.02	52.51	44.75	gi|119467976	enolase/allergen Asp F 22 [Neosartorya fischeri NRRL 181] >gi			0	99	VNQIGTLTESIQAAK	Carbamidomethyl(K)@15		-0.000113795	1628.87	815.444	1628.87	815.444	2	21	1.1.1.2362.19	0	35.05	-1	-1
2	59.91	59.91	84.02	52.51	44.75	gi|119467976	enolase/allergen Asp F 22 [Neosartorya fischeri NRRL 181] >gi			0	99	VNQIGTLTESIQAAK			-0.000162434	1571.85	524.958	1571.85	524.958	3	22	1.1.1.2363.5	0	35.0833	-1	-1
2	59.91	59.91	84.02	52.51	44.75	gi|119467976	enolase/allergen Asp F 22 [Neosartorya fischeri NRRL 181] >gi			0	99	VNQIGTLTESIQAAK	Carbamidomethyl(T)@6		-0.00226828	1628.87	543.964	1628.87	543.965	3	20	1.1.1.2363.8	0	35.0833	-1	-1
2	59.91	59.91	84.02	52.51	44.75	gi|119467976	enolase/allergen Asp F 22 [Neosartorya fischeri NRRL 181] >gi			0	99	VNQIGTLTESIQAAK			0.00118646	1571.85	786.934	1571.85	786.933	2	24	1.1.1.2364.18	0	35.1333	-1	-1
2	59.91	59.91	84.02	52.51	44.75	gi|119467976	enolase/allergen Asp F 22 [Neosartorya fischeri NRRL 181] >gi			0	99	VNQIGTLTESIQAAK	Carbamidomethyl(K)@15		-4.43421e-05	1628.87	815.444	1628.87	815.444	2	25	1.1.1.2364.22	0	35.15	-1	-1
2	59.91	59.91	84.02	52.51	44.75	gi|119467976	enolase/allergen Asp F 22 [Neosartorya fischeri NRRL 181] >gi			0	99	VNQIGTLTESIQAAK	Carbamidomethyl(K)@15		-0.00221354	1628.87	543.964	1628.87	543.965	3	20	1.1.1.2365.8	0	35.1833	-1	-1
2	59.91	59.91	84.02	52.51	44.75	gi|119467976	enolase/allergen Asp F 22 [Neosartorya fischeri NRRL 181] >gi			0	99	VNQIGTLTESIQAAK			0.00112189	1571.85	786.934	1571.85	786.933	2	26	1.1.1.2366.9	0	35.2333	-1	-1
2	59.91	59.91	84.02	52.51	44.75	gi|119467976	enolase/allergen Asp F 22 [Neosartorya fischeri NRRL 181] >gi			0	99	VNQIGTLTESIQAAK	Carbamidomethyl(K)@15		-0.000113795	1628.87	815.444	1628.87	815.444	2	25	1.1.1.2366.13	0	35.25	-1	-1
2	59.91	59.91	84.02	52.51	44.75	gi|119467976	enolase/allergen Asp F 22 [Neosartorya fischeri NRRL 181] >gi			0	99	VNQIGTLTESIQAAK			0.000576107	1571.85	786.933	1571.85	786.933	2	24	1.1.1.2368.13	0	35.3333	-1	-1
2	59.91	59.91	84.02	52.51	44.75	gi|119467976	enolase/allergen Asp F 22 [Neosartorya fischeri NRRL 181] >gi			0	99	VNQIGTLTESIQAAK	Carbamidomethyl(K)@15		-4.43421e-05	1628.87	815.444	1628.87	815.444	2	21	1.1.1.2368.16	0	35.35	-1	-1
2	59.91	59.91	84.02	52.51	44.75	gi|119467976	enolase/allergen Asp F 22 [Neosartorya fischeri NRRL 181] >gi			0	99	VNQIGTLTESIQAAK			0.000301052	1571.85	786.933	1571.85	786.933	2	19	1.1.1.2370.22	0	35.45	-1	-1
2	59.91	59.91	84.02	52.51	44.75	gi|119467976	enolase/allergen Asp F 22 [Neosartorya fischeri NRRL 181] >gi			0	99	VNQIGTLTESIQAAK			0.00106439	1571.85	786.934	1571.85	786.933	2	18	1.1.1.2372.22	0	35.55	-1	-1
2	59.91	59.91	84.02	52.51	44.75	gi|119467976	enolase/allergen Asp F 22 [Neosartorya fischeri NRRL 181] >gi			0	99	VNQIGTLTESIQAAK			0.000911403	1571.85	786.934	1571.85	786.933	2	23	1.1.1.2374.22	0	35.65	-1	-1
2	59.91	59.91	84.02	52.51	44.75	gi|119467976	enolase/allergen Asp F 22 [Neosartorya fischeri NRRL 181] >gi			0	99	VNQIGTLTESIQAAK			0.00179681	1571.85	786.934	1571.85	786.933	2	24	1.1.1.2376.18	0	35.7667	-1	-1
2	59.91	59.91	84.02	52.51	44.75	gi|119467976	enolase/allergen Asp F 22 [Neosartorya fischeri NRRL 181] >gi			0	99	VNQIGTLTESIQAAK			0.000456209	1571.85	524.958	1571.85	524.958	3	20	1.1.1.2377.2	0	35.8	-1	-1
2	59.91	59.91	84.02	52.51	44.75	gi|119467976	enolase/allergen Asp F 22 [Neosartorya fischeri NRRL 181] >gi			0	99	VNQIGTLTESIQAAK			0.00152175	1571.85	786.934	1571.85	786.933	2	22	1.1.1.2378.18	0	35.8667	-1	-1
2	59.91	59.91	84.02	52.51	44.75	gi|119467976	enolase/allergen Asp F 22 [Neosartorya fischeri NRRL 181] >gi			0	99	VNQIGTLTESIQAAK			0.00112189	1571.85	786.934	1571.85	786.933	2	20	1.1.1.2380.28	0	35.9667	-1	-1
2	59.91	59.91	84.02	52.51	44.75	gi|119467976	enolase/allergen Asp F 22 [Neosartorya fischeri NRRL 181] >gi			0	99	VNQIGTLTESIQAAK			0.000911403	1571.85	786.934	1571.85	786.933	2	18	1.1.1.2382.29	0	36.0833	-1	-1
2	59.91	59.91	84.02	52.51	44.75	gi|119467976	enolase/allergen Asp F 22 [Neosartorya fischeri NRRL 181] >gi			0	99	VNQIGTLTESIQAAK			0.00112189	1571.85	786.934	1571.85	786.933	2	21	1.1.1.2384.27	0	36.1833	-1	-1
2	59.91	59.91	84.02	52.51	44.75	gi|119467976	enolase/allergen Asp F 22 [Neosartorya fischeri NRRL 181] >gi			0	99	VNQIGTLTESIQAAK			0.000301052	1571.85	786.933	1571.85	786.933	2	19	1.1.1.2386.24	0	36.2833	-1	-1
2	59.91	59.91	84.02	52.51	44.75	gi|119467976	enolase/allergen Asp F 22 [Neosartorya fischeri NRRL 181] >gi			0	99	VNQIGTLTESIQAAK			0.000999823	1571.85	786.934	1571.85	786.933	2	18	1.1.1.2388.26	0	36.4	-1	-1
2	59.91	59.91	84.02	52.51	44.75	gi|119467976	enolase/allergen Asp F 22 [Neosartorya fischeri NRRL 181] >gi			0	99	VNQIGTLTESIQAAK			0.00118646	1571.85	786.934	1571.85	786.933	2	18	1.1.1.2390.24	0	36.5	-1	-1
2	59.91	59.91	84.02	52.51	44.75	gi|119467976	enolase/allergen Asp F 22 [Neosartorya fischeri NRRL 181] >gi			0	99	VNQIGTLTESIQAAK			0.00112189	1571.85	786.934	1571.85	786.933	2	20	1.1.1.2392.31	0	36.6167	-1	-1
2	59.91	59.91	84.02	52.51	44.75	gi|119467976	enolase/allergen Asp F 22 [Neosartorya fischeri NRRL 181] >gi			0	99	VNQIGTLTESIQAAK			0.00118646	1571.85	786.934	1571.85	786.933	2	21	1.1.1.2394.19	0	36.7	-1	-1
2	59.91	59.91	84.02	52.51	44.75	gi|119467976	enolase/allergen Asp F 22 [Neosartorya fischeri NRRL 181] >gi			0	99	VNQIGTLTESIQAAK			-0.00751144	1571.84	786.929	1571.85	786.933	2	16	1.1.1.2404.26	0	37.2333	-1	-1
2	59.91	59.91	84.02	52.51	44.75	gi|119467976	enolase/allergen Asp F 22 [Neosartorya fischeri NRRL 181] >gi			0	99	VNQIGTLTESIQAAK			0.00179681	1571.85	786.934	1571.85	786.933	2	16	1.1.1.2406.28	0	37.3333	-1	-1
2	59.91	59.91	84.02	52.51	44.75	gi|119467976	enolase/allergen Asp F 22 [Neosartorya fischeri NRRL 181] >gi			0	99	VNQIGTLTESIQAAK			0.00152175	1571.85	786.934	1571.85	786.933	2	16	1.1.1.2408.34	0	37.45	-1	-1
2	59.91	59.91	84.02	52.51	44.75	gi|119467976	enolase/allergen Asp F 22 [Neosartorya fischeri NRRL 181] >gi			0	99	VNQIGTLTESIQAAK			0.000511542	1571.85	786.933	1571.85	786.933	2	16	1.1.1.2414.26	0	37.75	-1	-1
2	59.91	59.91	84.02	52.51	44.75	gi|119467976	enolase/allergen Asp F 22 [Neosartorya fischeri NRRL 181] >gi			0	99	VNQIGTLTESIQAAK			0.000301052	1571.85	786.933	1571.85	786.933	2	16	1.1.1.2416.29	0	37.8667	-1	-1
2	59.91	59.91	84.02	52.51	44.75	gi|119467976	enolase/allergen Asp F 22 [Neosartorya fischeri NRRL 181] >gi			0	99	VNQIGTLTESIQAAK	Formyl@N-term		-0.00101234	1599.85	800.93	1599.85	800.931	2	23	1.1.1.2497.26	0	42.1167	-1	-1
2	59.91	59.91	84.02	52.51	44.75	gi|119467976	enolase/allergen Asp F 22 [Neosartorya fischeri NRRL 181] >gi			0	99	VNQIGTLTESIQAAK	Formyl@N-term		-0.00123352	1599.85	800.93	1599.85	800.931	2	23	1.1.1.2499.5	0	42.2	-1	-1
2	59.91	59.91	84.02	52.51	44.75	gi|119467976	enolase/allergen Asp F 22 [Neosartorya fischeri NRRL 181] >gi			0	99	VNQIGTLTESIQAAK	Formyl@N-term		-0.00101234	1599.85	800.93	1599.85	800.931	2	25	1.1.1.2501.11	0	42.3167	-1	-1
2	59.91	59.91	84.02	52.51	44.75	gi|119467976	enolase/allergen Asp F 22 [Neosartorya fischeri NRRL 181] >gi			0	99	VNQIGTLTESIQAAK	Formyl@N-term		-0.00123352	1599.85	800.93	1599.85	800.931	2	22	1.1.1.2503.11	0	42.4167	-1	-1
2	59.91	59.91	84.02	52.51	44.75	gi|119467976	enolase/allergen Asp F 22 [Neosartorya fischeri NRRL 181] >gi			0	99	VNQIGTLTESIQAAK	Formyl@N-term		-0.00101234	1599.85	800.93	1599.85	800.931	2	20	1.1.1.2505.12	0	42.5167	-1	-1
2	59.91	59.91	84.02	52.51	44.75	gi|119467976	enolase/allergen Asp F 22 [Neosartorya fischeri NRRL 181] >gi			0	99	VNQIGTLTESIQAAK			-0.00058709	1571.85	786.933	1571.85	786.933	2	17	1.1.1.2630.3	0	49.1	-1	-1
2	59.91	59.91	84.02	52.51	44.75	gi|119467976	enolase/allergen Asp F 22 [Neosartorya fischeri NRRL 181] >gi			0	99	VNQIGTLTESIQAAK			-0.00271979	1571.85	786.932	1571.85	786.933	2	17	1.1.1.2639.5	0	49.5333	-1	-1
2	59.91	59.91	84.02	52.51	44.75	gi|119467976	enolase/allergen Asp F 22 [Neosartorya fischeri NRRL 181] >gi			0	99	VNQIGTLTESIQAAK			0.000389472	1571.85	786.933	1571.85	786.933	2	17	1.1.1.2645.4	0	49.85	-1	-1
2	59.91	59.91	84.02	52.51	44.75	gi|119467976	enolase/allergen Asp F 22 [Neosartorya fischeri NRRL 181] >gi			0	99	VNQIGTLTESIQAAK			0.000454037	1571.85	786.933	1571.85	786.933	2	18	1.1.1.2647.3	0	49.9667	-1	-1
2	59.91	59.91	84.02	52.51	44.75	gi|119467976	enolase/allergen Asp F 22 [Neosartorya fischeri NRRL 181] >gi			0	99	VNQIGTLTESIQAAK			-0.00327263	1571.85	786.932	1571.85	786.933	2	16	1.1.1.2652.3	0	50.2	-1	-1
2	59.91	59.91	84.02	52.51	44.75	gi|119467976	enolase/allergen Asp F 22 [Neosartorya fischeri NRRL 181] >gi			0	99	VNQIGTLTESIQAAK			0.000999823	1571.85	786.934	1571.85	786.933	2	16	1.1.1.2335.37	0	33.6333	-1	-1
2	59.91	59.91	84.02	52.51	44.75	gi|119467976	enolase/allergen Asp F 22 [Neosartorya fischeri NRRL 181] >gi			0	99	VNQIGTLTESIQAAK			-0.000528644	1571.85	524.958	1571.85	524.958	3	16	1.1.1.2385.6	0	36.2167	-1	-1
2	59.91	59.91	84.02	52.51	44.75	gi|119467976	enolase/allergen Asp F 22 [Neosartorya fischeri NRRL 181] >gi			0	99	VNQIGTLTESIQAAK			0.00152175	1571.85	786.934	1571.85	786.933	2	14	1.1.1.2412.22	0	37.65	-1	-1
2	59.91	59.91	84.02	52.51	44.75	gi|119467976	enolase/allergen Asp F 22 [Neosartorya fischeri NRRL 181] >gi			0	99	VNQIGTLTESIQAAK			0.000511542	1571.85	786.933	1571.85	786.933	2	14	1.1.1.2418.32	0	37.9667	-1	-1
2	59.91	59.91	84.02	52.51	44.75	gi|119467976	enolase/allergen Asp F 22 [Neosartorya fischeri NRRL 181] >gi			0	99	VNQIGTLTESIQAAK	Formyl@N-term		-0.00123352	1599.85	800.93	1599.85	800.931	2	17	1.1.1.2495.30	0	42.0167	-1	-1
2	59.91	59.91	84.02	52.51	44.75	gi|119467976	enolase/allergen Asp F 22 [Neosartorya fischeri NRRL 181] >gi			0	99	VNQIGTLTESIQAAK			-0.00262863	1571.85	786.932	1571.85	786.933	2	15	1.1.1.2623.2	0	48.7167	-1	-1
2	59.91	59.91	84.02	52.51	44.75	gi|119467976	enolase/allergen Asp F 22 [Neosartorya fischeri NRRL 181] >gi			0	99	VNQIGTLTESIQAAK	Carbamidomethyl@N-term; Deamidated(N)@2		-0.000295804	1629.86	815.936	1629.86	815.936	2	17	1.1.1.2338.36	0	33.7833	-1	-1
2	59.91	59.91	84.02	52.51	44.75	gi|119467976	enolase/allergen Asp F 22 [Neosartorya fischeri NRRL 181] >gi			0	99	VNQIGTLTESIQAAK	Cation:Na(E)@9		-0.000586613	1593.83	797.924	1593.83	797.924	2	17	1.1.1.2355.22	0	34.6833	-1	-1
2	59.91	59.91	84.02	52.51	44.75	gi|119467976	enolase/allergen Asp F 22 [Neosartorya fischeri NRRL 181] >gi			0	99	VNQIGTLTESIQAAK	Ammonia-loss(N)@2		-0.00271391	1554.82	778.419	1554.83	778.42	2	17	1.1.1.2498.26	0	42.1667	-1	-1
2	59.91	59.91	84.02	52.51	44.75	gi|119467976	enolase/allergen Asp F 22 [Neosartorya fischeri NRRL 181] >gi			0	99	VNQIGTLTESIQAAK			-0.00250656	1571.85	786.932	1571.85	786.933	2	13	1.1.1.2420.30	0	38.0667	-1	-1
2	59.91	59.91	84.02	52.51	44.75	gi|119467976	enolase/allergen Asp F 22 [Neosartorya fischeri NRRL 181] >gi			0	99	VNQIGTLTESIQAAK			-0.00620232	1571.85	786.93	1571.85	786.933	2	15	1.1.1.2671.5	0	51.0333	-1	-1
2	59.91	59.91	84.02	52.51	44.75	gi|119467976	enolase/allergen Asp F 22 [Neosartorya fischeri NRRL 181] >gi			0	99	VNQIGTLTESIQAAK			-0.00348312	1571.85	786.932	1571.85	786.933	2	15	1.1.1.2649.3	0	50.0833	-1	-1
2	59.91	59.91	84.02	52.51	44.75	gi|119467976	enolase/allergen Asp F 22 [Neosartorya fischeri NRRL 181] >gi			0	99	VNQIGTLTESIQAAK			-0.00613776	1571.85	786.93	1571.85	786.933	2	15	1.1.1.2673.4	0	51.15	-1	-1
2	59.91	59.91	84.02	52.51	44.75	gi|119467976	enolase/allergen Asp F 22 [Neosartorya fischeri NRRL 181] >gi			0	99	VNQIGTLTESIQAAK			-0.00302849	1571.85	786.932	1571.85	786.933	2	15	1.1.1.2626.3	0	48.8833	-1	-1
2	59.91	59.91	84.02	52.51	44.75	gi|119467976	enolase/allergen Asp F 22 [Neosartorya fischeri NRRL 181] >gi			0	99	VNQIGTLTESIQAAK			0.000511542	1571.85	786.933	1571.85	786.933	2	14	1.1.1.2305.41	0	32.0667	-1	-1
2	59.91	59.91	84.02	52.51	44.75	gi|119467976	enolase/allergen Asp F 22 [Neosartorya fischeri NRRL 181] >gi			0	99	VNQIGTLTESIQAAK			0.00173224	1571.85	786.934	1571.85	786.933	2	14	1.1.1.2410.18	0	37.5333	-1	-1
2	59.91	59.91	84.02	52.51	44.75	gi|119467976	enolase/allergen Asp F 22 [Neosartorya fischeri NRRL 181] >gi			0	99	VNQIGTLTESIQAAK	Deamidated(N)@2		0.0059421	1572.84	525.288	1572.84	525.286	3	15	1.1.1.2372.8	0	35.5333	-1	-1
2	59.91	59.91	84.02	52.51	44.75	gi|119467976	enolase/allergen Asp F 22 [Neosartorya fischeri NRRL 181] >gi			0	99	VNQIGTLTESIQAAK	Formyl@N-term; Deamidated(N)@2		-0.00156305	1600.83	801.422	1600.83	801.423	2	16	1.1.1.2477.27	0	41.05	-1	-1
2	59.91	59.91	84.02	52.51	44.75	gi|119467976	enolase/allergen Asp F 22 [Neosartorya fischeri NRRL 181] >gi			0	99	VNQIGTLTESIQAAK	Formyl@N-term; Carbamidomethyl(K)@15		-0.00254249	1656.87	829.44	1656.87	829.441	2	16	1.1.1.2504.32	0	42.4833	-1	-1
2	59.91	59.91	84.02	52.51	44.75	gi|119467976	enolase/allergen Asp F 22 [Neosartorya fischeri NRRL 181] >gi			0	99	VNQIGTLTESIQAAK			0.000454037	1571.85	786.933	1571.85	786.933	2	14	1.1.1.2643.4	0	49.75	-1	-1
2	59.91	59.91	84.02	52.51	44.75	gi|119467976	enolase/allergen Asp F 22 [Neosartorya fischeri NRRL 181] >gi			0	99	VNQIGTLTESIQAAK	Formyl@N-term; Carbamidomethyl(E)@9		-0.00310264	1656.87	829.44	1656.87	829.441	2	15	1.1.1.2494.33	0	41.95	-1	-1
2	59.91	59.91	84.02	52.51	44.75	gi|119467976	enolase/allergen Asp F 22 [Neosartorya fischeri NRRL 181] >gi			0	99	VNQIGTLTESIQAAK			-0.00613776	1571.85	786.93	1571.85	786.933	2	14	1.1.1.2669.3	0	50.9333	-1	-1
2	59.91	59.91	84.02	52.51	44.75	gi|119467976	enolase/allergen Asp F 22 [Neosartorya fischeri NRRL 181] >gi			0	99	VNQIGTLTESIQAAK			0.00396316	1571.86	786.935	1571.85	786.933	2	12	1.1.1.2616.11	0	48.3333	-1	-1
2	59.91	59.91	84.02	52.51	44.75	gi|119467976	enolase/allergen Asp F 22 [Neosartorya fischeri NRRL 181] >gi			0	99	VNQIGTLTESIQAAK	Carbamidomethyl@N-term		-0.000346125	1628.87	815.444	1628.87	815.444	2	15	1.1.1.2370.25	0	35.45	-1	-1
2	59.91	59.91	84.02	52.51	44.75	gi|119467976	enolase/allergen Asp F 22 [Neosartorya fischeri NRRL 181] >gi			0	99	VNQIGTLTESIQAAK			-0.0105323	1571.84	786.928	1571.85	786.933	2	12	1.1.1.2428.31	0	38.5	-1	-1
2	59.91	59.91	84.02	52.51	44.75	gi|119467976	enolase/allergen Asp F 22 [Neosartorya fischeri NRRL 181] >gi			0	99	VNQIGTLTESIQAAK	Carbamidomethyl(K)@15		-4.43421e-05	1628.87	815.444	1628.87	815.444	2	15	1.1.1.2372.26	0	35.55	-1	-1
2	59.91	59.91	84.02	52.51	44.75	gi|119467976	enolase/allergen Asp F 22 [Neosartorya fischeri NRRL 181] >gi			0	99	VNQIGTLTESIQAAK	Carbamidomethyl(K)@15		-0.00226828	1628.87	543.964	1628.87	543.965	3	15	1.1.1.2367.5	0	35.2833	-1	-1
2	59.91	59.91	84.02	52.51	44.75	gi|119467976	enolase/allergen Asp F 22 [Neosartorya fischeri NRRL 181] >gi			0	98.43	VNQIGTLTESIQAAK			-0.00278435	1571.85	786.932	1571.85	786.933	2	13	1.1.1.2641.7	0	49.65	-1	-1
2	59.91	59.91	84.02	52.51	44.75	gi|119467976	enolase/allergen Asp F 22 [Neosartorya fischeri NRRL 181] >gi			0	98.04	VNQIGTLTESIQAAK			-0.00278435	1571.85	786.932	1571.85	786.933	2	13	1.1.1.2633.4	0	49.2	-1	-1
2	59.91	59.91	84.02	52.51	44.75	gi|119467976	enolase/allergen Asp F 22 [Neosartorya fischeri NRRL 181] >gi			0	97.86	VNQIGTLTESIQAAK			-0.00299484	1571.85	786.932	1571.85	786.933	2	13	1.1.1.2635.4	0	49.3167	-1	-1
2	59.91	59.91	84.02	52.51	44.75	gi|119467976	enolase/allergen Asp F 22 [Neosartorya fischeri NRRL 181] >gi			0	97.78	VNQIGTLTESIQAAK			-0.00058709	1571.85	786.933	1571.85	786.933	2	12	1.1.1.2309.38	0	32.2833	-1	-1
2	59.91	59.91	84.02	52.51	44.75	gi|119467976	enolase/allergen Asp F 22 [Neosartorya fischeri NRRL 181] >gi			0	97.53	VNQIGTLTESIQAAK			-0.00113288	1571.85	786.933	1571.85	786.933	2	13	1.1.1.2628.5	0	49	-1	-1
2	59.91	59.91	84.02	52.51	44.75	gi|119467976	enolase/allergen Asp F 22 [Neosartorya fischeri NRRL 181] >gi			0	97.39	VNQIGTLTESIQAAK			-3.03202	1568.82	523.947	1571.85	524.958	3	14	1.1.1.2389.6	0	36.4333	-1	-1
2	59.91	59.91	84.02	52.51	44.75	gi|119467976	enolase/allergen Asp F 22 [Neosartorya fischeri NRRL 181] >gi			0	97.2	VNQIGTLTESIQAAK			-0.00278435	1571.85	786.932	1571.85	786.933	2	13	1.1.1.2637.4	0	49.4167	-1	-1
2	59.91	59.91	84.02	52.51	44.75	gi|119467976	enolase/allergen Asp F 22 [Neosartorya fischeri NRRL 181] >gi			0	96.5	VNQIGTLTESIQAAK	Formyl@N-term; Deamidated(N)@2		-0.00224044	1600.83	801.422	1600.83	801.423	2	15	1.1.1.2475.24	0	40.9333	-1	-1
2	59.91	59.91	84.02	52.51	44.75	gi|119467976	enolase/allergen Asp F 22 [Neosartorya fischeri NRRL 181] >gi			0	95.72	VNQIGTLTESIQAAK	Carbamidomethyl@N-term		-0.000931806	1628.87	543.965	1628.87	543.965	3	14	1.1.1.2361.6	0	34.9667	-1	-1
2	59.91	59.91	84.02	52.51	44.75	gi|119467976	enolase/allergen Asp F 22 [Neosartorya fischeri NRRL 181] >gi			0	95.65	VNQIGTLTESIQAAK	Formyl@N-term; Carbamidomethyl(K)@15		-0.00303077	1656.87	829.44	1656.87	829.441	2	14	1.1.1.2496.38	0	42.0667	-1	-1
2	59.91	59.91	84.02	52.51	44.75	gi|119467976	enolase/allergen Asp F 22 [Neosartorya fischeri NRRL 181] >gi			0	94.49	VNQIGTLTESIQAAK			0.980733	1572.83	525.285	1571.85	524.958	3	14	1.1.1.2385.7	0	36.2167	-1	-1
2	59.91	59.91	84.02	52.51	44.75	gi|119467976	enolase/allergen Asp F 22 [Neosartorya fischeri NRRL 181] >gi			0	92.74	VNQIGTLTESIQAAK			0.00698126	1571.86	786.937	1571.85	786.933	2	12	1.1.1.2264.27	0	29.9167	-1	-1
2	59.91	59.91	84.02	52.51	44.75	gi|119467976	enolase/allergen Asp F 22 [Neosartorya fischeri NRRL 181] >gi			0	89.7	VNQIGTLTESIQAAK			0.980802	1572.83	525.285	1571.85	524.958	3	15	1.1.1.2383.6	0	36.1167	-1	-1
2	59.91	59.91	84.02	52.51	44.75	gi|119467976	enolase/allergen Asp F 22 [Neosartorya fischeri NRRL 181] >gi			0	83.74	VNQIGTLTESIQAAK			-0.000642424	1571.85	524.958	1571.85	524.958	3	12	1.1.1.2391.7	0	36.5333	-1	-1
2	59.91	59.91	84.02	52.51	44.75	gi|119467976	enolase/allergen Asp F 22 [Neosartorya fischeri NRRL 181] >gi			0	79.79	VNQIGTLTESIQAAK			-0.00302849	1571.85	786.932	1571.85	786.933	2	12	1.1.1.2663.4	0	50.6	-1	-1
2	59.91	59.91	84.02	52.51	44.75	gi|119467976	enolase/allergen Asp F 22 [Neosartorya fischeri NRRL 181] >gi			0	78.78	VNQIGTLTESIQAAK			-0.00620232	1571.85	786.93	1571.85	786.933	2	11	1.1.1.2686.7	0	51.6833	-1	-1
2	59.91	59.91	84.02	52.51	44.75	gi|119467976	enolase/allergen Asp F 22 [Neosartorya fischeri NRRL 181] >gi			0	77.41	VNQIGTLTESIQAAK			-0.00229607	1571.85	786.932	1571.85	786.933	2	11	1.1.1.2422.31	0	38.1833	-1	-1
2	59.91	59.91	84.02	52.51	44.75	gi|119467976	enolase/allergen Asp F 22 [Neosartorya fischeri NRRL 181] >gi			0	71.9	VNQIGTLTESIQAAK			-0.0105323	1571.84	786.928	1571.85	786.933	2	11	1.1.1.2424.27	0	38.2833	-1	-1
2	59.91	59.91	84.02	52.51	44.75	gi|119467976	enolase/allergen Asp F 22 [Neosartorya fischeri NRRL 181] >gi			0	68.74	VNQIGTLTESIQAAK	Carbamidomethyl@N-term		-0.00221354	1628.87	543.964	1628.87	543.965	3	12	1.1.1.2373.4	0	35.5833	-1	-1
2	59.91	59.91	84.02	52.51	44.75	gi|119467976	enolase/allergen Asp F 22 [Neosartorya fischeri NRRL 181] >gi			0	67.35	VNQIGTLTESIQAAK			-0.997046	1570.85	786.435	1571.85	786.933	2	13	1.1.1.2659.4	0	50.4333	-1	-1
2	59.91	59.91	84.02	52.51	44.75	gi|119467976	enolase/allergen Asp F 22 [Neosartorya fischeri NRRL 181] >gi			0	61.68	VNQIGTLTESIQAAK			-0.00137485	1571.85	524.957	1571.85	524.958	3	11	1.1.1.2387.5	0	36.3167	-1	-1
2	59.91	59.91	84.02	52.51	44.75	gi|119467976	enolase/allergen Asp F 22 [Neosartorya fischeri NRRL 181] >gi			0	57.43	VNQIGTLTESIQAAK	Carbamidomethyl(K)@15		-0.00221354	1628.87	543.964	1628.87	543.965	3	13	1.1.1.2369.4	0	35.3833	-1	-1
2	59.91	59.91	84.02	52.51	44.75	gi|119467976	enolase/allergen Asp F 22 [Neosartorya fischeri NRRL 181] >gi			0	55.01	VNQIGTLTESIQAAK			0.980802	1572.83	525.285	1571.85	524.958	3	14	1.1.1.2379.3	0	35.9	-1	-1
2	59.91	59.91	84.02	52.51	44.75	gi|119467976	enolase/allergen Asp F 22 [Neosartorya fischeri NRRL 181] >gi			0	38.02	VNQIGTLTESIQAAK	Formyl@N-term; Deamidated(N)@2		0.00563909	1600.84	801.426	1600.83	801.423	2	13	1.1.1.2519.12	0	43.25	-1	-1
2	59.91	59.91	84.02	52.51	44.75	gi|119467976	enolase/allergen Asp F 22 [Neosartorya fischeri NRRL 181] >gi			0	36.88	VNQIGTLTESIQAAK			-0.000126399	1571.85	524.958	1571.85	524.958	3	9	1.1.1.2407.6	0	37.3667	-1	-1
2	59.91	59.91	84.02	52.51	44.75	gi|119467976	enolase/allergen Asp F 22 [Neosartorya fischeri NRRL 181] >gi			0	34.54	VNQIGTLTESIQAAK			-0.00071175	1571.85	524.958	1571.85	524.958	3	11	1.1.1.2336.10	0	33.6667	-1	-1
2	59.91	59.91	84.02	52.51	44.75	gi|119467976	enolase/allergen Asp F 22 [Neosartorya fischeri NRRL 181] >gi			0	33.61	VNQIGTLTESIQAAK			-0.0105968	1571.84	786.928	1571.85	786.933	2	11	1.1.1.2434.14	0	38.8167	-1	-1
2	59.91	59.91	84.02	52.51	44.75	gi|119467976	enolase/allergen Asp F 22 [Neosartorya fischeri NRRL 181] >gi			0	99	WLTYEQLADLYK	Dioxidation(W)@1		-0.00204136	1573.76	787.889	1573.77	787.891	2	17	1.1.1.2535.14	0	44.1	-1	-1
2	59.91	59.91	84.02	52.51	44.75	gi|119467976	enolase/allergen Asp F 22 [Neosartorya fischeri NRRL 181] >gi			0	99	WLTYEQLADLYK	Dioxidation(W)@1		-0.00197664	1573.76	787.889	1573.77	787.891	2	17	1.1.1.2537.12	0	44.2	-1	-1
2	59.91	59.91	84.02	52.51	44.75	gi|119467976	enolase/allergen Asp F 22 [Neosartorya fischeri NRRL 181] >gi			0	99	WLTYEQLADLYK	Dioxidation(W)@1		-0.00204136	1573.76	787.889	1573.77	787.891	2	17	1.1.1.2539.5	0	44.3	-1	-1
2	59.91	59.91	84.02	52.51	44.75	gi|119467976	enolase/allergen Asp F 22 [Neosartorya fischeri NRRL 181] >gi			0	99	WLTYEQLADLYK	Dioxidation(W)@1		-0.00197664	1573.76	787.889	1573.77	787.891	2	18	1.1.1.2541.6	0	44.4	-1	-1
2	59.91	59.91	84.02	52.51	44.75	gi|119467976	enolase/allergen Asp F 22 [Neosartorya fischeri NRRL 181] >gi			0	99	WLTYEQLADLYK	Carbamidomethyl(E)@5		-0.00261874	1598.8	800.405	1598.8	800.406	2	20	1.1.1.2556.14	0	45.2	-1	-1
2	59.91	59.91	84.02	52.51	44.75	gi|119467976	enolase/allergen Asp F 22 [Neosartorya fischeri NRRL 181] >gi			0	99	WLTYEQLADLYK	Carbamidomethyl(E)@5		-0.00268561	1598.8	800.405	1598.8	800.406	2	21	1.1.1.2558.10	0	45.3	-1	-1
2	59.91	59.91	84.02	52.51	44.75	gi|119467976	enolase/allergen Asp F 22 [Neosartorya fischeri NRRL 181] >gi			0	99	WLTYEQLADLYK			-0.00163218	1541.78	771.895	1541.78	771.896	2	18	1.1.1.2560.15	0	45.4167	-1	-1
2	59.91	59.91	84.02	52.51	44.75	gi|119467976	enolase/allergen Asp F 22 [Neosartorya fischeri NRRL 181] >gi			0	99	WLTYEQLADLYK	Carbamidomethyl(D)@9		-0.00261874	1598.8	800.405	1598.8	800.406	2	20	1.1.1.2560.16	0	45.4167	-1	-1
2	59.91	59.91	84.02	52.51	44.75	gi|119467976	enolase/allergen Asp F 22 [Neosartorya fischeri NRRL 181] >gi			0	99	WLTYEQLADLYK	Carbamidomethyl(K)@12		0.00168277	1598.8	533.941	1598.8	533.94	3	13	1.1.1.2561.2	0	45.45	-1	-1
2	59.91	59.91	84.02	52.51	44.75	gi|119467976	enolase/allergen Asp F 22 [Neosartorya fischeri NRRL 181] >gi			0	99	WLTYEQLADLYK	Carbamidomethyl(K)@12		-0.00261874	1598.8	800.405	1598.8	800.406	2	19	1.1.1.2562.17	0	45.5167	-1	-1
2	59.91	59.91	84.02	52.51	44.75	gi|119467976	enolase/allergen Asp F 22 [Neosartorya fischeri NRRL 181] >gi			0	99	WLTYEQLADLYK			-0.00163218	1541.78	771.895	1541.78	771.896	2	21	1.1.1.2564.4	0	45.6167	-1	-1
2	59.91	59.91	84.02	52.51	44.75	gi|119467976	enolase/allergen Asp F 22 [Neosartorya fischeri NRRL 181] >gi			0	99	WLTYEQLADLYK	Carbamidomethyl(K)@12		-0.00261874	1598.8	800.405	1598.8	800.406	2	20	1.1.1.2564.6	0	45.6167	-1	-1
2	59.91	59.91	84.02	52.51	44.75	gi|119467976	enolase/allergen Asp F 22 [Neosartorya fischeri NRRL 181] >gi			0	99	WLTYEQLADLYK			-0.00189326	1541.77	771.895	1541.78	771.896	2	21	1.1.1.2566.6	0	45.7167	-1	-1
2	59.91	59.91	84.02	52.51	44.75	gi|119467976	enolase/allergen Asp F 22 [Neosartorya fischeri NRRL 181] >gi			0	99	WLTYEQLADLYK			-0.00163218	1541.78	771.895	1541.78	771.896	2	21	1.1.1.2568.6	0	45.8167	-1	-1
2	59.91	59.91	84.02	52.51	44.75	gi|119467976	enolase/allergen Asp F 22 [Neosartorya fischeri NRRL 181] >gi			0	99	WLTYEQLADLYK			-0.00189326	1541.77	771.895	1541.78	771.896	2	21	1.1.1.2570.7	0	45.9333	-1	-1
2	59.91	59.91	84.02	52.51	44.75	gi|119467976	enolase/allergen Asp F 22 [Neosartorya fischeri NRRL 181] >gi			0	99	WLTYEQLADLYK			-0.00163218	1541.78	771.895	1541.78	771.896	2	18	1.1.1.2572.6	0	46.0333	-1	-1
2	59.91	59.91	84.02	52.51	44.75	gi|119467976	enolase/allergen Asp F 22 [Neosartorya fischeri NRRL 181] >gi			0	99	WLTYEQLADLYK			-0.00151011	1541.78	771.895	1541.78	771.896	2	19	1.1.1.2574.5	0	46.1333	-1	-1
2	59.91	59.91	84.02	52.51	44.75	gi|119467976	enolase/allergen Asp F 22 [Neosartorya fischeri NRRL 181] >gi			0	99	WLTYEQLADLYK			8.13591e-05	1541.78	514.933	1541.78	514.933	3	16	1.1.1.2563.2	0	45.55	-1	-1
2	59.91	59.91	84.02	52.51	44.75	gi|119467976	enolase/allergen Asp F 22 [Neosartorya fischeri NRRL 181] >gi			0	99	WLTYEQLADLYK	Didehydro(T)@3		-0.00227822	1539.76	770.887	1539.76	770.888	2	16	1.1.1.2550.14	0	44.8833	-1	-1
2	59.91	59.91	84.02	52.51	44.75	gi|119467976	enolase/allergen Asp F 22 [Neosartorya fischeri NRRL 181] >gi			0	99	WLTYEQLADLYK			0.000107652	1541.78	514.933	1541.78	514.933	3	15	1.1.1.2565.2	0	45.6667	-1	-1
2	59.91	59.91	84.02	52.51	44.75	gi|119467976	enolase/allergen Asp F 22 [Neosartorya fischeri NRRL 181] >gi			0	99	WLTYEQLADLYK	Carbamidomethyl(K)@12		-0.00290639	1598.8	800.405	1598.8	800.406	2	16	1.1.1.2566.10	0	45.7167	-1	-1
2	59.91	59.91	84.02	52.51	44.75	gi|119467976	enolase/allergen Asp F 22 [Neosartorya fischeri NRRL 181] >gi			0	99	WLTYEQLADLYK			-0.0053563	1541.77	771.893	1541.78	771.896	2	15	1.1.1.2580.6	0	46.45	-1	-1
2	59.91	59.91	84.02	52.51	44.75	gi|119467976	enolase/allergen Asp F 22 [Neosartorya fischeri NRRL 181] >gi			0	99	WLTYEQLADLYK			-0.00169419	1541.77	771.895	1541.78	771.896	2	14	1.1.1.2584.10	0	46.65	-1	-1
2	59.91	59.91	84.02	52.51	44.75	gi|119467976	enolase/allergen Asp F 22 [Neosartorya fischeri NRRL 181] >gi			0	99	WLTYEQLADLYK	Formyl@N-term		0.00154273	1569.77	785.894	1569.77	785.893	2	16	1.1.1.2611.19	0	48.0667	-1	-1
2	59.91	59.91	84.02	52.51	44.75	gi|119467976	enolase/allergen Asp F 22 [Neosartorya fischeri NRRL 181] >gi			0	99	WLTYEQLADLYK	Dioxidation(W)@1		-0.00204136	1573.76	787.889	1573.77	787.891	2	15	1.1.1.2543.11	0	44.5	-1	-1
2	59.91	59.91	84.02	52.51	44.75	gi|119467976	enolase/allergen Asp F 22 [Neosartorya fischeri NRRL 181] >gi			0	99	WLTYEQLADLYK	Oxidation(W)@1		8.53578e-05	1557.77	779.893	1557.77	779.893	2	15	1.1.1.2539.3	0	44.3	-1	-1
2	59.91	59.91	84.02	52.51	44.75	gi|119467976	enolase/allergen Asp F 22 [Neosartorya fischeri NRRL 181] >gi			0	99	WLTYEQLADLYK	Didehydro(T)@3		-0.00247653	1539.76	770.886	1539.76	770.888	2	15	1.1.1.2552.14	0	44.9833	-1	-1
2	59.91	59.91	84.02	52.51	44.75	gi|119467976	enolase/allergen Asp F 22 [Neosartorya fischeri NRRL 181] >gi			0	99	WLTYEQLADLYK			-0.00169419	1541.77	771.895	1541.78	771.896	2	14	1.1.1.2576.11	0	46.2333	-1	-1
2	59.91	59.91	84.02	52.51	44.75	gi|119467976	enolase/allergen Asp F 22 [Neosartorya fischeri NRRL 181] >gi			0	99	WLTYEQLADLYK			-0.00250361	1541.77	771.894	1541.78	771.896	2	12	1.1.1.2578.10	0	46.3333	-1	-1
2	59.91	59.91	84.02	52.51	44.75	gi|119467976	enolase/allergen Asp F 22 [Neosartorya fischeri NRRL 181] >gi			0	99	WLTYEQLADLYK	Formyl@N-term; Carbamidomethyl(K)@12		-0.000913648	1626.79	814.403	1626.79	814.404	2	16	1.1.1.2610.21	0	48.0167	-1	-1
2	59.91	59.91	84.02	52.51	44.75	gi|119467976	enolase/allergen Asp F 22 [Neosartorya fischeri NRRL 181] >gi			0	98.69	WLTYEQLADLYK			-0.00238154	1541.77	771.894	1541.78	771.896	2	13	1.1.1.2582.7	0	46.55	-1	-1
2	59.91	59.91	84.02	52.51	44.75	gi|119467976	enolase/allergen Asp F 22 [Neosartorya fischeri NRRL 181] >gi			0	97.66	WLTYEQLADLYK			0.00530888	1541.78	771.898	1541.78	771.896	2	13	1.1.1.2658.3	0	50.3833	-1	-1
2	59.91	59.91	84.02	52.51	44.75	gi|119467976	enolase/allergen Asp F 22 [Neosartorya fischeri NRRL 181] >gi			0	97.61	WLTYEQLADLYK	Oxidation(W)@1		-0.00280532	1557.77	779.892	1557.77	779.893	2	14	1.1.1.2551.13	0	44.9333	-1	-1
2	59.91	59.91	84.02	52.51	44.75	gi|119467976	enolase/allergen Asp F 22 [Neosartorya fischeri NRRL 181] >gi			0	97.57	WLTYEQLADLYK	Oxidation(W)@1		-0.00253682	1557.77	779.892	1557.77	779.893	2	14	1.1.1.2553.16	0	45.0333	-1	-1
2	59.91	59.91	84.02	52.51	44.75	gi|119467976	enolase/allergen Asp F 22 [Neosartorya fischeri NRRL 181] >gi			0	97.5	WLTYEQLADLYK	Dioxidation(W)@1		0.000708909	1573.77	787.891	1573.77	787.891	2	13	1.1.1.2557.23	0	45.25	-1	-1
2	59.91	59.91	84.02	52.51	44.75	gi|119467976	enolase/allergen Asp F 22 [Neosartorya fischeri NRRL 181] >gi			0	97.38	WLTYEQLADLYK	Dioxidation(W)@1; Dehydrated(T)@3		0.000663149	1555.76	778.886	1555.76	778.885	2	15	1.1.1.2541.5	0	44.4	-1	-1
2	59.91	59.91	84.02	52.51	44.75	gi|119467976	enolase/allergen Asp F 22 [Neosartorya fischeri NRRL 181] >gi			0	96.93	WLTYEQLADLYK			0.0109241	1541.79	771.901	1541.78	771.896	2	13	1.1.1.2642.3	0	49.6833	-1	-1
2	59.91	59.91	84.02	52.51	44.75	gi|119467976	enolase/allergen Asp F 22 [Neosartorya fischeri NRRL 181] >gi			0	95.56	WLTYEQLADLYK	Didehydro(T)@3		-0.00247653	1539.76	770.886	1539.76	770.888	2	14	1.1.1.2548.16	0	44.7667	-1	-1
2	59.91	59.91	84.02	52.51	44.75	gi|119467976	enolase/allergen Asp F 22 [Neosartorya fischeri NRRL 181] >gi			0	93.65	WLTYEQLADLYK			-0.00157212	1541.78	771.895	1541.78	771.896	2	11	1.1.1.2596.18	0	47.2833	-1	-1
2	59.91	59.91	84.02	52.51	44.75	gi|119467976	enolase/allergen Asp F 22 [Neosartorya fischeri NRRL 181] >gi			0	93.32	WLTYEQLADLYK	Trp->Kynurenin(W)@1		0.000703164	1545.77	773.893	1545.77	773.893	2	13	1.1.1.2542.14	0	44.45	-1	-1
2	59.91	59.91	84.02	52.51	44.75	gi|119467976	enolase/allergen Asp F 22 [Neosartorya fischeri NRRL 181] >gi			0	93.06	WLTYEQLADLYK	Carbamidomethyl(Y)@4		0.000122008	1598.8	800.406	1598.8	800.406	2	14	1.1.1.2543.13	0	44.5	-1	-1
2	59.91	59.91	84.02	52.51	44.75	gi|119467976	enolase/allergen Asp F 22 [Neosartorya fischeri NRRL 181] >gi			0	92.22	WLTYEQLADLYK	Didehydro(T)@3		-0.00227822	1539.76	770.887	1539.76	770.888	2	15	1.1.1.2554.11	0	45.1	-1	-1
2	59.91	59.91	84.02	52.51	44.75	gi|119467976	enolase/allergen Asp F 22 [Neosartorya fischeri NRRL 181] >gi			0	92.01	WLTYEQLADLYK			-0.00189326	1541.77	771.895	1541.78	771.896	2	10	1.1.1.2589.10	0	46.9	-1	-1
2	59.91	59.91	84.02	52.51	44.75	gi|119467976	enolase/allergen Asp F 22 [Neosartorya fischeri NRRL 181] >gi			0	91.13	WLTYEQLADLYK	Carbamidomethyl(D)@9		0.00163793	1598.8	533.941	1598.8	533.94	3	10	1.1.1.2559.2	0	45.35	-1	-1
2	59.91	59.91	84.02	52.51	44.75	gi|119467976	enolase/allergen Asp F 22 [Neosartorya fischeri NRRL 181] >gi			0	90.61	WLTYEQLADLYK	Oxidation(W)@1		8.53578e-05	1557.77	779.893	1557.77	779.893	2	13	1.1.1.2535.12	0	44.0833	-1	-1
2	59.91	59.91	84.02	52.51	44.75	gi|119467976	enolase/allergen Asp F 22 [Neosartorya fischeri NRRL 181] >gi			0	90.21	WLTYEQLADLYK	Oxidation(W)@1		-0.000119779	1557.77	779.893	1557.77	779.893	2	13	1.1.1.2533.15	0	43.9833	-1	-1
2	59.91	59.91	84.02	52.51	44.75	gi|119467976	enolase/allergen Asp F 22 [Neosartorya fischeri NRRL 181] >gi			0	90.01	WLTYEQLADLYK	Dioxidation(W)@1		0.00125453	1573.77	787.891	1573.77	787.891	2	13	1.1.1.2527.22	0	43.6667	-1	-1
2	59.91	59.91	84.02	52.51	44.75	gi|119467976	enolase/allergen Asp F 22 [Neosartorya fischeri NRRL 181] >gi			0	89.09	WLTYEQLADLYK	Oxidation(W)@1; Carbamidomethyl(T)@3		-0.00151648	1614.79	808.403	1614.79	808.404	2	15	1.1.1.2547.16	0	44.7167	-1	-1
2	59.91	59.91	84.02	52.51	44.75	gi|119467976	enolase/allergen Asp F 22 [Neosartorya fischeri NRRL 181] >gi			0	88.71	WLTYEQLADLYK	Dioxidation(W)@1		-0.00197664	1573.76	787.889	1573.77	787.891	2	13	1.1.1.2545.7	0	44.6	-1	-1
2	59.91	59.91	84.02	52.51	44.75	gi|119467976	enolase/allergen Asp F 22 [Neosartorya fischeri NRRL 181] >gi			0	86.63	WLTYEQLADLYK	Dioxidation(W)@1		0.000432961	1573.77	787.891	1573.77	787.891	2	12	1.1.1.2555.19	0	45.15	-1	-1
2	59.91	59.91	84.02	52.51	44.75	gi|119467976	enolase/allergen Asp F 22 [Neosartorya fischeri NRRL 181] >gi			0	86.51	WLTYEQLADLYK	Carbamidomethyl(Y)@11		0.000732359	1598.8	800.407	1598.8	800.406	2	14	1.1.1.2535.16	0	44.1	-1	-1
2	59.91	59.91	84.02	52.51	44.75	gi|119467976	enolase/allergen Asp F 22 [Neosartorya fischeri NRRL 181] >gi			0	85.49	WLTYEQLADLYK	Didehydro(T)@3		0.00187216	1539.76	770.889	1539.76	770.888	2	13	1.1.1.2546.22	0	44.6667	-1	-1
2	59.91	59.91	84.02	52.51	44.75	gi|119467976	enolase/allergen Asp F 22 [Neosartorya fischeri NRRL 181] >gi			0	82.18	WLTYEQLADLYK	Dioxidation(W)@1		-0.00197664	1573.76	787.889	1573.77	787.891	2	12	1.1.1.2549.17	0	44.8333	-1	-1
2	59.91	59.91	84.02	52.51	44.75	gi|119467976	enolase/allergen Asp F 22 [Neosartorya fischeri NRRL 181] >gi			0	77.04	WLTYEQLADLYK	Dioxidation(W)@1; Dehydrated(T)@3		0.000599956	1555.76	778.885	1555.76	778.885	2	14	1.1.1.2543.9	0	44.5	-1	-1
2	59.91	59.91	84.02	52.51	44.75	gi|119467976	enolase/allergen Asp F 22 [Neosartorya fischeri NRRL 181] >gi			0	74.87	WLTYEQLADLYK	Didehydro(T)@3		0.00187216	1539.76	770.889	1539.76	770.888	2	14	1.1.1.2542.13	0	44.45	-1	-1
2	59.91	59.91	84.02	52.51	44.75	gi|119467976	enolase/allergen Asp F 22 [Neosartorya fischeri NRRL 181] >gi			0	72.23	WLTYEQLADLYK	Dioxidation(W)@1		-0.00204136	1573.76	787.889	1573.77	787.891	2	12	1.1.1.2547.11	0	44.7167	-1	-1
2	59.91	59.91	84.02	52.51	44.75	gi|119467976	enolase/allergen Asp F 22 [Neosartorya fischeri NRRL 181] >gi			0	67.24	WLTYEQLADLYK	Oxidation(W)@1		-0.00253682	1557.77	779.892	1557.77	779.893	2	12	1.1.1.2557.22	0	45.25	-1	-1
2	59.91	59.91	84.02	52.51	44.75	gi|119467976	enolase/allergen Asp F 22 [Neosartorya fischeri NRRL 181] >gi			0	66.12	WLTYEQLADLYK	Dioxidation(W)@1		0.000432961	1573.77	787.891	1573.77	787.891	2	11	1.1.1.2559.21	0	45.3667	-1	-1
2	59.91	59.91	84.02	52.51	44.75	gi|119467976	enolase/allergen Asp F 22 [Neosartorya fischeri NRRL 181] >gi			0	62.62	WLTYEQLADLYK			-4.03338	1537.74	769.879	1541.78	771.896	2	14	1.1.1.2616.7	0	48.3167	-1	-1
2	59.91	59.91	84.02	52.51	44.75	gi|119467976	enolase/allergen Asp F 22 [Neosartorya fischeri NRRL 181] >gi			0	59.65	WLTYEQLADLYK	Cation:Na(E)@5		-0.00107184	1563.76	782.886	1563.76	782.887	2	12	1.1.1.2566.7	0	45.7167	-1	-1
2	59.91	59.91	84.02	52.51	44.75	gi|119467976	enolase/allergen Asp F 22 [Neosartorya fischeri NRRL 181] >gi			0	53.56	WLTYEQLADLYK	Oxidation(W)@1; Carbamidomethyl(T)@3		-0.00144824	1614.79	808.403	1614.79	808.404	2	14	1.1.1.2549.22	0	44.8333	-1	-1
2	59.91	59.91	84.02	52.51	44.75	gi|119467976	enolase/allergen Asp F 22 [Neosartorya fischeri NRRL 181] >gi			0	53.2	WLTYEQLADLYK	Dioxidation(W)@1		-0.00197664	1573.76	787.889	1573.77	787.891	2	11	1.1.1.2553.17	0	45.0333	-1	-1
2	59.91	59.91	84.02	52.51	44.75	gi|119467976	enolase/allergen Asp F 22 [Neosartorya fischeri NRRL 181] >gi			0	52.79	WLTYEQLADLYK	Oxidation(W)@1		-0.00280532	1557.77	779.892	1557.77	779.893	2	12	1.1.1.2555.17	0	45.15	-1	-1
2	59.91	59.91	84.02	52.51	44.75	gi|119467976	enolase/allergen Asp F 22 [Neosartorya fischeri NRRL 181] >gi			0	52.04	WLTYEQLADLYK	Dioxidation(W)@1		0.00104331	1573.77	787.891	1573.77	787.891	2	11	1.1.1.2525.23	0	43.5667	-1	-1
2	59.91	59.91	84.02	52.51	44.75	gi|119467976	enolase/allergen Asp F 22 [Neosartorya fischeri NRRL 181] >gi			0	49.54	WLTYEQLADLYK	Oxidation(W)@1		0.000148722	1557.77	779.893	1557.77	779.893	2	12	1.1.1.2537.10	0	44.2	-1	-1
2	59.91	59.91	84.02	52.51	44.75	gi|119467976	enolase/allergen Asp F 22 [Neosartorya fischeri NRRL 181] >gi			0	48.16	WLTYEQLADLYK	Oxidation(W)@1		-0.00253682	1557.77	779.892	1557.77	779.893	2	12	1.1.1.2549.15	0	44.8333	-1	-1
2	59.91	59.91	84.02	52.51	44.75	gi|119467976	enolase/allergen Asp F 22 [Neosartorya fischeri NRRL 181] >gi			0	46.46	WLTYEQLADLYK	Dioxidation(W)@1		-0.00225258	1573.76	787.889	1573.77	787.891	2	12	1.1.1.2533.17	0	43.9833	-1	-1
2	59.91	59.91	84.02	52.51	44.75	gi|119467976	enolase/allergen Asp F 22 [Neosartorya fischeri NRRL 181] >gi			0	40.11	WLTYEQLADLYK			0.00550796	1541.78	771.898	1541.78	771.896	2	11	1.1.1.2660.2	0	50.4667	-1	-1
2	59.91	59.91	84.02	52.51	44.75	gi|119467976	enolase/allergen Asp F 22 [Neosartorya fischeri NRRL 181] >gi			0	37.69	WLTYEQLADLYK	Dioxidation(W)@1		0.0036386	1573.77	787.892	1573.77	787.891	2	11	1.1.1.2508.21	0	42.6833	-1	-1
2	59.91	59.91	84.02	52.51	44.75	gi|119467976	enolase/allergen Asp F 22 [Neosartorya fischeri NRRL 181] >gi			0	36.14	WLTYEQLADLYK	Dioxidation(W)@1		0.000432961	1573.77	787.891	1573.77	787.891	2	11	1.1.1.2551.15	0	44.9333	-1	-1
2	59.91	59.91	84.02	52.51	44.75	gi|119467976	enolase/allergen Asp F 22 [Neosartorya fischeri NRRL 181] >gi			0	24.36	WLTYEQLADLYK			-0.995178	1540.78	771.398	1541.78	771.896	2	11	1.1.1.2586.5	0	46.75	-1	-1
2	59.91	59.91	84.02	52.51	44.75	gi|119467976	enolase/allergen Asp F 22 [Neosartorya fischeri NRRL 181] >gi			0	23.05	WLTYEQLADLYK	Dioxidation(W)@1		-0.00216343	1573.76	787.889	1573.77	787.891	2	11	1.1.1.2565.11	0	45.6667	-1	-1
2	59.91	59.91	84.02	52.51	44.75	gi|119467976	enolase/allergen Asp F 22 [Neosartorya fischeri NRRL 181] >gi			0	17.93	WLTYEQLADLYK	Dioxidation(W)@1		0.00131926	1573.77	787.891	1573.77	787.891	2	10	1.1.1.2579.12	0	46.3833	-1	-1
2	59.91	59.91	84.02	52.51	44.75	gi|119467976	enolase/allergen Asp F 22 [Neosartorya fischeri NRRL 181] >gi			0	17.26	WLTYEQLADLYK	Dioxidation(W)@1		0.00336265	1573.77	787.892	1573.77	787.891	2	11	1.1.1.2506.29	0	42.5833	-1	-1
2	59.91	59.91	84.02	52.51	44.75	gi|119467976	enolase/allergen Asp F 22 [Neosartorya fischeri NRRL 181] >gi			0	15.49	WLTYEQLADLYK			0.0015247	1541.78	771.896	1541.78	771.896	2	9	1.1.1.2506.27	0	42.5833	-1	-1
2	59.91	59.91	84.02	52.51	44.75	gi|119467976	enolase/allergen Asp F 22 [Neosartorya fischeri NRRL 181] >gi			0	15.46	WLTYEQLADLYK	Carbamidomethyl(E)@5		0.000188877	1598.8	800.406	1598.8	800.406	2	11	1.1.1.2545.9	0	44.6	-1	-1
2	59.91	59.91	84.02	52.51	44.75	gi|119467976	enolase/allergen Asp F 22 [Neosartorya fischeri NRRL 181] >gi			0	15.32	WLTYEQLADLYK	Dioxidation(W)@1		0.00125453	1573.77	787.891	1573.77	787.891	2	10	1.1.1.2577.12	0	46.2833	-1	-1
2	59.91	59.91	84.02	52.51	44.75	gi|119467976	enolase/allergen Asp F 22 [Neosartorya fischeri NRRL 181] >gi			0	72.85	YDLDFK			-0.000949313	799.374	400.694	799.375	400.695	2	9	1.1.1.2286.2	0	31.05	-1	-1
2	59.91	59.91	84.02	52.51	44.75	gi|119467976	enolase/allergen Asp F 22 [Neosartorya fischeri NRRL 181] >gi			0	70.65	YDLDFK			-0.000949313	799.374	400.694	799.375	400.695	2	8	1.1.1.2282.2	0	30.8333	-1	-1
2	59.91	59.91	84.02	52.51	44.75	gi|119467976	enolase/allergen Asp F 22 [Neosartorya fischeri NRRL 181] >gi			0	57.38	YDLDFK			-0.00089754	799.374	400.694	799.375	400.695	2	8	1.1.1.2284.2	0	30.95	-1	-1
2	59.91	59.91	84.02	52.51	44.75	gi|119467976	enolase/allergen Asp F 22 [Neosartorya fischeri NRRL 181] >gi			0	99	YVLPVPFQNVLNGGSHAGGR	Deamidated(N)@12	cleaved P-Y@N-term	0.00120249	2082.07	695.029	2082.06	695.029	3	19	1.1.1.2497.17	0	42.1	-1	-1
2	59.91	59.91	84.02	52.51	44.75	gi|119467976	enolase/allergen Asp F 22 [Neosartorya fischeri NRRL 181] >gi			0	99	YVLPVPFQNVLNGGSHAGGR	Deamidated(N)@12	cleaved P-Y@N-term	0.000989636	2082.07	695.029	2082.06	695.029	3	22	1.1.1.2499.2	0	42.2	-1	-1
2	59.91	59.91	84.02	52.51	44.75	gi|119467976	enolase/allergen Asp F 22 [Neosartorya fischeri NRRL 181] >gi			0	99	YVLPVPFQNVLNGGSHAGGR	Deamidated(N)@12	cleaved P-Y@N-term	-0.00227651	2082.06	695.028	2082.06	695.029	3	16	1.1.1.2520.10	0	43.3	-1	-1
2	59.91	59.91	84.02	52.51	44.75	gi|119467976	enolase/allergen Asp F 22 [Neosartorya fischeri NRRL 181] >gi			0	99	YVLPVPFQNVLNGGSHAGGR	Deamidated(N)@12	cleaved P-Y@N-term	0.00120249	2082.07	695.029	2082.06	695.029	3	16	1.1.1.2501.5	0	42.3	-1	-1
2	59.91	59.91	84.02	52.51	44.75	gi|119467976	enolase/allergen Asp F 22 [Neosartorya fischeri NRRL 181] >gi			0	99	YVLPVPFQNVLNGGSHAGGR	Deamidated(N)@12	cleaved P-Y@N-term	-0.00422753	2082.06	1042.04	2082.06	1042.04	2	14	1.1.1.2498.47	0	42.1833	-1	-1
2	59.91	59.91	84.02	52.51	44.75	gi|119467976	enolase/allergen Asp F 22 [Neosartorya fischeri NRRL 181] >gi			0	75.4	YVLPVPFQNVLNGGSHAGGR	Deamidated(N)@12	cleaved P-Y@N-term	0.000989636	2082.07	695.029	2082.06	695.029	3	13	1.1.1.2503.7	0	42.4167	-1	-1
2	59.91	59.91	84.02	52.51	44.75	gi|119467976	enolase/allergen Asp F 22 [Neosartorya fischeri NRRL 181] >gi			0	69.53	YVLPVPFQNVLNGGSHAGGR	Deamidated(N)@12	cleaved P-Y@N-term	-0.00411785	2082.06	1042.04	2082.06	1042.04	2	13	1.1.1.2500.29	0	42.2833	-1	-1
3	56.85	56.85	51.43	41.54	38.41	gi|115398117	hypothetical protein ATEG_05472 [Aspergillus terreus NIH2624] >gi			2	99	AALTNMVNAAK	Oxidation(M)@6		-0.00165358	1118.57	560.294	1118.58	560.295	2	14	1.1.1.2067.6	0	19.6333	-1	-1
3	56.85	56.85	51.43	41.54	38.41	gi|115398117	hypothetical protein ATEG_05472 [Aspergillus terreus NIH2624] >gi			2	99	ATEAYWGDK			-0.000937407	1039.46	520.737	1039.46	520.738	2	13	1.1.1.2139.11	0	23.4	-1	-1
3	56.85	56.85	51.43	41.54	38.41	gi|115398117	hypothetical protein ATEG_05472 [Aspergillus terreus NIH2624] >gi			2	99	AVTEGPAAVR			-0.00136184	969.523	485.769	969.524	485.769	2	13	1.1.1.2048.2	0	18.6667	-1	-1
3	56.85	56.85	51.43	41.54	38.41	gi|115398117	hypothetical protein ATEG_05472 [Aspergillus terreus NIH2624] >gi			2	99	CVRPPIIVGDISR	Carbamidomethyl(C)@1	cleaved R-P@C-term	-0.00433056	1480.81	494.612	1480.82	494.613	3	15	1.1.1.2307.3	0	32.15	-1	-1
3	56.85	56.85	51.43	41.54	38.41	gi|115398117	hypothetical protein ATEG_05472 [Aspergillus terreus NIH2624] >gi			2	99	CVRPPIIVGDISRPAPMTVK	Carbamidomethyl(C)@1; Oxidation(M)@17		0.000223867	2221.21	741.41	2221.21	741.41	3	18	1.1.1.2288.16	0	31.1667	-1	-1
3	56.85	56.85	51.43	41.54	38.41	gi|115398117	hypothetical protein ATEG_05472 [Aspergillus terreus NIH2624] >gi			2	99	DDVHQSVQAQQLALALR			0.00193783	1890.99	631.338	1890.99	631.338	3	23	1.1.1.2353.14	0	34.5667	-1	-1
3	56.85	56.85	51.43	41.54	38.41	gi|115398117	hypothetical protein ATEG_05472 [Aspergillus terreus NIH2624] >gi			2	99	DWFSFAVEK			-0.000192139	1127.53	564.771	1127.53	564.772	2	14	1.1.1.2524.3	0	43.5	-1	-1
3	56.85	56.85	51.43	41.54	38.41	gi|115398117	hypothetical protein ATEG_05472 [Aspergillus terreus NIH2624] >gi			2	99	EAGVQDVQIDEPVLVFDLPAK			-0.000476379	2281.18	761.402	2281.18	761.402	3	26	1.1.1.2571.10	1	45.9833	-1	-1
3	56.85	56.85	51.43	41.54	38.41	gi|115398117	hypothetical protein ATEG_05472 [Aspergillus terreus NIH2624] >gi			2	99	GMLTGPITCLR	Oxidation(M)@2; Carbamidomethyl(C)@9		-0.00343235	1233.62	617.816	1233.62	617.818	2	17	1.1.1.2310.21	0	32.3167	-1	-1
3	56.85	56.85	51.43	41.54	38.41	gi|115398117	hypothetical protein ATEG_05472 [Aspergillus terreus NIH2624] >gi			2	99	HIGPGVYDIHSPR			-0.000967051	1446.74	724.375	1446.74	724.376	2	17	1.1.1.2175.36	0	25.3	-1	-1
3	56.85	56.85	51.43	41.54	38.41	gi|115398117	hypothetical protein ATEG_05472 [Aspergillus terreus NIH2624] >gi			2	99	IQEELDLDVFVHGEPER			0.00617076	2023.99	675.671	2023.99	675.669	3	14	1.1.1.2453.20	0	39.7833	-1	-1
3	56.85	56.85	51.43	41.54	38.41	gi|115398117	hypothetical protein ATEG_05472 [Aspergillus terreus NIH2624] >gi			2	99	ISRDELLAEGK		missed R-D@3	-0.00109905	1229.66	615.837	1229.66	615.838	2	17	1.1.1.2166.31	1	24.8167	-1	-1
3	56.85	56.85	51.43	41.54	38.41	gi|115398117	hypothetical protein ATEG_05472 [Aspergillus terreus NIH2624] >gi			2	99	LKEAGVQDVQIDEPVLVFDLPAK		missed K-E@2	0.00469274	2522.37	841.797	2522.36	841.795	3	22	1.1.1.2526.27	1	43.6167	-1	-1
3	56.85	56.85	51.43	41.54	38.41	gi|115398117	hypothetical protein ATEG_05472 [Aspergillus terreus NIH2624] >gi			2	99	LTGYVFTTHAWVQSYGSR			0.00504071	2072.02	1037.02	2072.01	1037.01	2	20	1.1.1.2413.32	0	37.7167	-1	-1
3	56.85	56.85	51.43	41.54	38.41	gi|115398117	hypothetical protein ATEG_05472 [Aspergillus terreus NIH2624] >gi			2	99	NDMVQYFGER	Oxidation(M)@3		-0.000245797	1273.54	637.777	1273.54	637.777	2	16	1.1.1.2216.19	0	27.4167	-1	-1
3	56.85	56.85	51.43	41.54	38.41	gi|115398117	hypothetical protein ATEG_05472 [Aspergillus terreus NIH2624] >gi			2	99	PVILGPVSFLTLAK		cleaved R-P@N-term	-0.000104615	1453.89	727.953	1453.89	727.953	2	22	1.1.1.2605.11	0	47.7333	-1	-1
3	56.85	56.85	51.43	41.54	38.41	gi|115398117	hypothetical protein ATEG_05472 [Aspergillus terreus NIH2624] >gi			2	99	SINLPLFPTTTIGSFPQTK			-0.00207397	2061.11	1031.56	2061.11	1031.56	2	28	1.1.1.2583.18	0	46.6167	-1	-1
3	56.85	56.85	51.43	41.54	38.41	gi|115398117	hypothetical protein ATEG_05472 [Aspergillus terreus NIH2624] >gi			2	99	SSSLLHVPHTLESEK		cleaved T-S@N-term	0.00248666	1662.86	555.294	1662.86	555.293	3	17	1.1.1.2238.6	0	28.55	-1	-1
3	56.85	56.85	51.43	41.54	38.41	gi|115398117	hypothetical protein ATEG_05472 [Aspergillus terreus NIH2624] >gi			2	99	TAEVVVIAK			0.000917187	928.56	465.287	928.559	465.287	2	14	1.1.1.2168.13	0	24.9167	-1	-1
3	56.85	56.85	51.43	41.54	38.41	gi|115398117	hypothetical protein ATEG_05472 [Aspergillus terreus NIH2624] >gi			2	99	VIVATSSSLLHVPHTLESEK			-0.0033522	2146.16	537.547	2146.16	537.548	4	21	1.1.1.2338.12	1	33.7667	-1	-1
3	56.85	56.85	51.43	41.54	38.41	gi|115398117	hypothetical protein ATEG_05472 [Aspergillus terreus NIH2624] >gi			2	99	VIVATSSSLLHVPHTLESEKG		cleaved G-L@C-term; missed K-G@20	0.00164302	2203.19	735.403	2203.18	735.402	3	18	1.1.1.2334.36	0	33.5833	-1	-1
3	56.85	56.85	51.43	41.54	38.41	gi|115398117	hypothetical protein ATEG_05472 [Aspergillus terreus NIH2624] >gi			2	99	VPSEQEIKDR		missed K-D@8	0.000736762	1199.62	600.815	1199.61	600.815	2	15	1.1.1.2040.2	0	18.2333	-1	-1
3	56.85	56.85	51.43	41.54	38.41	gi|115398117	hypothetical protein ATEG_05472 [Aspergillus terreus NIH2624] >gi			2	99	VQSSVLGFPR		cleaved M-V@N-term	-0.00068617	1088.6	545.306	1088.6	545.306	2	17	1.1.1.2322.3	0	32.9333	-1	-1
3	56.85	56.85	51.43	41.54	38.41	gi|115398117	hypothetical protein ATEG_05472 [Aspergillus terreus NIH2624] >gi			1.85387	99	PLVQYLEAK		cleaved K-P@N-term	0.000126628	1059.6	530.806	1059.6	530.805	2	15	1.1.1.2336.11	1	33.6667	-1	-1
3	56.85	56.85	51.43	41.54	38.41	gi|115398117	hypothetical protein ATEG_05472 [Aspergillus terreus NIH2624] >gi			1.49485	97.19	AWVQSYGSR		cleaved H-A@N-term	-0.00121017	1052.5	527.259	1052.5	527.259	2	10	1.1.1.2173.10	0	25.1667	-1	-1
3	56.85	56.85	51.43	41.54	38.41	gi|115398117	hypothetical protein ATEG_05472 [Aspergillus terreus NIH2624] >gi			1.23657	94.97	WFDSNYHYVKPTLQDNQTFK			-0.00130939	2530.19	844.404	2530.19	844.405	3	13	1.1.1.2339.43	0	33.85	-1	-1
3	56.85	56.85	51.43	41.54	38.41	gi|115398117	hypothetical protein ATEG_05472 [Aspergillus terreus NIH2624] >gi			1.16749	94.09	DELLAEGK			-0.00011428	873.444	437.729	873.444	437.729	2	9	1.1.1.2111.6	1	21.9167	-1	-1
3	56.85	56.85	51.43	41.54	38.41	gi|115398117	hypothetical protein ATEG_05472 [Aspergillus terreus NIH2624] >gi			0.931814	99	SLLHVPHTLESEK		cleaved S-S@N-term	-0.0020494	1488.79	745.403	1488.79	745.404	2	14	1.1.1.2232.36	0	28.25	-1	-1
3	56.85	56.85	51.43	41.54	38.41	gi|115398117	hypothetical protein ATEG_05472 [Aspergillus terreus NIH2624] >gi			0.866461	99	DVQIDEPVLVFDLPAK		cleaved Q-D@N-term	-0.0056546	1796.95	899.482	1796.96	899.485	2	14	1.1.1.2574.12	0	46.1333	-1	-1
3	56.85	56.85	51.43	41.54	38.41	gi|115398117	hypothetical protein ATEG_05472 [Aspergillus terreus NIH2624] >gi			0.718967	82.99	KPMKGMLTGPITCLR	Oxidation(M)@3; Oxidation(M)@6; Carbamidomethyl(C)@13	missed K-G@4	0.0010465	1733.9	578.974	1733.9	578.974	3	12	1.1.1.2189.17	0	26.0167	-1	-1
3	56.85	56.85	51.43	41.54	38.41	gi|115398117	hypothetical protein ATEG_05472 [Aspergillus terreus NIH2624] >gi			0.575118	94.81	LTGYVFTTH		cleaved H-A@C-term	-0.00178284	1037.52	519.765	1037.52	519.766	2	12	1.1.1.2298.8	0	31.6833	-1	-1
3	56.85	56.85	51.43	41.54	38.41	gi|115398117	hypothetical protein ATEG_05472 [Aspergillus terreus NIH2624] >gi			0.512862	98.77	LATTGVSDGTQIHSH		cleaved H-F@C-term	0.00122593	1522.74	508.587	1522.74	508.586	3	12	1.1.1.2089.8	0	20.7667	-1	-1
3	56.85	56.85	51.43	41.54	38.41	gi|115398117	hypothetical protein ATEG_05472 [Aspergillus terreus NIH2624] >gi			0.512862	72.29	VPSEQEIK			-0.00132397	928.485	465.25	928.487	465.251	2	11	1.1.1.2044.2	0	18.45	-1	-1
3	56.85	56.85	51.43	41.54	38.41	gi|115398117	hypothetical protein ATEG_05472 [Aspergillus terreus NIH2624] >gi			0.339135	99	VFIDEAYPR	Formyl@N-term		-0.00115329	1136.55	569.282	1136.55	569.282	2	13	1.1.1.2497.4	0	42.1	-1	-1
3	56.85	56.85	51.43	41.54	38.41	gi|115398117	hypothetical protein ATEG_05472 [Aspergillus terreus NIH2624] >gi			0.251812	47.51	VELAIQK			-0.000248192	799.48	400.747	799.48	400.747	2	11	1.1.1.2143.2	0	23.6	-1	-1
3	56.85	56.85	51.43	41.54	38.41	gi|115398117	hypothetical protein ATEG_05472 [Aspergillus terreus NIH2624] >gi			0.169411	35.45	EQLEANAK			0.000754009	901.451	451.733	901.451	451.733	2	7	1.1.1.674.2	0	5.9167	-1	-1
3	56.85	56.85	51.43	41.54	38.41	gi|115398117	hypothetical protein ATEG_05472 [Aspergillus terreus NIH2624] >gi			0.149967	87.74	DDVHQSVQAQQLAL		cleaved L-A@C-term	-0.00188156	1550.77	776.391	1550.77	776.392	2	13	1.1.1.2318.26	0	32.75	-1	-1
3	56.85	56.85	51.43	41.54	38.41	gi|115398117	hypothetical protein ATEG_05472 [Aspergillus terreus NIH2624] >gi			0.00833099	60.96	SSLLHVPHTLESEK		cleaved S-S@N-term	-0.00119815	1575.82	788.919	1575.83	788.92	2	10	1.1.1.2234.40	0	28.3667	-1	-1
3	56.85	56.85	51.43	41.54	38.41	gi|115398117	hypothetical protein ATEG_05472 [Aspergillus terreus NIH2624] >gi			0.00174066	87.55	LATTGVSDGTQIH		cleaved H-S@C-term	1.00259	1299.65	650.832	1298.65	650.331	2	13	1.1.1.2145.24	0	23.7333	-1	-1
3	56.85	56.85	51.43	41.54	38.41	gi|115398117	hypothetical protein ATEG_05472 [Aspergillus terreus NIH2624] >gi			0	98.86	AALTNMVNAAK			0.00184156	1102.58	552.298	1102.58	552.297	2	13	1.1.1.2240.5	0	28.65	-1	-1
3	56.85	56.85	51.43	41.54	38.41	gi|115398117	hypothetical protein ATEG_05472 [Aspergillus terreus NIH2624] >gi			0	98.54	AALTNMVNAAK	Carbamyl(M)@6		-0.00121575	1145.59	573.8	1145.59	573.8	2	14	1.1.1.2135.26	0	23.2	-1	-1
3	56.85	56.85	51.43	41.54	38.41	gi|115398117	hypothetical protein ATEG_05472 [Aspergillus terreus NIH2624] >gi			0	97.69	AALTNMVNAAK	Carbamyl(M)@6		-0.00127221	1145.59	573.8	1145.59	573.8	2	15	1.1.1.2133.26	0	23.1	-1	-1
3	56.85	56.85	51.43	41.54	38.41	gi|115398117	hypothetical protein ATEG_05472 [Aspergillus terreus NIH2624] >gi			0	81.17	AALTNMVNAAK	Carbamyl(M)@6		-0.00127221	1145.59	573.8	1145.59	573.8	2	10	1.1.1.2137.26	0	23.3167	-1	-1
3	56.85	56.85	51.43	41.54	38.41	gi|115398117	hypothetical protein ATEG_05472 [Aspergillus terreus NIH2624] >gi			0	69.42	AALTNMVNAAK	Deamidated(N)@5; Oxidation(M)@6		0.000686062	1119.56	560.787	1119.56	560.787	2	9	1.1.1.2112.13	0	21.9833	-1	-1
3	56.85	56.85	51.43	41.54	38.41	gi|115398117	hypothetical protein ATEG_05472 [Aspergillus terreus NIH2624] >gi			0	54.26	AALTNMVNAAK	Carbamyl(M)@6		-0.00121575	1145.59	573.8	1145.59	573.8	2	13	1.1.1.2131.25	0	23	-1	-1
3	56.85	56.85	51.43	41.54	38.41	gi|115398117	hypothetical protein ATEG_05472 [Aspergillus terreus NIH2624] >gi			0	46.06	AALTNMVNAAK	Deamidated(N)@5; Oxidation(M)@6		0.000610703	1119.56	560.787	1119.56	560.787	2	10	1.1.1.2110.12	0	21.8667	-1	-1
3	56.85	56.85	51.43	41.54	38.41	gi|115398117	hypothetical protein ATEG_05472 [Aspergillus terreus NIH2624] >gi			0	29.58	AALTNMVNAAK	Deamidated(N)@5; Oxidation(M)@6		0.000686062	1119.56	560.787	1119.56	560.787	2	9	1.1.1.2108.10	0	21.7667	-1	-1
3	56.85	56.85	51.43	41.54	38.41	gi|115398117	hypothetical protein ATEG_05472 [Aspergillus terreus NIH2624] >gi			0	99	ATEAYWGDK			-0.000937407	1039.46	520.737	1039.46	520.738	2	13	1.1.1.2135.15	0	23.2	-1	-1
3	56.85	56.85	51.43	41.54	38.41	gi|115398117	hypothetical protein ATEG_05472 [Aspergillus terreus NIH2624] >gi			0	99	ATEAYWGDK			-0.000915848	1039.46	520.737	1039.46	520.738	2	13	1.1.1.2141.15	0	23.5167	-1	-1
3	56.85	56.85	51.43	41.54	38.41	gi|115398117	hypothetical protein ATEG_05472 [Aspergillus terreus NIH2624] >gi			0	99	ATEAYWGDK			-0.000958689	1039.46	520.737	1039.46	520.738	2	13	1.1.1.2137.11	0	23.3	-1	-1
3	56.85	56.85	51.43	41.54	38.41	gi|115398117	hypothetical protein ATEG_05472 [Aspergillus terreus NIH2624] >gi			0	99	ATEAYWGDK			-0.000937407	1039.46	520.737	1039.46	520.738	2	12	1.1.1.2143.10	0	23.6167	-1	-1
3	56.85	56.85	51.43	41.54	38.41	gi|115398117	hypothetical protein ATEG_05472 [Aspergillus terreus NIH2624] >gi			0	97.17	ATEAYWGDK			-0.000958689	1039.46	520.737	1039.46	520.738	2	10	1.1.1.2133.12	0	23.0833	-1	-1
3	56.85	56.85	51.43	41.54	38.41	gi|115398117	hypothetical protein ATEG_05472 [Aspergillus terreus NIH2624] >gi			0	99	AVTEGPAAVR			-0.00136082	969.523	485.769	969.524	485.769	2	15	1.1.1.2050.2	0	18.7667	-1	-1
3	56.85	56.85	51.43	41.54	38.41	gi|115398117	hypothetical protein ATEG_05472 [Aspergillus terreus NIH2624] >gi			0	99	AVTEGPAAVR			-0.00136184	969.523	485.769	969.524	485.769	2	15	1.1.1.2052.2	0	18.8667	-1	-1
3	56.85	56.85	51.43	41.54	38.41	gi|115398117	hypothetical protein ATEG_05472 [Aspergillus terreus NIH2624] >gi			0	86.74	AVTEGPAAVR	Carbamidomethyl@N-term		0.000379679	1026.55	514.28	1026.55	514.28	2	12	1.1.1.2053.3	0	18.9333	-1	-1
3	56.85	56.85	51.43	41.54	38.41	gi|115398117	hypothetical protein ATEG_05472 [Aspergillus terreus NIH2624] >gi			0	56	AWVQSYGSR		cleaved H-A@N-term	-0.00118763	1052.5	527.259	1052.5	527.259	2	10	1.1.1.2175.10	0	25.2833	-1	-1
3	56.85	56.85	51.43	41.54	38.41	gi|115398117	hypothetical protein ATEG_05472 [Aspergillus terreus NIH2624] >gi			0	29.8	AWVQSYGSR		cleaved H-A@N-term	-0.00121017	1052.5	527.259	1052.5	527.259	2	8	1.1.1.2177.13	0	25.3833	-1	-1
3	56.85	56.85	51.43	41.54	38.41	gi|115398117	hypothetical protein ATEG_05472 [Aspergillus terreus NIH2624] >gi			0	99	CVRPPIIVGDISR	Carbamidomethyl(C)@1	cleaved R-P@C-term	-0.00435706	1480.81	494.612	1480.82	494.613	3	20	1.1.1.2305.5	0	32.05	-1	-1
3	56.85	56.85	51.43	41.54	38.41	gi|115398117	hypothetical protein ATEG_05472 [Aspergillus terreus NIH2624] >gi			0	99	CVRPPIIVGDISR	Carbamidomethyl(C)@1	cleaved R-P@C-term	-0.00436388	1480.81	494.612	1480.82	494.613	3	14	1.1.1.2303.8	0	31.9333	-1	-1
3	56.85	56.85	51.43	41.54	38.41	gi|115398117	hypothetical protein ATEG_05472 [Aspergillus terreus NIH2624] >gi			0	99	CVRPPIIVGDISR	Carbamidomethyl(C)@1	cleaved R-P@C-term	-0.0026391	1480.82	741.415	1480.82	741.417	2	14	1.1.1.2306.34	0	32.1167	-1	-1
3	56.85	56.85	51.43	41.54	38.41	gi|115398117	hypothetical protein ATEG_05472 [Aspergillus terreus NIH2624] >gi			0	89.09	CVRPPIIVGDISR	Carbamidomethyl(C)@1	cleaved R-P@C-term	-0.00435706	1480.81	494.612	1480.82	494.613	3	10	1.1.1.2301.7	0	31.8333	-1	-1
3	56.85	56.85	51.43	41.54	38.41	gi|115398117	hypothetical protein ATEG_05472 [Aspergillus terreus NIH2624] >gi			0	19.92	CVRPPIIVGDISR	Carbamidomethyl(C)@1	cleaved R-P@C-term	1.9979	1482.82	495.279	1480.82	494.613	3	12	1.1.1.2305.6	0	32.05	-1	-1
3	56.85	56.85	51.43	41.54	38.41	gi|115398117	hypothetical protein ATEG_05472 [Aspergillus terreus NIH2624] >gi			0	99	CVRPPIIVGDISRPAPMTVK	Carbamidomethyl(C)@1; Oxidation(M)@17		0.000488099	2221.21	741.41	2221.21	741.41	3	16	1.1.1.2286.14	0	31.0667	-1	-1
3	56.85	56.85	51.43	41.54	38.41	gi|115398117	hypothetical protein ATEG_05472 [Aspergillus terreus NIH2624] >gi			0	55.8	DDVHQSVQAQQLAL		cleaved L-A@C-term	-0.00167908	1550.77	776.391	1550.77	776.392	2	12	1.1.1.2316.25	0	32.6333	-1	-1
3	56.85	56.85	51.43	41.54	38.41	gi|115398117	hypothetical protein ATEG_05472 [Aspergillus terreus NIH2624] >gi			0	99	DDVHQSVQAQQLALALR			0.00173536	1890.99	631.338	1890.99	631.338	3	21	1.1.1.2351.15	0	34.45	-1	-1
3	56.85	56.85	51.43	41.54	38.41	gi|115398117	hypothetical protein ATEG_05472 [Aspergillus terreus NIH2624] >gi			0	99	DDVHQSVQAQQLALALR			2.02011	1893.01	632.011	1890.99	631.338	3	17	1.1.1.2351.16	0	34.4667	-1	-1
3	56.85	56.85	51.43	41.54	38.41	gi|115398117	hypothetical protein ATEG_05472 [Aspergillus terreus NIH2624] >gi			0	94.04	DVQIDEPVLVFDLPAK		cleaved Q-D@N-term	-0.0056546	1796.95	899.482	1796.96	899.485	2	12	1.1.1.2571.19	0	46	-1	-1
3	56.85	56.85	51.43	41.54	38.41	gi|115398117	hypothetical protein ATEG_05472 [Aspergillus terreus NIH2624] >gi			0	98.92	DWFSFAVEK			-0.000192139	1127.53	564.771	1127.53	564.772	2	14	1.1.1.2528.5	0	43.7167	-1	-1
3	56.85	56.85	51.43	41.54	38.41	gi|115398117	hypothetical protein ATEG_05472 [Aspergillus terreus NIH2624] >gi			0	97.76	DWFSFAVEK			-0.000163862	1127.53	564.771	1127.53	564.772	2	12	1.1.1.2530.5	0	43.8167	-1	-1
3	56.85	56.85	51.43	41.54	38.41	gi|115398117	hypothetical protein ATEG_05472 [Aspergillus terreus NIH2624] >gi			0	97.36	DWFSFAVEK			-0.000163862	1127.53	564.771	1127.53	564.772	2	14	1.1.1.2526.6	0	43.6	-1	-1
3	56.85	56.85	51.43	41.54	38.41	gi|115398117	hypothetical protein ATEG_05472 [Aspergillus terreus NIH2624] >gi			0	76.5	DWFSFAVEK	Carbamidomethyl(K)@9		0.00150424	1184.55	593.283	1184.55	593.282	2	10	1.1.1.2520.2	0	43.2833	-1	-1
3	56.85	56.85	51.43	41.54	38.41	gi|115398117	hypothetical protein ATEG_05472 [Aspergillus terreus NIH2624] >gi			0	49.36	DWFSFAVEK			-0.000242511	1127.53	564.771	1127.53	564.772	2	8	1.1.1.2532.3	0	43.9167	-1	-1
3	56.85	56.85	51.43	41.54	38.41	gi|115398117	hypothetical protein ATEG_05472 [Aspergillus terreus NIH2624] >gi			0	37.16	DWFSFAVEK	Carbamidomethyl(K)@9		0.00143449	1184.55	593.283	1184.55	593.282	2	10	1.1.1.2518.4	0	43.1833	-1	-1
3	56.85	56.85	51.43	41.54	38.41	gi|115398117	hypothetical protein ATEG_05472 [Aspergillus terreus NIH2624] >gi			0	32.37	DWFSFAVEK	Formyl@N-term		-0.00281346	1155.52	578.768	1155.52	578.769	2	11	1.1.1.2607.3	0	47.8333	-1	-1
3	56.85	56.85	51.43	41.54	38.41	gi|115398117	hypothetical protein ATEG_05472 [Aspergillus terreus NIH2624] >gi			0	32.14	DWFSFAVEK			-0.000163862	1127.53	564.771	1127.53	564.772	2	7	1.1.1.2534.2	0	44.0333	-1	-1
3	56.85	56.85	51.43	41.54	38.41	gi|115398117	hypothetical protein ATEG_05472 [Aspergillus terreus NIH2624] >gi			0	18.98	DWFSFAVEK	Carbamidomethyl@N-term		0.000946213	1184.55	593.283	1184.55	593.282	2	9	1.1.1.2532.4	0	43.9167	-1	-1
3	56.85	56.85	51.43	41.54	38.41	gi|115398117	hypothetical protein ATEG_05472 [Aspergillus terreus NIH2624] >gi			0	99	EAGVQDVQIDEPVLVFDLPAK			-0.000566718	2281.18	761.402	2281.18	761.402	3	20	1.1.1.2569.6	1	45.8667	-1	-1
3	56.85	56.85	51.43	41.54	38.41	gi|115398117	hypothetical protein ATEG_05472 [Aspergillus terreus NIH2624] >gi			0	99	EAGVQDVQIDEPVLVFDLPAK			-0.00033815	2281.18	1141.6	2281.18	1141.6	2	25	1.1.1.2570.17	1	45.95	-1	-1
3	56.85	56.85	51.43	41.54	38.41	gi|115398117	hypothetical protein ATEG_05472 [Aspergillus terreus NIH2624] >gi			0	99	EAGVQDVQIDEPVLVFDLPAK			0.000286725	2281.18	1141.6	2281.18	1141.6	2	27	1.1.1.2572.20	1	46.05	-1	-1
3	56.85	56.85	51.43	41.54	38.41	gi|115398117	hypothetical protein ATEG_05472 [Aspergillus terreus NIH2624] >gi			0	99	EAGVQDVQIDEPVLVFDLPAK			-0.000566718	2281.18	761.402	2281.18	761.402	3	27	1.1.1.2573.6	1	46.0833	-1	-1
3	56.85	56.85	51.43	41.54	38.41	gi|115398117	hypothetical protein ATEG_05472 [Aspergillus terreus NIH2624] >gi			0	99	EAGVQDVQIDEPVLVFDLPAK			0.000286725	2281.18	1141.6	2281.18	1141.6	2	24	1.1.1.2574.25	1	46.15	-1	-1
3	56.85	56.85	51.43	41.54	38.41	gi|115398117	hypothetical protein ATEG_05472 [Aspergillus terreus NIH2624] >gi			0	99	EAGVQDVQIDEPVLVFDLPAK			-0.000476379	2281.18	761.402	2281.18	761.402	3	22	1.1.1.2575.11	1	46.1833	-1	-1
3	56.85	56.85	51.43	41.54	38.41	gi|115398117	hypothetical protein ATEG_05472 [Aspergillus terreus NIH2624] >gi			0	99	EAGVQDVQIDEPVLVFDLPAK			-0.000566718	2281.18	761.402	2281.18	761.402	3	18	1.1.1.2577.10	1	46.2833	-1	-1
3	56.85	56.85	51.43	41.54	38.41	gi|115398117	hypothetical protein ATEG_05472 [Aspergillus terreus NIH2624] >gi			0	99	EAGVQDVQIDEPVLVFDLPAK			0.000158713	2281.18	1141.6	2281.18	1141.6	2	13	1.1.1.2576.30	1	46.2667	-1	-1
3	56.85	56.85	51.43	41.54	38.41	gi|115398117	hypothetical protein ATEG_05472 [Aspergillus terreus NIH2624] >gi			0	99	GMLTGPITCLR	Oxidation(M)@2; Carbamidomethyl(C)@9		-0.003309	1233.62	617.816	1233.62	617.818	2	16	1.1.1.2308.24	0	32.2167	-1	-1
3	56.85	56.85	51.43	41.54	38.41	gi|115398117	hypothetical protein ATEG_05472 [Aspergillus terreus NIH2624] >gi			0	99	GMLTGPITCLR	Oxidation(M)@2; Carbamidomethyl(C)@9		-0.00334561	1233.62	617.816	1233.62	617.818	2	15	1.1.1.2312.24	0	32.4333	-1	-1
3	56.85	56.85	51.43	41.54	38.41	gi|115398117	hypothetical protein ATEG_05472 [Aspergillus terreus NIH2624] >gi			0	99	GMLTGPITCLR	Carbamyl@N-term; Carbamidomethyl(C)@9		-0.00168744	1260.63	631.322	1260.63	631.323	2	16	1.1.1.2331.14	0	33.4	-1	-1
3	56.85	56.85	51.43	41.54	38.41	gi|115398117	hypothetical protein ATEG_05472 [Aspergillus terreus NIH2624] >gi			0	99	GMLTGPITCLR	Carbamidomethyl(C)@9		-0.000731108	1217.63	609.82	1217.63	609.82	2	13	1.1.1.2392.15	0	36.6	-1	-1
3	56.85	56.85	51.43	41.54	38.41	gi|115398117	hypothetical protein ATEG_05472 [Aspergillus terreus NIH2624] >gi			0	98.52	GMLTGPITCLR	Carbamyl@N-term; Carbamidomethyl(C)@9		-0.00178365	1260.63	631.322	1260.63	631.323	2	14	1.1.1.2333.21	0	33.5167	-1	-1
3	56.85	56.85	51.43	41.54	38.41	gi|115398117	hypothetical protein ATEG_05472 [Aspergillus terreus NIH2624] >gi			0	98.21	GMLTGPITCLR	Oxidation(M)@2; Carbamidomethyl(C)@9		-0.00343235	1233.62	617.816	1233.62	617.818	2	13	1.1.1.2314.12	0	32.5333	-1	-1
3	56.85	56.85	51.43	41.54	38.41	gi|115398117	hypothetical protein ATEG_05472 [Aspergillus terreus NIH2624] >gi			0	50.22	GMLTGPITCLR	Formyl@N-term; Oxidation(M)@2; Carbamidomethyl(C)@9		0.00382386	1261.62	631.817	1261.62	631.815	2	11	1.1.1.2420.17	0	38.0667	-1	-1
3	56.85	56.85	51.43	41.54	38.41	gi|115398117	hypothetical protein ATEG_05472 [Aspergillus terreus NIH2624] >gi			0	99	HIGPGVYDIHSPR	Carbamidomethyl(D)@8		-0.00344946	1503.75	502.259	1503.76	502.26	3	19	1.1.1.2172.25	0	25.1333	-1	-1
3	56.85	56.85	51.43	41.54	38.41	gi|115398117	hypothetical protein ATEG_05472 [Aspergillus terreus NIH2624] >gi			0	99	HIGPGVYDIHSPR			0.000352196	1446.74	483.253	1446.74	483.253	3	18	1.1.1.2174.16	0	25.2333	-1	-1
3	56.85	56.85	51.43	41.54	38.41	gi|115398117	hypothetical protein ATEG_05472 [Aspergillus terreus NIH2624] >gi			0	99	HIGPGVYDIHSPR			0.000372303	1446.74	483.253	1446.74	483.253	3	20	1.1.1.2176.14	0	25.3333	-1	-1
3	56.85	56.85	51.43	41.54	38.41	gi|115398117	hypothetical protein ATEG_05472 [Aspergillus terreus NIH2624] >gi			0	99	HIGPGVYDIHSPR	Carbamidomethyl(D)@8		-0.00253393	1503.76	502.259	1503.76	502.26	3	19	1.1.1.2176.20	0	25.3333	-1	-1
3	56.85	56.85	51.43	41.54	38.41	gi|115398117	hypothetical protein ATEG_05472 [Aspergillus terreus NIH2624] >gi			0	99	HIGPGVYDIHSPR			0.000352196	1446.74	483.253	1446.74	483.253	3	19	1.1.1.2178.12	0	25.4333	-1	-1
3	56.85	56.85	51.43	41.54	38.41	gi|115398117	hypothetical protein ATEG_05472 [Aspergillus terreus NIH2624] >gi			0	99	HIGPGVYDIHSPR	Carbamidomethyl@N-term		-0.00257623	1503.76	502.259	1503.76	502.26	3	17	1.1.1.2178.17	0	25.4333	-1	-1
3	56.85	56.85	51.43	41.54	38.41	gi|115398117	hypothetical protein ATEG_05472 [Aspergillus terreus NIH2624] >gi			0	99	HIGPGVYDIHSPR			0.000348304	1446.74	483.253	1446.74	483.253	3	18	1.1.1.2180.16	0	25.5333	-1	-1
3	56.85	56.85	51.43	41.54	38.41	gi|115398117	hypothetical protein ATEG_05472 [Aspergillus terreus NIH2624] >gi			0	99	HIGPGVYDIHSPR	Carbamidomethyl@N-term		-0.00256213	1503.76	502.259	1503.76	502.26	3	16	1.1.1.2180.22	0	25.55	-1	-1
3	56.85	56.85	51.43	41.54	38.41	gi|115398117	hypothetical protein ATEG_05472 [Aspergillus terreus NIH2624] >gi			0	99	HIGPGVYDIHSPR	Carbamidomethyl@N-term		-0.00347765	1503.75	502.259	1503.76	502.26	3	18	1.1.1.2196.10	0	26.3833	-1	-1
3	56.85	56.85	51.43	41.54	38.41	gi|115398117	hypothetical protein ATEG_05472 [Aspergillus terreus NIH2624] >gi			0	99	HIGPGVYDIHSPR	Carbamidomethyl@N-term		-0.00344946	1503.75	502.259	1503.76	502.26	3	18	1.1.1.2198.6	0	26.4833	-1	-1
3	56.85	56.85	51.43	41.54	38.41	gi|115398117	hypothetical protein ATEG_05472 [Aspergillus terreus NIH2624] >gi			0	99	HIGPGVYDIHSPR	Carbamidomethyl@N-term		-0.00347765	1503.75	502.259	1503.76	502.26	3	18	1.1.1.2200.6	0	26.5833	-1	-1
3	56.85	56.85	51.43	41.54	38.41	gi|115398117	hypothetical protein ATEG_05472 [Aspergillus terreus NIH2624] >gi			0	99	HIGPGVYDIHSPR	Formyl@N-term		0.00129587	1474.73	738.374	1474.73	738.373	2	18	1.1.1.2247.17	0	29.0333	-1	-1
3	56.85	56.85	51.43	41.54	38.41	gi|115398117	hypothetical protein ATEG_05472 [Aspergillus terreus NIH2624] >gi			0	99	HIGPGVYDIHSPR	Formyl@N-term		0.00123952	1474.73	738.374	1474.73	738.373	2	17	1.1.1.2249.22	0	29.15	-1	-1
3	56.85	56.85	51.43	41.54	38.41	gi|115398117	hypothetical protein ATEG_05472 [Aspergillus terreus NIH2624] >gi			0	99	HIGPGVYDIHSPR	Carbamidomethyl(D)@8		-0.00349176	1503.75	502.259	1503.76	502.26	3	17	1.1.1.2174.22	0	25.2333	-1	-1
3	56.85	56.85	51.43	41.54	38.41	gi|115398117	hypothetical protein ATEG_05472 [Aspergillus terreus NIH2624] >gi			0	99	HIGPGVYDIHSPR	Carbamidomethyl@N-term		-0.00256213	1503.76	502.259	1503.76	502.26	3	15	1.1.1.2180.23	0	25.55	-1	-1
3	56.85	56.85	51.43	41.54	38.41	gi|115398117	hypothetical protein ATEG_05472 [Aspergillus terreus NIH2624] >gi			0	99	HIGPGVYDIHSPR	Formyl@N-term		0.000774484	1474.73	492.585	1474.73	492.585	3	15	1.1.1.2250.6	0	29.1667	-1	-1
3	56.85	56.85	51.43	41.54	38.41	gi|115398117	hypothetical protein ATEG_05472 [Aspergillus terreus NIH2624] >gi			0	99	HIGPGVYDIHSPR	Carbamidomethyl@N-term		-0.00349176	1503.75	502.259	1503.76	502.26	3	15	1.1.1.2170.23	0	25.0167	-1	-1
3	56.85	56.85	51.43	41.54	38.41	gi|115398117	hypothetical protein ATEG_05472 [Aspergillus terreus NIH2624] >gi			0	99	HIGPGVYDIHSPR			-0.000967051	1446.74	724.375	1446.74	724.376	2	14	1.1.1.2179.42	0	25.5167	-1	-1
3	56.85	56.85	51.43	41.54	38.41	gi|115398117	hypothetical protein ATEG_05472 [Aspergillus terreus NIH2624] >gi			0	98.95	HIGPGVYDIHSPR			0.000352196	1446.74	483.253	1446.74	483.253	3	15	1.1.1.2182.15	0	25.65	-1	-1
3	56.85	56.85	51.43	41.54	38.41	gi|115398117	hypothetical protein ATEG_05472 [Aspergillus terreus NIH2624] >gi			0	92.35	HIGPGVYDIHSPR			0.000372303	1446.74	483.253	1446.74	483.253	3	11	1.1.1.2172.19	0	25.1333	-1	-1
3	56.85	56.85	51.43	41.54	38.41	gi|115398117	hypothetical protein ATEG_05472 [Aspergillus terreus NIH2624] >gi			0	88.06	HIGPGVYDIHSPR	Carbamidomethyl@N-term		0.00744676	1503.77	752.89	1503.76	752.886	2	13	1.1.1.2197.17	0	26.45	-1	-1
3	56.85	56.85	51.43	41.54	38.41	gi|115398117	hypothetical protein ATEG_05472 [Aspergillus terreus NIH2624] >gi			0	85.11	HIGPGVYDIHSPR	Carbamidomethyl@N-term		-0.00257623	1503.76	502.259	1503.76	502.26	3	11	1.1.1.2182.21	0	25.65	-1	-1
3	56.85	56.85	51.43	41.54	38.41	gi|115398117	hypothetical protein ATEG_05472 [Aspergillus terreus NIH2624] >gi			0	81.73	HIGPGVYDIHSPR	Formyl@N-term		0.00129587	1474.73	738.374	1474.73	738.373	2	13	1.1.1.2251.28	0	29.25	-1	-1
3	56.85	56.85	51.43	41.54	38.41	gi|115398117	hypothetical protein ATEG_05472 [Aspergillus terreus NIH2624] >gi			0	71.53	HIGPGVYDIHSPR	Carbamidomethyl@N-term		0.000185224	1503.76	752.886	1503.76	752.886	2	11	1.1.1.2177.37	0	25.4	-1	-1
3	56.85	56.85	51.43	41.54	38.41	gi|115398117	hypothetical protein ATEG_05472 [Aspergillus terreus NIH2624] >gi			0	46.7	HIGPGVYDIHSPR			-0.00118454	1446.74	724.375	1446.74	724.376	2	9	1.1.1.2181.45	0	25.6167	-1	-1
3	56.85	56.85	51.43	41.54	38.41	gi|115398117	hypothetical protein ATEG_05472 [Aspergillus terreus NIH2624] >gi			0	28.17	HIGPGVYDIHSPR	Carbamidomethyl(D)@8		-0.00280714	1503.76	752.885	1503.76	752.886	2	9	1.1.1.2171.47	0	25.1	-1	-1
3	56.85	56.85	51.43	41.54	38.41	gi|115398117	hypothetical protein ATEG_05472 [Aspergillus terreus NIH2624] >gi			0	24.13	HIGPGVYDIHSPR	Carbamidomethyl@N-term		0.00763151	1503.77	752.89	1503.76	752.886	2	10	1.1.1.2199.18	0	26.55	-1	-1
3	56.85	56.85	51.43	41.54	38.41	gi|115398117	hypothetical protein ATEG_05472 [Aspergillus terreus NIH2624] >gi			0	99	IQEELDLDVFVHGEPER			-0.000425199	2023.99	1013	2023.99	1013	2	13	1.1.1.2451.33	0	39.7	-1	-1
3	56.85	56.85	51.43	41.54	38.41	gi|115398117	hypothetical protein ATEG_05472 [Aspergillus terreus NIH2624] >gi			0	71.83	ISRDELLAEGK		missed R-D@3	-0.00118441	1229.66	615.837	1229.66	615.838	2	9	1.1.1.2170.31	1	25.0333	-1	-1
3	56.85	56.85	51.43	41.54	38.41	gi|115398117	hypothetical protein ATEG_05472 [Aspergillus terreus NIH2624] >gi			0	42.55	ISRDELLAEGK		missed R-D@3	-0.00106276	1229.66	615.837	1229.66	615.838	2	12	1.1.1.2168.31	1	24.9167	-1	-1
3	56.85	56.85	51.43	41.54	38.41	gi|115398117	hypothetical protein ATEG_05472 [Aspergillus terreus NIH2624] >gi			0	99	LKEAGVQDVQIDEPVLVFDLPAK	Carbamidomethyl(K)@23	missed K-E@2	0.00571991	2579.39	860.804	2579.38	860.802	3	20	1.1.1.2519.17	1	43.25	-1	-1
3	56.85	56.85	51.43	41.54	38.41	gi|115398117	hypothetical protein ATEG_05472 [Aspergillus terreus NIH2624] >gi			0	99	LKEAGVQDVQIDEPVLVFDLPAK		missed K-E@2	0.00458172	2522.37	841.797	2522.36	841.795	3	18	1.1.1.2520.25	1	43.3	-1	-1
3	56.85	56.85	51.43	41.54	38.41	gi|115398117	hypothetical protein ATEG_05472 [Aspergillus terreus NIH2624] >gi			0	99	LKEAGVQDVQIDEPVLVFDLPAK		missed K-E@2	0.00469274	2522.37	841.797	2522.36	841.795	3	28	1.1.1.2522.28	1	43.4167	-1	-1
3	56.85	56.85	51.43	41.54	38.41	gi|115398117	hypothetical protein ATEG_05472 [Aspergillus terreus NIH2624] >gi			0	99	LKEAGVQDVQIDEPVLVFDLPAK	Carbamidomethyl@N-term	missed K-E@2	0.00571991	2579.39	860.804	2579.38	860.802	3	20	1.1.1.2523.31	1	43.4667	-1	-1
3	56.85	56.85	51.43	41.54	38.41	gi|115398117	hypothetical protein ATEG_05472 [Aspergillus terreus NIH2624] >gi			0	99	LKEAGVQDVQIDEPVLVFDLPAK		missed K-E@2	0.00458172	2522.37	841.797	2522.36	841.795	3	25	1.1.1.2524.25	1	43.5167	-1	-1
3	56.85	56.85	51.43	41.54	38.41	gi|115398117	hypothetical protein ATEG_05472 [Aspergillus terreus NIH2624] >gi			0	99	LKEAGVQDVQIDEPVLVFDLPAK	Carbamidomethyl@N-term	missed K-E@2	0.00520257	2579.39	860.804	2579.38	860.802	3	15	1.1.1.2521.21	1	43.35	-1	-1
3	56.85	56.85	51.43	41.54	38.41	gi|115398117	hypothetical protein ATEG_05472 [Aspergillus terreus NIH2624] >gi			0	99	LKEAGVQDVQIDEPVLVFDLPAK		missed K-E@2	0.00458172	2522.37	841.797	2522.36	841.795	3	13	1.1.1.2528.31	1	43.7333	-1	-1
3	56.85	56.85	51.43	41.54	38.41	gi|115398117	hypothetical protein ATEG_05472 [Aspergillus terreus NIH2624] >gi			0	19.16	LKEAGVQDVQIDEPVLVFDLPAK	Carbamidomethyl@N-term	missed K-E@2	0.00520257	2579.39	860.804	2579.38	860.802	3	12	1.1.1.2517.14	1	43.15	-1	-1
3	56.85	56.85	51.43	41.54	38.41	gi|115398117	hypothetical protein ATEG_05472 [Aspergillus terreus NIH2624] >gi			0	82.25	LTGYVFTTH		cleaved H-A@C-term	-0.00176143	1037.52	519.765	1037.52	519.766	2	11	1.1.1.2296.8	0	31.5667	-1	-1
3	56.85	56.85	51.43	41.54	38.41	gi|115398117	hypothetical protein ATEG_05472 [Aspergillus terreus NIH2624] >gi			0	99	LTGYVFTTHAWVQSYGSR			0.00163347	2072.01	691.678	2072.01	691.678	3	22	1.1.1.2414.16	0	37.75	-1	-1
3	56.85	56.85	51.43	41.54	38.41	gi|115398117	hypothetical protein ATEG_05472 [Aspergillus terreus NIH2624] >gi			0	99	LTGYVFTTHAWVQSYGSR			0.00493193	2072.02	1037.02	2072.01	1037.01	2	21	1.1.1.2415.41	0	37.8167	-1	-1
3	56.85	56.85	51.43	41.54	38.41	gi|115398117	hypothetical protein ATEG_05472 [Aspergillus terreus NIH2624] >gi			0	99	LTGYVFTTHAWVQSYGSR			0.00142428	2072.01	691.678	2072.01	691.678	3	21	1.1.1.2416.19	0	37.85	-1	-1
3	56.85	56.85	51.43	41.54	38.41	gi|115398117	hypothetical protein ATEG_05472 [Aspergillus terreus NIH2624] >gi			0	99	LTGYVFTTHAWVQSYGSR			0.00163347	2072.01	691.678	2072.01	691.678	3	20	1.1.1.2418.22	0	37.9667	-1	-1
3	56.85	56.85	51.43	41.54	38.41	gi|115398117	hypothetical protein ATEG_05472 [Aspergillus terreus NIH2624] >gi			0	99	LTGYVFTTHAWVQSYGSR			0.00142428	2072.01	691.678	2072.01	691.678	3	17	1.1.1.2420.23	0	38.0667	-1	-1
3	56.85	56.85	51.43	41.54	38.41	gi|115398117	hypothetical protein ATEG_05472 [Aspergillus terreus NIH2624] >gi			0	99	LTGYVFTTHAWVQSYGSR			0.00163347	2072.01	691.678	2072.01	691.678	3	15	1.1.1.2422.24	0	38.1667	-1	-1
3	56.85	56.85	51.43	41.54	38.41	gi|115398117	hypothetical protein ATEG_05472 [Aspergillus terreus NIH2624] >gi			0	99	LTGYVFTTHAWVQSYGSR			0.00504071	2072.02	1037.02	2072.01	1037.01	2	14	1.1.1.2417.46	0	37.9333	-1	-1
3	56.85	56.85	51.43	41.54	38.41	gi|115398117	hypothetical protein ATEG_05472 [Aspergillus terreus NIH2624] >gi			0	89.05	LTGYVFTTHAWVQSYGSR			0.00452246	2072.02	1037.02	2072.01	1037.01	2	11	1.1.1.2419.49	0	38.0333	-1	-1
3	56.85	56.85	51.43	41.54	38.41	gi|115398117	hypothetical protein ATEG_05472 [Aspergillus terreus NIH2624] >gi			0	75.39	LTGYVFTTHAWVQSYGSR			0.00142428	2072.01	691.678	2072.01	691.678	3	12	1.1.1.2412.15	0	37.65	-1	-1
3	56.85	56.85	51.43	41.54	38.41	gi|115398117	hypothetical protein ATEG_05472 [Aspergillus terreus NIH2624] >gi			0	33.8	LTGYVFTTHAWVQSYGSR			-2.013	2070	691.007	2072.01	691.678	3	12	1.1.1.2424.19	0	38.2833	-1	-1
3	56.85	56.85	51.43	41.54	38.41	gi|115398117	hypothetical protein ATEG_05472 [Aspergillus terreus NIH2624] >gi			0	99	NDMVQYFGER	Oxidation(M)@3		-0.000245797	1273.54	637.777	1273.54	637.777	2	15	1.1.1.2212.11	0	27.2167	-1	-1
3	56.85	56.85	51.43	41.54	38.41	gi|115398117	hypothetical protein ATEG_05472 [Aspergillus terreus NIH2624] >gi			0	99	NDMVQYFGER	Oxidation(M)@3		-0.000145038	1273.54	637.777	1273.54	637.777	2	15	1.1.1.2214.17	0	27.3167	-1	-1
3	56.85	56.85	51.43	41.54	38.41	gi|115398117	hypothetical protein ATEG_05472 [Aspergillus terreus NIH2624] >gi			0	98.98	NDMVQYFGER	Oxidation(M)@3		-0.000145038	1273.54	637.777	1273.54	637.777	2	13	1.1.1.2218.20	0	27.5333	-1	-1
3	56.85	56.85	51.43	41.54	38.41	gi|115398117	hypothetical protein ATEG_05472 [Aspergillus terreus NIH2624] >gi			0	99	PLVQYLEAK		cleaved K-P@N-term	0.000177544	1059.6	530.806	1059.6	530.805	2	15	1.1.1.2338.10	1	33.7667	-1	-1
3	56.85	56.85	51.43	41.54	38.41	gi|115398117	hypothetical protein ATEG_05472 [Aspergillus terreus NIH2624] >gi			0	99	PLVQYLEAK		cleaved K-P@N-term	0.000126628	1059.6	530.806	1059.6	530.805	2	15	1.1.1.2336.12	1	33.6667	-1	-1
3	56.85	56.85	51.43	41.54	38.41	gi|115398117	hypothetical protein ATEG_05472 [Aspergillus terreus NIH2624] >gi			0	98.33	PLVQYLEAK		cleaved K-P@N-term	0.000126628	1059.6	530.806	1059.6	530.805	2	15	1.1.1.2340.10	1	33.8833	-1	-1
3	56.85	56.85	51.43	41.54	38.41	gi|115398117	hypothetical protein ATEG_05472 [Aspergillus terreus NIH2624] >gi			0	98.18	PLVQYLEAK	Formyl@N-term	cleaved K-P@N-term	-0.00258868	1087.59	544.802	1087.59	544.803	2	12	1.1.1.2595.3	1	47.2167	-1	-1
3	56.85	56.85	51.43	41.54	38.41	gi|115398117	hypothetical protein ATEG_05472 [Aspergillus terreus NIH2624] >gi			0	98.05	PLVQYLEAK	Carbamidomethyl@N-term	cleaved K-P@N-term	-0.00242112	1116.62	559.315	1116.62	559.316	2	11	1.1.1.2388.9	1	36.3833	-1	-1
3	56.85	56.85	51.43	41.54	38.41	gi|115398117	hypothetical protein ATEG_05472 [Aspergillus terreus NIH2624] >gi			0	96.91	PLVQYLEAK	Formyl@N-term	cleaved K-P@N-term	-0.00262573	1087.59	544.802	1087.59	544.803	2	11	1.1.1.2593.3	1	47.1	-1	-1
3	56.85	56.85	51.43	41.54	38.41	gi|115398117	hypothetical protein ATEG_05472 [Aspergillus terreus NIH2624] >gi			0	96.26	PLVQYLEAK	Carbamidomethyl@N-term	cleaved K-P@N-term	-0.00239369	1116.62	559.315	1116.62	559.316	2	15	1.1.1.2390.6	1	36.4833	-1	-1
3	56.85	56.85	51.43	41.54	38.41	gi|115398117	hypothetical protein ATEG_05472 [Aspergillus terreus NIH2624] >gi			0	95.75	PLVQYLEAK		cleaved K-P@N-term	0.000177544	1059.6	530.806	1059.6	530.805	2	13	1.1.1.2342.12	1	33.9833	-1	-1
3	56.85	56.85	51.43	41.54	38.41	gi|115398117	hypothetical protein ATEG_05472 [Aspergillus terreus NIH2624] >gi			0	86.61	PLVQYLEAK		cleaved K-P@N-term	0.000126628	1059.6	530.806	1059.6	530.805	2	11	1.1.1.2344.10	1	34.0833	-1	-1
3	56.85	56.85	51.43	41.54	38.41	gi|115398117	hypothetical protein ATEG_05472 [Aspergillus terreus NIH2624] >gi			0	71.91	PLVQYLEAK	Formyl@N-term	cleaved K-P@N-term	-0.00341797	1087.59	544.801	1087.59	544.803	2	9	1.1.1.2590.2	1	46.95	-1	-1
3	56.85	56.85	51.43	41.54	38.41	gi|115398117	hypothetical protein ATEG_05472 [Aspergillus terreus NIH2624] >gi			0	52.04	PLVQYLEAK	Carbamidomethyl(K)@9	cleaved K-P@N-term	-0.00691029	1116.61	559.313	1116.62	559.316	2	10	1.1.1.2343.8	1	34.0333	-1	-1
3	56.85	56.85	51.43	41.54	38.41	gi|115398117	hypothetical protein ATEG_05472 [Aspergillus terreus NIH2624] >gi			0	47.64	PLVQYLEAK	Carbamidomethyl@N-term	cleaved K-P@N-term	-0.00242112	1116.62	559.315	1116.62	559.316	2	12	1.1.1.2392.7	1	36.6	-1	-1
3	56.85	56.85	51.43	41.54	38.41	gi|115398117	hypothetical protein ATEG_05472 [Aspergillus terreus NIH2624] >gi			0	99	SINLPLFPTTTIGSFPQTK	Carbamidomethyl(K)@19		-0.00159716	2118.14	1060.08	2118.14	1060.08	2	18	1.1.1.2579.28	0	46.4167	-1	-1
3	56.85	56.85	51.43	41.54	38.41	gi|115398117	hypothetical protein ATEG_05472 [Aspergillus terreus NIH2624] >gi			0	99	SINLPLFPTTTIGSFPQTK			-0.00258672	2061.11	1031.56	2061.11	1031.56	2	22	1.1.1.2581.21	0	46.5167	-1	-1
3	56.85	56.85	51.43	41.54	38.41	gi|115398117	hypothetical protein ATEG_05472 [Aspergillus terreus NIH2624] >gi			0	99	SINLPLFPTTTIGSFPQTK			-0.00258672	2061.11	1031.56	2061.11	1031.56	2	22	1.1.1.2581.22	0	46.5167	-1	-1
3	56.85	56.85	51.43	41.54	38.41	gi|115398117	hypothetical protein ATEG_05472 [Aspergillus terreus NIH2624] >gi			0	99	SINLPLFPTTTIGSFPQTK			-0.00171866	2061.11	688.045	2061.11	688.045	3	26	1.1.1.2582.4	0	46.5333	-1	-1
3	56.85	56.85	51.43	41.54	38.41	gi|115398117	hypothetical protein ATEG_05472 [Aspergillus terreus NIH2624] >gi			0	99	SINLPLFPTTTIGSFPQTK			-0.00171866	2061.11	688.045	2061.11	688.045	3	25	1.1.1.2585.6	0	46.7	-1	-1
3	56.85	56.85	51.43	41.54	38.41	gi|115398117	hypothetical protein ATEG_05472 [Aspergillus terreus NIH2624] >gi			0	99	SINLPLFPTTTIGSFPQTK			-0.00258672	2061.11	1031.56	2061.11	1031.56	2	28	1.1.1.2585.25	0	46.7167	-1	-1
3	56.85	56.85	51.43	41.54	38.41	gi|115398117	hypothetical protein ATEG_05472 [Aspergillus terreus NIH2624] >gi			0	99	SINLPLFPTTTIGSFPQTK	Carbamidomethyl@N-term		-0.00213869	2118.13	1060.07	2118.14	1060.08	2	19	1.1.1.2586.22	0	46.7667	-1	-1
3	56.85	56.85	51.43	41.54	38.41	gi|115398117	hypothetical protein ATEG_05472 [Aspergillus terreus NIH2624] >gi			0	99	SINLPLFPTTTIGSFPQTK			-0.00207397	2061.11	1031.56	2061.11	1031.56	2	23	1.1.1.2587.21	0	46.8167	-1	-1
3	56.85	56.85	51.43	41.54	38.41	gi|115398117	hypothetical protein ATEG_05472 [Aspergillus terreus NIH2624] >gi			0	99	SINLPLFPTTTIGSFPQTK	Carbamidomethyl@N-term		-0.00159716	2118.14	1060.08	2118.14	1060.08	2	19	1.1.1.2587.24	0	46.8167	-1	-1
3	56.85	56.85	51.43	41.54	38.41	gi|115398117	hypothetical protein ATEG_05472 [Aspergillus terreus NIH2624] >gi			0	99	SINLPLFPTTTIGSFPQTK			-0.00151344	2061.11	688.045	2061.11	688.045	3	21	1.1.1.2588.5	0	46.85	-1	-1
3	56.85	56.85	51.43	41.54	38.41	gi|115398117	hypothetical protein ATEG_05472 [Aspergillus terreus NIH2624] >gi			0	99	SINLPLFPTTTIGSFPQTK			-0.00258672	2061.11	1031.56	2061.11	1031.56	2	22	1.1.1.2589.24	0	46.9167	-1	-1
3	56.85	56.85	51.43	41.54	38.41	gi|115398117	hypothetical protein ATEG_05472 [Aspergillus terreus NIH2624] >gi			0	99	SINLPLFPTTTIGSFPQTK			-0.00144147	2061.11	688.045	2061.11	688.045	3	19	1.1.1.2590.5	0	46.95	-1	-1
3	56.85	56.85	51.43	41.54	38.41	gi|115398117	hypothetical protein ATEG_05472 [Aspergillus terreus NIH2624] >gi			0	99	SINLPLFPTTTIGSFPQTK			-0.00218175	2061.11	1031.56	2061.11	1031.56	2	19	1.1.1.2591.27	0	47.0333	-1	-1
3	56.85	56.85	51.43	41.54	38.41	gi|115398117	hypothetical protein ATEG_05472 [Aspergillus terreus NIH2624] >gi			0	99	SINLPLFPTTTIGSFPQTK	Formyl@N-term		0.00288533	2089.11	1045.56	2089.11	1045.56	2	19	1.1.1.2607.36	0	47.8667	-1	-1
3	56.85	56.85	51.43	41.54	38.41	gi|115398117	hypothetical protein ATEG_05472 [Aspergillus terreus NIH2624] >gi			0	99	SINLPLFPTTTIGSFPQTK	Carbamidomethyl@N-term		-0.00108213	2118.14	707.052	2118.14	707.053	3	17	1.1.1.2585.8	0	46.7	-1	-1
3	56.85	56.85	51.43	41.54	38.41	gi|115398117	hypothetical protein ATEG_05472 [Aspergillus terreus NIH2624] >gi			0	99	SINLPLFPTTTIGSFPQTK	Carbamidomethyl(K)@19		-0.00159716	2118.14	1060.08	2118.14	1060.08	2	17	1.1.1.2583.19	0	46.6167	-1	-1
3	56.85	56.85	51.43	41.54	38.41	gi|115398117	hypothetical protein ATEG_05472 [Aspergillus terreus NIH2624] >gi			0	99	SINLPLFPTTTIGSFPQTK			-0.00258672	2061.11	1031.56	2061.11	1031.56	2	13	1.1.1.2593.31	0	47.1333	-1	-1
3	56.85	56.85	51.43	41.54	38.41	gi|115398117	hypothetical protein ATEG_05472 [Aspergillus terreus NIH2624] >gi			0	99	SINLPLFPTTTIGSFPQTK	Carbamidomethyl(K)@19		-0.00108213	2118.14	707.052	2118.14	707.053	3	16	1.1.1.2581.6	0	46.4833	-1	-1
3	56.85	56.85	51.43	41.54	38.41	gi|115398117	hypothetical protein ATEG_05472 [Aspergillus terreus NIH2624] >gi			0	99	SINLPLFPTTTIGSFPQTK	Carbamidomethyl(K)@19		-0.000856069	2118.14	707.052	2118.14	707.053	3	16	1.1.1.2584.4	0	46.65	-1	-1
3	56.85	56.85	51.43	41.54	38.41	gi|115398117	hypothetical protein ATEG_05472 [Aspergillus terreus NIH2624] >gi			0	99	SINLPLFPTTTIGSFPQTK			-0.00144147	2061.11	688.045	2061.11	688.045	3	13	1.1.1.2594.7	0	47.1667	-1	-1
3	56.85	56.85	51.43	41.54	38.41	gi|115398117	hypothetical protein ATEG_05472 [Aspergillus terreus NIH2624] >gi			0	99	SINLPLFPTTTIGSFPQTK	Carbamidomethyl(K)@19		-0.00213869	2118.13	1060.07	2118.14	1060.08	2	16	1.1.1.2582.18	0	46.5667	-1	-1
3	56.85	56.85	51.43	41.54	38.41	gi|115398117	hypothetical protein ATEG_05472 [Aspergillus terreus NIH2624] >gi			0	99	SINLPLFPTTTIGSFPQTK			-0.00207397	2061.11	1031.56	2061.11	1031.56	2	14	1.1.1.2579.27	0	46.4167	-1	-1
3	56.85	56.85	51.43	41.54	38.41	gi|115398117	hypothetical protein ATEG_05472 [Aspergillus terreus NIH2624] >gi			0	99	SINLPLFPTTTIGSFPQTK			-0.00151344	2061.11	688.045	2061.11	688.045	3	14	1.1.1.2592.9	0	47.0667	-1	-1
3	56.85	56.85	51.43	41.54	38.41	gi|115398117	hypothetical protein ATEG_05472 [Aspergillus terreus NIH2624] >gi			0	99	SINLPLFPTTTIGSFPQTK	Carbamidomethyl@N-term		-0.00108213	2118.14	707.052	2118.14	707.053	3	14	1.1.1.2589.7	0	46.9	-1	-1
3	56.85	56.85	51.43	41.54	38.41	gi|115398117	hypothetical protein ATEG_05472 [Aspergillus terreus NIH2624] >gi			0	99	SINLPLFPTTTIGSFPQTK	Carbamidomethyl@N-term		-0.000856069	2118.14	707.052	2118.14	707.053	3	15	1.1.1.2588.7	0	46.85	-1	-1
3	56.85	56.85	51.43	41.54	38.41	gi|115398117	hypothetical protein ATEG_05472 [Aspergillus terreus NIH2624] >gi			0	99	SSSLLHVPHTLESEK		cleaved T-S@N-term	0.00248666	1662.86	555.294	1662.86	555.293	3	17	1.1.1.2235.9	0	28.4	-1	-1
3	56.85	56.85	51.43	41.54	38.41	gi|115398117	hypothetical protein ATEG_05472 [Aspergillus terreus NIH2624] >gi			0	99	SSSLLHVPHTLESEK		cleaved T-S@N-term	0.00255269	1662.86	555.294	1662.86	555.293	3	17	1.1.1.2237.7	0	28.5	-1	-1
3	56.85	56.85	51.43	41.54	38.41	gi|115398117	hypothetical protein ATEG_05472 [Aspergillus terreus NIH2624] >gi			0	99	TAEVVVIAK			0.000903795	928.56	465.287	928.559	465.287	2	14	1.1.1.2158.9	0	24.3833	-1	-1
3	56.85	56.85	51.43	41.54	38.41	gi|115398117	hypothetical protein ATEG_05472 [Aspergillus terreus NIH2624] >gi			0	99	TAEVVVIAK			0.000917187	928.56	465.287	928.559	465.287	2	15	1.1.1.2160.9	0	24.5	-1	-1
3	56.85	56.85	51.43	41.54	38.41	gi|115398117	hypothetical protein ATEG_05472 [Aspergillus terreus NIH2624] >gi			0	99	TAEVVVIAK			0.000903795	928.56	465.287	928.559	465.287	2	15	1.1.1.2166.12	0	24.8	-1	-1
3	56.85	56.85	51.43	41.54	38.41	gi|115398117	hypothetical protein ATEG_05472 [Aspergillus terreus NIH2624] >gi			0	99	TAEVVVIAK			0.000917514	928.56	465.287	928.559	465.287	2	13	1.1.1.2156.7	0	24.2833	-1	-1
3	56.85	56.85	51.43	41.54	38.41	gi|115398117	hypothetical protein ATEG_05472 [Aspergillus terreus NIH2624] >gi			0	99	TAEVVVIAK			-0.00329424	928.556	465.285	928.559	465.287	2	11	1.1.1.2172.13	0	25.1167	-1	-1
3	56.85	56.85	51.43	41.54	38.41	gi|115398117	hypothetical protein ATEG_05472 [Aspergillus terreus NIH2624] >gi			0	99	TAEVVVIAK			0.000903795	928.56	465.287	928.559	465.287	2	15	1.1.1.2162.8	0	24.6	-1	-1
3	56.85	56.85	51.43	41.54	38.41	gi|115398117	hypothetical protein ATEG_05472 [Aspergillus terreus NIH2624] >gi			0	99	TAEVVVIAK			0.000917187	928.56	465.287	928.559	465.287	2	15	1.1.1.2164.12	0	24.7	-1	-1
3	56.85	56.85	51.43	41.54	38.41	gi|115398117	hypothetical protein ATEG_05472 [Aspergillus terreus NIH2624] >gi			0	99	TAEVVVIAK			-0.00329391	928.556	465.285	928.559	465.287	2	12	1.1.1.2174.11	0	25.2333	-1	-1
3	56.85	56.85	51.43	41.54	38.41	gi|115398117	hypothetical protein ATEG_05472 [Aspergillus terreus NIH2624] >gi			0	98.8	TAEVVVIAK			-0.00129347	928.558	465.286	928.559	465.287	2	12	1.1.1.2177.8	0	25.3833	-1	-1
3	56.85	56.85	51.43	41.54	38.41	gi|115398117	hypothetical protein ATEG_05472 [Aspergillus terreus NIH2624] >gi			0	98.75	TAEVVVIAK			-0.00329391	928.556	465.285	928.559	465.287	2	12	1.1.1.2170.13	0	25.0167	-1	-1
3	56.85	56.85	51.43	41.54	38.41	gi|115398117	hypothetical protein ATEG_05472 [Aspergillus terreus NIH2624] >gi			0	98.51	TAEVVVIAK			0.000903795	928.56	465.287	928.559	465.287	2	10	1.1.1.2154.10	0	24.1833	-1	-1
3	56.85	56.85	51.43	41.54	38.41	gi|115398117	hypothetical protein ATEG_05472 [Aspergillus terreus NIH2624] >gi			0	97.57	TAEVVVIAK	Carbamidomethyl@N-term		-0.00338372	985.577	493.796	985.581	493.798	2	13	1.1.1.2174.19	0	25.2333	-1	-1
3	56.85	56.85	51.43	41.54	38.41	gi|115398117	hypothetical protein ATEG_05472 [Aspergillus terreus NIH2624] >gi			0	95.78	TAEVVVIAK	Carbamidomethyl(K)@9		-0.00338372	985.577	493.796	985.581	493.798	2	13	1.1.1.2178.15	0	25.4333	-1	-1
3	56.85	56.85	51.43	41.54	38.41	gi|115398117	hypothetical protein ATEG_05472 [Aspergillus terreus NIH2624] >gi			0	66.1	TAEVVVIAK	Formyl@N-term		-0.00201684	956.552	479.283	956.554	479.284	2	13	1.1.1.2329.3	0	33.2833	-1	-1
3	56.85	56.85	51.43	41.54	38.41	gi|115398117	hypothetical protein ATEG_05472 [Aspergillus terreus NIH2624] >gi			0	63.68	TAEVVVIAK	Carbamidomethyl@N-term		-0.00336214	985.577	493.796	985.581	493.798	2	11	1.1.1.2172.22	0	25.1333	-1	-1
3	56.85	56.85	51.43	41.54	38.41	gi|115398117	hypothetical protein ATEG_05472 [Aspergillus terreus NIH2624] >gi			0	29.88	TAEVVVIAK	Carbamidomethyl@N-term		-0.00336214	985.577	493.796	985.581	493.798	2	11	1.1.1.2176.17	0	25.3333	-1	-1
3	56.85	56.85	51.43	41.54	38.41	gi|115398117	hypothetical protein ATEG_05472 [Aspergillus terreus NIH2624] >gi			0	24.87	TAEVVVIAK	Formyl@N-term		-0.00202192	956.552	479.283	956.554	479.284	2	11	1.1.1.2331.2	0	33.4	-1	-1
3	56.85	56.85	51.43	41.54	38.41	gi|115398117	hypothetical protein ATEG_05472 [Aspergillus terreus NIH2624] >gi			0	24.65	TAEVVVIAK	Carbamidomethyl(K)@9		0.00121549	985.582	493.798	985.581	493.798	2	11	1.1.1.2164.19	0	24.7	-1	-1
3	56.85	56.85	51.43	41.54	38.41	gi|115398117	hypothetical protein ATEG_05472 [Aspergillus terreus NIH2624] >gi			0	16.47	TAEVVVIAK	Carbamidomethyl(K)@9		0.00121549	985.582	493.798	985.581	493.798	2	9	1.1.1.2160.13	0	24.5	-1	-1
3	56.85	56.85	51.43	41.54	38.41	gi|115398117	hypothetical protein ATEG_05472 [Aspergillus terreus NIH2624] >gi			0	47.27	VELAIQK			-0.000243818	799.48	400.747	799.48	400.747	2	11	1.1.1.2149.2	0	23.9167	-1	-1
3	56.85	56.85	51.43	41.54	38.41	gi|115398117	hypothetical protein ATEG_05472 [Aspergillus terreus NIH2624] >gi			0	47.1	VELAIQK			-0.000243818	799.48	400.747	799.48	400.747	2	11	1.1.1.2145.2	0	23.7167	-1	-1
3	56.85	56.85	51.43	41.54	38.41	gi|115398117	hypothetical protein ATEG_05472 [Aspergillus terreus NIH2624] >gi			0	46.13	VELAIQK			-0.000248192	799.48	400.747	799.48	400.747	2	9	1.1.1.2151.2	0	24.0167	-1	-1
3	56.85	56.85	51.43	41.54	38.41	gi|115398117	hypothetical protein ATEG_05472 [Aspergillus terreus NIH2624] >gi			0	45.19	VELAIQK			-0.000243818	799.48	400.747	799.48	400.747	2	9	1.1.1.2141.2	0	23.5	-1	-1
3	56.85	56.85	51.43	41.54	38.41	gi|115398117	hypothetical protein ATEG_05472 [Aspergillus terreus NIH2624] >gi			0	44.77	VELAIQK			-0.000248192	799.48	400.747	799.48	400.747	2	9	1.1.1.2139.2	0	23.4	-1	-1
3	56.85	56.85	51.43	41.54	38.41	gi|115398117	hypothetical protein ATEG_05472 [Aspergillus terreus NIH2624] >gi			0	36.9	VELAIQK			-0.000248192	799.48	400.747	799.48	400.747	2	9	1.1.1.2147.2	0	23.8167	-1	-1
3	56.85	56.85	51.43	41.54	38.41	gi|115398117	hypothetical protein ATEG_05472 [Aspergillus terreus NIH2624] >gi			0	99	VFIDEAYPR			0.000369339	1108.56	555.285	1108.56	555.285	2	13	1.1.1.2297.16	0	31.6333	-1	-1
3	56.85	56.85	51.43	41.54	38.41	gi|115398117	hypothetical protein ATEG_05472 [Aspergillus terreus NIH2624] >gi			0	99	VFIDEAYPR			0.000325322	1108.56	555.285	1108.56	555.285	2	15	1.1.1.2291.14	0	31.3167	-1	-1
3	56.85	56.85	51.43	41.54	38.41	gi|115398117	hypothetical protein ATEG_05472 [Aspergillus terreus NIH2624] >gi			0	99	VFIDEAYPR			0.000396152	1108.56	555.285	1108.56	555.285	2	15	1.1.1.2293.18	0	31.4167	-1	-1
3	56.85	56.85	51.43	41.54	38.41	gi|115398117	hypothetical protein ATEG_05472 [Aspergillus terreus NIH2624] >gi			0	99	VFIDEAYPR			0.000325322	1108.56	555.285	1108.56	555.285	2	14	1.1.1.2295.18	0	31.5333	-1	-1
3	56.85	56.85	51.43	41.54	38.41	gi|115398117	hypothetical protein ATEG_05472 [Aspergillus terreus NIH2624] >gi			0	96.4	VFIDEAYPR	Formyl@N-term		-0.00115329	1136.55	569.282	1136.55	569.282	2	12	1.1.1.2493.6	0	41.8833	-1	-1
3	56.85	56.85	51.43	41.54	38.41	gi|115398117	hypothetical protein ATEG_05472 [Aspergillus terreus NIH2624] >gi			0	95.1	VFIDEAYPR	Carbamidomethyl@N-term		0.000478941	1165.58	583.796	1165.58	583.796	2	14	1.1.1.2290.7	0	31.25	-1	-1
3	56.85	56.85	51.43	41.54	38.41	gi|115398117	hypothetical protein ATEG_05472 [Aspergillus terreus NIH2624] >gi			0	90.42	VFIDEAYPR	Carbamidomethyl@N-term		0.000510177	1165.58	583.796	1165.58	583.796	2	14	1.1.1.2292.12	0	31.3667	-1	-1
3	56.85	56.85	51.43	41.54	38.41	gi|115398117	hypothetical protein ATEG_05472 [Aspergillus terreus NIH2624] >gi			0	88.56	VFIDEAYPR			0.000325322	1108.56	555.285	1108.56	555.285	2	12	1.1.1.2299.12	0	31.7333	-1	-1
3	56.85	56.85	51.43	41.54	38.41	gi|115398117	hypothetical protein ATEG_05472 [Aspergillus terreus NIH2624] >gi			0	85.92	VFIDEAYPR	Formyl@N-term		-0.0012067	1136.55	569.282	1136.55	569.282	2	12	1.1.1.2495.6	0	41.9833	-1	-1
3	56.85	56.85	51.43	41.54	38.41	gi|115398117	hypothetical protein ATEG_05472 [Aspergillus terreus NIH2624] >gi			0	53.62	VFIDEAYPR	Carbamidomethyl(E)@5		0.000478941	1165.58	583.796	1165.58	583.796	2	13	1.1.1.2286.6	0	31.05	-1	-1
3	56.85	56.85	51.43	41.54	38.41	gi|115398117	hypothetical protein ATEG_05472 [Aspergillus terreus NIH2624] >gi			0	27.51	VFIDEAYPR	Carbamidomethyl(E)@5		0.000415683	1165.58	583.796	1165.58	583.796	2	12	1.1.1.2288.7	0	31.15	-1	-1
3	56.85	56.85	51.43	41.54	38.41	gi|115398117	hypothetical protein ATEG_05472 [Aspergillus terreus NIH2624] >gi			0	99	VIVATSSSLLHVPHTLESEK			0.000902166	2146.16	716.395	2146.16	716.395	3	22	1.1.1.2335.27	1	33.6167	-1	-1
3	56.85	56.85	51.43	41.54	38.41	gi|115398117	hypothetical protein ATEG_05472 [Aspergillus terreus NIH2624] >gi			0	99	VIVATSSSLLHVPHTLESEK			0.00253628	2146.17	1074.09	2146.16	1074.09	2	19	1.1.1.2336.51	1	33.7	-1	-1
3	56.85	56.85	51.43	41.54	38.41	gi|115398117	hypothetical protein ATEG_05472 [Aspergillus terreus NIH2624] >gi			0	99	VIVATSSSLLHVPHTLESEK			0.000665787	2146.16	716.395	2146.16	716.395	3	26	1.1.1.2337.28	1	33.7333	-1	-1
3	56.85	56.85	51.43	41.54	38.41	gi|115398117	hypothetical protein ATEG_05472 [Aspergillus terreus NIH2624] >gi			0	99	VIVATSSSLLHVPHTLESEK			0.000902166	2146.16	716.395	2146.16	716.395	3	24	1.1.1.2339.27	1	33.8333	-1	-1
3	56.85	56.85	51.43	41.54	38.41	gi|115398117	hypothetical protein ATEG_05472 [Aspergillus terreus NIH2624] >gi			0	99	VIVATSSSLLHVPHTLESEK			-0.00346492	2146.16	537.547	2146.16	537.548	4	16	1.1.1.2340.13	1	33.8833	-1	-1
3	56.85	56.85	51.43	41.54	38.41	gi|115398117	hypothetical protein ATEG_05472 [Aspergillus terreus NIH2624] >gi			0	99	VIVATSSSLLHVPHTLESEK			0.000981175	2146.16	716.395	2146.16	716.395	3	16	1.1.1.2341.28	1	33.9333	-1	-1
3	56.85	56.85	51.43	41.54	38.41	gi|115398117	hypothetical protein ATEG_05472 [Aspergillus terreus NIH2624] >gi			0	99	VIVATSSSLLHVPHTLESEK	Carbamidomethyl(H)@14		0.00130174	2203.19	735.403	2203.18	735.402	3	17	1.1.1.2336.33	1	33.6833	-1	-1
3	56.85	56.85	51.43	41.54	38.41	gi|115398117	hypothetical protein ATEG_05472 [Aspergillus terreus NIH2624] >gi			0	99	VIVATSSSLLHVPHTLESEK	Carbamidomethyl@N-term		0.00130174	2203.19	735.403	2203.18	735.402	3	16	1.1.1.2344.33	0	34.1	-1	-1
3	56.85	56.85	51.43	41.54	38.41	gi|115398117	hypothetical protein ATEG_05472 [Aspergillus terreus NIH2624] >gi			0	99	VIVATSSSLLHVPHTLESEK	Formyl@N-term		-0.00261524	2174.16	725.726	2174.16	725.727	3	15	1.1.1.2496.22	1	42.05	-1	-1
3	56.85	56.85	51.43	41.54	38.41	gi|115398117	hypothetical protein ATEG_05472 [Aspergillus terreus NIH2624] >gi			0	59.93	VIVATSSSLLHVPHTLESEK	Carbamidomethyl(E)@17		0.003692	2203.19	1102.6	2203.18	1102.6	2	12	1.1.1.2335.51	1	33.6333	-1	-1
3	56.85	56.85	51.43	41.54	38.41	gi|115398117	hypothetical protein ATEG_05472 [Aspergillus terreus NIH2624] >gi			0	33.54	VIVATSSSLLHVPHTLESEK	Carbamidomethyl(H)@11		0.00164302	2203.19	735.403	2203.18	735.402	3	13	1.1.1.2338.32	1	33.7833	-1	-1
3	56.85	56.85	51.43	41.54	38.41	gi|115398117	hypothetical protein ATEG_05472 [Aspergillus terreus NIH2624] >gi			0	17.68	VIVATSSSLLHVPHTLESEK	Carbamidomethyl(K)@20		0.00155925	2203.19	735.403	2203.18	735.402	3	12	1.1.1.2332.37	0	33.4667	-1	-1
3	56.85	56.85	51.43	41.54	38.41	gi|115398117	hypothetical protein ATEG_05472 [Aspergillus terreus NIH2624] >gi			0	59.95	VPSEQEIK			-0.00132397	928.485	465.25	928.487	465.251	2	10	1.1.1.2046.3	0	18.5667	-1	-1
3	56.85	56.85	51.43	41.54	38.41	gi|115398117	hypothetical protein ATEG_05472 [Aspergillus terreus NIH2624] >gi			0	98.07	VPSEQEIKDR		missed K-D@8	0.00031823	1199.61	400.879	1199.61	400.879	3	13	1.1.1.2039.2	0	18.1833	-1	-1
3	56.85	56.85	51.43	41.54	38.41	gi|115398117	hypothetical protein ATEG_05472 [Aspergillus terreus NIH2624] >gi			0	87.19	VPSEQEIKDR	Carbamidomethyl(D)@9	missed K-D@8	-0.000991937	1256.64	629.325	1256.64	629.325	2	13	1.1.1.2057.5	0	19.1333	-1	-1
3	56.85	56.85	51.43	41.54	38.41	gi|115398117	hypothetical protein ATEG_05472 [Aspergillus terreus NIH2624] >gi			0	34.45	VPSEQEIKDR	Carbamidomethyl(D)@9	missed K-D@8	-0.00166454	1256.63	419.885	1256.64	419.886	3	9	1.1.1.2059.4	0	19.2167	-1	-1
3	56.85	56.85	51.43	41.54	38.41	gi|115398117	hypothetical protein ATEG_05472 [Aspergillus terreus NIH2624] >gi			0	24.87	VPSEQEIKDR	Carbamidomethyl(D)@9	missed K-D@8	-0.000897136	1256.64	629.325	1256.64	629.325	2	12	1.1.1.2056.3	0	19.0833	-1	-1
3	56.85	56.85	51.43	41.54	38.41	gi|115398117	hypothetical protein ATEG_05472 [Aspergillus terreus NIH2624] >gi			0	99	VQSSVLGFPR		cleaved M-V@N-term	-0.00068617	1088.6	545.306	1088.6	545.306	2	16	1.1.1.2318.8	0	32.7167	-1	-1
3	56.85	56.85	51.43	41.54	38.41	gi|115398117	hypothetical protein ATEG_05472 [Aspergillus terreus NIH2624] >gi			0	99	VQSSVLGFPR		cleaved M-V@N-term	-0.000648789	1088.6	545.306	1088.6	545.306	2	16	1.1.1.2324.4	0	33.0333	-1	-1
3	56.85	56.85	51.43	41.54	38.41	gi|115398117	hypothetical protein ATEG_05472 [Aspergillus terreus NIH2624] >gi			0	99	VQSSVLGFPR		cleaved M-V@N-term	-0.000648789	1088.6	545.306	1088.6	545.306	2	16	1.1.1.2320.5	0	32.8167	-1	-1
3	56.85	56.85	51.43	41.54	38.41	gi|115398117	hypothetical protein ATEG_05472 [Aspergillus terreus NIH2624] >gi			0	99	VQSSVLGFPR		cleaved M-V@N-term	-0.000623505	1088.6	545.306	1088.6	545.306	2	15	1.1.1.2326.4	0	33.1333	-1	-1
3	56.85	56.85	51.43	41.54	38.41	gi|115398117	hypothetical protein ATEG_05472 [Aspergillus terreus NIH2624] >gi			0	99	VQSSVLGFPR	Formyl@N-term	cleaved M-V@N-term	-0.000462359	1116.59	559.303	1116.59	559.304	2	12	1.1.1.2464.2	0	40.35	-1	-1
3	56.85	56.85	51.43	41.54	38.41	gi|115398117	hypothetical protein ATEG_05472 [Aspergillus terreus NIH2624] >gi			0	98.88	VQSSVLGFPR	Formyl@N-term	cleaved M-V@N-term	-0.000509061	1116.59	559.303	1116.59	559.304	2	12	1.1.1.2465.3	0	40.4	-1	-1
3	56.85	56.85	51.43	41.54	38.41	gi|115398117	hypothetical protein ATEG_05472 [Aspergillus terreus NIH2624] >gi			0	80.98	VQSSVLGFPR		cleaved M-V@N-term	-0.000648789	1088.6	545.306	1088.6	545.306	2	11	1.1.1.2316.7	0	32.6167	-1	-1
3	56.85	56.85	51.43	41.54	38.41	gi|115398117	hypothetical protein ATEG_05472 [Aspergillus terreus NIH2624] >gi			0	70.44	WFDSNYHYVKPTLQDNQTFK			-0.00169153	2530.19	844.404	2530.19	844.405	3	12	1.1.1.2337.43	0	33.7333	-1	-1
4	42.5	42.5	88.08	80.37	78.74	gi|489487612	enolase [Brevibacillus borstelensis] >gi			2	99	AAAESLGVSLYNYLGGFNAK			-0.00594566	2044.02	682.347	2044.03	682.349	3	20	1.1.1.2599.2	1	47.4167	-1	-1
4	42.5	42.5	88.08	80.37	78.74	gi|489487612	enolase [Brevibacillus borstelensis] >gi			2	99	AAVPSGASTGAYEAVELR			-0.00271981	1747.87	583.631	1747.87	583.632	3	25	1.1.1.2308.21	1	32.2167	-1	-1
4	42.5	42.5	88.08	80.37	78.74	gi|489487612	enolase [Brevibacillus borstelensis] >gi			2	99	AGYTAVISHR			0.00162165	1073.56	537.789	1073.56	537.788	2	15	1.1.1.2096.11	0	21.1333	-1	-1
4	42.5	42.5	88.08	80.37	78.74	gi|489487612	enolase [Brevibacillus borstelensis] >gi			2	99	AMITDVYAR	Oxidation(M)@2	cleaved M-A@N-term	-0.00311674	1054.51	528.262	1054.51	528.263	2	15	1.1.1.2179.11	1	25.4833	-1	-1
4	42.5	42.5	88.08	80.37	78.74	gi|489487612	enolase [Brevibacillus borstelensis] >gi			2	99	DGSYHFEGEGVVK			4.52145e-05	1422.64	712.328	1422.64	712.328	2	19	1.1.1.2209.20	1	27.0667	-1	-1
4	42.5	42.5	88.08	80.37	78.74	gi|489487612	enolase [Brevibacillus borstelensis] >gi			2	99	GIESSTGNSILVK	Deamidated(N)@8		-0.00175482	1304.68	653.348	1304.68	653.348	2	17	1.1.1.2251.21	1	29.2333	-1	-1
4	42.5	42.5	88.08	80.37	78.74	gi|489487612	enolase [Brevibacillus borstelensis] >gi			2	99	GLSTAVGDEGGFAPNLK			0.000127083	1631.82	816.915	1631.82	816.915	2	25	1.1.1.2348.42	1	34.3167	-1	-1
4	42.5	42.5	88.08	80.37	78.74	gi|489487612	enolase [Brevibacillus borstelensis] >gi			2	99	HADNTVDIQEFMVMPVGAPSFK	Oxidation(M)@12; Oxidation(M)@14		0.00139094	2464.14	822.388	2464.14	822.387	3	24	1.1.1.2413.19	1	37.7	-1	-1
4	42.5	42.5	88.08	80.37	78.74	gi|489487612	enolase [Brevibacillus borstelensis] >gi			2	99	IEDELGDTAR			0.00224927	1117.53	559.771	1117.53	559.77	2	16	1.1.1.2127.22	1	22.7833	-1	-1
4	42.5	42.5	88.08	80.37	78.74	gi|489487612	enolase [Brevibacillus borstelensis] >gi			2	99	LGANAILGVSMAVAR	Oxidation(M)@11		-0.00130493	1457.8	486.941	1457.8	486.941	3	16	1.1.1.2405.3	1	37.2667	-1	-1
4	42.5	42.5	88.08	80.37	78.74	gi|489487612	enolase [Brevibacillus borstelensis] >gi			2	99	NAGYEPGKDVFLALDVAATEMYK	Oxidation(M)@21	missed K-D@8	0.00509504	2517.21	840.079	2517.21	840.077	3	20	1.1.1.2542.16	1	44.4667	-1	-1
4	42.5	42.5	88.08	80.37	78.74	gi|489487612	enolase [Brevibacillus borstelensis] >gi			2	99	RAGYTAVISHR		missed R-A@1	0.000972849	1229.66	410.895	1229.66	410.895	3	15	1.1.1.2045.2	0	18.5	-1	-1
4	42.5	42.5	88.08	80.37	78.74	gi|489487612	enolase [Brevibacillus borstelensis] >gi			2	99	SGETEDSTISDIAVATNAGQIK			0.000411955	2206.06	736.361	2206.06	736.361	3	24	1.1.1.2376.13	1	35.75	-1	-1
4	42.5	42.5	88.08	80.37	78.74	gi|489487612	enolase [Brevibacillus borstelensis] >gi			2	99	SNEEAITTILEAIK			-0.00617504	1530.81	766.411	1530.81	766.414	2	22	1.1.1.2597.9	1	47.3167	-1	-1
4	42.5	42.5	88.08	80.37	78.74	gi|489487612	enolase [Brevibacillus borstelensis] >gi			2	99	STDEMIAFYEDLVSK	Oxidation(M)@5		-0.00434414	1762.79	882.404	1762.8	882.406	2	14	1.1.1.2506.41	1	42.6	-1	-1
4	42.5	42.5	88.08	80.37	78.74	gi|489487612	enolase [Brevibacillus borstelensis] >gi			2	99	TGAEIFHSLK			-0.000514701	1101.58	551.798	1101.58	551.798	2	16	1.1.1.2228.22	1	28.0333	-1	-1
4	42.5	42.5	88.08	80.37	78.74	gi|489487612	enolase [Brevibacillus borstelensis] >gi			2	99	TGAEIFHSLKK		missed K-K@10	0.00162543	1229.68	615.846	1229.68	615.846	2	19	1.1.1.2149.31	1	23.9333	-1	-1
4	42.5	42.5	88.08	80.37	78.74	gi|489487612	enolase [Brevibacillus borstelensis] >gi			2	99	TLPVPMMNILNGGK	Oxidation(M)@6; Oxidation(M)@7; Deamidated(N)@11		-0.00664151	1516.76	759.385	1516.76	759.389	2	15	1.1.1.2318.24	1	32.75	-1	-1
4	42.5	42.5	88.08	80.37	78.74	gi|489487612	enolase [Brevibacillus borstelensis] >gi			2	99	VNQIGTLTETFDAIEMAK	Oxidation(M)@16		-0.00166064	1995.98	998.998	1995.98	998.998	2	18	1.1.1.2564.12	0	45.6333	-1	-1
4	42.5	42.5	88.08	80.37	78.74	gi|489487612	enolase [Brevibacillus borstelensis] >gi			2	99	VQLVGDDLFVTNTER			-0.00220238	1704.87	853.44	1704.87	853.441	2	18	1.1.1.2447.33	0	39.4833	-1	-1
4	42.5	42.5	88.08	80.37	78.74	gi|489487612	enolase [Brevibacillus borstelensis] >gi			2	99	YPIISIEDGLSEDDWDGWKK		missed K-K@19	0.00202278	2365.11	789.378	2365.11	789.378	3	16	1.1.1.2531.21	1	43.8833	-1	-1
4	42.5	42.5	88.08	80.37	78.74	gi|489487612	enolase [Brevibacillus borstelensis] >gi			0.457175	69.17	AAFYNLK			-0.000772195	825.438	413.726	825.438	413.727	2	9	1.1.1.2238.2	1	28.55	-1	-1
4	42.5	42.5	88.08	80.37	78.74	gi|489487612	enolase [Brevibacillus borstelensis] >gi			0.0204516	98.75	AVENVNEIIAPELIGMDAMDQVGIDMAMIQLDGTPNK	Dicarbamidomethyl(D)@20; Oxidation(M)@26; Oxidation(M)@28		-0.00829707	4100.93	1026.24	4100.94	1026.24	4	15	1.1.1.2458.40	1	40.0667	-1	-1
4	42.5	42.5	88.08	80.37	78.74	gi|489487612	enolase [Brevibacillus borstelensis] >gi			0	57.6	AAFYNLK			-0.000810416	825.438	413.726	825.438	413.727	2	9	1.1.1.2240.2	1	28.65	-1	-1
4	42.5	42.5	88.08	80.37	78.74	gi|489487612	enolase [Brevibacillus borstelensis] >gi			0	51.15	AAFYNLK			-0.000772195	825.438	413.726	825.438	413.727	2	8	1.1.1.2242.2	1	28.75	-1	-1
4	42.5	42.5	88.08	80.37	78.74	gi|489487612	enolase [Brevibacillus borstelensis] >gi			0	99	AAVPSGASTGAYEAVELR			-0.000917188	1747.87	874.944	1747.87	874.944	2	20	1.1.1.2305.47	1	32.0667	-1	-1
4	42.5	42.5	88.08	80.37	78.74	gi|489487612	enolase [Brevibacillus borstelensis] >gi			0	99	AAVPSGASTGAYEAVELR			-0.000837395	1747.87	874.944	1747.87	874.944	2	23	1.1.1.2307.47	1	32.1833	-1	-1
4	42.5	42.5	88.08	80.37	78.74	gi|489487612	enolase [Brevibacillus borstelensis] >gi			0	99	AAVPSGASTGAYEAVELR			-0.000917188	1747.87	874.944	1747.87	874.944	2	24	1.1.1.2309.45	1	32.2833	-1	-1
4	42.5	42.5	88.08	80.37	78.74	gi|489487612	enolase [Brevibacillus borstelensis] >gi			0	99	AAVPSGASTGAYEAVELR			-0.000837395	1747.87	874.944	1747.87	874.944	2	22	1.1.1.2311.45	1	32.3833	-1	-1
4	42.5	42.5	88.08	80.37	78.74	gi|489487612	enolase [Brevibacillus borstelensis] >gi			0	99	AAVPSGASTGAYEAVELR			-0.00276663	1747.87	583.631	1747.87	583.632	3	17	1.1.1.2312.20	1	32.4167	-1	-1
4	42.5	42.5	88.08	80.37	78.74	gi|489487612	enolase [Brevibacillus borstelensis] >gi			0	99	AAVPSGASTGAYEAVELR			-0.000917188	1747.87	874.944	1747.87	874.944	2	17	1.1.1.2313.27	1	32.5	-1	-1
4	42.5	42.5	88.08	80.37	78.74	gi|489487612	enolase [Brevibacillus borstelensis] >gi			0	99	AAVPSGASTGAYEAVELR			-0.000837395	1747.87	874.944	1747.87	874.944	2	20	1.1.1.2315.19	1	32.6	-1	-1
4	42.5	42.5	88.08	80.37	78.74	gi|489487612	enolase [Brevibacillus borstelensis] >gi			0	99	AAVPSGASTGAYEAVELR			-0.00119586	1747.87	874.944	1747.87	874.944	2	16	1.1.1.2317.18	1	32.7	-1	-1
4	42.5	42.5	88.08	80.37	78.74	gi|489487612	enolase [Brevibacillus borstelensis] >gi			0	99	AAVPSGASTGAYEAVELR			-0.00286134	1747.87	583.631	1747.87	583.632	3	16	1.1.1.2310.17	1	32.3167	-1	-1
4	42.5	42.5	88.08	80.37	78.74	gi|489487612	enolase [Brevibacillus borstelensis] >gi			0	99	AAVPSGASTGAYEAVELR			-0.00108154	1747.87	874.944	1747.87	874.944	2	16	1.1.1.2319.20	1	32.8	-1	-1
4	42.5	42.5	88.08	80.37	78.74	gi|489487612	enolase [Brevibacillus borstelensis] >gi			0	76.53	AAVPSGASTGAYEAVELR			0.00233643	1747.88	874.946	1747.87	874.944	2	10	1.1.1.2330.43	1	33.3667	-1	-1
4	42.5	42.5	88.08	80.37	78.74	gi|489487612	enolase [Brevibacillus borstelensis] >gi			0	38.17	AAVPSGASTGAYEAVELR			-0.00168414	1747.87	874.943	1747.87	874.944	2	11	1.1.1.2321.20	1	32.9	-1	-1
4	42.5	42.5	88.08	80.37	78.74	gi|489487612	enolase [Brevibacillus borstelensis] >gi			0	99	AGYTAVISHR			0.00159751	1073.56	537.789	1073.56	537.788	2	13	1.1.1.2094.12	0	21.0333	-1	-1
4	42.5	42.5	88.08	80.37	78.74	gi|489487612	enolase [Brevibacillus borstelensis] >gi			0	99	AGYTAVISHR			0.00156509	1073.56	537.789	1073.56	537.788	2	14	1.1.1.2102.6	0	21.45	-1	-1
4	42.5	42.5	88.08	80.37	78.74	gi|489487612	enolase [Brevibacillus borstelensis] >gi			0	99	AGYTAVISHR			0.00162165	1073.56	537.789	1073.56	537.788	2	14	1.1.1.2104.10	0	21.55	-1	-1
4	42.5	42.5	88.08	80.37	78.74	gi|489487612	enolase [Brevibacillus borstelensis] >gi			0	99	AGYTAVISHR			0.00159751	1073.56	537.789	1073.56	537.788	2	14	1.1.1.2098.8	0	21.2333	-1	-1
4	42.5	42.5	88.08	80.37	78.74	gi|489487612	enolase [Brevibacillus borstelensis] >gi			0	99	AGYTAVISHR			0.00162165	1073.56	537.789	1073.56	537.788	2	14	1.1.1.2100.10	0	21.35	-1	-1
4	42.5	42.5	88.08	80.37	78.74	gi|489487612	enolase [Brevibacillus borstelensis] >gi			0	20.49	AGYTAVISHR	Carbamidomethyl(S)@8		-0.000705528	1130.58	566.298	1130.58	566.299	2	9	1.1.1.2092.18	0	20.9333	-1	-1
4	42.5	42.5	88.08	80.37	78.74	gi|489487612	enolase [Brevibacillus borstelensis] >gi			0	99	AMITDVYAR	Oxidation(M)@2	cleaved M-A@N-term	-0.00316561	1054.51	528.261	1054.51	528.263	2	15	1.1.1.2181.12	1	25.5833	-1	-1
4	42.5	42.5	88.08	80.37	78.74	gi|489487612	enolase [Brevibacillus borstelensis] >gi			0	99	AMITDVYAR	Oxidation(M)@2	cleaved M-A@N-term	-0.00311674	1054.51	528.262	1054.51	528.263	2	14	1.1.1.2183.5	1	25.6833	-1	-1
4	42.5	42.5	88.08	80.37	78.74	gi|489487612	enolase [Brevibacillus borstelensis] >gi			0	92.39	AMITDVYAR	Oxidation(M)@2	cleaved M-A@N-term	-0.00316561	1054.51	528.261	1054.51	528.263	2	10	1.1.1.2185.7	1	25.8	-1	-1
4	42.5	42.5	88.08	80.37	78.74	gi|489487612	enolase [Brevibacillus borstelensis] >gi			0	27.24	AMITDVYAR	Carbamidomethyl@N-term; Oxidation(M)@2	cleaved M-A@N-term	-0.00136546	1111.53	556.773	1111.53	556.774	2	10	1.1.1.2181.24	1	25.6	-1	-1
4	42.5	42.5	88.08	80.37	78.74	gi|489487612	enolase [Brevibacillus borstelensis] >gi			0	99	DGSYHFEGEGVVK			-6.78193e-06	1422.64	712.328	1422.64	712.328	2	20	1.1.1.2211.24	1	27.1667	-1	-1
4	42.5	42.5	88.08	80.37	78.74	gi|489487612	enolase [Brevibacillus borstelensis] >gi			0	99	DGSYHFEGEGVVK			4.52145e-05	1422.64	712.328	1422.64	712.328	2	18	1.1.1.2213.21	1	27.2833	-1	-1
4	42.5	42.5	88.08	80.37	78.74	gi|489487612	enolase [Brevibacillus borstelensis] >gi			0	99	GIESSTGNSILVK			-0.00191183	1303.7	652.856	1303.7	652.856	2	18	1.1.1.2233.32	1	28.3	-1	-1
4	42.5	42.5	88.08	80.37	78.74	gi|489487612	enolase [Brevibacillus borstelensis] >gi			0	99	GIESSTGNSILVK			-0.0020233	1303.7	652.855	1303.7	652.856	2	19	1.1.1.2235.24	1	28.4	-1	-1
4	42.5	42.5	88.08	80.37	78.74	gi|489487612	enolase [Brevibacillus borstelensis] >gi			0	99	GIESSTGNSILVK			-0.00191183	1303.7	652.856	1303.7	652.856	2	18	1.1.1.2237.18	1	28.5167	-1	-1
4	42.5	42.5	88.08	80.37	78.74	gi|489487612	enolase [Brevibacillus borstelensis] >gi			0	99	GIESSTGNSILVK	Deamidated(N)@8		-0.00179714	1304.68	653.347	1304.68	653.348	2	17	1.1.1.2249.15	1	29.1333	-1	-1
4	42.5	42.5	88.08	80.37	78.74	gi|489487612	enolase [Brevibacillus borstelensis] >gi			0	99	GIESSTGNSILVK			-0.0020233	1303.7	652.855	1303.7	652.856	2	16	1.1.1.2239.18	1	28.6167	-1	-1
4	42.5	42.5	88.08	80.37	78.74	gi|489487612	enolase [Brevibacillus borstelensis] >gi			0	99	GIESSTGNSILVK	Deamidated(N)@8		-0.0169236	1304.67	653.34	1304.68	653.348	2	14	1.1.1.2261.13	1	29.75	-1	-1
4	42.5	42.5	88.08	80.37	78.74	gi|489487612	enolase [Brevibacillus borstelensis] >gi			0	38.3	GIESSTGNSILVK	Carbamidomethyl(K)@13		-0.00535338	1360.71	681.365	1360.72	681.367	2	11	1.1.1.2239.20	1	28.6167	-1	-1
4	42.5	42.5	88.08	80.37	78.74	gi|489487612	enolase [Brevibacillus borstelensis] >gi			0	32.56	GIESSTGNSILVK	Carbamidomethyl@N-term		-0.00535338	1360.71	681.365	1360.72	681.367	2	10	1.1.1.2235.30	1	28.4167	-1	-1
4	42.5	42.5	88.08	80.37	78.74	gi|489487612	enolase [Brevibacillus borstelensis] >gi			0	15.66	GIESSTGNSILVK	Carbamidomethyl(K)@13		-0.00522142	1360.71	681.365	1360.72	681.367	2	12	1.1.1.2237.20	1	28.5167	-1	-1
4	42.5	42.5	88.08	80.37	78.74	gi|489487612	enolase [Brevibacillus borstelensis] >gi			0	99	GLSTAVGDEGGFAPNLK			0.000360546	1631.82	816.915	1631.82	816.915	2	29	1.1.1.2346.42	1	34.2167	-1	-1
4	42.5	42.5	88.08	80.37	78.74	gi|489487612	enolase [Brevibacillus borstelensis] >gi			0	98.64	GLSTAVGDEGGFAPNLK	Carbamidomethyl(K)@17		0.000419954	1688.84	845.426	1688.84	845.426	2	14	1.1.1.2345.41	1	34.1667	-1	-1
4	42.5	42.5	88.08	80.37	78.74	gi|489487612	enolase [Brevibacillus borstelensis] >gi			0	99	HADNTVDIQEFMVMPVGAPSFK	Oxidation(M)@12; Oxidation(M)@14		0.00128497	2464.14	822.388	2464.14	822.387	3	20	1.1.1.2411.18	1	37.6	-1	-1
4	42.5	42.5	88.08	80.37	78.74	gi|489487612	enolase [Brevibacillus borstelensis] >gi			0	99	HADNTVDIQEFMVMPVGAPSFK	Oxidation(M)@12; Oxidation(M)@14		0.00128497	2464.14	822.388	2464.14	822.387	3	21	1.1.1.2415.29	1	37.8167	-1	-1
4	42.5	42.5	88.08	80.37	78.74	gi|489487612	enolase [Brevibacillus borstelensis] >gi			0	99	HADNTVDIQEFMVMPVGAPSFK			-0.00351348	2432.15	811.723	2432.15	811.724	3	13	1.1.1.2549.23	1	44.8333	-1	-1
4	42.5	42.5	88.08	80.37	78.74	gi|489487612	enolase [Brevibacillus borstelensis] >gi			0	96.05	HADNTVDIQEFMVMPVGAPSFK	Oxidation(M)@12; Oxidation(M)@14		0.00609175	2464.15	1233.08	2464.14	1233.08	2	12	1.1.1.2414.45	1	37.7667	-1	-1
4	42.5	42.5	88.08	80.37	78.74	gi|489487612	enolase [Brevibacillus borstelensis] >gi			0	18.56	HADNTVDIQEFMVMPVGAPSFK	Carbamidomethyl@N-term; Oxidation(M)@12; Oxidation(M)@14		0.0406873	2521.2	841.408	2521.16	841.395	3	13	1.1.1.2425.31	0	38.3333	-1	-1
4	42.5	42.5	88.08	80.37	78.74	gi|489487612	enolase [Brevibacillus borstelensis] >gi			0	99	IEDELGDTAR			0.00217475	1117.53	559.771	1117.53	559.77	2	17	1.1.1.2129.19	1	22.8833	-1	-1
4	42.5	42.5	88.08	80.37	78.74	gi|489487612	enolase [Brevibacillus borstelensis] >gi			0	99	IEDELGDTAR			0.00222176	1117.53	559.771	1117.53	559.77	2	15	1.1.1.2131.21	1	23	-1	-1
4	42.5	42.5	88.08	80.37	78.74	gi|489487612	enolase [Brevibacillus borstelensis] >gi			0	97.2	IEDELGDTAR			0.00224927	1117.53	559.771	1117.53	559.77	2	14	1.1.1.2123.16	1	22.5667	-1	-1
4	42.5	42.5	88.08	80.37	78.74	gi|489487612	enolase [Brevibacillus borstelensis] >gi			0	90.43	IEDELGDTAR			0.00217475	1117.53	559.771	1117.53	559.77	2	13	1.1.1.2125.17	1	22.6667	-1	-1
4	42.5	42.5	88.08	80.37	78.74	gi|489487612	enolase [Brevibacillus borstelensis] >gi			0	83.02	IEDELGDTAR			0.00217475	1117.53	559.771	1117.53	559.77	2	13	1.1.1.2133.21	1	23.1	-1	-1
4	42.5	42.5	88.08	80.37	78.74	gi|489487612	enolase [Brevibacillus borstelensis] >gi			0	70.76	IEDELGDTAR			0.00217475	1117.53	559.771	1117.53	559.77	2	9	1.1.1.2137.22	1	23.3	-1	-1
4	42.5	42.5	88.08	80.37	78.74	gi|489487612	enolase [Brevibacillus borstelensis] >gi			0	66.21	IEDELGDTAR			0.00222176	1117.53	559.771	1117.53	559.77	2	11	1.1.1.2135.23	1	23.2	-1	-1
4	42.5	42.5	88.08	80.37	78.74	gi|489487612	enolase [Brevibacillus borstelensis] >gi			0	48.47	IEDELGDTAR	Carbamidomethyl(D)@7		0.000678069	1174.55	588.281	1174.55	588.281	2	11	1.1.1.2125.21	1	22.6833	-1	-1
4	42.5	42.5	88.08	80.37	78.74	gi|489487612	enolase [Brevibacillus borstelensis] >gi			0	42.19	IEDELGDTAR	Carbamidomethyl@N-term		0.0011106	1174.55	588.281	1174.55	588.281	2	12	1.1.1.2143.18	1	23.6167	-1	-1
4	42.5	42.5	88.08	80.37	78.74	gi|489487612	enolase [Brevibacillus borstelensis] >gi			0	99	LGANAILGVSMAVAR	Oxidation(M)@11		-0.00132932	1457.8	486.941	1457.8	486.941	3	21	1.1.1.2400.4	1	37	-1	-1
4	42.5	42.5	88.08	80.37	78.74	gi|489487612	enolase [Brevibacillus borstelensis] >gi			0	99	LGANAILGVSMAVAR	Oxidation(M)@11		-0.0025011	1457.8	729.907	1457.8	729.909	2	21	1.1.1.2401.25	1	37.0667	-1	-1
4	42.5	42.5	88.08	80.37	78.74	gi|489487612	enolase [Brevibacillus borstelensis] >gi			0	99	LGANAILGVSMAVAR	Oxidation(M)@11		-0.00130493	1457.8	486.941	1457.8	486.941	3	19	1.1.1.2402.4	1	37.1167	-1	-1
4	42.5	42.5	88.08	80.37	78.74	gi|489487612	enolase [Brevibacillus borstelensis] >gi			0	99	LGANAILGVSMAVAR	Oxidation(M)@11		-0.00233351	1457.8	729.907	1457.8	729.909	2	18	1.1.1.2403.26	1	37.1833	-1	-1
4	42.5	42.5	88.08	80.37	78.74	gi|489487612	enolase [Brevibacillus borstelensis] >gi			0	99	LGANAILGVSMAVAR	Oxidation(M)@11		-0.0025011	1457.8	729.907	1457.8	729.909	2	19	1.1.1.2404.23	1	37.2333	-1	-1
4	42.5	42.5	88.08	80.37	78.74	gi|489487612	enolase [Brevibacillus borstelensis] >gi			0	99	LGANAILGVSMAVAR	Oxidation(M)@11		-0.00227858	1457.8	729.907	1457.8	729.909	2	13	1.1.1.2406.24	1	37.3333	-1	-1
4	42.5	42.5	88.08	80.37	78.74	gi|489487612	enolase [Brevibacillus borstelensis] >gi			0	99	LGANAILGVSMAVAR	Formyl@N-term; Oxidation(M)@11		-0.00795025	1485.79	743.902	1485.8	743.906	2	13	1.1.1.2574.2	1	46.1167	-1	-1
4	42.5	42.5	88.08	80.37	78.74	gi|489487612	enolase [Brevibacillus borstelensis] >gi			0	71.48	LGANAILGVSMAVAR	Oxidation(M)@11		-0.0025011	1457.8	729.907	1457.8	729.909	2	10	1.1.1.2408.30	1	37.45	-1	-1
4	42.5	42.5	88.08	80.37	78.74	gi|489487612	enolase [Brevibacillus borstelensis] >gi			0	67.65	LGANAILGVSMAVAR	Deamidated(N)@4; Oxidation(M)@11		-0.00509351	1458.78	730.398	1458.79	730.401	2	11	1.1.1.2391.32	1	36.55	-1	-1
4	42.5	42.5	88.08	80.37	78.74	gi|489487612	enolase [Brevibacillus borstelensis] >gi			0	57.16	LGANAILGVSMAVAR	Oxidation(M)@11		-0.00132974	1457.8	486.941	1457.8	486.941	3	8	1.1.1.2407.4	1	37.3667	-1	-1
4	42.5	42.5	88.08	80.37	78.74	gi|489487612	enolase [Brevibacillus borstelensis] >gi			0	99	SGETEDSTISDIAVATNAGQIK			0.00233748	2206.06	1104.04	2206.06	1104.04	2	29	1.1.1.2375.24	1	35.7333	-1	-1
4	42.5	42.5	88.08	80.37	78.74	gi|489487612	enolase [Brevibacillus borstelensis] >gi			0	99	SGETEDSTISDIAVATNAGQIK			0.00233748	2206.06	1104.04	2206.06	1104.04	2	33	1.1.1.2377.25	1	35.8333	-1	-1
4	42.5	42.5	88.08	80.37	78.74	gi|489487612	enolase [Brevibacillus borstelensis] >gi			0	99	SGETEDSTISDIAVATNAGQIK			6.93602e-05	2206.06	736.361	2206.06	736.361	3	24	1.1.1.2378.15	1	35.85	-1	-1
4	42.5	42.5	88.08	80.37	78.74	gi|489487612	enolase [Brevibacillus borstelensis] >gi			0	99	SGETEDSTISDIAVATNAGQIK			0.00233748	2206.06	1104.04	2206.06	1104.04	2	25	1.1.1.2379.35	1	35.9333	-1	-1
4	42.5	42.5	88.08	80.37	78.74	gi|489487612	enolase [Brevibacillus borstelensis] >gi			0	99	SGETEDSTISDIAVATNAGQIK			0.000327943	2206.06	736.361	2206.06	736.361	3	16	1.1.1.2380.25	1	35.9667	-1	-1
4	42.5	42.5	88.08	80.37	78.74	gi|489487612	enolase [Brevibacillus borstelensis] >gi			0	99	SGETEDSTISDIAVATNAGQIK	Carbamidomethyl@N-term		0.0062006	2263.09	755.37	2263.08	755.368	3	15	1.1.1.2376.15	1	35.75	-1	-1
4	42.5	42.5	88.08	80.37	78.74	gi|489487612	enolase [Brevibacillus borstelensis] >gi			0	98.18	SGETEDSTISDIAVATNAGQIK	Deamidated(N)@17		0.00037793	2207.05	1104.53	2207.04	1104.53	2	14	1.1.1.2358.20	1	34.85	-1	-1
4	42.5	42.5	88.08	80.37	78.74	gi|489487612	enolase [Brevibacillus borstelensis] >gi			0	81.31	SGETEDSTISDIAVATNAGQIK			0.000327943	2206.06	736.361	2206.06	736.361	3	12	1.1.1.2381.28	1	36.0167	-1	-1
4	42.5	42.5	88.08	80.37	78.74	gi|489487612	enolase [Brevibacillus borstelensis] >gi			0	43.65	SGETEDSTISDIAVATNAGQIK	Formyl@N-term		0.0072833	2234.06	1118.04	2234.05	1118.03	2	12	1.1.1.2448.48	1	39.55	-1	-1
4	42.5	42.5	88.08	80.37	78.74	gi|489487612	enolase [Brevibacillus borstelensis] >gi			0	38.19	SGETEDSTISDIAVATNAGQIK	Carbamidomethyl@N-term		0.00583187	2263.09	755.37	2263.08	755.368	3	12	1.1.1.2378.17	1	35.85	-1	-1
4	42.5	42.5	88.08	80.37	78.74	gi|489487612	enolase [Brevibacillus borstelensis] >gi			0	99	SNEEAITTILEAIK	Formyl@N-term		-0.00251089	1558.81	780.41	1558.81	780.412	2	18	1.1.1.2610.14	1	48	-1	-1
4	42.5	42.5	88.08	80.37	78.74	gi|489487612	enolase [Brevibacillus borstelensis] >gi			0	99	SNEEAITTILEAIK			-0.000254273	1530.81	511.279	1530.81	511.279	3	15	1.1.1.2598.2	1	47.3667	-1	-1
4	42.5	42.5	88.08	80.37	78.74	gi|489487612	enolase [Brevibacillus borstelensis] >gi			0	77.37	SNEEAITTILEAIK			-0.00623612	1530.81	766.411	1530.81	766.414	2	11	1.1.1.2599.4	1	47.4167	-1	-1
4	42.5	42.5	88.08	80.37	78.74	gi|489487612	enolase [Brevibacillus borstelensis] >gi			0	95.13	STDEMIAFYEDLVSK	Carbamyl(M)@5		0.00345677	1789.81	895.913	1789.81	895.911	2	14	1.1.1.2546.31	1	44.6833	-1	-1
4	42.5	42.5	88.08	80.37	78.74	gi|489487612	enolase [Brevibacillus borstelensis] >gi			0	34.57	STDEMIAFYEDLVSK	Oxidation(M)@5		-0.00378509	1762.79	588.605	1762.8	588.606	3	9	1.1.1.2507.4	1	42.6167	-1	-1
4	42.5	42.5	88.08	80.37	78.74	gi|489487612	enolase [Brevibacillus borstelensis] >gi			0	27.71	STDEMIAFYEDLVSK	Oxidation(M)@5		-0.00383308	1762.79	588.605	1762.8	588.606	3	8	1.1.1.2505.2	1	42.5167	-1	-1
4	42.5	42.5	88.08	80.37	78.74	gi|489487612	enolase [Brevibacillus borstelensis] >gi			0	99	TGAEIFHSLK			-0.000540979	1101.58	551.798	1101.58	551.798	2	17	1.1.1.2226.15	1	27.9333	-1	-1
4	42.5	42.5	88.08	80.37	78.74	gi|489487612	enolase [Brevibacillus borstelensis] >gi			0	87.43	TGAEIFHSLK			-0.000540979	1101.58	551.798	1101.58	551.798	2	12	1.1.1.2230.20	1	28.1333	-1	-1
4	42.5	42.5	88.08	80.37	78.74	gi|489487612	enolase [Brevibacillus borstelensis] >gi			0	99	TGAEIFHSLKK		missed K-K@10	0.00158914	1229.68	615.846	1229.68	615.846	2	16	1.1.1.2146.13	1	23.7833	-1	-1
4	42.5	42.5	88.08	80.37	78.74	gi|489487612	enolase [Brevibacillus borstelensis] >gi			0	99	TGAEIFHSLKK		missed K-K@10	0.00158914	1229.68	615.846	1229.68	615.846	2	13	1.1.1.2151.37	1	24.05	-1	-1
4	42.5	42.5	88.08	80.37	78.74	gi|489487612	enolase [Brevibacillus borstelensis] >gi			0	99	TGAEIFHSLKK		missed K-K@10	0.00199981	1229.68	410.9	1229.68	410.9	3	13	1.1.1.2147.4	1	23.8167	-1	-1
4	42.5	42.5	88.08	80.37	78.74	gi|489487612	enolase [Brevibacillus borstelensis] >gi			0	99	TGAEIFHSLKK		missed K-K@10	0.00199981	1229.68	410.9	1229.68	410.9	3	14	1.1.1.2150.2	1	23.9667	-1	-1
4	42.5	42.5	88.08	80.37	78.74	gi|489487612	enolase [Brevibacillus borstelensis] >gi			0	97.87	TGAEIFHSLKK		missed K-K@10	0.00206878	1229.68	410.9	1229.68	410.9	3	13	1.1.1.2148.2	1	23.8667	-1	-1
4	42.5	42.5	88.08	80.37	78.74	gi|489487612	enolase [Brevibacillus borstelensis] >gi			0	36.15	TGAEIFHSLKK		missed K-K@10	0.00206878	1229.68	410.9	1229.68	410.9	3	9	1.1.1.2152.2	1	24.0667	-1	-1
4	42.5	42.5	88.08	80.37	78.74	gi|489487612	enolase [Brevibacillus borstelensis] >gi			0	99	TLPVPMMNILNGGK	Oxidation(M)@6; Oxidation(M)@7; Deamidated(N)@11		-0.00645188	1516.76	759.385	1516.76	759.389	2	14	1.1.1.2316.24	1	32.6333	-1	-1
4	42.5	42.5	88.08	80.37	78.74	gi|489487612	enolase [Brevibacillus borstelensis] >gi			0	99	VNQIGTLTETFDAIEMAK	Oxidation(M)@16		-0.00158558	1995.98	666.334	1995.98	666.335	3	20	1.1.1.2565.6	0	45.6667	-1	-1
4	42.5	42.5	88.08	80.37	78.74	gi|489487612	enolase [Brevibacillus borstelensis] >gi			0	99	VNQIGTLTETFDAIEMAK	Oxidation(M)@16		-0.00214077	1995.98	998.997	1995.98	998.998	2	19	1.1.1.2566.16	0	45.7333	-1	-1
4	42.5	42.5	88.08	80.37	78.74	gi|489487612	enolase [Brevibacillus borstelensis] >gi			0	99	VNQIGTLTETFDAIEMAK	Oxidation(M)@16		-0.00176725	1995.98	666.334	1995.98	666.335	3	25	1.1.1.2567.5	0	45.7667	-1	-1
4	42.5	42.5	88.08	80.37	78.74	gi|489487612	enolase [Brevibacillus borstelensis] >gi			0	99	VNQIGTLTETFDAIEMAK	Oxidation(M)@16		-0.00158558	1995.98	666.334	1995.98	666.335	3	20	1.1.1.2569.4	0	45.8667	-1	-1
4	42.5	42.5	88.08	80.37	78.74	gi|489487612	enolase [Brevibacillus borstelensis] >gi			0	99	VNQIGTLTETFDAIEMAK	Oxidation(M)@16		-0.00176725	1995.98	666.334	1995.98	666.335	3	21	1.1.1.2570.6	0	45.9333	-1	-1
4	42.5	42.5	88.08	80.37	78.74	gi|489487612	enolase [Brevibacillus borstelensis] >gi			0	99	VNQIGTLTETFDAIEMAK	Oxidation(M)@16		-0.00166064	1995.98	998.998	1995.98	998.998	2	16	1.1.1.2568.15	0	45.8333	-1	-1
4	42.5	42.5	88.08	80.37	78.74	gi|489487612	enolase [Brevibacillus borstelensis] >gi			0	99	VNQIGTLTETFDAIEMAK			0.00292118	1979.99	661.004	1979.99	661.003	3	14	1.1.1.2584.3	0	46.6333	-1	-1
4	42.5	42.5	88.08	80.37	78.74	gi|489487612	enolase [Brevibacillus borstelensis] >gi			0	92.9	VNQIGTLTETFDAIEMAK			-0.00466188	1979.98	990.999	1979.99	991.001	2	12	1.1.1.2583.16	0	46.6167	-1	-1
4	42.5	42.5	88.08	80.37	78.74	gi|489487612	enolase [Brevibacillus borstelensis] >gi			0	70.55	VNQIGTLTETFDAIEMAK			-0.00513403	1979.98	990.998	1979.99	991.001	2	11	1.1.1.2585.22	0	46.7167	-1	-1
4	42.5	42.5	88.08	80.37	78.74	gi|489487612	enolase [Brevibacillus borstelensis] >gi			0	49.26	VNQIGTLTETFDAIEMAK	Carbamyl(K)@18		0.00587848	2023	675.34	2022.99	675.338	3	12	1.1.1.2568.4	0	45.8167	-1	-1
4	42.5	42.5	88.08	80.37	78.74	gi|489487612	enolase [Brevibacillus borstelensis] >gi			0	24.17	VNQIGTLTETFDAIEMAK	Oxidation(M)@16		-0.00166064	1995.98	998.998	1995.98	998.998	2	10	1.1.1.2571.22	0	46	-1	-1
4	42.5	42.5	88.08	80.37	78.74	gi|489487612	enolase [Brevibacillus borstelensis] >gi			0	99	VQLVGDDLFVTNTER			-0.00220238	1704.87	853.44	1704.87	853.441	2	21	1.1.1.2443.17	0	39.2833	-1	-1
4	42.5	42.5	88.08	80.37	78.74	gi|489487612	enolase [Brevibacillus borstelensis] >gi			0	99	VQLVGDDLFVTNTER			-0.00227842	1704.87	853.44	1704.87	853.441	2	22	1.1.1.2445.29	0	39.3833	-1	-1
4	42.5	42.5	88.08	80.37	78.74	gi|489487612	enolase [Brevibacillus borstelensis] >gi			0	99	VQLVGDDLFVTNTER			-0.00254023	1704.87	853.44	1704.87	853.441	2	16	1.1.1.2449.25	0	39.5833	-1	-1
4	42.5	42.5	88.08	80.37	78.74	gi|489487612	enolase [Brevibacillus borstelensis] >gi			0	97.71	VQLVGDDLFVTNTER			-0.00220238	1704.87	853.44	1704.87	853.441	2	13	1.1.1.2451.26	0	39.7	-1	-1
4	42.5	42.5	88.08	80.37	78.74	gi|489487612	enolase [Brevibacillus borstelensis] >gi			0	92.46	VQLVGDDLFVTNTER	Carbamidomethyl(D)@7		-0.00465332	1761.89	881.95	1761.89	881.952	2	13	1.1.1.2431.36	0	38.6667	-1	-1
4	42.5	42.5	88.08	80.37	78.74	gi|489487612	enolase [Brevibacillus borstelensis] >gi			0	33.32	VQLVGDDLFVTNTER	Formyl@N-term		-0.00648811	1732.86	867.436	1732.86	867.439	2	12	1.1.1.2591.17	1	47.0167	-1	-1
4	42.5	42.5	88.08	80.37	78.74	gi|489487612	enolase [Brevibacillus borstelensis] >gi			0	97.28	YPIISIEDGLSEDDWDGWKK		missed K-K@19	0.00170425	2365.11	789.378	2365.11	789.378	3	13	1.1.1.2529.24	1	43.7833	-1	-1
5	38.79	38.79	70.11	58.95	52.63	gi|115398880	6-phosphogluconate dehydrogenase [Aspergillus terreus NIH2624] >gi			2	99	DIFQSIAAK			0.000555366	991.534	496.774	991.534	496.774	2	15	1.1.1.2372.4	0	35.5333	-1	-1
5	38.79	38.79	70.11	58.95	52.63	gi|115398880	6-phosphogluconate dehydrogenase [Aspergillus terreus NIH2624] >gi			2	99	DLPANLLQAQR		cleaved Q-D@N-term	-0.00163857	1237.68	619.845	1237.68	619.846	2	19	1.1.1.2343.14	0	34.0333	-1	-1
5	38.79	38.79	70.11	58.95	52.63	gi|115398880	6-phosphogluconate dehydrogenase [Aspergillus terreus NIH2624] >gi			2	99	DYFGAHTFR			0.000369431	1112.5	557.26	1112.5	557.259	2	15	1.1.1.2251.11	0	29.2167	-1	-1
5	38.79	38.79	70.11	58.95	52.63	gi|115398880	6-phosphogluconate dehydrogenase [Aspergillus terreus NIH2624] >gi			2	99	GDIIIDGGNSHFPDSNR			0.000802584	1812.84	605.287	1812.84	605.287	3	19	1.1.1.2270.19	0	30.2167	-1	-1
5	38.79	38.79	70.11	58.95	52.63	gi|115398880	6-phosphogluconate dehydrogenase [Aspergillus terreus NIH2624] >gi			2	99	GDIIIDGGNSHFPDSNRR		missed R-R@17	0.00215026	1968.94	657.321	1968.94	657.321	3	20	1.1.1.2213.19	0	27.2833	-1	-1
5	38.79	38.79	70.11	58.95	52.63	gi|115398880	6-phosphogluconate dehydrogenase [Aspergillus terreus NIH2624] >gi			2	99	GINFVGSGVSGGEEGAR	Deamidated(N)@3		-0.00316179	1592.74	797.377	1592.74	797.379	2	20	1.1.1.2398.25	0	36.9167	-1	-1
5	38.79	38.79	70.11	58.95	52.63	gi|115398880	6-phosphogluconate dehydrogenase [Aspergillus terreus NIH2624] >gi			2	99	IISYAQGFMLIQEAAK			-0.00262646	1781.94	891.975	1781.94	891.977	2	22	1.1.1.2587.15	1	46.8167	-1	-1
5	38.79	38.79	70.11	58.95	52.63	gi|115398880	6-phosphogluconate dehydrogenase [Aspergillus terreus NIH2624] >gi			2	99	LNKPSIALMWR	Oxidation(M)@9		-0.00503399	1343.73	448.918	1343.74	448.92	3	17	1.1.1.2323.2	0	32.9833	-1	-1
5	38.79	38.79	70.11	58.95	52.63	gi|115398880	6-phosphogluconate dehydrogenase [Aspergillus terreus NIH2624] >gi			2	99	MVHNGIEYGDMQLICEAYDIMK	Oxidation(M)@1; Deamidated(N)@4; Oxidation(M)@11; Carbamidomethyl(C)@15; Oxidation(M)@21		0.00137709	2678.14	893.72	2678.14	893.72	3	23	1.1.1.2444.19	0	39.3333	-1	-1
5	38.79	38.79	70.11	58.95	52.63	gi|115398880	6-phosphogluconate dehydrogenase [Aspergillus terreus NIH2624] >gi			2	99	MVHNGIEYGDMQLICEAYDIMKR	Oxidation(M)@1; Deamidated(N)@4; Oxidation(M)@11; Carbamidomethyl(C)@15; Oxidation(M)@21	missed K-R@22	0.000463193	2834.24	945.754	2834.24	945.753	3	18	1.1.1.2425.44	0	38.35	-1	-1
5	38.79	38.79	70.11	58.95	52.63	gi|115398880	6-phosphogluconate dehydrogenase [Aspergillus terreus NIH2624] >gi			2	99	QAFIDDLEQALYASK			-0.00176174	1710.84	571.289	1710.85	571.289	3	23	1.1.1.2598.6	0	47.3667	-1	-1
5	38.79	38.79	70.11	58.95	52.63	gi|115398880	6-phosphogluconate dehydrogenase [Aspergillus terreus NIH2624] >gi			2	99	SDGEACCDWVGDEGAGHFVK	Carbamidomethyl(C)@6; Carbamidomethyl(C)@7		0.000878111	2194.87	732.63	2194.87	732.63	3	26	1.1.1.2296.33	1	31.5833	-1	-1
5	38.79	38.79	70.11	58.95	52.63	gi|115398880	6-phosphogluconate dehydrogenase [Aspergillus terreus NIH2624] >gi			2	99	WNTGVLDSFLIEITR			-0.000799028	1762.92	588.649	1762.93	588.649	3	19	1.1.1.2610.6	1	48	-1	-1
5	38.79	38.79	70.11	58.95	52.63	gi|115398880	6-phosphogluconate dehydrogenase [Aspergillus terreus NIH2624] >gi			2	99	WTAVNALDLGMPVTLIGESVFAR	Carbamyl(M)@11		-0.0589096	2502.24	835.086	2502.29	835.105	3	24	1.1.1.2607.20	1	47.85	-1	-1
5	38.79	38.79	70.11	58.95	52.63	gi|115398880	6-phosphogluconate dehydrogenase [Aspergillus terreus NIH2624] >gi			2	99	YGPSLMPGGNEAAWPHIK	Oxidation(M)@6		2.51442e-05	1939.93	647.649	1939.93	647.649	3	28	1.1.1.2338.23	0	33.7833	-1	-1
5	38.79	38.79	70.11	58.95	52.63	gi|115398880	6-phosphogluconate dehydrogenase [Aspergillus terreus NIH2624] >gi			1.79588	98.66	DIHVNWTGR			-0.000205503	1096.54	549.278	1096.54	549.278	2	15	1.1.1.2232.14	0	28.25	-1	-1
5	38.79	38.79	70.11	58.95	52.63	gi|115398880	6-phosphogluconate dehydrogenase [Aspergillus terreus NIH2624] >gi			1.48149	99	STALSFYDGYR		cleaved F-S@N-term	0.00244441	1278.59	640.303	1278.59	640.301	2	13	1.1.1.2351.20	0	34.4667	-1	-1
5	38.79	38.79	70.11	58.95	52.63	gi|115398880	6-phosphogluconate dehydrogenase [Aspergillus terreus NIH2624] >gi			1.29243	99	IISYAQGF		cleaved F-M@C-term	-0.00255239	897.457	449.736	897.46	449.737	2	13	1.1.1.2404.2	0	37.2167	-1	-1
5	38.79	38.79	70.11	58.95	52.63	gi|115398880	6-phosphogluconate dehydrogenase [Aspergillus terreus NIH2624] >gi			1.1549	98.92	VMLLVMAGK	Oxidation(M)@2; Oxidation(M)@6	cleaved K-P@C-term	0.000339841	992.54	497.277	992.54	497.277	2	12	1.1.1.2225.5	1	27.8667	-1	-1
5	38.79	38.79	70.11	58.95	52.63	gi|115398880	6-phosphogluconate dehydrogenase [Aspergillus terreus NIH2624] >gi			0.896196	99	NNPDLENLLFDDFFNK	Propionamide@N-term		-0.00127582	2024.95	1013.48	2024.95	1013.48	2	16	1.1.1.2606.45	1	47.8167	-1	-1
5	38.79	38.79	70.11	58.95	52.63	gi|115398880	6-phosphogluconate dehydrogenase [Aspergillus terreus NIH2624] >gi			0.821023	98.58	PANLLQAQR		cleaved L-P@N-term	-0.000258358	1009.57	505.791	1009.57	505.791	2	9	1.1.1.2343.2	0	34.0333	-1	-1
5	38.79	38.79	70.11	58.95	52.63	gi|115398880	6-phosphogluconate dehydrogenase [Aspergillus terreus NIH2624] >gi			0.782516	97.37	PVTLIGESVFAR		cleaved M-P@N-term	-0.0012314	1287.72	644.866	1287.72	644.867	2	12	1.1.1.2457.13	0	40	-1	-1
5	38.79	38.79	70.11	58.95	52.63	gi|115398880	6-phosphogluconate dehydrogenase [Aspergillus terreus NIH2624] >gi			0.35164	92.09	FGAHTFR		cleaved Y-F@N-term	-0.000417651	834.413	418.214	834.414	418.214	2	8	1.1.1.2252.2	0	29.2667	-1	-1
5	38.79	38.79	70.11	58.95	52.63	gi|115398880	6-phosphogluconate dehydrogenase [Aspergillus terreus NIH2624] >gi			0.142065	74.88	RVMLLVMAGK	Oxidation(M)@3; Oxidation(M)@7	cleaved K-P@C-term; missed R-V@1	-0.001876	1148.64	575.327	1148.64	575.328	2	12	1.1.1.2170.27	1	25.0333	-1	-1
5	38.79	38.79	70.11	58.95	52.63	gi|115398880	6-phosphogluconate dehydrogenase [Aspergillus terreus NIH2624] >gi			0.0540393	78.08	QAFIDDLEQALY	Gln->pyro-Glu@N-term	cleaved Y-A@C-term	-0.00565503	1407.65	704.832	1407.66	704.835	2	12	1.1.1.2624.3	0	48.7667	-1	-1
5	38.79	38.79	70.11	58.95	52.63	gi|115398880	6-phosphogluconate dehydrogenase [Aspergillus terreus NIH2624] >gi			0.000869459	72.8	FNDDDGTPLVEK	Carbamyl@N-term; Deamidated(N)@2		0.00134865	1392.61	697.31	1392.6	697.31	2	14	1.1.1.2281.24	0	30.8	-1	-1
5	38.79	38.79	70.11	58.95	52.63	gi|115398880	6-phosphogluconate dehydrogenase [Aspergillus terreus NIH2624] >gi			0.000869459	89.87	LILNAADHGFTVCAYNR	Oxidation(H)@8; Carbamidomethyl(C)@13	cleaved N-L@N-term	-0.00173913	1949.94	650.987	1949.94	650.988	3	14	1.1.1.2300.17	1	31.7833	-1	-1
5	38.79	38.79	70.11	58.95	52.63	gi|115398880	6-phosphogluconate dehydrogenase [Aspergillus terreus NIH2624] >gi			0	99	DIFQSIAAK			0.000531461	991.534	496.774	991.534	496.774	2	15	1.1.1.2374.4	0	35.6333	-1	-1
5	38.79	38.79	70.11	58.95	52.63	gi|115398880	6-phosphogluconate dehydrogenase [Aspergillus terreus NIH2624] >gi			0	98.93	DIFQSIAAK			0.000555366	991.534	496.774	991.534	496.774	2	12	1.1.1.2368.2	0	35.3333	-1	-1
5	38.79	38.79	70.11	58.95	52.63	gi|115398880	6-phosphogluconate dehydrogenase [Aspergillus terreus NIH2624] >gi			0	98.76	DIFQSIAAK			0.000531461	991.534	496.774	991.534	496.774	2	13	1.1.1.2378.3	0	35.85	-1	-1
5	38.79	38.79	70.11	58.95	52.63	gi|115398880	6-phosphogluconate dehydrogenase [Aspergillus terreus NIH2624] >gi			0	98.49	DIFQSIAAK			0.000555366	991.534	496.774	991.534	496.774	2	14	1.1.1.2376.4	0	35.75	-1	-1
5	38.79	38.79	70.11	58.95	52.63	gi|115398880	6-phosphogluconate dehydrogenase [Aspergillus terreus NIH2624] >gi			0	97.93	DIFQSIAAK			0.000531461	991.534	496.774	991.534	496.774	2	11	1.1.1.2382.8	0	36.0667	-1	-1
5	38.79	38.79	70.11	58.95	52.63	gi|115398880	6-phosphogluconate dehydrogenase [Aspergillus terreus NIH2624] >gi			0	95.49	DIFQSIAAK	Carbamidomethyl@N-term		-0.00340468	1048.55	525.283	1048.56	525.285	2	15	1.1.1.2321.5	0	32.8833	-1	-1
5	38.79	38.79	70.11	58.95	52.63	gi|115398880	6-phosphogluconate dehydrogenase [Aspergillus terreus NIH2624] >gi			0	95.45	DIFQSIAAK			0.000531461	991.534	496.774	991.534	496.774	2	14	1.1.1.2370.2	0	35.4333	-1	-1
5	38.79	38.79	70.11	58.95	52.63	gi|115398880	6-phosphogluconate dehydrogenase [Aspergillus terreus NIH2624] >gi			0	93.65	DIFQSIAAK	Carbamidomethyl@N-term		-0.0033582	1048.55	525.283	1048.56	525.285	2	13	1.1.1.2319.3	0	32.7667	-1	-1
5	38.79	38.79	70.11	58.95	52.63	gi|115398880	6-phosphogluconate dehydrogenase [Aspergillus terreus NIH2624] >gi			0	89.35	DIFQSIAAK	Formyl@N-term		0.00163971	1019.53	510.772	1019.53	510.772	2	13	1.1.1.2509.2	0	42.7167	-1	-1
5	38.79	38.79	70.11	58.95	52.63	gi|115398880	6-phosphogluconate dehydrogenase [Aspergillus terreus NIH2624] >gi			0	84.71	DIFQSIAAK			0.000537378	991.534	496.774	991.534	496.774	2	10	1.1.1.2380.4	0	35.95	-1	-1
5	38.79	38.79	70.11	58.95	52.63	gi|115398880	6-phosphogluconate dehydrogenase [Aspergillus terreus NIH2624] >gi			0	63.59	DIFQSIAAK			-0.00123856	991.533	496.774	991.534	496.774	2	7	1.1.1.2386.8	0	36.2667	-1	-1
5	38.79	38.79	70.11	58.95	52.63	gi|115398880	6-phosphogluconate dehydrogenase [Aspergillus terreus NIH2624] >gi			0	35.19	DIFQSIAAK	Carbamidomethyl@N-term		-0.000206617	1048.56	525.285	1048.56	525.285	2	14	1.1.1.2381.3	0	36	-1	-1
5	38.79	38.79	70.11	58.95	52.63	gi|115398880	6-phosphogluconate dehydrogenase [Aspergillus terreus NIH2624] >gi			0	30.1	DIFQSIAAK	Carbamidomethyl@N-term		-0.000184373	1048.56	525.285	1048.56	525.285	2	13	1.1.1.2379.3	0	35.9	-1	-1
5	38.79	38.79	70.11	58.95	52.63	gi|115398880	6-phosphogluconate dehydrogenase [Aspergillus terreus NIH2624] >gi			0	23.71	DIFQSIAAK	Formyl@N-term		0.00165978	1019.53	510.772	1019.53	510.772	2	13	1.1.1.2511.2	0	42.8333	-1	-1
5	38.79	38.79	70.11	58.95	52.63	gi|115398880	6-phosphogluconate dehydrogenase [Aspergillus terreus NIH2624] >gi			0	19.17	DIFQSIAAK			0.000354273	991.534	496.774	991.534	496.774	2	7	1.1.1.2384.10	0	36.1667	-1	-1
5	38.79	38.79	70.11	58.95	52.63	gi|115398880	6-phosphogluconate dehydrogenase [Aspergillus terreus NIH2624] >gi			0	98.57	DIHVNWTGR			-0.000271411	1096.54	549.278	1096.54	549.278	2	15	1.1.1.2234.19	0	28.35	-1	-1
5	38.79	38.79	70.11	58.95	52.63	gi|115398880	6-phosphogluconate dehydrogenase [Aspergillus terreus NIH2624] >gi			0	98.38	DIHVNWTGR			-0.000205503	1096.54	549.278	1096.54	549.278	2	14	1.1.1.2236.7	0	28.45	-1	-1
5	38.79	38.79	70.11	58.95	52.63	gi|115398880	6-phosphogluconate dehydrogenase [Aspergillus terreus NIH2624] >gi			0	91.76	DIHVNWTGR	Carbamidomethyl@N-term		0.000854854	1153.56	577.789	1153.56	577.789	2	13	1.1.1.2245.6	0	28.9167	-1	-1
5	38.79	38.79	70.11	58.95	52.63	gi|115398880	6-phosphogluconate dehydrogenase [Aspergillus terreus NIH2624] >gi			0	77.51	DIHVNWTGR			-0.000271411	1096.54	549.278	1096.54	549.278	2	11	1.1.1.2238.5	0	28.55	-1	-1
5	38.79	38.79	70.11	58.95	52.63	gi|115398880	6-phosphogluconate dehydrogenase [Aspergillus terreus NIH2624] >gi			0	72.62	DIHVNWTGR	Formyl@N-term		-0.00331284	1124.53	563.274	1124.54	563.275	2	12	1.1.1.2315.3	0	32.5667	-1	-1
5	38.79	38.79	70.11	58.95	52.63	gi|115398880	6-phosphogluconate dehydrogenase [Aspergillus terreus NIH2624] >gi			0	68.2	DIHVNWTGR	Carbamidomethyl(H)@3		-0.00195276	1153.56	577.788	1153.56	577.789	2	13	1.1.1.2229.26	0	28.1	-1	-1
5	38.79	38.79	70.11	58.95	52.63	gi|115398880	6-phosphogluconate dehydrogenase [Aspergillus terreus NIH2624] >gi			0	43.21	DIHVNWTGR			-0.000231395	1096.54	549.278	1096.54	549.278	2	9	1.1.1.2230.18	0	28.1333	-1	-1
5	38.79	38.79	70.11	58.95	52.63	gi|115398880	6-phosphogluconate dehydrogenase [Aspergillus terreus NIH2624] >gi			0	36.32	DIHVNWTGR	Carbamidomethyl(H)@3		-0.00192246	1153.56	577.788	1153.56	577.789	2	13	1.1.1.2225.10	0	27.8833	-1	-1
5	38.79	38.79	70.11	58.95	52.63	gi|115398880	6-phosphogluconate dehydrogenase [Aspergillus terreus NIH2624] >gi			0	23.69	DIHVNWTGR			-0.000205503	1096.54	549.278	1096.54	549.278	2	10	1.1.1.2240.4	0	28.65	-1	-1
5	38.79	38.79	70.11	58.95	52.63	gi|115398880	6-phosphogluconate dehydrogenase [Aspergillus terreus NIH2624] >gi			0	99	DLPANLLQAQR		cleaved Q-D@N-term	-0.0016755	1237.68	619.845	1237.68	619.846	2	19	1.1.1.2339.13	0	33.8167	-1	-1
5	38.79	38.79	70.11	58.95	52.63	gi|115398880	6-phosphogluconate dehydrogenase [Aspergillus terreus NIH2624] >gi			0	99	DLPANLLQAQR		cleaved Q-D@N-term	-0.00163857	1237.68	619.845	1237.68	619.846	2	19	1.1.1.2341.15	0	33.9333	-1	-1
5	38.79	38.79	70.11	58.95	52.63	gi|115398880	6-phosphogluconate dehydrogenase [Aspergillus terreus NIH2624] >gi			0	99	DLPANLLQAQR		cleaved Q-D@N-term	0.000236654	1237.68	413.567	1237.68	413.567	3	14	1.1.1.2344.2	0	34.0833	-1	-1
5	38.79	38.79	70.11	58.95	52.63	gi|115398880	6-phosphogluconate dehydrogenase [Aspergillus terreus NIH2624] >gi			0	99	DLPANLLQAQR		cleaved Q-D@N-term	-0.0016755	1237.68	619.845	1237.68	619.846	2	19	1.1.1.2347.12	0	34.25	-1	-1
5	38.79	38.79	70.11	58.95	52.63	gi|115398880	6-phosphogluconate dehydrogenase [Aspergillus terreus NIH2624] >gi			0	99	DLPANLLQAQR		cleaved Q-D@N-term	-0.00163857	1237.68	619.845	1237.68	619.846	2	18	1.1.1.2349.16	0	34.35	-1	-1
5	38.79	38.79	70.11	58.95	52.63	gi|115398880	6-phosphogluconate dehydrogenase [Aspergillus terreus NIH2624] >gi			0	99	DLPANLLQAQR		cleaved Q-D@N-term	-0.00176366	1237.68	619.845	1237.68	619.846	2	18	1.1.1.2351.12	0	34.45	-1	-1
5	38.79	38.79	70.11	58.95	52.63	gi|115398880	6-phosphogluconate dehydrogenase [Aspergillus terreus NIH2624] >gi			0	99	DLPANLLQAQR		cleaved Q-D@N-term	-0.00176366	1237.68	619.845	1237.68	619.846	2	16	1.1.1.2355.6	0	34.6667	-1	-1
5	38.79	38.79	70.11	58.95	52.63	gi|115398880	6-phosphogluconate dehydrogenase [Aspergillus terreus NIH2624] >gi			0	99	DLPANLLQAQR		cleaved Q-D@N-term	0.000179153	1237.68	413.567	1237.68	413.567	3	14	1.1.1.2342.2	0	33.9833	-1	-1
5	38.79	38.79	70.11	58.95	52.63	gi|115398880	6-phosphogluconate dehydrogenase [Aspergillus terreus NIH2624] >gi			0	99	DLPANLLQAQR		cleaved Q-D@N-term	-0.00163857	1237.68	619.845	1237.68	619.846	2	18	1.1.1.2345.11	0	34.1333	-1	-1
5	38.79	38.79	70.11	58.95	52.63	gi|115398880	6-phosphogluconate dehydrogenase [Aspergillus terreus NIH2624] >gi			0	99	DLPANLLQAQR	Carbamidomethyl@N-term	cleaved Q-D@N-term	-8.80914e-05	1294.7	648.357	1294.7	648.357	2	17	1.1.1.2363.13	0	35.0833	-1	-1
5	38.79	38.79	70.11	58.95	52.63	gi|115398880	6-phosphogluconate dehydrogenase [Aspergillus terreus NIH2624] >gi			0	99	DLPANLLQAQR		cleaved Q-D@N-term	-0.00163857	1237.68	619.845	1237.68	619.846	2	16	1.1.1.2353.9	0	34.5667	-1	-1
5	38.79	38.79	70.11	58.95	52.63	gi|115398880	6-phosphogluconate dehydrogenase [Aspergillus terreus NIH2624] >gi			0	99	DLPANLLQAQR		cleaved Q-D@N-term	-0.00163857	1237.68	619.845	1237.68	619.846	2	15	1.1.1.2357.10	0	34.7667	-1	-1
5	38.79	38.79	70.11	58.95	52.63	gi|115398880	6-phosphogluconate dehydrogenase [Aspergillus terreus NIH2624] >gi			0	99	DLPANLLQAQR	Formyl@N-term	cleaved Q-D@N-term	0.0047601	1265.68	633.846	1265.67	633.844	2	15	1.1.1.2465.8	0	40.4	-1	-1
5	38.79	38.79	70.11	58.95	52.63	gi|115398880	6-phosphogluconate dehydrogenase [Aspergillus terreus NIH2624] >gi			0	99	DLPANLLQAQR	Formyl@N-term	cleaved Q-D@N-term	0.00485809	1265.68	633.846	1265.67	633.844	2	15	1.1.1.2467.9	0	40.5167	-1	-1
5	38.79	38.79	70.11	58.95	52.63	gi|115398880	6-phosphogluconate dehydrogenase [Aspergillus terreus NIH2624] >gi			0	99	DLPANLLQAQR		cleaved Q-D@N-term	0.000169976	1237.68	413.567	1237.68	413.567	3	13	1.1.1.2346.3	0	34.1833	-1	-1
5	38.79	38.79	70.11	58.95	52.63	gi|115398880	6-phosphogluconate dehydrogenase [Aspergillus terreus NIH2624] >gi			0	98.72	DLPANLLQAQR		cleaved Q-D@N-term	0.000169976	1237.68	413.567	1237.68	413.567	3	11	1.1.1.2350.3	0	34.4	-1	-1
5	38.79	38.79	70.11	58.95	52.63	gi|115398880	6-phosphogluconate dehydrogenase [Aspergillus terreus NIH2624] >gi			0	98.07	DLPANLLQAQR	Carbamidomethyl@N-term	cleaved Q-D@N-term	-0.00265157	1294.7	648.356	1294.7	648.357	2	14	1.1.1.2317.13	0	32.6833	-1	-1
5	38.79	38.79	70.11	58.95	52.63	gi|115398880	6-phosphogluconate dehydrogenase [Aspergillus terreus NIH2624] >gi			0	97.74	DLPANLLQAQR	Carbamidomethyl@N-term	cleaved Q-D@N-term	-8.80914e-05	1294.7	648.357	1294.7	648.357	2	14	1.1.1.2359.16	0	34.8667	-1	-1
5	38.79	38.79	70.11	58.95	52.63	gi|115398880	6-phosphogluconate dehydrogenase [Aspergillus terreus NIH2624] >gi			0	87.55	DLPANLLQAQR	Carbamidomethyl@N-term	cleaved Q-D@N-term	6.16789e-05	1294.7	648.357	1294.7	648.357	2	13	1.1.1.2357.14	0	34.7667	-1	-1
5	38.79	38.79	70.11	58.95	52.63	gi|115398880	6-phosphogluconate dehydrogenase [Aspergillus terreus NIH2624] >gi			0	85.7	DLPANLLQAQR	Carbamidomethyl@N-term	cleaved Q-D@N-term	2.0171e-05	1294.7	648.357	1294.7	648.357	2	13	1.1.1.2361.14	0	34.9833	-1	-1
5	38.79	38.79	70.11	58.95	52.63	gi|115398880	6-phosphogluconate dehydrogenase [Aspergillus terreus NIH2624] >gi			0	84	DLPANLLQAQR	Formyl@N-term	cleaved Q-D@N-term	0.00485809	1265.68	633.846	1265.67	633.844	2	13	1.1.1.2463.3	0	40.3	-1	-1
5	38.79	38.79	70.11	58.95	52.63	gi|115398880	6-phosphogluconate dehydrogenase [Aspergillus terreus NIH2624] >gi			0	75.8	DLPANLLQAQR	Deamidated(N)@5	cleaved Q-D@N-term	0.0192247	1238.68	620.348	1238.66	620.338	2	13	1.1.1.2337.14	0	33.7167	-1	-1
5	38.79	38.79	70.11	58.95	52.63	gi|115398880	6-phosphogluconate dehydrogenase [Aspergillus terreus NIH2624] >gi			0	63.98	DLPANLLQAQR	Carbamidomethyl@N-term	cleaved Q-D@N-term	-0.0025018	1294.7	648.356	1294.7	648.357	2	12	1.1.1.2319.13	0	32.7833	-1	-1
5	38.79	38.79	70.11	58.95	52.63	gi|115398880	6-phosphogluconate dehydrogenase [Aspergillus terreus NIH2624] >gi			0	61.85	DLPANLLQAQR	Deamidated(N)@5	cleaved Q-D@N-term	0.0193132	1238.68	620.348	1238.66	620.338	2	11	1.1.1.2335.15	0	33.6167	-1	-1
5	38.79	38.79	70.11	58.95	52.63	gi|115398880	6-phosphogluconate dehydrogenase [Aspergillus terreus NIH2624] >gi			0	36.15	DLPANLLQAQR		cleaved Q-D@N-term	1.00127	1238.68	413.9	1237.68	413.567	3	10	1.1.1.2348.3	0	34.2833	-1	-1
5	38.79	38.79	70.11	58.95	52.63	gi|115398880	6-phosphogluconate dehydrogenase [Aspergillus terreus NIH2624] >gi			0	20.4	DLPANLLQAQR	Carbamidomethyl@N-term	cleaved Q-D@N-term	-0.0025433	1294.7	648.356	1294.7	648.357	2	11	1.1.1.2313.13	0	32.4667	-1	-1
5	38.79	38.79	70.11	58.95	52.63	gi|115398880	6-phosphogluconate dehydrogenase [Aspergillus terreus NIH2624] >gi			0	19.88	DLPANLLQAQR	Deamidated(N)@5	cleaved Q-D@N-term	0.0191026	1238.68	620.348	1238.66	620.338	2	9	1.1.1.2333.18	0	33.5167	-1	-1
5	38.79	38.79	70.11	58.95	52.63	gi|115398880	6-phosphogluconate dehydrogenase [Aspergillus terreus NIH2624] >gi			0	15.69	DLPANLLQAQR		cleaved Q-D@N-term	3.02363	1240.7	621.358	1237.68	619.846	2	14	1.1.1.2341.16	0	33.9333	-1	-1
5	38.79	38.79	70.11	58.95	52.63	gi|115398880	6-phosphogluconate dehydrogenase [Aspergillus terreus NIH2624] >gi			0	99	DYFGAHTFR			0.000342313	1112.5	557.259	1112.5	557.259	2	15	1.1.1.2249.7	0	29.1167	-1	-1
5	38.79	38.79	70.11	58.95	52.63	gi|115398880	6-phosphogluconate dehydrogenase [Aspergillus terreus NIH2624] >gi			0	99	DYFGAHTFR			0.000296978	1112.5	557.259	1112.5	557.259	2	15	1.1.1.2253.10	0	29.3333	-1	-1
5	38.79	38.79	70.11	58.95	52.63	gi|115398880	6-phosphogluconate dehydrogenase [Aspergillus terreus NIH2624] >gi			0	96.84	DYFGAHTFR	Formyl@N-term		-0.000868859	1140.5	571.256	1140.5	571.257	2	13	1.1.1.2340.18	0	33.8833	-1	-1
5	38.79	38.79	70.11	58.95	52.63	gi|115398880	6-phosphogluconate dehydrogenase [Aspergillus terreus NIH2624] >gi			0	93.95	DYFGAHTFR	Carbamidomethyl@N-term		0.00133792	1169.53	585.771	1169.53	585.77	2	13	1.1.1.2273.27	0	30.3833	-1	-1
5	38.79	38.79	70.11	58.95	52.63	gi|115398880	6-phosphogluconate dehydrogenase [Aspergillus terreus NIH2624] >gi			0	93.19	DYFGAHTFR			0.000369431	1112.5	557.26	1112.5	557.259	2	14	1.1.1.2247.6	0	29.0167	-1	-1
5	38.79	38.79	70.11	58.95	52.63	gi|115398880	6-phosphogluconate dehydrogenase [Aspergillus terreus NIH2624] >gi			0	86.05	DYFGAHTFR	Carbamidomethyl@N-term		0.00130638	1169.53	585.771	1169.53	585.77	2	11	1.1.1.2275.28	0	30.4833	-1	-1
5	38.79	38.79	70.11	58.95	52.63	gi|115398880	6-phosphogluconate dehydrogenase [Aspergillus terreus NIH2624] >gi			0	78.33	DYFGAHTFR	Carbamidomethyl@N-term		0.00130638	1169.53	585.771	1169.53	585.77	2	11	1.1.1.2271.27	0	30.2833	-1	-1
5	38.79	38.79	70.11	58.95	52.63	gi|115398880	6-phosphogluconate dehydrogenase [Aspergillus terreus NIH2624] >gi			0	69.2	DYFGAHTFR	Carbamidomethyl(H)@6		-0.00119963	1169.52	585.769	1169.53	585.77	2	13	1.1.1.2239.13	0	28.6	-1	-1
5	38.79	38.79	70.11	58.95	52.63	gi|115398880	6-phosphogluconate dehydrogenase [Aspergillus terreus NIH2624] >gi			0	16.97	DYFGAHTFR			0.000369431	1112.5	557.26	1112.5	557.259	2	10	1.1.1.2255.14	0	29.4333	-1	-1
5	38.79	38.79	70.11	58.95	52.63	gi|115398880	6-phosphogluconate dehydrogenase [Aspergillus terreus NIH2624] >gi			0	36.81	FGAHTFR		cleaved Y-F@N-term	-0.000375876	834.413	418.214	834.414	418.214	2	8	1.1.1.2250.3	0	29.1667	-1	-1
5	38.79	38.79	70.11	58.95	52.63	gi|115398880	6-phosphogluconate dehydrogenase [Aspergillus terreus NIH2624] >gi			0	99	GDIIIDGGNSHFPDSNR			-0.00167485	1812.84	907.426	1812.84	907.427	2	21	1.1.1.2261.26	0	29.7667	-1	-1
5	38.79	38.79	70.11	58.95	52.63	gi|115398880	6-phosphogluconate dehydrogenase [Aspergillus terreus NIH2624] >gi			0	99	GDIIIDGGNSHFPDSNR			0.000985689	1812.84	605.287	1812.84	605.287	3	21	1.1.1.2262.11	0	29.8	-1	-1
5	38.79	38.79	70.11	58.95	52.63	gi|115398880	6-phosphogluconate dehydrogenase [Aspergillus terreus NIH2624] >gi			0	99	GDIIIDGGNSHFPDSNR			0.000933763	1812.84	605.287	1812.84	605.287	3	21	1.1.1.2264.12	0	29.9	-1	-1
5	38.79	38.79	70.11	58.95	52.63	gi|115398880	6-phosphogluconate dehydrogenase [Aspergillus terreus NIH2624] >gi			0	99	GDIIIDGGNSHFPDSNR			-0.00167485	1812.84	907.426	1812.84	907.427	2	20	1.1.1.2265.32	0	29.9833	-1	-1
5	38.79	38.79	70.11	58.95	52.63	gi|115398880	6-phosphogluconate dehydrogenase [Aspergillus terreus NIH2624] >gi			0	99	GDIIIDGGNSHFPDSNR			0.000985689	1812.84	605.287	1812.84	605.287	3	18	1.1.1.2266.15	0	30	-1	-1
5	38.79	38.79	70.11	58.95	52.63	gi|115398880	6-phosphogluconate dehydrogenase [Aspergillus terreus NIH2624] >gi			0	99	GDIIIDGGNSHFPDSNR			-0.00137047	1812.84	907.426	1812.84	907.427	2	17	1.1.1.2267.48	0	30.0833	-1	-1
5	38.79	38.79	70.11	58.95	52.63	gi|115398880	6-phosphogluconate dehydrogenase [Aspergillus terreus NIH2624] >gi			0	99	GDIIIDGGNSHFPDSNR			0.000633617	1812.84	605.287	1812.84	605.287	3	16	1.1.1.2272.19	0	30.3167	-1	-1
5	38.79	38.79	70.11	58.95	52.63	gi|115398880	6-phosphogluconate dehydrogenase [Aspergillus terreus NIH2624] >gi			0	99	GDIIIDGGNSHFPDSNR	Deamidated(N)@9		0.00648528	1813.83	605.617	1813.82	605.615	3	17	1.1.1.2280.14	0	30.75	-1	-1
5	38.79	38.79	70.11	58.95	52.63	gi|115398880	6-phosphogluconate dehydrogenase [Aspergillus terreus NIH2624] >gi			0	99	GDIIIDGGNSHFPDSNR	Deamidated(N)@9		0.00648528	1813.83	605.617	1813.82	605.615	3	16	1.1.1.2284.21	0	30.95	-1	-1
5	38.79	38.79	70.11	58.95	52.63	gi|115398880	6-phosphogluconate dehydrogenase [Aspergillus terreus NIH2624] >gi			0	99	GDIIIDGGNSHFPDSNR	Deamidated(N)@9		0.00660266	1813.83	605.617	1813.82	605.615	3	17	1.1.1.2286.7	0	31.05	-1	-1
5	38.79	38.79	70.11	58.95	52.63	gi|115398880	6-phosphogluconate dehydrogenase [Aspergillus terreus NIH2624] >gi			0	99	GDIIIDGGNSHFPDSNR			0.000933763	1812.84	605.287	1812.84	605.287	3	16	1.1.1.2260.11	0	29.6833	-1	-1
5	38.79	38.79	70.11	58.95	52.63	gi|115398880	6-phosphogluconate dehydrogenase [Aspergillus terreus NIH2624] >gi			0	99	GDIIIDGGNSHFPDSNR	Carbamidomethyl@N-term		0.00109922	1869.86	624.294	1869.86	624.294	3	16	1.1.1.2266.21	0	30.0167	-1	-1
5	38.79	38.79	70.11	58.95	52.63	gi|115398880	6-phosphogluconate dehydrogenase [Aspergillus terreus NIH2624] >gi			0	99	GDIIIDGGNSHFPDSNR			0.000816723	1812.84	605.287	1812.84	605.287	3	16	1.1.1.2268.19	0	30.1167	-1	-1
5	38.79	38.79	70.11	58.95	52.63	gi|115398880	6-phosphogluconate dehydrogenase [Aspergillus terreus NIH2624] >gi			0	99	GDIIIDGGNSHFPDSNR	Deamidated(N)@9		0.00660266	1813.83	605.617	1813.82	605.615	3	15	1.1.1.2282.19	0	30.85	-1	-1
5	38.79	38.79	70.11	58.95	52.63	gi|115398880	6-phosphogluconate dehydrogenase [Aspergillus terreus NIH2624] >gi			0	99	GDIIIDGGNSHFPDSNR			-0.00167485	1812.84	907.426	1812.84	907.427	2	12	1.1.1.2269.45	0	30.1833	-1	-1
5	38.79	38.79	70.11	58.95	52.63	gi|115398880	6-phosphogluconate dehydrogenase [Aspergillus terreus NIH2624] >gi			0	99	GDIIIDGGNSHFPDSNR			0.000985689	1812.84	605.287	1812.84	605.287	3	14	1.1.1.2258.16	0	29.5833	-1	-1
5	38.79	38.79	70.11	58.95	52.63	gi|115398880	6-phosphogluconate dehydrogenase [Aspergillus terreus NIH2624] >gi			0	99	GDIIIDGGNSHFPDSNR	Deamidated(N)@9		0.00212568	1813.83	907.92	1813.82	907.919	2	14	1.1.1.2281.39	0	30.8167	-1	-1
5	38.79	38.79	70.11	58.95	52.63	gi|115398880	6-phosphogluconate dehydrogenase [Aspergillus terreus NIH2624] >gi			0	95.28	GDIIIDGGNSHFPDSNR			0.00171811	1812.84	605.288	1812.84	605.287	3	12	1.1.1.2274.22	0	30.4333	-1	-1
5	38.79	38.79	70.11	58.95	52.63	gi|115398880	6-phosphogluconate dehydrogenase [Aspergillus terreus NIH2624] >gi			0	32.26	GDIIIDGGNSHFPDSNR	Carbamidomethyl@N-term		0.000905859	1869.86	624.294	1869.86	624.294	3	12	1.1.1.2268.23	0	30.1167	-1	-1
5	38.79	38.79	70.11	58.95	52.63	gi|115398880	6-phosphogluconate dehydrogenase [Aspergillus terreus NIH2624] >gi			0	31.26	GDIIIDGGNSHFPDSNR	Carbamidomethyl@N-term		0.00140897	1869.86	624.295	1869.86	624.294	3	12	1.1.1.2264.16	0	29.9	-1	-1
5	38.79	38.79	70.11	58.95	52.63	gi|115398880	6-phosphogluconate dehydrogenase [Aspergillus terreus NIH2624] >gi			0	28.4	GDIIIDGGNSHFPDSNR	Carbamidomethyl(D)@14		0.00505185	1869.87	935.94	1869.86	935.938	2	10	1.1.1.2259.46	0	29.6667	-1	-1
5	38.79	38.79	70.11	58.95	52.63	gi|115398880	6-phosphogluconate dehydrogenase [Aspergillus terreus NIH2624] >gi			0	25.7	GDIIIDGGNSHFPDSNR	Carbamidomethyl@N-term		0.00183164	1869.86	624.295	1869.86	624.294	3	12	1.1.1.2262.15	0	29.8	-1	-1
5	38.79	38.79	70.11	58.95	52.63	gi|115398880	6-phosphogluconate dehydrogenase [Aspergillus terreus NIH2624] >gi			0	17.28	GDIIIDGGNSHFPDSNR			0.000933763	1812.84	605.287	1812.84	605.287	3	10	1.1.1.2256.19	0	29.4833	-1	-1
5	38.79	38.79	70.11	58.95	52.63	gi|115398880	6-phosphogluconate dehydrogenase [Aspergillus terreus NIH2624] >gi			0	99	GDIIIDGGNSHFPDSNRR		missed R-R@17	0.00208581	1968.94	657.321	1968.94	657.321	3	20	1.1.1.2215.24	0	27.3667	-1	-1
5	38.79	38.79	70.11	58.95	52.63	gi|115398880	6-phosphogluconate dehydrogenase [Aspergillus terreus NIH2624] >gi			0	99	GDIIIDGGNSHFPDSNRR		missed R-R@17	0.00191383	1968.94	657.321	1968.94	657.321	3	17	1.1.1.2219.26	0	27.5667	-1	-1
5	38.79	38.79	70.11	58.95	52.63	gi|115398880	6-phosphogluconate dehydrogenase [Aspergillus terreus NIH2624] >gi			0	99	GDIIIDGGNSHFPDSNRR		missed R-R@17	0.00191383	1968.94	657.321	1968.94	657.321	3	18	1.1.1.2223.16	0	27.7833	-1	-1
5	38.79	38.79	70.11	58.95	52.63	gi|115398880	6-phosphogluconate dehydrogenase [Aspergillus terreus NIH2624] >gi			0	99	GDIIIDGGNSHFPDSNRR	Deamidated(N)@9	missed R-R@17	0.000861218	1969.93	657.649	1969.92	657.649	3	17	1.1.1.2232.25	0	28.25	-1	-1
5	38.79	38.79	70.11	58.95	52.63	gi|115398880	6-phosphogluconate dehydrogenase [Aspergillus terreus NIH2624] >gi			0	99	GDIIIDGGNSHFPDSNRR		missed R-R@17	0.00208581	1968.94	657.321	1968.94	657.321	3	16	1.1.1.2211.21	0	27.1667	-1	-1
5	38.79	38.79	70.11	58.95	52.63	gi|115398880	6-phosphogluconate dehydrogenase [Aspergillus terreus NIH2624] >gi			0	99	GDIIIDGGNSHFPDSNRR		missed R-R@17	0.00259801	1968.94	493.243	1968.94	493.242	4	16	1.1.1.2214.7	0	27.3	-1	-1
5	38.79	38.79	70.11	58.95	52.63	gi|115398880	6-phosphogluconate dehydrogenase [Aspergillus terreus NIH2624] >gi			0	99	GDIIIDGGNSHFPDSNRR	Deamidated(N)@9	missed R-R@17	0.000624363	1969.92	657.649	1969.92	657.649	3	16	1.1.1.2235.26	0	28.4	-1	-1
5	38.79	38.79	70.11	58.95	52.63	gi|115398880	6-phosphogluconate dehydrogenase [Aspergillus terreus NIH2624] >gi			0	99	GDIIIDGGNSHFPDSNRR	Deamidated(N)@9	missed R-R@17	0.000796698	1969.92	657.649	1969.92	657.649	3	16	1.1.1.2233.33	0	28.3	-1	-1
5	38.79	38.79	70.11	58.95	52.63	gi|115398880	6-phosphogluconate dehydrogenase [Aspergillus terreus NIH2624] >gi			0	99	GDIIIDGGNSHFPDSNRR		missed R-R@17	0.00215026	1968.94	657.321	1968.94	657.321	3	15	1.1.1.2217.26	0	27.4667	-1	-1
5	38.79	38.79	70.11	58.95	52.63	gi|115398880	6-phosphogluconate dehydrogenase [Aspergillus terreus NIH2624] >gi			0	98.66	GDIIIDGGNSHFPDSNRR	Deamidated(N)@9	missed R-R@17	0.000624363	1969.92	657.649	1969.92	657.649	3	14	1.1.1.2239.19	0	28.6167	-1	-1
5	38.79	38.79	70.11	58.95	52.63	gi|115398880	6-phosphogluconate dehydrogenase [Aspergillus terreus NIH2624] >gi			0	98.15	GDIIIDGGNSHFPDSNRR	Deamidated(N)@16	missed R-R@17	0.000796698	1969.92	657.649	1969.92	657.649	3	14	1.1.1.2230.32	0	28.15	-1	-1
5	38.79	38.79	70.11	58.95	52.63	gi|115398880	6-phosphogluconate dehydrogenase [Aspergillus terreus NIH2624] >gi			0	88.92	GDIIIDGGNSHFPDSNRR	Deamidated(N)@9	missed R-R@17	0.000624363	1969.92	657.649	1969.92	657.649	3	12	1.1.1.2235.25	0	28.4	-1	-1
5	38.79	38.79	70.11	58.95	52.63	gi|115398880	6-phosphogluconate dehydrogenase [Aspergillus terreus NIH2624] >gi			0	82.74	GDIIIDGGNSHFPDSNRR	Carbamidomethyl(H)@11	missed R-R@17	0.00163551	2025.96	676.328	2025.96	676.328	3	14	1.1.1.2212.14	0	27.2167	-1	-1
5	38.79	38.79	70.11	58.95	52.63	gi|115398880	6-phosphogluconate dehydrogenase [Aspergillus terreus NIH2624] >gi			0	78.81	GDIIIDGGNSHFPDSNRR	Carbamidomethyl(H)@11	missed R-R@17	-0.00312523	2025.96	676.327	2025.96	676.328	3	14	1.1.1.2208.19	0	27	-1	-1
5	38.79	38.79	70.11	58.95	52.63	gi|115398880	6-phosphogluconate dehydrogenase [Aspergillus terreus NIH2624] >gi			0	72.89	GDIIIDGGNSHFPDSNRR		missed R-R@17	0.00215026	1968.94	657.321	1968.94	657.321	3	12	1.1.1.2221.31	0	27.6833	-1	-1
5	38.79	38.79	70.11	58.95	52.63	gi|115398880	6-phosphogluconate dehydrogenase [Aspergillus terreus NIH2624] >gi			0	55.34	GDIIIDGGNSHFPDSNRR	Deamidated(N)@16	missed R-R@17	0.000861218	1969.93	657.649	1969.92	657.649	3	12	1.1.1.2228.31	0	28.05	-1	-1
5	38.79	38.79	70.11	58.95	52.63	gi|115398880	6-phosphogluconate dehydrogenase [Aspergillus terreus NIH2624] >gi			0	15.92	GDIIIDGGNSHFPDSNRR	Deamidated(N)@9	missed R-R@17	0.0222845	1969.95	657.656	1969.92	657.649	3	11	1.1.1.2221.32	0	27.6833	-1	-1
5	38.79	38.79	70.11	58.95	52.63	gi|115398880	6-phosphogluconate dehydrogenase [Aspergillus terreus NIH2624] >gi			0	99	GINFVGSGVSGGEEGAR	Deamidated(N)@3		-0.00322815	1592.74	797.377	1592.74	797.379	2	19	1.1.1.2396.23	0	36.8167	-1	-1
5	38.79	38.79	70.11	58.95	52.63	gi|115398880	6-phosphogluconate dehydrogenase [Aspergillus terreus NIH2624] >gi			0	99	GINFVGSGVSGGEEGAR	Deamidated(N)@3		-0.00344661	1592.74	797.377	1592.74	797.379	2	16	1.1.1.2400.31	0	37.0333	-1	-1
5	38.79	38.79	70.11	58.95	52.63	gi|115398880	6-phosphogluconate dehydrogenase [Aspergillus terreus NIH2624] >gi			0	94.01	GINFVGSGVSGGEEGAR	Carbamidomethyl@N-term		0.00189114	1648.78	825.399	1648.78	825.398	2	13	1.1.1.2388.37	1	36.4	-1	-1
5	38.79	38.79	70.11	58.95	52.63	gi|115398880	6-phosphogluconate dehydrogenase [Aspergillus terreus NIH2624] >gi			0	39.06	GINFVGSGVSGGEEGAR	Deamidated(N)@3		-0.002984	1592.74	797.377	1592.74	797.379	2	11	1.1.1.2305.42	1	32.0667	-1	-1
5	38.79	38.79	70.11	58.95	52.63	gi|115398880	6-phosphogluconate dehydrogenase [Aspergillus terreus NIH2624] >gi			0	35.77	GINFVGSGVSGGEEGAR	Deamidated(N)@3		-0.00291765	1592.74	797.377	1592.74	797.379	2	12	1.1.1.2307.40	1	32.1667	-1	-1
5	38.79	38.79	70.11	58.95	52.63	gi|115398880	6-phosphogluconate dehydrogenase [Aspergillus terreus NIH2624] >gi			0	98.91	IISYAQGF		cleaved F-M@C-term	-0.00256439	897.457	449.736	897.46	449.737	2	11	1.1.1.2406.2	0	37.3167	-1	-1
5	38.79	38.79	70.11	58.95	52.63	gi|115398880	6-phosphogluconate dehydrogenase [Aspergillus terreus NIH2624] >gi			0	98.63	IISYAQGF		cleaved F-M@C-term	-0.00256439	897.457	449.736	897.46	449.737	2	11	1.1.1.2402.2	0	37.1167	-1	-1
5	38.79	38.79	70.11	58.95	52.63	gi|115398880	6-phosphogluconate dehydrogenase [Aspergillus terreus NIH2624] >gi			0	85.31	IISYAQGF		cleaved F-M@C-term	-0.00255239	897.457	449.736	897.46	449.737	2	8	1.1.1.2408.2	0	37.4167	-1	-1
5	38.79	38.79	70.11	58.95	52.63	gi|115398880	6-phosphogluconate dehydrogenase [Aspergillus terreus NIH2624] >gi			0	99	IISYAQGFMLIQEAAK	Oxidation(M)@9		-0.000563752	1797.93	899.974	1797.93	899.974	2	24	1.1.1.2554.18	1	45.1	-1	-1
5	38.79	38.79	70.11	58.95	52.63	gi|115398880	6-phosphogluconate dehydrogenase [Aspergillus terreus NIH2624] >gi			0	99	IISYAQGFMLIQEAAK	Oxidation(M)@9		0.00345889	1797.94	600.32	1797.93	600.318	3	25	1.1.1.2555.6	1	45.1333	-1	-1
5	38.79	38.79	70.11	58.95	52.63	gi|115398880	6-phosphogluconate dehydrogenase [Aspergillus terreus NIH2624] >gi			0	99	IISYAQGFMLIQEAAK	Oxidation(M)@9		-0.000479558	1797.93	899.974	1797.93	899.974	2	25	1.1.1.2556.22	1	45.2	-1	-1
5	38.79	38.79	70.11	58.95	52.63	gi|115398880	6-phosphogluconate dehydrogenase [Aspergillus terreus NIH2624] >gi			0	99	IISYAQGFMLIQEAAK	Oxidation(M)@9		0.00362153	1797.94	600.32	1797.93	600.318	3	27	1.1.1.2557.6	1	45.25	-1	-1
5	38.79	38.79	70.11	58.95	52.63	gi|115398880	6-phosphogluconate dehydrogenase [Aspergillus terreus NIH2624] >gi			0	99	IISYAQGFMLIQEAAK	Carbamidomethyl@N-term; Oxidation(M)@9		-0.00256555	1854.95	928.484	1854.95	928.485	2	20	1.1.1.2557.40	1	45.2667	-1	-1
5	38.79	38.79	70.11	58.95	52.63	gi|115398880	6-phosphogluconate dehydrogenase [Aspergillus terreus NIH2624] >gi			0	99	IISYAQGFMLIQEAAK	Oxidation(M)@9		-0.000563752	1797.93	899.974	1797.93	899.974	2	24	1.1.1.2558.17	1	45.3	-1	-1
5	38.79	38.79	70.11	58.95	52.63	gi|115398880	6-phosphogluconate dehydrogenase [Aspergillus terreus NIH2624] >gi			0	99	IISYAQGFMLIQEAAK	Carbamidomethyl@N-term; Oxidation(M)@9		-0.0026548	1854.95	928.484	1854.95	928.485	2	20	1.1.1.2558.21	1	45.3167	-1	-1
5	38.79	38.79	70.11	58.95	52.63	gi|115398880	6-phosphogluconate dehydrogenase [Aspergillus terreus NIH2624] >gi			0	99	IISYAQGFMLIQEAAK	Oxidation(M)@9		0.00345889	1797.94	600.32	1797.93	600.318	3	27	1.1.1.2559.5	1	45.35	-1	-1
5	38.79	38.79	70.11	58.95	52.63	gi|115398880	6-phosphogluconate dehydrogenase [Aspergillus terreus NIH2624] >gi			0	99	IISYAQGFMLIQEAAK	Oxidation(M)@9		-0.000479558	1797.93	899.974	1797.93	899.974	2	23	1.1.1.2560.23	1	45.4167	-1	-1
5	38.79	38.79	70.11	58.95	52.63	gi|115398880	6-phosphogluconate dehydrogenase [Aspergillus terreus NIH2624] >gi			0	99	IISYAQGFMLIQEAAK	Carbamidomethyl@N-term; Oxidation(M)@9		-0.00256555	1854.95	928.484	1854.95	928.485	2	18	1.1.1.2560.27	1	45.4167	-1	-1
5	38.79	38.79	70.11	58.95	52.63	gi|115398880	6-phosphogluconate dehydrogenase [Aspergillus terreus NIH2624] >gi			0	99	IISYAQGFMLIQEAAK	Oxidation(M)@9		0.00357078	1797.94	600.32	1797.93	600.318	3	26	1.1.1.2561.3	1	45.45	-1	-1
5	38.79	38.79	70.11	58.95	52.63	gi|115398880	6-phosphogluconate dehydrogenase [Aspergillus terreus NIH2624] >gi			0	99	IISYAQGFMLIQEAAK	Carbamidomethyl@N-term; Oxidation(M)@9		-0.00139183	1854.95	619.325	1854.95	619.326	3	17	1.1.1.2562.5	1	45.5	-1	-1
5	38.79	38.79	70.11	58.95	52.63	gi|115398880	6-phosphogluconate dehydrogenase [Aspergillus terreus NIH2624] >gi			0	99	IISYAQGFMLIQEAAK	Oxidation(M)@9		-0.000479558	1797.93	899.974	1797.93	899.974	2	20	1.1.1.2562.25	1	45.5167	-1	-1
5	38.79	38.79	70.11	58.95	52.63	gi|115398880	6-phosphogluconate dehydrogenase [Aspergillus terreus NIH2624] >gi			0	99	IISYAQGFMLIQEAAK	Oxidation(M)@9		0.00345889	1797.94	600.32	1797.93	600.318	3	24	1.1.1.2563.4	1	45.5667	-1	-1
5	38.79	38.79	70.11	58.95	52.63	gi|115398880	6-phosphogluconate dehydrogenase [Aspergillus terreus NIH2624] >gi			0	99	IISYAQGFMLIQEAAK	Oxidation(M)@9		-0.000479558	1797.93	899.974	1797.93	899.974	2	20	1.1.1.2564.8	1	45.6167	-1	-1
5	38.79	38.79	70.11	58.95	52.63	gi|115398880	6-phosphogluconate dehydrogenase [Aspergillus terreus NIH2624] >gi			0	99	IISYAQGFMLIQEAAK	Oxidation(M)@9		-0.000862209	1797.93	899.974	1797.93	899.974	2	17	1.1.1.2567.19	1	45.7833	-1	-1
5	38.79	38.79	70.11	58.95	52.63	gi|115398880	6-phosphogluconate dehydrogenase [Aspergillus terreus NIH2624] >gi			0	99	IISYAQGFMLIQEAAK	Carbamyl(M)@9		-0.00317928	1824.94	913.478	1824.94	913.479	2	20	1.1.1.2569.20	1	45.9	-1	-1
5	38.79	38.79	70.11	58.95	52.63	gi|115398880	6-phosphogluconate dehydrogenase [Aspergillus terreus NIH2624] >gi			0	99	IISYAQGFMLIQEAAK	Carbamyl(M)@9		-0.00636677	1824.94	609.32	1824.94	609.322	3	26	1.1.1.2570.3	1	45.9167	-1	-1
5	38.79	38.79	70.11	58.95	52.63	gi|115398880	6-phosphogluconate dehydrogenase [Aspergillus terreus NIH2624] >gi			0	99	IISYAQGFMLIQEAAK	Carbamyl(M)@9		-0.00619265	1824.94	609.32	1824.94	609.322	3	25	1.1.1.2571.4	1	45.9667	-1	-1
5	38.79	38.79	70.11	58.95	52.63	gi|115398880	6-phosphogluconate dehydrogenase [Aspergillus terreus NIH2624] >gi			0	99	IISYAQGFMLIQEAAK	Carbamyl(M)@9		-0.0030927	1824.94	913.478	1824.94	913.479	2	22	1.1.1.2572.11	1	46.0333	-1	-1
5	38.79	38.79	70.11	58.95	52.63	gi|115398880	6-phosphogluconate dehydrogenase [Aspergillus terreus NIH2624] >gi			0	99	IISYAQGFMLIQEAAK			-0.00300136	1781.94	891.975	1781.94	891.977	2	17	1.1.1.2589.19	1	46.9167	-1	-1
5	38.79	38.79	70.11	58.95	52.63	gi|115398880	6-phosphogluconate dehydrogenase [Aspergillus terreus NIH2624] >gi			0	99	IISYAQGFMLIQEAAK	Formyl@N-term; Oxidation(M)@9		-0.00239765	1825.93	913.97	1825.93	913.971	2	18	1.1.1.2608.31	1	47.9167	-1	-1
5	38.79	38.79	70.11	58.95	52.63	gi|115398880	6-phosphogluconate dehydrogenase [Aspergillus terreus NIH2624] >gi			0	99	IISYAQGFMLIQEAAK	Oxidation(M)@9		0.00362153	1797.94	600.32	1797.93	600.318	3	13	1.1.1.2553.8	1	45.0333	-1	-1
5	38.79	38.79	70.11	58.95	52.63	gi|115398880	6-phosphogluconate dehydrogenase [Aspergillus terreus NIH2624] >gi			0	99	IISYAQGFMLIQEAAK			-0.00270924	1781.94	891.975	1781.94	891.977	2	15	1.1.1.2591.21	1	47.0167	-1	-1
5	38.79	38.79	70.11	58.95	52.63	gi|115398880	6-phosphogluconate dehydrogenase [Aspergillus terreus NIH2624] >gi			0	99	IISYAQGFMLIQEAAK	Carbamyl(M)@9		-0.00624553	1824.94	609.32	1824.94	609.322	3	16	1.1.1.2573.2	1	46.0667	-1	-1
5	38.79	38.79	70.11	58.95	52.63	gi|115398880	6-phosphogluconate dehydrogenase [Aspergillus terreus NIH2624] >gi			0	99	IISYAQGFMLIQEAAK	Oxidation(M)@9; Carbamidomethyl(K)@16		0.00336891	1854.96	619.327	1854.95	619.326	3	13	1.1.1.2575.5	1	46.1833	-1	-1
5	38.79	38.79	70.11	58.95	52.63	gi|115398880	6-phosphogluconate dehydrogenase [Aspergillus terreus NIH2624] >gi			0	94.87	IISYAQGFMLIQEAAK	Oxidation(M)@9; Carbamidomethyl(E)@13		-0.00346427	1854.95	928.483	1854.95	928.485	2	15	1.1.1.2548.25	0	44.7833	-1	-1
5	38.79	38.79	70.11	58.95	52.63	gi|115398880	6-phosphogluconate dehydrogenase [Aspergillus terreus NIH2624] >gi			0	94.85	IISYAQGFMLIQEAAK	Dioxidation(M)@9		-0.00574249	1813.92	907.969	1813.93	907.971	2	14	1.1.1.2577.25	1	46.3	-1	-1
5	38.79	38.79	70.11	58.95	52.63	gi|115398880	6-phosphogluconate dehydrogenase [Aspergillus terreus NIH2624] >gi			0	87.86	IISYAQGFMLIQEAAK	Oxidation(M)@9; Carbamidomethyl(K)@16		-0.00757043	1854.95	928.481	1854.95	928.485	2	13	1.1.1.2574.15	1	46.15	-1	-1
5	38.79	38.79	70.11	58.95	52.63	gi|115398880	6-phosphogluconate dehydrogenase [Aspergillus terreus NIH2624] >gi			0	86.77	IISYAQGFMLIQEAAK	Oxidation(M)@9; Carbamidomethyl(K)@16		0.00331364	1854.96	619.327	1854.95	619.326	3	11	1.1.1.2576.3	1	46.2333	-1	-1
5	38.79	38.79	70.11	58.95	52.63	gi|115398880	6-phosphogluconate dehydrogenase [Aspergillus terreus NIH2624] >gi			0	81.05	IISYAQGFMLIQEAAK	Oxidation(M)@9; Carbamidomethyl(E)@13		-0.00314308	1854.95	928.483	1854.95	928.485	2	14	1.1.1.2547.24	0	44.7333	-1	-1
5	38.79	38.79	70.11	58.95	52.63	gi|115398880	6-phosphogluconate dehydrogenase [Aspergillus terreus NIH2624] >gi			0	71.63	IISYAQGFMLIQEAAK	Carbamidomethyl@N-term; Carbamyl(M)@9		0.00119931	1881.97	941.991	1881.97	941.99	2	13	1.1.1.2573.16	1	46.1	-1	-1
5	38.79	38.79	70.11	58.95	52.63	gi|115398880	6-phosphogluconate dehydrogenase [Aspergillus terreus NIH2624] >gi			0	52.06	IISYAQGFMLIQEAAK	Oxidation(M)@9; Carbamidomethyl(E)@13		-0.00157879	1854.95	619.325	1854.95	619.326	3	10	1.1.1.2544.6	0	44.55	-1	-1
5	38.79	38.79	70.11	58.95	52.63	gi|115398880	6-phosphogluconate dehydrogenase [Aspergillus terreus NIH2624] >gi			0	99	LNKPSIALMWR	Oxidation(M)@9		-0.000955171	1343.74	672.876	1343.74	672.876	2	18	1.1.1.2322.11	0	32.9333	-1	-1
5	38.79	38.79	70.11	58.95	52.63	gi|115398880	6-phosphogluconate dehydrogenase [Aspergillus terreus NIH2624] >gi			0	99	LNKPSIALMWR	Oxidation(M)@9		-0.00505057	1343.73	448.918	1343.74	448.92	3	17	1.1.1.2324.2	0	33.0333	-1	-1
5	38.79	38.79	70.11	58.95	52.63	gi|115398880	6-phosphogluconate dehydrogenase [Aspergillus terreus NIH2624] >gi			0	99	LNKPSIALMWR	Oxidation(M)@9		-0.000955171	1343.74	672.876	1343.74	672.876	2	19	1.1.1.2325.17	0	33.1	-1	-1
5	38.79	38.79	70.11	58.95	52.63	gi|115398880	6-phosphogluconate dehydrogenase [Aspergillus terreus NIH2624] >gi			0	99	LNKPSIALMWR	Oxidation(M)@9		-0.00503399	1343.73	448.918	1343.74	448.92	3	16	1.1.1.2326.2	0	33.1333	-1	-1
5	38.79	38.79	70.11	58.95	52.63	gi|115398880	6-phosphogluconate dehydrogenase [Aspergillus terreus NIH2624] >gi			0	99	LNKPSIALMWR			0.000844007	1327.74	443.589	1327.74	443.588	3	13	1.1.1.2387.2	0	36.3167	-1	-1
5	38.79	38.79	70.11	58.95	52.63	gi|115398880	6-phosphogluconate dehydrogenase [Aspergillus terreus NIH2624] >gi			0	99	LNKPSIALMWR	Carbamyl(M)@9		-0.00212142	1370.75	457.923	1370.75	457.924	3	16	1.1.1.2334.5	0	33.55	-1	-1
5	38.79	38.79	70.11	58.95	52.63	gi|115398880	6-phosphogluconate dehydrogenase [Aspergillus terreus NIH2624] >gi			0	99	LNKPSIALMWR	Carbamyl(M)@9		-0.0021126	1370.75	457.923	1370.75	457.924	3	16	1.1.1.2336.4	0	33.6667	-1	-1
5	38.79	38.79	70.11	58.95	52.63	gi|115398880	6-phosphogluconate dehydrogenase [Aspergillus terreus NIH2624] >gi			0	99	LNKPSIALMWR			0.000868848	1327.74	443.589	1327.74	443.588	3	13	1.1.1.2389.3	0	36.4333	-1	-1
5	38.79	38.79	70.11	58.95	52.63	gi|115398880	6-phosphogluconate dehydrogenase [Aspergillus terreus NIH2624] >gi			0	99	LNKPSIALMWR	Oxidation(M)@9		-0.000829343	1343.74	672.876	1343.74	672.876	2	14	1.1.1.2327.21	0	33.2	-1	-1
5	38.79	38.79	70.11	58.95	52.63	gi|115398880	6-phosphogluconate dehydrogenase [Aspergillus terreus NIH2624] >gi			0	99	LNKPSIALMWR			-0.00102227	1327.74	664.879	1327.74	664.879	2	13	1.1.1.2388.19	0	36.3833	-1	-1
5	38.79	38.79	70.11	58.95	52.63	gi|115398880	6-phosphogluconate dehydrogenase [Aspergillus terreus NIH2624] >gi			0	99	LNKPSIALMWR			-0.00114234	1327.74	664.878	1327.74	664.879	2	12	1.1.1.2386.19	0	36.2833	-1	-1
5	38.79	38.79	70.11	58.95	52.63	gi|115398880	6-phosphogluconate dehydrogenase [Aspergillus terreus NIH2624] >gi			0	99	LNKPSIALMWR	Oxidation(M)@9		-0.00501508	1343.73	448.918	1343.74	448.92	3	11	1.1.1.2329.2	0	33.2833	-1	-1
5	38.79	38.79	70.11	58.95	52.63	gi|115398880	6-phosphogluconate dehydrogenase [Aspergillus terreus NIH2624] >gi			0	99	LNKPSIALMWR	Carbamyl(M)@9		0.000204637	1370.75	686.382	1370.75	686.382	2	15	1.1.1.2333.26	0	33.5167	-1	-1
5	38.79	38.79	70.11	58.95	52.63	gi|115398880	6-phosphogluconate dehydrogenase [Aspergillus terreus NIH2624] >gi			0	98.32	LNKPSIALMWR	Dethiomethyl(M)@9		-0.00139645	1279.74	427.587	1279.74	427.587	3	12	1.1.1.2265.2	0	29.95	-1	-1
5	38.79	38.79	70.11	58.95	52.63	gi|115398880	6-phosphogluconate dehydrogenase [Aspergillus terreus NIH2624] >gi			0	97.71	LNKPSIALMWR			0.000844007	1327.74	443.589	1327.74	443.588	3	10	1.1.1.2390.2	0	36.4833	-1	-1
5	38.79	38.79	70.11	58.95	52.63	gi|115398880	6-phosphogluconate dehydrogenase [Aspergillus terreus NIH2624] >gi			0	95.25	LNKPSIALMWR	Carbamyl(M)@9		0.000340244	1370.75	686.382	1370.75	686.382	2	14	1.1.1.2335.23	0	33.6167	-1	-1
5	38.79	38.79	70.11	58.95	52.63	gi|115398880	6-phosphogluconate dehydrogenase [Aspergillus terreus NIH2624] >gi			0	86.09	LNKPSIALMWR	Oxidation(M)@9; Oxidation(W)@10		0.000239693	1359.73	454.252	1359.73	454.252	3	12	1.1.1.2282.4	0	30.8333	-1	-1
5	38.79	38.79	70.11	58.95	52.63	gi|115398880	6-phosphogluconate dehydrogenase [Aspergillus terreus NIH2624] >gi			0	64.71	LNKPSIALMWR	Dethiomethyl(M)@9		-0.00145094	1279.74	427.587	1279.74	427.587	3	11	1.1.1.2263.2	0	29.8333	-1	-1
5	38.79	38.79	70.11	58.95	52.63	gi|115398880	6-phosphogluconate dehydrogenase [Aspergillus terreus NIH2624] >gi			0	50.8	LNKPSIALMWR	Dethiomethyl(M)@9		-0.00139645	1279.74	427.587	1279.74	427.587	3	8	1.1.1.2261.2	0	29.7333	-1	-1
5	38.79	38.79	70.11	58.95	52.63	gi|115398880	6-phosphogluconate dehydrogenase [Aspergillus terreus NIH2624] >gi			0	17.66	LNKPSIALMWR	Oxidation(M)@9; Oxidation(W)@10		0.000270357	1359.73	454.252	1359.73	454.252	3	9	1.1.1.2284.5	0	30.95	-1	-1
5	38.79	38.79	70.11	58.95	52.63	gi|115398880	6-phosphogluconate dehydrogenase [Aspergillus terreus NIH2624] >gi			0	99	MVHNGIEYGDMQLICEAYDIMK	Oxidation(M)@1; Deamidated(N)@4; Oxidation(M)@11; Carbamidomethyl(C)@15; Oxidation(M)@21		0.00192641	2678.14	893.72	2678.14	893.72	3	18	1.1.1.2448.36	0	39.55	-1	-1
5	38.79	38.79	70.11	58.95	52.63	gi|115398880	6-phosphogluconate dehydrogenase [Aspergillus terreus NIH2624] >gi			0	99	MVHNGIEYGDMQLICEAYDIMK	Oxidation(M)@1; Deamidated(N)@4; Oxidation(M)@11; Carbamidomethyl(C)@15; Carbamyl(M)@21		0.0127149	2705.16	902.727	2705.15	902.723	3	17	1.1.1.2472.30	0	40.8	-1	-1
5	38.79	38.79	70.11	58.95	52.63	gi|115398880	6-phosphogluconate dehydrogenase [Aspergillus terreus NIH2624] >gi			0	99	MVHNGIEYGDMQLICEAYDIMK	Oxidation(M)@1; Deamidated(N)@4; Carbamyl(M)@11; Carbamidomethyl(C)@15; Oxidation(M)@21		0.00968688	2705.16	902.727	2705.15	902.723	3	17	1.1.1.2464.27	0	40.3833	-1	-1
5	38.79	38.79	70.11	58.95	52.63	gi|115398880	6-phosphogluconate dehydrogenase [Aspergillus terreus NIH2624] >gi			0	60.41	MVHNGIEYGDMQLICEAYDIMK	Oxidation(M)@1; Deamidated(N)@4; Oxidation(M)@11; Carbamidomethyl(C)@15; Oxidation(M)@21		0.00148616	2678.14	893.72	2678.14	893.72	3	12	1.1.1.2450.31	0	39.65	-1	-1
5	38.79	38.79	70.11	58.95	52.63	gi|115398880	6-phosphogluconate dehydrogenase [Aspergillus terreus NIH2624] >gi			0	53.99	MVHNGIEYGDMQLICEAYDIMK	Oxidation(M)@1; Deamidated(N)@4; Oxidation(M)@11; Carbamidomethyl(C)@15; Carbamyl(M)@21		0.0132929	2705.16	902.728	2705.15	902.723	3	14	1.1.1.2470.24	0	40.7	-1	-1
5	38.79	38.79	70.11	58.95	52.63	gi|115398880	6-phosphogluconate dehydrogenase [Aspergillus terreus NIH2624] >gi			0	28.66	MVHNGIEYGDMQLICEAYDIMK	Oxidation(M)@1; Deamidated(N)@4; Oxidation(M)@11; Carbamidomethyl(C)@15; Oxidation(M)@21		0.000936843	2678.14	893.72	2678.14	893.72	3	11	1.1.1.2446.36	0	39.4333	-1	-1
5	38.79	38.79	70.11	58.95	52.63	gi|115398880	6-phosphogluconate dehydrogenase [Aspergillus terreus NIH2624] >gi			0	17.76	MVHNGIEYGDMQLICEAYDIMK	Oxidation(M)@1; Deamidated(N)@4; Carbamidomethyl(C)@15; Carbamidomethyl(E)@16; Oxidation(M)@21		0.00910355	2719.17	907.398	2719.16	907.395	3	13	1.1.1.2373.40	0	35.6167	-1	-1
5	38.79	38.79	70.11	58.95	52.63	gi|115398880	6-phosphogluconate dehydrogenase [Aspergillus terreus NIH2624] >gi			0	17.15	MVHNGIEYGDMQLICEAYDIMK	Oxidation(M)@1; Deamidated(N)@4; Carbamidomethyl(D)@10; Carbamidomethyl(C)@15; Oxidation(M)@21		0.0092318	2719.17	907.398	2719.16	907.395	3	13	1.1.1.2375.22	0	35.7167	-1	-1
5	38.79	38.79	70.11	58.95	52.63	gi|115398880	6-phosphogluconate dehydrogenase [Aspergillus terreus NIH2624] >gi			0	99	MVHNGIEYGDMQLICEAYDIMKR	Oxidation(M)@1; Deamidated(N)@4; Oxidation(M)@11; Carbamidomethyl(C)@15; Oxidation(M)@21	missed K-R@22	0.00213149	2834.24	709.567	2834.24	709.567	4	18	1.1.1.2425.22	0	38.3333	-1	-1
5	38.79	38.79	70.11	58.95	52.63	gi|115398880	6-phosphogluconate dehydrogenase [Aspergillus terreus NIH2624] >gi			0	86.97	MVHNGIEYGDMQLICEAYDIMKR	Oxidation(M)@1; Deamidated(N)@4; Oxidation(M)@11; Carbamidomethyl(C)@15; Oxidation(M)@21	missed K-R@22	-0.000177865	2834.24	945.753	2834.24	945.753	3	12	1.1.1.2423.46	0	38.25	-1	-1
5	38.79	38.79	70.11	58.95	52.63	gi|115398880	6-phosphogluconate dehydrogenase [Aspergillus terreus NIH2624] >gi			0	84.31	MVHNGIEYGDMQLICEAYDIMKR	Oxidation(M)@1; Deamidated(N)@4; Oxidation(M)@11; Carbamidomethyl(C)@15; Oxidation(M)@21	missed K-R@22	-0.000177865	2834.24	945.753	2834.24	945.753	3	13	1.1.1.2427.45	0	38.45	-1	-1
5	38.79	38.79	70.11	58.95	52.63	gi|115398880	6-phosphogluconate dehydrogenase [Aspergillus terreus NIH2624] >gi			0	72.45	MVHNGIEYGDMQLICEAYDIMKR	Oxidation(M)@1; Oxidation(M)@11; Carbamidomethyl(C)@15; Oxidation(M)@21	missed K-R@22	0.00440759	2833.26	945.427	2833.25	945.425	3	11	1.1.1.2408.44	0	37.45	-1	-1
5	38.79	38.79	70.11	58.95	52.63	gi|115398880	6-phosphogluconate dehydrogenase [Aspergillus terreus NIH2624] >gi			0	72.78	PANLLQAQR		cleaved L-P@N-term	-0.000258358	1009.57	505.791	1009.57	505.791	2	8	1.1.1.2345.3	0	34.1333	-1	-1
5	38.79	38.79	70.11	58.95	52.63	gi|115398880	6-phosphogluconate dehydrogenase [Aspergillus terreus NIH2624] >gi			0	24.14	PVDDFIEALLPFLEK	Carbamidomethyl(E)@7	cleaved K-P@N-term	0.000626206	1801.95	901.983	1801.95	901.982	2	12	1.1.1.2612.28	0	48.1333	-1	-1
5	38.79	38.79	70.11	58.95	52.63	gi|115398880	6-phosphogluconate dehydrogenase [Aspergillus terreus NIH2624] >gi			0	99	QAFIDDLEQALYASK	Carbamidomethyl(D)@6		-0.00137368	1767.87	884.941	1767.87	884.941	2	20	1.1.1.2591.19	0	47.0167	-1	-1
5	38.79	38.79	70.11	58.95	52.63	gi|115398880	6-phosphogluconate dehydrogenase [Aspergillus terreus NIH2624] >gi			0	99	QAFIDDLEQALYASK	Carbamidomethyl(K)@15		-0.00297796	1767.86	590.296	1767.87	590.297	3	17	1.1.1.2596.5	0	47.2667	-1	-1
5	38.79	38.79	70.11	58.95	52.63	gi|115398880	6-phosphogluconate dehydrogenase [Aspergillus terreus NIH2624] >gi			0	99	QAFIDDLEQALYASK	Gln->pyro-Glu@N-term		-0.00215538	1693.82	847.916	1693.82	847.917	2	22	1.1.1.2612.25	0	48.1333	-1	-1
5	38.79	38.79	70.11	58.95	52.63	gi|115398880	6-phosphogluconate dehydrogenase [Aspergillus terreus NIH2624] >gi			0	99	QAFIDDLEQALYASK	Gln->pyro-Glu@N-term		-0.00189788	1693.82	847.916	1693.82	847.917	2	19	1.1.1.2614.18	0	48.2333	-1	-1
5	38.79	38.79	70.11	58.95	52.63	gi|115398880	6-phosphogluconate dehydrogenase [Aspergillus terreus NIH2624] >gi			0	99	QAFIDDLEQALYASK	Formyl@N-term		0.000779813	1738.84	870.428	1738.84	870.428	2	20	1.1.1.2614.19	0	48.2333	-1	-1
5	38.79	38.79	70.11	58.95	52.63	gi|115398880	6-phosphogluconate dehydrogenase [Aspergillus terreus NIH2624] >gi			0	99	QAFIDDLEQALYASK	Carbamidomethyl(D)@5		-0.00166023	1767.87	884.94	1767.87	884.941	2	17	1.1.1.2589.17	0	46.9167	-1	-1
5	38.79	38.79	70.11	58.95	52.63	gi|115398880	6-phosphogluconate dehydrogenase [Aspergillus terreus NIH2624] >gi			0	99	QAFIDDLEQALYASK	Carbamidomethyl(E)@8		-0.00166023	1767.87	884.94	1767.87	884.941	2	17	1.1.1.2593.18	0	47.1167	-1	-1
5	38.79	38.79	70.11	58.95	52.63	gi|115398880	6-phosphogluconate dehydrogenase [Aspergillus terreus NIH2624] >gi			0	99	QAFIDDLEQALYASK	Gln->pyro-Glu@N-term; Formyl(K)@15		0.00214867	1721.82	861.916	1721.81	861.915	2	17	1.1.1.2613.9	0	48.1667	-1	-1
5	38.79	38.79	70.11	58.95	52.63	gi|115398880	6-phosphogluconate dehydrogenase [Aspergillus terreus NIH2624] >gi			0	99	QAFIDDLEQALYASK	Carbamidomethyl(K)@15		-0.00137368	1767.87	884.941	1767.87	884.941	2	16	1.1.1.2595.28	0	47.2333	-1	-1
5	38.79	38.79	70.11	58.95	52.63	gi|115398880	6-phosphogluconate dehydrogenase [Aspergillus terreus NIH2624] >gi			0	99	QAFIDDLEQALYASK			-0.00526439	1710.84	856.428	1710.85	856.43	2	15	1.1.1.2599.10	0	47.4333	-1	-1
5	38.79	38.79	70.11	58.95	52.63	gi|115398880	6-phosphogluconate dehydrogenase [Aspergillus terreus NIH2624] >gi			0	99	QAFIDDLEQALYASK	Carbamidomethyl(K)@15		-0.00251283	1767.87	884.94	1767.87	884.941	2	16	1.1.1.2597.21	0	47.3333	-1	-1
5	38.79	38.79	70.11	58.95	52.63	gi|115398880	6-phosphogluconate dehydrogenase [Aspergillus terreus NIH2624] >gi			0	35.02	QAFIDDLEQALYASK	Gln->pyro-Glu@N-term; Carbamidomethyl(E)@8		0.00244547	1750.84	876.429	1750.84	876.428	2	11	1.1.1.2612.27	0	48.1333	-1	-1
5	38.79	38.79	70.11	58.95	52.63	gi|115398880	6-phosphogluconate dehydrogenase [Aspergillus terreus NIH2624] >gi			0	29.85	RVMLLVMAGK	Oxidation(M)@3; Oxidation(M)@7	cleaved K-P@C-term; missed R-V@1	-0.00178858	1148.64	575.327	1148.64	575.328	2	11	1.1.1.2168.27	1	24.9167	-1	-1
5	38.79	38.79	70.11	58.95	52.63	gi|115398880	6-phosphogluconate dehydrogenase [Aspergillus terreus NIH2624] >gi			0	24.76	RVMLLVMAGK	Oxidation(M)@3; Oxidation(M)@7	cleaved K-P@C-term; missed R-V@1	-0.0018185	1148.64	575.327	1148.64	575.328	2	10	1.1.1.2166.26	1	24.8167	-1	-1
5	38.79	38.79	70.11	58.95	52.63	gi|115398880	6-phosphogluconate dehydrogenase [Aspergillus terreus NIH2624] >gi			0	99	SDGEACCDWVGDEGAGHFVK	Carbamidomethyl(C)@6; Carbamidomethyl(C)@7; Oxidation(W)@9		0.00481675	2210.87	737.963	2210.86	737.962	3	18	1.1.1.2257.37	1	29.55	-1	-1
5	38.79	38.79	70.11	58.95	52.63	gi|115398880	6-phosphogluconate dehydrogenase [Aspergillus terreus NIH2624] >gi			0	99	SDGEACCDWVGDEGAGHFVK	Carbamidomethyl(C)@6; Carbamidomethyl(C)@7; Carbamidomethyl(H)@17		0.00172557	2251.89	751.638	2251.89	751.637	3	20	1.1.1.2291.38	1	31.3333	-1	-1
5	38.79	38.79	70.11	58.95	52.63	gi|115398880	6-phosphogluconate dehydrogenase [Aspergillus terreus NIH2624] >gi			0	99	SDGEACCDWVGDEGAGHFVK	Carbamidomethyl(C)@6; Carbamidomethyl(C)@7		0.000878111	2194.87	732.63	2194.87	732.63	3	26	1.1.1.2292.25	1	31.3833	-1	-1
5	38.79	38.79	70.11	58.95	52.63	gi|115398880	6-phosphogluconate dehydrogenase [Aspergillus terreus NIH2624] >gi			0	99	SDGEACCDWVGDEGAGHFVK	Carbamidomethyl(C)@6; Carbamidomethyl(C)@7; Carbamidomethyl(H)@17		0.00208915	2251.89	751.638	2251.89	751.637	3	20	1.1.1.2293.37	1	31.4333	-1	-1
5	38.79	38.79	70.11	58.95	52.63	gi|115398880	6-phosphogluconate dehydrogenase [Aspergillus terreus NIH2624] >gi			0	99	SDGEACCDWVGDEGAGHFVK	Carbamidomethyl(C)@6; Carbamidomethyl(C)@7		0.00213267	2194.87	1098.44	2194.87	1098.44	2	24	1.1.1.2293.51	1	31.45	-1	-1
5	38.79	38.79	70.11	58.95	52.63	gi|115398880	6-phosphogluconate dehydrogenase [Aspergillus terreus NIH2624] >gi			0	99	SDGEACCDWVGDEGAGHFVK	Carbamidomethyl(C)@6; Carbamidomethyl(C)@7		0.000795037	2194.87	732.63	2194.87	732.63	3	26	1.1.1.2294.29	1	31.4833	-1	-1
5	38.79	38.79	70.11	58.95	52.63	gi|115398880	6-phosphogluconate dehydrogenase [Aspergillus terreus NIH2624] >gi			0	99	SDGEACCDWVGDEGAGHFVK	Carbamidomethyl@N-term; Carbamidomethyl(C)@6; Carbamidomethyl(C)@7		0.00154246	2251.89	751.638	2251.89	751.637	3	20	1.1.1.2295.38	1	31.55	-1	-1
5	38.79	38.79	70.11	58.95	52.63	gi|115398880	6-phosphogluconate dehydrogenase [Aspergillus terreus NIH2624] >gi			0	99	SDGEACCDWVGDEGAGHFVK	Carbamidomethyl(C)@6; Carbamidomethyl(C)@7		0.00155209	2194.87	1098.44	2194.87	1098.44	2	24	1.1.1.2295.51	1	31.55	-1	-1
5	38.79	38.79	70.11	58.95	52.63	gi|115398880	6-phosphogluconate dehydrogenase [Aspergillus terreus NIH2624] >gi			0	99	SDGEACCDWVGDEGAGHFVK	Carbamidomethyl@N-term; Carbamidomethyl(C)@6; Carbamidomethyl(C)@7		0.00181818	2251.89	751.638	2251.89	751.637	3	18	1.1.1.2297.30	1	31.6333	-1	-1
5	38.79	38.79	70.11	58.95	52.63	gi|115398880	6-phosphogluconate dehydrogenase [Aspergillus terreus NIH2624] >gi			0	99	SDGEACCDWVGDEGAGHFVK	Carbamidomethyl(C)@6; Carbamidomethyl(C)@7		0.000795037	2194.87	732.63	2194.87	732.63	3	23	1.1.1.2298.32	1	31.7	-1	-1
5	38.79	38.79	70.11	58.95	52.63	gi|115398880	6-phosphogluconate dehydrogenase [Aspergillus terreus NIH2624] >gi			0	99	SDGEACCDWVGDEGAGHFVK	Carbamidomethyl(C)@6; Carbamidomethyl(C)@7		-0.0036708	2194.86	732.629	2194.87	732.63	3	22	1.1.1.2302.37	1	31.9	-1	-1
5	38.79	38.79	70.11	58.95	52.63	gi|115398880	6-phosphogluconate dehydrogenase [Aspergillus terreus NIH2624] >gi			0	99	SDGEACCDWVGDEGAGHFVK	Carbamidomethyl(C)@6; Carbamidomethyl(C)@7		0.000878111	2194.87	732.63	2194.87	732.63	3	15	1.1.1.2300.36	1	31.8	-1	-1
5	38.79	38.79	70.11	58.95	52.63	gi|115398880	6-phosphogluconate dehydrogenase [Aspergillus terreus NIH2624] >gi			0	99	SDGEACCDWVGDEGAGHFVK	Formyl@N-term; Carbamidomethyl(C)@6; Carbamidomethyl(C)@7		0.00097602	2222.86	1112.44	2222.86	1112.44	2	16	1.1.1.2350.50	1	34.4333	-1	-1
5	38.79	38.79	70.11	58.95	52.63	gi|115398880	6-phosphogluconate dehydrogenase [Aspergillus terreus NIH2624] >gi			0	99	SDGEACCDWVGDEGAGHFVK	Formyl@N-term; Carbamidomethyl(C)@6; Carbamidomethyl(C)@7		0.000503734	2222.86	1112.44	2222.86	1112.44	2	16	1.1.1.2348.51	1	34.3333	-1	-1
5	38.79	38.79	70.11	58.95	52.63	gi|115398880	6-phosphogluconate dehydrogenase [Aspergillus terreus NIH2624] >gi			0	97.84	SDGEACCDWVGDEGAGHFVK	Carbamidomethyl(C)@6; Carbamidomethyl(C)@7		0.00201264	2194.87	1098.44	2194.87	1098.44	2	13	1.1.1.2297.50	1	31.65	-1	-1
5	38.79	38.79	70.11	58.95	52.63	gi|115398880	6-phosphogluconate dehydrogenase [Aspergillus terreus NIH2624] >gi			0	96.44	SDGEACCDWVGDEGAGHFVK	Carbamidomethyl(C)@6; Carbamidomethyl(C)@7; Oxidation(W)@9		0.00516154	2210.87	737.963	2210.86	737.962	3	14	1.1.1.2259.33	1	29.65	-1	-1
5	38.79	38.79	70.11	58.95	52.63	gi|115398880	6-phosphogluconate dehydrogenase [Aspergillus terreus NIH2624] >gi			0	95.94	SDGEACCDWVGDEGAGHFVK	Carbamidomethyl(C)@6; Carbamidomethyl(C)@7; Oxidation(W)@9		0.00609849	2210.87	737.964	2210.86	737.962	3	14	1.1.1.2280.24	1	30.75	-1	-1
5	38.79	38.79	70.11	58.95	52.63	gi|115398880	6-phosphogluconate dehydrogenase [Aspergillus terreus NIH2624] >gi			0	94.45	SDGEACCDWVGDEGAGHFVK	Carbamidomethyl@N-term; Carbamidomethyl(C)@6; Carbamidomethyl(C)@7		0.0045623	2251.89	1126.95	2251.89	1126.95	2	11	1.1.1.2296.50	1	31.6	-1	-1
5	38.79	38.79	70.11	58.95	52.63	gi|115398880	6-phosphogluconate dehydrogenase [Aspergillus terreus NIH2624] >gi			0	88.79	SDGEACCDWVGDEGAGHFVK	Carbamidomethyl(C)@6; Carbamidomethyl(C)@7; Oxidation(W)@9		0.00516154	2210.87	737.963	2210.86	737.962	3	13	1.1.1.2259.34	1	29.65	-1	-1
5	38.79	38.79	70.11	58.95	52.63	gi|115398880	6-phosphogluconate dehydrogenase [Aspergillus terreus NIH2624] >gi			0	84.67	SDGEACCDWVGDEGAGHFVK	Formyl@N-term; Carbamidomethyl(C)@6; Carbamidomethyl(C)@7		-0.000505162	2222.86	741.962	2222.86	741.962	3	13	1.1.1.2351.29	1	34.4667	-1	-1
5	38.79	38.79	70.11	58.95	52.63	gi|115398880	6-phosphogluconate dehydrogenase [Aspergillus terreus NIH2624] >gi			0	84.2	SDGEACCDWVGDEGAGHFVK	Carbamidomethyl(C)@6; Carbamidomethyl(C)@7; Carbamidomethyl(D)@8		0.00208915	2251.89	751.638	2251.89	751.637	3	14	1.1.1.2289.41	1	31.2333	-1	-1
5	38.79	38.79	70.11	58.95	52.63	gi|115398880	6-phosphogluconate dehydrogenase [Aspergillus terreus NIH2624] >gi			0	81.41	SDGEACCDWVGDEGAGHFVK	Carbamidomethyl(C)@6; Carbamidomethyl(C)@7; Oxidation(W)@9		0.00635887	2210.87	737.964	2210.86	737.962	3	13	1.1.1.2282.30	1	30.8667	-1	-1
5	38.79	38.79	70.11	58.95	52.63	gi|115398880	6-phosphogluconate dehydrogenase [Aspergillus terreus NIH2624] >gi			0	40.06	SDGEACCDWVGDEGAGHFVK	Carbamidomethyl(C)@6; Carbamidomethyl(C)@7; Dioxidation(W)@9		0.00478157	2226.86	743.295	2226.86	743.293	3	12	1.1.1.2282.33	1	30.8667	-1	-1
5	38.79	38.79	70.11	58.95	52.63	gi|115398880	6-phosphogluconate dehydrogenase [Aspergillus terreus NIH2624] >gi			0	36.32	SDGEACCDWVGDEGAGHFVK	Carbamidomethyl(C)@6; Carbamidomethyl(C)@7; Carbamidomethyl(H)@17		0.00395251	2251.89	1126.95	2251.89	1126.95	2	12	1.1.1.2287.45	1	31.1333	-1	-1
5	38.79	38.79	70.11	58.95	52.63	gi|115398880	6-phosphogluconate dehydrogenase [Aspergillus terreus NIH2624] >gi			0	96.16	STALSFYDGYR		cleaved F-S@N-term	0.00258716	1278.59	640.303	1278.59	640.301	2	12	1.1.1.2353.16	0	34.5667	-1	-1
5	38.79	38.79	70.11	58.95	52.63	gi|115398880	6-phosphogluconate dehydrogenase [Aspergillus terreus NIH2624] >gi			0	31.72	TQDLPANLLQAQR	Delta:H(4)C(2)@N-term		0.00105166	1494.82	748.415	1494.82	748.415	2	13	1.1.1.2353.27	0	34.5667	-1	-1
5	38.79	38.79	70.11	58.95	52.63	gi|115398880	6-phosphogluconate dehydrogenase [Aspergillus terreus NIH2624] >gi			0	40.56	VMLLVMAGK	Oxidation(M)@2; Oxidation(M)@6	cleaved K-P@C-term	0.00032178	992.54	497.277	992.54	497.277	2	10	1.1.1.2222.8	1	27.7167	-1	-1
5	38.79	38.79	70.11	58.95	52.63	gi|115398880	6-phosphogluconate dehydrogenase [Aspergillus terreus NIH2624] >gi			0	24.33	VMLLVMAGK	Oxidation(M)@6	cleaved K-P@C-term	-0.00455465	976.54	489.277	976.545	489.28	2	8	1.1.1.2292.4	1	31.3667	-1	-1
5	38.79	38.79	70.11	58.95	52.63	gi|115398880	6-phosphogluconate dehydrogenase [Aspergillus terreus NIH2624] >gi			0	93.3	WNTGVLDSFLIEITR			0.00208724	1762.93	882.471	1762.93	882.47	2	12	1.1.1.2611.24	1	48.0667	-1	-1
5	38.79	38.79	70.11	58.95	52.63	gi|115398880	6-phosphogluconate dehydrogenase [Aspergillus terreus NIH2624] >gi			0	99	WTAVNALDLGMPVTLIGESVFAR	Dioxidation(M)@11; Pro->pyro-Glu(P)@12		-0.0146843	2505.24	836.088	2505.26	836.093	3	19	1.1.1.2607.21	1	47.85	-1	-1
5	38.79	38.79	70.11	58.95	52.63	gi|115398880	6-phosphogluconate dehydrogenase [Aspergillus terreus NIH2624] >gi			0	63.73	WTAVNALDLGMPVTLIGESVFAR	Oxidation(M)@11		0.000529361	2475.28	826.102	2475.28	826.102	3	12	1.1.1.2607.18	1	47.85	-1	-1
5	38.79	38.79	70.11	58.95	52.63	gi|115398880	6-phosphogluconate dehydrogenase [Aspergillus terreus NIH2624] >gi			0	99	YGPSLMPGGNEAAWPHIK	Oxidation(M)@6		-0.000198584	1939.92	647.649	1939.93	647.649	3	26	1.1.1.2336.23	0	33.6667	-1	-1
5	38.79	38.79	70.11	58.95	52.63	gi|115398880	6-phosphogluconate dehydrogenase [Aspergillus terreus NIH2624] >gi			0	99	YGPSLMPGGNEAAWPHIK	Oxidation(M)@6; Carbamidomethyl(K)@18		-0.00175842	1996.94	666.655	1996.95	666.656	3	18	1.1.1.2336.25	0	33.6667	-1	-1
5	38.79	38.79	70.11	58.95	52.63	gi|115398880	6-phosphogluconate dehydrogenase [Aspergillus terreus NIH2624] >gi			0	99	YGPSLMPGGNEAAWPHIK	Oxidation(M)@6		-0.000198584	1939.92	647.649	1939.93	647.649	3	27	1.1.1.2340.24	0	33.8833	-1	-1
5	38.79	38.79	70.11	58.95	52.63	gi|115398880	6-phosphogluconate dehydrogenase [Aspergillus terreus NIH2624] >gi			0	99	YGPSLMPGGNEAAWPHIK	Oxidation(M)@6		0.00458534	1939.93	970.972	1939.93	970.97	2	17	1.1.1.2341.50	0	33.95	-1	-1
5	38.79	38.79	70.11	58.95	52.63	gi|115398880	6-phosphogluconate dehydrogenase [Aspergillus terreus NIH2624] >gi			0	99	YGPSLMPGGNEAAWPHIK	Oxidation(M)@6		2.51442e-05	1939.93	647.649	1939.93	647.649	3	24	1.1.1.2342.24	0	33.9833	-1	-1
5	38.79	38.79	70.11	58.95	52.63	gi|115398880	6-phosphogluconate dehydrogenase [Aspergillus terreus NIH2624] >gi			0	99	YGPSLMPGGNEAAWPHIK	Oxidation(M)@6		2.51442e-05	1939.93	647.649	1939.93	647.649	3	26	1.1.1.2342.25	0	34	-1	-1
5	38.79	38.79	70.11	58.95	52.63	gi|115398880	6-phosphogluconate dehydrogenase [Aspergillus terreus NIH2624] >gi			0	99	YGPSLMPGGNEAAWPHIK	Oxidation(M)@6		-0.000198584	1939.92	647.649	1939.93	647.649	3	23	1.1.1.2344.22	0	34.1	-1	-1
5	38.79	38.79	70.11	58.95	52.63	gi|115398880	6-phosphogluconate dehydrogenase [Aspergillus terreus NIH2624] >gi			0	99	YGPSLMPGGNEAAWPHIK	Carbamidomethyl@N-term; Oxidation(M)@6		-0.00175842	1996.94	666.655	1996.95	666.656	3	18	1.1.1.2344.26	0	34.1	-1	-1
5	38.79	38.79	70.11	58.95	52.63	gi|115398880	6-phosphogluconate dehydrogenase [Aspergillus terreus NIH2624] >gi			0	99	YGPSLMPGGNEAAWPHIK	Carbamyl(M)@6		0.000830853	1966.94	656.653	1966.94	656.653	3	18	1.1.1.2349.25	0	34.3667	-1	-1
5	38.79	38.79	70.11	58.95	52.63	gi|115398880	6-phosphogluconate dehydrogenase [Aspergillus terreus NIH2624] >gi			0	99	YGPSLMPGGNEAAWPHIK	Oxidation(M)@6		0.00448851	1939.93	970.972	1939.93	970.97	2	15	1.1.1.2339.49	0	33.85	-1	-1
5	38.79	38.79	70.11	58.95	52.63	gi|115398880	6-phosphogluconate dehydrogenase [Aspergillus terreus NIH2624] >gi			0	99	YGPSLMPGGNEAAWPHIK	Carbamyl(M)@6		0.000595308	1966.94	656.653	1966.94	656.653	3	16	1.1.1.2351.22	0	34.4667	-1	-1
5	38.79	38.79	70.11	58.95	52.63	gi|115398880	6-phosphogluconate dehydrogenase [Aspergillus terreus NIH2624] >gi			0	99	YGPSLMPGGNEAAWPHIK	Oxidation(M)@6; Oxidation(W)@14		0.00609222	1955.93	652.983	1955.92	652.981	3	15	1.1.1.2253.22	0	29.3333	-1	-1
5	38.79	38.79	70.11	58.95	52.63	gi|115398880	6-phosphogluconate dehydrogenase [Aspergillus terreus NIH2624] >gi			0	99	YGPSLMPGGNEAAWPHIK	Oxidation(M)@6		0.00413308	1939.93	970.972	1939.93	970.97	2	14	1.1.1.2337.49	0	33.75	-1	-1
5	38.79	38.79	70.11	58.95	52.63	gi|115398880	6-phosphogluconate dehydrogenase [Aspergillus terreus NIH2624] >gi			0	99	YGPSLMPGGNEAAWPHIK	Carbamidomethyl@N-term; Oxidation(M)@6		-0.00150968	1996.94	666.656	1996.95	666.656	3	15	1.1.1.2342.28	0	34	-1	-1
5	38.79	38.79	70.11	58.95	52.63	gi|115398880	6-phosphogluconate dehydrogenase [Aspergillus terreus NIH2624] >gi			0	98.33	YGPSLMPGGNEAAWPHIK	Oxidation(M)@6; Oxidation(W)@14		-0.00264922	1955.92	652.98	1955.92	652.981	3	14	1.1.1.2308.26	0	32.2167	-1	-1
5	38.79	38.79	70.11	58.95	52.63	gi|115398880	6-phosphogluconate dehydrogenase [Aspergillus terreus NIH2624] >gi			0	97.63	YGPSLMPGGNEAAWPHIK	Carbamyl(M)@6		0.000830853	1966.94	656.653	1966.94	656.653	3	15	1.1.1.2353.18	0	34.5667	-1	-1
5	38.79	38.79	70.11	58.95	52.63	gi|115398880	6-phosphogluconate dehydrogenase [Aspergillus terreus NIH2624] >gi			0	95.36	YGPSLMPGGNEAAWPHIK	Carbamidomethyl@N-term; Oxidation(M)@6		-0.0015764	1996.94	666.656	1996.95	666.656	3	14	1.1.1.2346.27	0	34.2	-1	-1
5	38.79	38.79	70.11	58.95	52.63	gi|115398880	6-phosphogluconate dehydrogenase [Aspergillus terreus NIH2624] >gi			0	95.2	YGPSLMPGGNEAAWPHIK	Carbamidomethyl@N-term; Oxidation(M)@6		-0.00175842	1996.94	666.655	1996.95	666.656	3	14	1.1.1.2340.27	0	33.8833	-1	-1
5	38.79	38.79	70.11	58.95	52.63	gi|115398880	6-phosphogluconate dehydrogenase [Aspergillus terreus NIH2624] >gi			0	94.95	YGPSLMPGGNEAAWPHIK	Carbamidomethyl@N-term; Oxidation(M)@6		-0.00175842	1996.94	666.655	1996.95	666.656	3	14	1.1.1.2340.26	0	33.8833	-1	-1
5	38.79	38.79	70.11	58.95	52.63	gi|115398880	6-phosphogluconate dehydrogenase [Aspergillus terreus NIH2624] >gi			0	94.64	YGPSLMPGGNEAAWPHIK	Oxidation(M)@6; Oxidation(W)@14		0.00096527	1955.92	652.981	1955.92	652.981	3	13	1.1.1.2310.24	0	32.3167	-1	-1
5	38.79	38.79	70.11	58.95	52.63	gi|115398880	6-phosphogluconate dehydrogenase [Aspergillus terreus NIH2624] >gi			0	82.85	YGPSLMPGGNEAAWPHIK	Oxidation(M)@6		0.00458534	1939.93	970.972	1939.93	970.97	2	12	1.1.1.2334.51	0	33.5833	-1	-1
5	38.79	38.79	70.11	58.95	52.63	gi|115398880	6-phosphogluconate dehydrogenase [Aspergillus terreus NIH2624] >gi			0	76.37	YGPSLMPGGNEAAWPHIK	Oxidation(M)@6; Oxidation(W)@14		0.00632294	1955.93	652.983	1955.92	652.981	3	13	1.1.1.2255.26	0	29.4333	-1	-1
5	38.79	38.79	70.11	58.95	52.63	gi|115398880	6-phosphogluconate dehydrogenase [Aspergillus terreus NIH2624] >gi			0	56.39	YGPSLMPGGNEAAWPHIK	Oxidation(M)@6; Carbamidomethyl(K)@18		-0.00150968	1996.94	666.656	1996.95	666.656	3	13	1.1.1.2334.29	0	33.5667	-1	-1
[truncated: 14,545 more rows]
